# Supplementary material for: Dynamics of fMRI patterns reflect sub-second activation sequences and reveal replay in human visual cortex
Source: Nat Commun. 2021 Mar 19;12:1795. doi: 10.1038/s41467-021-21970-2 (PMC7979874; doi:10.1038/s41467-021-21970-2)
Supplement: Supplementary file 4 — Source Data [file 41467_2021_21970_MOESM4_ESM.zip]

Archive with 63 entries (63 files):
- sourcedata/source_data_table_s1.csv
- sourcedata/source_data_figure_s9.csv
- sourcedata/source_data_figure_s8.csv
- sourcedata/source_data_figure_s7f.csv
- sourcedata/source_data_figure_s7e.csv
- sourcedata/source_data_figure_s7d.csv
- sourcedata/source_data_figure_s7c.csv
- sourcedata/source_data_figure_s7b.csv
- sourcedata/source_data_figure_s7a.csv
- sourcedata/source_data_figure_s6d.csv
- sourcedata/source_data_figure_s6c.csv
- sourcedata/source_data_figure_s6b.csv
- sourcedata/source_data_figure_s6a.csv
- sourcedata/source_data_figure_s5d.csv
- sourcedata/source_data_figure_s5c.csv
- sourcedata/source_data_figure_s5b.csv
- sourcedata/source_data_figure_s5a.csv
- sourcedata/source_data_figure_s4b.csv
- sourcedata/source_data_figure_s4a.csv
- sourcedata/source_data_figure_s2b.csv
- sourcedata/source_data_figure_s2a.csv
- sourcedata/source_data_figure_s1e.csv
- sourcedata/source_data_figure_s1d.csv
- sourcedata/source_data_figure_s1c.csv
- sourcedata/source_data_figure_s1b.csv
- sourcedata/source_data_figure_s1a.csv
- sourcedata/source_data_figure_s10e.csv
- sourcedata/source_data_figure_s10d.csv
- sourcedata/source_data_figure_s10c.csv
- sourcedata/source_data_figure_s10b.csv
- sourcedata/source_data_figure_s10a.csv
- sourcedata/source_data_figure_6c.csv
- sourcedata/source_data_figure_6b.csv
- sourcedata/source_data_figure_6a.csv
- sourcedata/source_data_figure_5i.csv
- sourcedata/source_data_figure_5h.csv
- sourcedata/source_data_figure_5g.csv
- sourcedata/source_data_figure_5f.csv
- sourcedata/source_data_figure_5e.csv
- sourcedata/source_data_figure_5d.csv
- sourcedata/source_data_figure_5c.csv
- sourcedata/source_data_figure_5b.csv
- sourcedata/source_data_figure_5a.csv
- sourcedata/source_data_figure_4e.csv
- sourcedata/source_data_figure_4d.csv
- sourcedata/source_data_figure_4c.csv
- sourcedata/source_data_figure_4b.csv
- sourcedata/source_data_figure_4a.csv
- sourcedata/source_data_figure_3h.csv
- sourcedata/source_data_figure_3g.csv
- sourcedata/source_data_figure_3f.csv
- sourcedata/source_data_figure_3e.csv
- sourcedata/source_data_figure_3d.csv
- sourcedata/source_data_figure_3c.csv
- sourcedata/source_data_figure_3b.csv
- sourcedata/source_data_figure_3a.csv
- sourcedata/source_data_figure_2e.csv
- sourcedata/source_data_figure_2d.csv
- sourcedata/source_data_figure_2c.csv
- sourcedata/source_data_figure_2b.csv
- sourcedata/source_data_figure_2a.csv
- sourcedata/source_data_figure_1f.csv
- sourcedata/source_data_figure_1e.csv
