# Supplementary material for: Dynamics of fMRI patterns reflect sub-second activation sequences and reveal replay in human visual cortex
Source: Nat Commun. 2021 Mar 19;12:1795. doi: 10.1038/s41467-021-21970-2 (PMC7979874; doi:10.1038/s41467-021-21970-2)
Supplement: Supplementary file 4 — Source Data [file 41467_2021_21970_MOESM4_ESM.zip › sourcedata/source_data_table_s1.csv]

pattern_1	pattern_2	correlation
cat	cat	1
cat	chair	-0.23
cat	face	0.02
cat	house	-0.44
cat	shoe	-0.33
chair	cat	-0.23
chair	chair	1
chair	face	-0.31
chair	house	-0.2
chair	shoe	-0.16
face	cat	0.02
face	chair	-0.31
face	face	1
face	house	-0.37
face	shoe	0.29
house	cat	-0.44
house	chair	-0.2
house	face	-0.37
house	house	1
house	shoe	-0.15
shoe	cat	-0.33
shoe	chair	-0.16
shoe	face	0.29
shoe	house	-0.15
shoe	shoe	1
