# Supplementary material for: Dynamics of fMRI patterns reflect sub-second activation sequences and reveal replay in human visual cortex
Source: Nat Commun. 2021 Mar 19;12:1795. doi: 10.1038/s41467-021-21970-2 (PMC7979874; doi:10.1038/s41467-021-21970-2)
Supplement: Supplementary file 4 — Source Data [file 41467_2021_21970_MOESM4_ESM.zip › sourcedata/source_data_figure_s9.csv]

seq_tr	change	position	mean_probability	sem_upper	sem_lower
1	7	2	11.8885727325507	13.8980133331348	9.87913213196665
2	7	2	11.044729950798	12.8843776782908	9.20508222330523
3	7	2	15.1088453335483	17.6641786165566	12.5535120505401
4	7	2	31.1232377275665	33.6848579185701	28.5616175365628
5	7	2	35.3880346549849	38.3022603242802	32.4738089856896
6	7	2	28.155958918767	31.1483982708345	25.1635195666995
7	7	2	15.9044021916198	17.7736711561186	14.035133227121
8	7	2	10.4113969182175	12.0032582555753	8.81953558085963
9	7	2	8.45146290463417	9.86643990905294	7.03648590021539
10	7	2	8.91602428530234	10.389936389241	7.44211218136365
11	7	2	11.1839483374032	12.7942591218473	9.57363755295914
12	7	2	9.19344471341762	11.2958028219007	7.09108660493453
13	7	2	9.22995351028939	11.0461627129735	7.41374430760528
1	3	5	10.5214165004983	12.2643157012692	8.77851729972746
2	3	5	9.98451102628258	11.5343058551637	8.43471619740149
3	3	5	10.1432892579312	11.6787878244942	8.60779069136813
4	3	5	6.57506677701707	7.9827164695459	5.16741708448823
5	3	5	4.27019033535701	5.34100821653409	3.19937245417993
6	3	5	5.91195947901356	7.0879747375701	4.73594422045702
7	3	5	5.99536554345644	6.9420084073635	5.04872267954938
8	3	5	8.42504061691983	9.73147468779541	7.11860654604425
9	3	5	11.623275720145	13.5967714921963	9.64977994809369
10	3	5	11.6573983685713	13.2049940982739	10.1098026388687
11	3	5	8.12271112102541	9.50012320369168	6.74529903835914
12	3	5	11.2369499126044	13.1300315705661	9.34386825464264
13	3	5	10.6278170680614	12.2714528932341	8.98418124288867
1	2	1	9.11916209574254	10.5545444230998	7.68377976838532
2	2	1	12.2559094879047	13.9536184476904	10.558200528119
3	2	1	14.9725513981486	16.7887962474057	13.1563065488914
4	2	1	16.3547981351241	18.2585935325632	14.4510027376849
5	2	1	13.3569026589601	15.3559550856925	11.3578502322277
6	2	1	12.9236197546961	14.6648951753806	11.1823443340116
7	2	1	11.1326715784753	12.828834175396	9.43650898155468
8	2	1	11.999134561664	13.4262528271275	10.5720162962005
9	2	1	11.2166588803444	13.0570978734684	9.37621988722046
10	2	1	9.83127035018884	11.483577966999	8.17896273337864
11	2	1	8.60670765494088	9.942876399807	7.27053891007477
12	2	1	11.1871835890679	13.026620905337	9.34774627279877
13	2	1	12.2599135901541	14.1175422411865	10.4022849391216
1	2	5	12.241777519278	13.7682157131768	10.7153393253793
2	2	5	10.3684787207742	12.1935892501607	8.54336819138779
3	2	5	6.7011600943317	8.07080227943536	5.33151790922804
4	2	5	4.5463224452526	5.53989546440105	3.55274942610415
5	2	5	4.62080341014585	5.88925034192461	3.3523564783671
6	2	5	5.60188890358023	6.99553396644694	4.20824384071352
7	2	5	10.5860220084525	12.2867201502355	8.88532386666949
8	2	5	11.9316219354345	13.6249404066096	10.2383034642593
9	2	5	10.8266072042541	12.4833299588415	9.16988444966674
10	2	5	10.0765094890834	11.2680654749839	8.88495350318295
11	2	5	8.86617260231941	10.3460582197495	7.38628698488933
12	2	5	12.285240334114	13.9024586423057	10.6680220259223
13	2	5	15.8605692004671	18.1528503560259	13.5682880449082
1	7	3	8.25506332363907	9.79457309450893	6.71555355276921
2	7	3	9.42628299089625	10.650763376722	8.20180260507054
3	7	3	10.3594872737183	11.9785728045149	8.74040174292175
4	7	3	7.78338742693307	9.43816123860107	6.12861361526506
5	7	3	5.31617275785729	6.67599962636046	3.95634588935412
6	7	3	7.36416333830238	8.85086884288675	5.877457833718
7	7	3	11.6676840875365	13.5091207504775	9.82624742459546
8	7	3	14.9460617829919	17.2509362643123	12.6411873016714
9	7	3	14.0265879165675	15.8553196789869	12.1978561541481
10	7	3	9.86925776668333	11.3776524155587	8.360863117808
11	7	3	9.44925732521284	10.9615384232218	7.93697622720388
12	7	3	13.1265266358566	15.0922259664867	11.1608273052266
13	7	3	13.3519828508264	14.9831654446079	11.720800257045
1	9	3	12.2038794219063	14.6579793098007	9.74977953401195
2	9	3	9.44155889222255	10.9675628126811	7.91555497176404
3	9	3	8.2328544544346	9.5516637291309	6.9140451797383
4	9	3	5.19548278376981	6.45924847788423	3.93171708965539
5	9	3	4.12556404451659	5.1370916241942	3.11403646483898
6	9	3	6.21664621583138	7.6133366743694	4.81995575729337
7	9	3	11.9499765803834	13.7401292102093	10.1598239505575
8	9	3	12.4279851152627	14.1046852720543	10.7512849584711
9	9	3	12.201073950706	14.1831921771676	10.2189557242444
10	9	3	7.9841730070336	9.32241433870624	6.64593167536096
11	9	3	10.7382577478838	12.1879493960757	9.28856609969188
12	9	3	10.5199705805793	12.4814149450026	8.55852621615602
13	9	3	9.90735938806412	11.4016673845199	8.41305139160839
1	6	2	11.7603688938535	13.747400537287	9.77333725042006
2	6	2	8.43055844310669	9.98849656790197	6.87262031831142
3	6	2	14.5008475449915	16.5745095477987	12.4271855421842
4	6	2	25.2717904476366	28.1495338245111	22.3940470707621
5	6	2	38.5049396491022	41.1927050828488	35.8171742153556
6	6	2	30.1859755439248	33.0570263852916	27.314924702558
7	6	2	17.4877479485535	19.5358730010713	15.4396228960357
8	6	2	12.2435045003177	13.9835723799703	10.503436620665
9	6	2	9.06706014426333	10.8961718273984	7.23794846112823
10	6	2	7.10285838320885	8.33594369629534	5.86977307012235
11	6	2	9.43382249579961	11.1368686012454	7.73077639035383
12	6	2	9.96034097626931	11.7925929102507	8.12808904228789
13	6	2	10.3945901679881	11.9684727410734	8.8207075949028
1	5	1	11.1031788863418	13.3695003864583	8.83685738622535
2	5	1	13.0770116678103	14.9277999595504	11.2262233760701
3	5	1	24.1837380556853	26.4545133041225	21.9129628072481
4	5	1	28.6967214176814	30.6316746165464	26.7617682188164
5	5	1	23.7227660930887	25.8976985843774	21.5478336018
6	5	1	17.9164940681189	20.0297333330273	15.8032548032105
7	5	1	11.8682136527927	13.7363393406029	10.0000879649824
8	5	1	9.46026313028265	10.9064385359696	8.0140877245957
9	5	1	10.0705652106502	11.9736107003573	8.16751972094312
10	5	1	9.04749703786363	10.6504243688166	7.4445697069107
11	5	1	7.72724456092475	9.30148680226709	6.15300231958241
12	5	1	8.43599585713971	10.4244733220942	6.44751839218526
13	5	1	7.50632444915387	8.78190129434712	6.23074760396063
1	5	2	12.0112940634278	14.3026535517811	9.71993457507441
2	5	2	10.2228032208319	12.2849274415533	8.16067900011041
3	5	2	14.3128764369195	16.6126031537545	12.0131497200845
4	5	2	28.873228533331	31.5839584569096	26.1624986097523
5	5	2	42.8887356331021	45.8737312540331	39.9037400121711
6	5	2	34.9672304572686	37.8828967350181	32.0515641795191
7	5	2	26.1208529020193	28.699275966872	23.5424298371665
8	5	2	10.7940665779322	12.9466365004472	8.64149665541719
9	5	2	8.01791612933884	9.53538916739955	6.50044309127813
10	5	2	10.8658938585777	12.3711093937131	9.36067832344232
11	5	2	7.55172581561247	8.88662659720647	6.21682503401846
12	5	2	7.73065309823921	9.2908662466596	6.17043994981882
13	5	2	8.49513182039154	10.1116970709251	6.87856656985798
1	2	2	9.90932662088745	11.6596621778238	8.15899106395112
2	2	2	12.2646938712636	14.2532579913387	10.2761297511884
3	2	2	24.3255409241537	27.200925353541	21.4501564947664
4	2	2	42.5792958906173	45.3001207287624	39.8584710524721
5	2	2	49.4235905226861	52.0656237014987	46.7815573438736
6	2	2	39.3097175409772	42.531417144209	36.0880179377453
7	2	2	21.4053676692244	24.2606285692736	18.5501067691752
8	2	2	10.9435445259105	13.0025482558294	8.88454079599157
9	2	2	7.82298577648023	9.34194718337404	6.30402436958642
10	2	2	8.87319272160961	10.8362780920475	6.91010735117168
11	2	2	8.18105868643817	9.9975534837013	6.36456388917504
12	2	2	9.54233586781376	11.5164295512314	7.56824218439613
13	2	2	6.54261826792316	8.37843689564394	4.70679964020238
1	16	5	10.1870766559908	12.1355870422596	8.23856626972202
2	16	5	7.82564530443911	9.1548726297051	6.49641797917312
3	16	5	9.54014379905754	11.5521606634359	7.52812693467917
4	16	5	9.67522776352408	11.7588034249633	7.59165210208483
5	16	5	6.68608986613759	8.41950303698971	4.95267669528548
6	16	5	4.71284501363334	6.03518366977571	3.39050635749097
7	16	5	6.41836325009317	8.11665982993429	4.72006667025205
8	16	5	11.8265475327808	13.5439324005618	10.1091626649997
9	16	5	12.2527235033583	13.9325616894188	10.5728853172978
10	16	5	10.3156010403876	11.8224140657555	8.80878801501962
11	16	5	10.9628722782305	12.4233529836318	9.5023915728292
12	16	5	9.45706560372008	10.8422566824277	8.07187452501245
13	16	5	11.2263095326739	12.8232205379408	9.62939852740702
1	3	3	11.3593260499271	13.2752799835359	9.44337211631828
2	3	3	10.8234921828852	12.4484617739011	9.19852259186925
3	3	3	6.60456300641036	7.91354100282422	5.29558500999651
4	3	3	7.45233412496167	9.2742123094121	5.63045594051125
5	3	3	5.13877233195903	6.22738097263219	4.05016369128588
6	3	3	6.67704791522599	8.06078068335592	5.29331514709605
7	3	3	9.99268774859696	11.8296405140659	8.15573498312798
8	3	3	10.8189349878003	12.4488406073492	9.18902936825146
9	3	3	10.7273269671048	12.7048382103106	8.74981572389898
10	3	3	11.4113190769517	13.241655092192	9.58098306171132
11	3	3	12.5648777807702	14.2158217720247	10.9139337895158
12	3	3	12.1223958336318	14.3077987719137	9.93699289534997
13	3	3	14.0814985856038	15.8615919792409	12.3014051919668
1	6	5	11.9648909897536	13.6607467119806	10.2690352675267
2	6	5	12.549820736885	14.4359773025526	10.6636641712175
3	6	5	10.6077404024081	12.2941398299045	8.92134097491169
4	6	5	8.35373707932484	9.90915764188739	6.79831651676229
5	6	5	5.77675380244048	7.00083571856334	4.55267188631763
6	6	5	8.20584859019377	9.77220842509993	6.63948875528761
7	6	5	8.01199877530583	9.53383046674979	6.49016708386188
8	6	5	10.4816418224563	12.3366816621677	8.6266019827449
9	6	5	8.66763887389463	10.0779132852584	7.25736446253082
10	6	5	10.6641913357895	12.4433747936218	8.88500787795711
11	6	5	12.6557027790808	14.7378867738269	10.5735187843346
12	6	5	13.2528768400919	15.2852513381728	11.2205023420111
13	6	5	12.6000501184889	14.356168660377	10.8439315766008
1	3	1	8.88311018515755	10.6282402180351	7.13798015228004
2	3	1	12.5809050456433	14.5710846476984	10.5907254435882
3	3	1	19.9552336834608	22.0204965542954	17.8899708126262
4	3	1	19.2563898518591	20.8726980186219	17.6400816850963
5	3	1	15.0964518147769	16.9907366492852	13.2021669802685
6	3	1	9.68064120748784	11.3963015997728	7.9649808152029
7	3	1	12.0881244389938	13.7113791203552	10.4648697576324
8	3	1	13.4946007720142	15.3962771916939	11.5929243523345
9	3	1	14.0407039552341	16.2619064135048	11.8195014969635
10	3	1	11.7155765859914	13.4098214587667	10.0213317132161
11	3	1	8.27046096920358	9.43208006700339	7.10884187140376
12	3	1	9.38037168132277	10.8365712068242	7.92417215582132
13	3	1	8.00356757749637	9.38979686894929	6.61733828604346
1	16	4	13.1362195839694	15.2244479206578	11.0479912472809
2	16	4	9.10244600545738	10.7238186651847	7.48107334573006
3	16	4	9.49624883205877	11.0612749038036	7.9312227603139
4	16	4	6.48672070665818	7.78139568091342	5.19204573240295
5	16	4	4.95590573020505	6.07026412940825	3.84154733100185
6	16	4	5.00805956110652	6.09214687498289	3.92397224723016
7	16	4	7.55846264529827	9.24794081120175	5.8689844793948
8	16	4	11.3885767279954	13.0403042219331	9.73684923405763
9	16	4	11.0789197151989	13.0519528302968	9.10588660010106
10	16	4	13.0556640554545	15.0380345280815	11.0732935828275
11	16	4	13.9702224398183	16.1142397232604	11.8262051563763
12	16	4	13.2089481168427	15.2604932790856	11.1574029545997
13	16	4	13.2379188516014	15.365635018267	11.1102026849357
1	7	5	13.9022049237332	16.0897997657405	11.714610081726
2	7	5	14.8130680751737	16.6055393087415	13.0205968416059
3	7	5	9.8355907095206	11.3537316680483	8.31744975099294
4	7	5	6.68619673202611	8.25572213610519	5.11667132794703
5	7	5	5.78824604773619	7.17318559833698	4.40330649713541
6	7	5	8.07879334624498	9.73331549960215	6.42427119288781
7	7	5	10.6150672370072	12.5833830155711	8.64675145844322
8	7	5	9.47865262641285	10.985481755963	7.97182349686267
9	7	5	10.3097820670923	11.8707793512303	8.74878478295432
10	7	5	8.93303161055974	10.574341937616	7.29172128350352
11	7	5	10.5795067969478	12.2098696446678	8.94914394922782
12	7	5	10.3841752820095	11.9208439447262	8.84750661929272
13	7	5	13.5762857617053	15.3141007866454	11.8384707367653
1	4	1	12.2654929872366	13.948221903995	10.5827640704781
2	4	1	13.9668618654254	15.8255631989494	12.1081605319013
3	4	1	26.1285862507876	28.1505081945968	24.1066643069784
4	4	1	25.5025684311301	27.9506287284934	23.0545081337669
5	4	1	14.9576169004475	16.5906291363577	13.3246046645374
6	4	1	13.3370371728926	15.491585900512	11.1824884452732
7	4	1	11.3148568817481	13.3393959864463	9.29031777704987
8	4	1	10.5753960904227	12.4971786059581	8.65361357488721
9	4	1	8.19127420810875	9.5088107352763	6.8737376809412
10	4	1	6.57041509063419	7.87398946218952	5.26684071907886
11	4	1	7.76158768978745	9.20351729956736	6.31965808000754
12	4	1	7.35933234286518	8.83077821385667	5.88788647187369
13	4	1	7.30804415647858	8.87040607570297	5.74568223725419
1	7	1	11.4265600091997	13.3078152604559	9.54530475794356
2	7	1	11.3488270335102	13.2492632574525	9.44839080956789
3	7	1	30.5306600352695	32.8225669051825	28.2387531653565
4	7	1	29.1248458495044	31.2009509053357	27.0487407936731
5	7	1	28.4872934580734	31.2270578660209	25.7475290501258
6	7	1	15.5107357343442	17.599878184013	13.4215932846754
7	7	1	13.950812684381	15.9576151470458	11.9440102217161
8	7	1	10.6025734271812	12.363167868048	8.8419789863143
9	7	1	8.87125796399317	10.5076237546228	7.23489217336358
10	7	1	12.8180860940339	14.3953783370707	11.240793850997
11	7	1	7.64769948919387	9.09237282103392	6.20302615735381
12	7	1	8.47246742679435	10.0766485865026	6.86828626708613
13	7	1	6.88735232447668	8.37585662153437	5.39884802741899
1	8	1	10.0294858812839	11.7907295377918	8.26824222477605
2	8	1	13.9305678819748	15.8747222112932	11.9864135526564
3	8	1	30.614598061307	32.9604352281039	28.26876089451
4	8	1	31.4893582788135	33.8073832939071	29.1713332637199
5	8	1	34.5846686633139	37.113304214793	32.0560331118348
6	8	1	23.7453580820057	26.3672773538785	21.1234388101329
7	8	1	17.1293327181372	19.3795163165968	14.8791491196776
8	8	1	12.5187838068964	14.4914824256814	10.5460851881114
9	8	1	5.71945478017553	6.89116935424175	4.54774020610932
10	8	1	7.3067290935015	8.56963038290994	6.04382780409307
11	8	1	10.4595664078263	12.7033444972333	8.21578831841941
12	8	1	8.49827324109397	9.91591607214155	7.08063041004638
13	8	1	7.2209484558197	8.82448339526617	5.61741351637322
1	8	5	9.98852972609285	11.562738041446	8.41432141073967
2	8	5	11.6750228968397	13.4111614291813	9.93888436449817
3	8	5	11.5907672119296	13.1248964437162	10.056637980143
4	8	5	7.41507220899374	8.75599171249996	6.07415270548752
5	8	5	3.20209395007371	3.99824143218009	2.40594646796732
6	8	5	4.63078088046146	5.87167471434421	3.38988704657871
7	8	5	10.4762701954561	12.125584771565	8.82695561934714
8	8	5	16.6942061062879	18.9660130937681	14.4223991188076
9	8	5	14.2536820004844	15.8588154684435	12.6485485325252
10	8	5	12.6393332403127	14.2385178558553	11.0401486247701
11	8	5	12.2021658757171	13.5855948434442	10.8187369079901
12	8	5	10.9855055090192	12.6918639449869	9.27914707305156
13	8	5	11.6057388076497	13.2407462683479	9.9707313469516
1	5	5	9.67313353128054	11.309567145129	8.03669991743208
2	5	5	8.00024312161699	9.41216143679347	6.58832480644051
3	5	5	7.48891974196372	9.03396373198009	5.94387575194735
4	5	5	5.88805446566861	7.27312010161029	4.50298882972694
5	5	5	3.48882070414062	4.49732279210264	2.48031861617859
6	5	5	6.31332906313374	7.89234940976548	4.734308716502
7	5	5	9.52365861907209	11.5568054385502	7.49051179959395
8	5	5	9.65715913681335	11.0807601462861	8.23355812734059
9	5	5	12.4243463632775	14.2591874074211	10.5895053191338
10	5	5	9.41501063107787	10.7145770599239	8.11544420223188
11	5	5	9.79845409676198	11.4276297873831	8.16927840614083
12	5	5	11.3587145499646	13.0686091410838	9.64881995884528
13	5	5	12.9192356336808	15.3859336041975	10.4525376631641
1	16	2	11.6081278038645	13.3004049773292	9.91585063039992
2	16	2	12.1573287241292	13.8822676740123	10.4323897742461
3	16	2	11.4814813292355	13.3839695926136	9.57899306585746
4	16	2	12.450478098555	14.120327050025	10.7806291470849
5	16	2	20.6926423625565	22.6395289901069	18.7457557350061
6	16	2	19.6044122664425	21.6256305517761	17.5831939811088
7	16	2	20.4255617970421	22.5506036056546	18.3005199884296
8	16	2	12.4193787076646	14.2368820214684	10.6018753938608
9	16	2	10.62638332032	12.2177208410185	9.03504579962142
10	16	2	12.6626672494097	14.4738319083814	10.851502590438
11	16	2	14.1652385574845	16.2258722561259	12.1046048588432
12	16	2	14.90526643249	17.5882552473403	12.2222776176397
13	16	2	11.9592331203579	14.0181905041601	9.90027573655566
1	4	4	12.0384378394597	13.9054197554578	10.1714559234617
2	4	4	10.4933526465967	12.0448784244664	8.94182686872706
3	4	4	8.09425337721012	9.46079836972505	6.7277083846952
4	4	4	6.68259154668602	8.08705355943051	5.27812953394154
5	4	4	4.39817844707526	5.26407443018031	3.53228246397022
6	4	4	6.62450366005884	8.05846507767292	5.19054224244476
7	4	4	11.8267063520717	13.5053955103556	10.1480171937878
8	4	4	10.5767577845627	12.3982932331906	8.75522233593478
9	4	4	10.6806222957427	12.1148429906386	9.24640160084676
10	4	4	11.4704245653778	12.7996804472457	10.1411686835099
11	4	4	11.8430830594986	13.753106965314	9.93305915368327
12	4	4	13.6132916368889	15.4195691415041	11.8070141322738
13	4	4	13.1613614826899	15.3594604561177	10.9632625092622
1	16	1	10.113391837975	11.4740967483152	8.7526869276349
2	16	1	14.0667156725076	15.7080816779167	12.4253496670986
3	16	1	37.4281333930932	40.6639222021785	34.1923445840079
4	16	1	53.2393783782569	56.7558520642267	49.7229046922871
5	16	1	50.6272359519565	53.2382817684821	48.0161901354308
6	16	1	45.3816763156215	48.7738636340149	41.9894889972282
7	16	1	26.3093304365545	29.2275199268359	23.3911409462732
8	16	1	14.4643083576879	16.6722304112081	12.2563863041677
9	16	1	11.3315330730158	12.8746352269818	9.78843091904978
10	16	1	8.47006907785705	10.0793713354358	6.86076682027831
11	16	1	8.09741779847224	9.72737846539469	6.46745713154979
12	16	1	4.98335213788413	5.99172735165227	3.97497692411599
13	16	1	4.23477493018006	5.12747246045357	3.34207739990655
1	8	4	11.6182945530943	13.5718501549737	9.66473895121489
2	8	4	9.6922769204754	11.1623429467516	8.22221089419925
3	8	4	8.1029418731315	9.51504994957799	6.690833796685
4	8	4	7.73705573657697	9.41633278052393	6.05777869263002
5	8	4	4.16746725607894	5.09839835733906	3.23653615481882
6	8	4	6.44322829107124	7.67086431536385	5.21559226677862
7	8	4	10.8236607990513	12.2810142563476	9.36630734175503
8	8	4	13.0404037362496	14.7374011653541	11.3434063071451
9	8	4	12.5338489365138	14.5066834408101	10.5610144322174
10	8	4	11.4060166943476	13.2665995646254	9.54543382406991
11	8	4	9.66529672301278	11.0066024038591	8.32399104216644
12	8	4	8.83740276704485	10.2950932109738	7.37971232311587
13	8	4	13.802182172778	15.4972541331927	12.1071102123633
1	4	3	12.7280136192261	15.037306474945	10.4187207635072
2	4	3	13.4788963767844	15.6414561418211	11.3163366117477
3	4	3	10.9693070297741	13.0312409213615	8.90737313818668
4	4	3	7.83950752825629	9.24434414305046	6.43467091346211
5	4	3	3.88991551031772	5.03661646954808	2.74321455108736
6	4	3	6.76374225086685	8.32596033516932	5.20152416656437
7	4	3	14.5645347308472	16.7556278616568	12.3734416000375
8	4	3	13.6038930959601	15.2987531829965	11.9090330089238
9	4	3	12.8791565710416	14.7345017338945	11.0238114081887
10	4	3	11.4704129618909	13.1127907655254	9.82803515825638
11	4	3	16.6229234249196	18.8764156413075	14.3694312085318
12	4	3	13.4194434633882	15.0793362475607	11.7595506792158
13	4	3	14.023639642701	15.8576299225393	12.1896493628627
1	9	1	7.9397278578545	9.13072367346561	6.74873204224339
2	9	1	12.9047304826054	14.8363173562822	10.9731436089285
3	9	1	36.3627219503519	38.8349992705426	33.8904446301613
4	9	1	41.5039759809548	44.097218023298	38.9107339386115
5	9	1	36.9310011133243	39.7171249674628	34.1448772591859
6	9	1	19.6653377894018	21.9083747363874	17.4223008424162
7	9	1	13.8640831614291	16.2988172530145	11.4293490698438
8	9	1	10.3297218775211	12.2304573808764	8.4289863741658
9	9	1	8.57468511109759	10.0204478737744	7.12892234842076
10	9	1	9.43116551913126	11.1762557253317	7.68607531293079
11	9	1	7.79569392003129	9.2547360244997	6.33665181556287
12	9	1	7.82057011043148	9.26113336229986	6.38000685856311
13	9	1	6.67335187091559	8.1051430692868	5.24156067254438
1	6	4	10.9849674892098	12.7330328804802	9.23690209793947
2	6	4	10.4798206208605	11.9921971164362	8.96744412528484
3	6	4	9.13108752209529	10.7026438869392	7.55953115725139
4	6	4	7.17358212565889	8.70885842884147	5.63830582247631
5	6	4	5.26378356843365	6.3601183810844	4.16744875578291
6	6	4	6.49805757042321	7.80044643556375	5.19566870528266
7	6	4	11.1800383234623	13.1197793100494	9.24029733687509
8	6	4	12.2025789031352	14.2425408782373	10.1626169280332
9	6	4	10.3913407108625	11.995818813159	8.78686260856604
10	6	4	9.24479262219087	11.0098571648156	7.47972807956619
11	6	4	9.86200249072544	11.4433323574091	8.28067262404174
12	6	4	10.0975110430456	11.5785708078401	8.61645127825115
13	6	4	12.3095995901518	14.1113364621411	10.5078627181625
1	5	4	11.2656072638568	13.0968544414769	9.43436008623672
2	5	4	10.655207566672	12.2740923281242	9.03632280521974
3	5	4	9.65091888942336	11.2815125502328	8.02032522861393
4	5	4	8.53471533595195	10.3060717826988	6.76335888920513
5	5	4	3.07890232436736	4.0137582883571	2.14404636037762
6	5	4	5.3282975049929	6.76676973240203	3.88982527758377
7	5	4	8.81144054683315	10.553639940837	7.06924115282933
8	5	4	10.5870231799174	12.5578160171269	8.6162303427079
9	5	4	15.3404941502596	17.7516973726027	12.9292909279164
10	5	4	12.1582472502953	14.3895402580683	9.92695424252222
11	5	4	9.33938443310795	10.7098446248369	7.96892424137895
12	5	4	9.27083898565207	10.7652051450898	7.77647282621434
13	5	4	13.0161437553377	14.9943518456789	11.0379356649965
1	8	3	11.0913710300645	12.8204955675299	9.36224649259909
2	8	3	9.71137286869901	11.8857695763398	7.53697616105824
3	8	3	6.116301286169	7.60312868014025	4.62947389219775
4	8	3	5.54042221451628	7.11369391451959	3.96715051451298
5	8	3	5.68037012137042	6.85154787396436	4.50919236877648
6	8	3	7.13813460290919	8.53557573878343	5.74069346703496
7	8	3	11.21751624753	13.415224665398	9.01980782966199
8	8	3	13.0208739041218	14.9264689392854	11.1152788689581
9	8	3	13.3240825157124	15.2027993247564	11.4453657066684
10	8	3	11.1134803877816	13.0579198593306	9.16904091623255
11	8	3	6.47887690180781	7.73430773789667	5.22344606571894
12	8	3	9.72271593431589	11.7130895651173	7.73234230351443
13	8	3	10.764933722753	12.6596326294822	8.87023481602386
1	6	1	9.00435102828257	10.7896150438015	7.21908701276363
2	6	1	13.9598980615449	16.3527340879749	11.5670620351149
3	6	1	28.6662158964594	30.7221933245089	26.6102384684099
4	6	1	31.5721856465938	34.1275656589245	29.0168056342631
5	6	1	25.6096124963202	27.7209143812927	23.4983106113476
6	6	1	17.4893655971411	19.4390179088684	15.5397132854138
7	6	1	13.8070039485151	15.876883738051	11.7371241589791
8	6	1	11.6709217677157	13.2228194818544	10.1190240535769
9	6	1	8.96859734534269	10.361776813796	7.57541787688938
10	6	1	10.4634765419149	12.0787322277954	8.84822085603447
11	6	1	7.46274859508865	8.91628803479944	6.00920915537786
12	6	1	6.48534629163113	7.65043399268282	5.32025859057945
13	6	1	8.49462255018021	10.1894426154703	6.7998024848901
1	5	3	11.6815465676585	13.2966421935238	10.0664509417932
2	5	3	11.2913221005483	13.5726915984551	9.00995260264148
3	5	3	12.2239706659148	14.470951734151	9.9769895976787
4	5	3	7.05176241135013	8.47063246804626	5.632892354654
5	5	3	5.44098371133826	6.55106164012314	4.33090578255338
6	5	3	5.32737660509793	6.40473986677332	4.25001334342253
7	5	3	9.38619492077562	11.0180314019455	7.75435843960577
8	5	3	12.1027489423773	13.9237371232245	10.28176076153
9	5	3	11.5023864420845	13.1735872426129	9.83118564155608
10	5	3	10.6587191217667	12.4267499711141	8.89068827241945
11	5	3	10.4737721119874	12.3908214115252	8.55672281244954
12	5	3	10.9055132275281	12.8550507458605	8.95597570919564
13	5	3	11.9218099592395	13.4435545709625	10.4000653475164
1	4	2	10.2935588227232	11.9722426884774	8.61487495696898
2	4	2	12.8750395531566	14.6237362901577	11.1263428161556
3	4	2	21.5945935238841	23.7445363921616	19.4446506556066
4	4	2	35.2504450623026	38.315279302326	32.1856108222792
5	4	2	48.0221192614151	51.0822904990857	44.9619480237445
6	4	2	38.6602328564173	42.0573988129395	35.2630668998951
7	4	2	18.3824992024031	21.0077948559132	15.757203548893
8	4	2	11.0765369004256	12.8730744582237	9.27999934262741
9	4	2	7.84967693920085	9.35922535442386	6.34012852397784
10	4	2	9.63486421373698	11.4504312390732	7.81929718840072
11	4	2	7.25929508133397	8.95883078593626	5.55975937673169
12	4	2	8.07905064467762	9.57397508137241	6.58412620798283
13	4	2	9.71749658785388	11.4416427072414	7.9933504684664
1	9	2	15.0342754293056	16.9696156808545	13.0989351777566
2	9	2	10.4159345726118	12.3919180046002	8.43995114062328
3	9	2	11.6629048376319	13.8009029409558	9.52490673430803
4	9	2	19.3280283299326	21.8662752967125	16.7897813631527
5	9	2	26.6333797537797	29.4767902126039	23.7899692949555
6	9	2	21.994706544356	24.9335047629721	19.0559083257399
7	9	2	17.9615065243161	20.2838033500315	15.6392096986008
8	9	2	14.3284116495565	16.2440436468772	12.4127796522358
9	9	2	9.11556765373979	10.7109871467011	7.52014816077843
10	9	2	10.2690739835115	11.999628045045	8.53851992197795
11	9	2	9.94773801803871	11.4219507104108	8.47352532566658
12	9	2	9.55640258794023	11.3189920538997	7.79381312198079
13	9	2	7.66226388949874	8.99373015703894	6.33079762195854
1	7	4	10.4937873923707	11.8623451067881	9.12522967795318
2	7	4	12.5819393964657	14.757532701357	10.4063460915744
3	7	4	10.0204105953423	12.1803321735948	7.86048901708983
4	7	4	5.06665582363077	6.37403937888894	3.7592722683726
5	7	4	3.49363279155951	4.52486129568599	2.46240428743302
6	7	4	5.80954876872779	7.07791461352464	4.54118292393094
7	7	4	7.50432328679303	8.92186408266249	6.08678249092356
8	7	4	9.4669631396976	11.5727790495933	7.36114722980194
9	7	4	13.1019602269935	15.054550694987	11.149369759
10	7	4	8.74208071408136	10.2747330559436	7.20942837221915
11	7	4	11.4487948193554	13.4923973344048	9.405192304306
12	7	4	11.5734281890311	13.5827122272358	9.56414415082632
13	7	4	10.2005357120002	12.006696134845	8.39437528915529
1	3	4	12.8525541908624	14.6086183940822	11.0964899876425
2	3	4	8.93045748166106	10.4959840697423	7.36493089357984
3	3	4	7.92083551288273	9.54301569249781	6.29865533326766
4	3	4	5.32081109727392	6.41199966853898	4.22962252600887
5	3	4	3.69817448001055	4.52089670657268	2.87545225344842
6	3	4	7.88955737625116	9.05240077075004	6.72671398175228
7	3	4	11.2462328695481	12.7664837834256	9.7259819556707
8	3	4	15.6524142594806	17.7020969270713	13.6027315918898
9	3	4	9.93163463072869	11.3584852986562	8.50478396280113
10	3	4	8.05616261922706	9.48231810294705	6.63000713550708
11	3	4	10.2706012046804	11.7738411844734	8.76736122488731
12	3	4	11.3154932219898	12.802102845619	9.82888359836055
13	3	4	11.3799600635008	12.8443670612668	9.91555306573482
1	2	4	13.7311258942331	15.7826512196054	11.6796005688608
2	2	4	11.2868793246949	12.9814116392032	9.5923470101866
3	2	4	9.50398777111251	11.6350096994028	7.37296584282226
4	2	4	5.70194041739102	7.43115154365084	3.9727292911312
5	2	4	3.99535889240412	4.86614048980604	3.1245772950022
6	2	4	6.91395894090219	8.30436458211553	5.52355329968885
7	2	4	8.82030002736987	10.5456159406342	7.09498411410557
8	2	4	12.6700603160451	14.6347697633157	10.7053508687745
9	2	4	12.9229446024864	14.6552807261796	11.1906084787931
10	2	4	13.2065177588097	15.3239493430913	11.0890861745281
11	2	4	12.7468301024293	14.6543703511806	10.8392898536779
12	2	4	11.3175140746222	13.540485643389	9.09454250585546
13	2	4	8.6673438885909	9.94311830937976	7.39156946780203
1	2	3	13.0527281826712	15.2129216051676	10.8925347601749
2	2	3	12.5179291911886	14.0553885745361	10.9804698078412
3	2	3	11.8908651437963	14.7103411150099	9.07138917258282
4	2	3	7.66688418443858	9.6990401606484	5.63472820822876
5	2	3	3.63304748173622	4.71240572862239	2.55368923485005
6	2	3	6.16982475895897	7.3960255223463	4.94362399557163
7	2	3	9.00279936589665	10.4822682991431	7.52333043265022
8	2	3	12.5095758219069	14.0713401658564	10.9478114779575
9	2	3	12.2225564871899	13.7376907851873	10.7074221891924
10	2	3	13.5729904124795	15.3048597734591	11.8411210514999
11	2	3	12.7081821178623	14.2795928852889	11.1367713504357
12	2	3	11.611805340045	13.4835993306464	9.74001134944357
13	2	3	11.5570138735069	13.2209785688539	9.89304917815986
1	3	2	10.0574832336447	11.7748084972071	8.34015797008241
2	3	2	9.50997037288525	10.8723970711594	8.14754367461112
3	3	2	25.2172920124996	27.3215499021851	23.1130341228142
4	3	2	42.8120359734587	46.0029796085347	39.6210923383827
5	3	2	47.7158122158118	51.4681293093502	43.9634951222733
6	3	2	39.2538282856894	42.7729444096744	35.7347121617043
7	3	2	17.7599474509629	20.0970725546149	15.4228223473109
8	3	2	10.8399636857498	12.8155990110099	8.86432836048972
9	3	2	9.30470901311316	10.804268584036	7.80514944219029
10	3	2	9.7361122716515	11.6556870746739	7.8165374686291
11	3	2	9.7430537796571	11.4881316068621	7.9979759524521
12	3	2	7.41341406988601	8.95270967047532	5.87411846929671
13	3	2	5.92211740170012	6.99567632014608	4.84855848325415
1	6	3	10.3954138524916	11.9680239853176	8.82280371966558
2	6	3	11.6746185802949	13.8703470708006	9.47889008978917
3	6	3	9.40919178757281	10.7541421048823	8.06424147026328
4	6	3	7.96376828773181	9.65628894329054	6.27124763217307
5	6	3	3.4089452487525	4.20845542320479	2.6094350743002
6	6	3	5.72630716755174	6.90732621428041	4.54528812082307
7	6	3	9.00420945602382	10.6283626048077	7.3800563072399
8	6	3	13.3556343554573	15.4094957558573	11.3017729550574
9	6	3	12.6977103903266	14.5962065506946	10.7992142299585
10	6	3	14.8333177607661	17.3797099662167	12.2869255553154
11	6	3	11.4153954834559	13.2094249141801	9.62136605273161
12	6	3	10.1007318973913	11.4350885045408	8.76637529024183
13	6	3	10.6572016758771	12.2842451820615	9.03015816969278
1	8	2	12.5750416682079	14.945661518808	10.2044218176078
2	8	2	13.1319888310325	15.1945233327827	11.0694543292822
3	8	2	14.9538976368675	16.7877467982538	13.1200484754812
4	8	2	21.7425215985341	24.0678826179317	19.4171605791364
5	8	2	33.1382325137589	35.9843163245404	30.2921487029774
6	8	2	28.6687283196365	31.7043642413731	25.6330923979
7	8	2	19.6541453360479	22.0108140945499	17.297476577546
8	8	2	13.9004788110747	15.8937544219701	11.9072032001792
9	8	2	10.264307112456	11.9505527660047	8.5780614589074
10	8	2	12.6053990806316	14.3987097274846	10.8120884337785
11	8	2	12.4512015885726	14.5615725444855	10.3408306326597
12	8	2	9.62184861704575	11.0684407896235	8.17525644446802
13	8	2	11.0402125656426	12.7461729252281	9.33425220605709
1	4	5	9.8912691063655	11.5660087577993	8.21652945493172
2	4	5	10.2132782295962	11.9937657672849	8.43279069190748
3	4	5	7.69214462756286	9.20109411519232	6.18319513993339
4	4	5	3.61429986100123	4.44117506601271	2.78742465598976
5	4	5	2.55723219113554	3.19900621324909	1.91545816902199
6	4	5	5.08668905381125	6.27241725526809	3.90096085235441
7	4	5	9.32858882310604	11.159537708959	7.49763993725303
8	4	5	14.911497588757	17.0334315126569	12.7895636648572
9	4	5	14.2235469112614	16.4144386406952	12.0326551818276
10	4	5	16.034715876032	17.9694290807771	14.100002671287
11	4	5	10.2905208829891	12.1307446789385	8.45029708703964
12	4	5	10.6295966686794	12.4641483422301	8.79504499512861
13	4	5	12.3645919023725	14.6756493222117	10.0535344825333
1	16	3	10.7857776899556	12.5211097098133	9.05044567009778
2	16	3	11.2503524373683	13.3769208828333	9.12378399190328
3	16	3	12.0290321803017	13.7282869345607	10.3297774260426
4	16	3	7.19055191005304	8.71207038308015	5.66903343702592
5	16	3	5.2547860916173	6.35832347759048	4.15124870564412
6	16	3	4.77964549920854	6.08913768161972	3.47015331679737
7	16	3	5.05438516323573	6.25601155867862	3.85275876779284
8	16	3	10.4040449761346	11.8601051022878	8.94798484998132
9	16	3	11.2541105370021	12.9725871206016	9.53563395340262
10	16	3	11.880524454431	13.8707626818872	9.89028622697484
11	16	3	9.82896443621406	11.5001642388631	8.15776463356503
12	16	3	11.4173592439782	13.763237320756	9.07148116720041
13	16	3	12.94326859272	14.7949630046174	11.0915741808226
1	9	5	12.7263467309017	14.6334120991211	10.8192813626822
2	9	5	11.9448204226499	14.0816141928695	9.8080266524302
3	9	5	7.78012298574926	9.1206137085282	6.43963226297032
4	9	5	7.02997137137105	8.6331095086976	5.4268332340445
5	9	5	5.44874276655761	6.84201791823293	4.05546761488229
6	9	5	7.98327505966335	9.81510888866081	6.1514412306659
7	9	5	8.24273181904895	9.67856965591465	6.80689398218324
8	9	5	10.8388063584374	12.5773758169538	9.10023689992108
9	9	5	12.9609360888589	14.9212495296198	11.000622648098
10	9	5	12.3280265396474	14.0599884535693	10.5960646257255
11	9	5	11.337881230789	13.4676448883773	9.20811757320066
12	9	5	13.9520427154347	15.8510845207256	12.0530009101437
13	9	5	12.8778344554967	14.6568596363066	11.0988092746868
1	9	4	10.0579777060833	11.8602195037817	8.25573590838486
2	9	4	11.5166293029995	13.1838766977833	9.84938190821577
3	9	4	9.80311835723498	11.4110327953583	8.19520391911165
4	9	4	6.57735845704086	8.09232630570755	5.06239060837417
5	9	4	2.85834124093069	3.63518571535999	2.0814967665014
6	9	4	5.1731674758798	6.35501818780203	3.99131676395758
7	9	4	8.87292171691125	10.5136615437006	7.23218189012192
8	9	4	11.0599351575021	12.713325342467	9.40654497253713
9	9	4	10.9703071252046	12.9142678333535	9.02634641705565
10	9	4	10.6551636032149	12.6174010477649	8.6929261586649
11	9	4	11.942242678136	14.0764045912024	9.80808076506968
12	9	4	13.6389450424863	16.331724316833	10.9461657681397
13	9	4	11.4958900486592	13.320645813634	9.67113428368434
