# Supplementary material for: Dynamics of fMRI patterns reflect sub-second activation sequences and reveal replay in human visual cortex
Source: Nat Commun. 2021 Mar 19;12:1795. doi: 10.1038/s41467-021-21970-2 (PMC7979874; doi:10.1038/s41467-021-21970-2)
Supplement: Supplementary file 4 — Source Data [file 41467_2021_21970_MOESM4_ESM.zip › sourcedata/source_data_figure_s8.csv]

occurence	position_label	mean_probability	sem_upper	sem_lower
1	1	13.4994088355515	14.5062387233122	12.4925789477908
1	2	17.0673637617157	17.9708210805459	16.1639064428856
1	none	7.7515806156904	8.24015132297423	7.26300990840657
2	1	14.776291007037	15.8138357414595	13.7387462726145
2	2	21.8815857059796	23.2808472555793	20.4823241563798
2	none	7.47640825259581	7.93117814834818	7.02163835684344
3	1	17.5345879170719	18.4950931378332	16.5740826963105
3	2	22.7875347962141	24.0940656406072	21.481003951821
3	none	8.00654012459768	8.54202257654858	7.47105767264678
4	1	19.9108241591962	20.8724004969453	18.9492478214471
4	2	22.3969765962192	23.836909400461	20.9570437919775
4	none	7.63800657215897	8.18113597113012	7.09487717318782
5	1	21.8507136077624	23.0211244851907	20.6803027303341
5	2	26.2309545305787	27.5126096839631	24.9492993771943
5	none	8.35662831363442	8.87168797312756	7.84156865414127
6	1	21.4921957991804	22.7330813005595	20.2513102978013
6	2	29.1308215765965	30.8622107382521	27.3994324149409
6	none	8.45614726030398	8.95327557062023	7.95901894998773
7	1	25.2489806142587	26.5519040451848	23.9460571833325
7	2	30.3781477185513	31.8526537971747	28.9036416399278
7	none	7.85337530896298	8.32082367422585	7.38592694370011
8	1	26.8719750796779	28.2613875628846	25.4825625964712
8	2	31.5513677364871	32.7076391492377	30.3950963237364
8	none	7.6885157748442	8.1361217285053	7.2409098211831
