# Supplementary material for: Dynamics of fMRI patterns reflect sub-second activation sequences and reveal replay in human visual cortex
Source: Nat Commun. 2021 Mar 19;12:1795. doi: 10.1038/s41467-021-21970-2 (PMC7979874; doi:10.1038/s41467-021-21970-2)
Supplement: Supplementary file 4 — Source Data [file 41467_2021_21970_MOESM4_ESM.zip › sourcedata/source_data_figure_s7f.csv]

id	tITI	period	seq_tr	mean_cor	mean_step	mean_slope	period_short
sub-01	0.032	excluded	1	-0.311111111111111	-0.355555555555556	-0.0426788198561738	excluded
sub-01	0.032	forward	2	0.0222222222222222	3.71519944438366e-18	0.0101708753791282	fwd
sub-01	0.032	forward	3	0.0888888888888889	0.0444444444444444	0.00794512239608928	fwd
sub-01	0.032	forward	4	0.377777777777778	0.355555555555556	0.015230926093187	fwd
sub-01	0.032	backward	5	0.133333333333333	0.222222222222222	0.0170487292215777	bwd
sub-01	0.032	backward	6	-0.244444444444444	-0.333333333333333	-0.0269679347122369	bwd
sub-01	0.032	backward	7	7.41232885255923e-18	-0.0666666666666667	0.0102679379705166	bwd
sub-01	0.032	excluded	8	-0.0444444444444444	-0.0888888888888889	-0.00211357595441378	excluded
sub-01	0.032	excluded	9	0.0444444444444444	3.70797142990043e-18	-0.000418936296961889	excluded
sub-01	0.032	excluded	10	0.133333333333333	0.177777777777778	0.0078074311505459	excluded
sub-01	0.032	excluded	11	-0.111111111111111	-0.133333333333333	0.00797338255502182	excluded
sub-01	0.032	excluded	12	-0.0666666666666667	-0.0222222222222222	0.0112657788925374	excluded
sub-01	0.032	excluded	13	-0.0888888888888889	-0.133333333333333	-0.0155309168388176	excluded
sub-01	0.064	excluded	1	-0.2	-0.222222222222222	-0.00848665786168258	excluded
sub-01	0.064	forward	2	-0.133333333333333	-0.0888888888888889	-0.00671615496522403	fwd
sub-01	0.064	forward	3	0.466666666666667	0.688888888888889	0.0374377280187316	fwd
sub-01	0.064	forward	4	0.222222222222222	0.333333333333333	0.0237583744497989	fwd
sub-01	0.064	backward	5	0.2	0.2	0.0208297813393808	bwd
sub-01	0.064	backward	6	-0.133333333333333	-0.2	-0.0083743845619122	bwd
sub-01	0.064	backward	7	-0.244444444444444	-0.288888888888889	-0.040018318659253	bwd
sub-01	0.064	excluded	8	-0.0444444444444444	-0.0666666666666667	-0.0110783920871308	excluded
sub-01	0.064	excluded	9	0.2	0.244444444444444	0.0174240351015935	excluded
sub-01	0.064	excluded	10	0.0888888888888889	0.0444444444444444	-0.00427950350364621	excluded
sub-01	0.064	excluded	11	0.0222222222222222	0.111111111111111	0.00186031593124822	excluded
sub-01	0.064	excluded	12	-0.0666666666666667	-0.111111111111111	-0.0121859571409432	excluded
sub-01	0.064	excluded	13	-0.0888888888888889	-0.222222222222222	-0.010170866060961	excluded
sub-01	0.128	excluded	1	-0.133333333333333	-0.133333333333333	-0.0112669757343513	excluded
sub-01	0.128	forward	2	0.244444444444444	0.333333333333333	0.0301089546513139	fwd
sub-01	0.128	forward	3	0.2	0.355555555555556	0.0116167606704616	fwd
sub-01	0.128	forward	4	0.266666666666667	0.355555555555556	0.0137157960724898	fwd
sub-01	0.128	backward	5	0.2	0.222222222222222	0.0275301963016587	bwd
sub-01	0.128	backward	6	-0.133333333333333	-0.222222222222222	-0.0225978559462667	bwd
sub-01	0.128	backward	7	-0.2	-0.4	-0.0267102262184275	bwd
sub-01	0.128	backward	8	-0.111111111111111	-0.177777777777778	-0.0117815956842416	bwd
sub-01	0.128	excluded	9	0.111111111111111	0.266666666666667	0.0178150274713608	excluded
sub-01	0.128	excluded	10	-0.111111111111111	-0.0222222222222222	-0.0174399227651178	excluded
sub-01	0.128	excluded	11	-0.155555555555556	-0.288888888888889	-0.000172580817294015	excluded
sub-01	0.128	excluded	12	-7.39064480910952e-18	-7.40148683083438e-18	-0.00193900438270767	excluded
sub-01	0.128	excluded	13	-0.266666666666667	-0.288888888888889	-0.0088785736188783	excluded
sub-01	0.512	excluded	1	-0.133333333333333	-0.133333333333333	-0.0330647763630265	excluded
sub-01	0.512	forward	2	0	0.0444444444444444	-0.0120715825892817	fwd
sub-01	0.512	forward	3	0.6	0.711111111111111	0.0492986892941762	fwd
sub-01	0.512	forward	4	0.244444444444444	0.288888888888889	0.0217580107318171	fwd
sub-01	0.512	forward	5	0.377777777777778	0.555555555555556	0.00313566378040296	fwd
sub-01	0.512	backward	6	0.111111111111111	0.266666666666667	0.00819602169852992	bwd
sub-01	0.512	backward	7	-0.311111111111111	-0.4	-0.0275962993266385	bwd
sub-01	0.512	backward	8	-0.2	-0.2	-0.0165324988677081	bwd
sub-01	0.512	backward	9	-0.0888888888888889	-0.222222222222222	0.000928879919594789	bwd
sub-01	0.512	excluded	10	-0.0666666666666667	-0.0888888888888889	-0.0162696319027131	excluded
sub-01	0.512	excluded	11	0.133333333333333	0.222222222222222	0.00280183930231612	excluded
sub-01	0.512	excluded	12	1.47957456471855e-17	-1.10986162390099e-17	0.00881898671607763	excluded
sub-01	0.512	excluded	13	0.0222222222222222	0.0444444444444444	0.0105966976064531	excluded
sub-01	2.048	excluded	1	-0.155555555555556	-0.244444444444444	-0.051471022622812	excluded
sub-01	2.048	forward	2	-0.0222222222222222	0.111111111111111	0.00121225462084402	fwd
sub-01	2.048	forward	3	0.288888888888889	0.311111111111111	0.0446723836911648	fwd
sub-01	2.048	forward	4	0.711111111111111	0.8	0.0687627658935415	fwd
sub-01	2.048	forward	5	0.511111111111111	0.511111111111111	0.0642088344026411	fwd
sub-01	2.048	forward	6	0.2	0.333333333333333	0.0184646695988303	fwd
sub-01	2.048	forward	7	0.0444444444444444	0.0888888888888889	-0.00941981776891065	fwd
sub-01	2.048	backward	8	-0.311111111111111	-0.355555555555556	-0.0164422307218764	bwd
sub-01	2.048	backward	9	-0.4	-0.511111111111111	-0.0348678096125151	bwd
sub-01	2.048	backward	10	-0.333333333333333	-0.466666666666667	-0.0371742496842942	bwd
sub-01	2.048	backward	11	-0.288888888888889	-0.355555555555556	-0.0205678026947955	bwd
sub-01	2.048	backward	12	-0.288888888888889	-0.333333333333333	-0.022352253866514	bwd
sub-01	2.048	backward	13	0.0444444444444445	-7.39245181273033e-18	-0.00502572123530382	bwd
sub-02	0.032	excluded	1	0.155555555555556	0.111111111111111	-0.00622538049285209	excluded
sub-02	0.032	forward	2	0.422222222222222	0.488888888888889	0.0385491784913037	fwd
sub-02	0.032	forward	3	0.111111111111111	0.155555555555556	0.0111978293014867	fwd
sub-02	0.032	forward	4	-0.244444444444444	-0.244444444444444	-0.0127463012173083	fwd
sub-02	0.032	backward	5	-0.0888888888888889	-0.111111111111111	0.00427844355818329	bwd
sub-02	0.032	backward	6	-0.2	-0.244444444444444	-0.0115752274008861	bwd
sub-02	0.032	backward	7	0.0444444444444445	0.0666666666666667	-0.0107564902258649	bwd
sub-02	0.032	excluded	8	0.0444444444444444	7.39425881635114e-18	-0.00415035266088302	excluded
sub-02	0.032	excluded	9	-0.155555555555556	-0.177777777777778	-0.00609018336124245	excluded
sub-02	0.032	excluded	10	-0.177777777777778	-0.177777777777778	-0.0205396550130556	excluded
sub-02	0.032	excluded	11	-0.0222222222222222	0.0666666666666667	-0.0051670962658428	excluded
sub-02	0.032	excluded	12	0.111111111111111	0.2	0.0152559729180101	excluded
sub-02	0.032	excluded	13	0.111111111111111	0.2	0.00796926236895136	excluded
sub-02	0.064	excluded	1	-7.40148683083438e-18	0.0222222222222222	-0.0160510801352994	excluded
sub-02	0.064	forward	2	0.222222222222222	0.288888888888889	0.0301862679747055	fwd
sub-02	0.064	forward	3	0.0888888888888889	0.111111111111111	0.0224548355798271	fwd
sub-02	0.064	forward	4	-0.0222222222222222	-0.0666666666666667	-0.00166357662775371	fwd
sub-02	0.064	backward	5	-0.111111111111111	-0.0666666666666667	-0.0161776656410214	bwd
sub-02	0.064	backward	6	-0.155555555555556	-0.2	-0.011826669517805	bwd
sub-02	0.064	backward	7	-0.0222222222222222	-0.0444444444444444	-0.0112984587228354	bwd
sub-02	0.064	excluded	8	-0.133333333333333	-0.111111111111111	-0.0135653299404723	excluded
sub-02	0.064	excluded	9	-0.0666666666666667	-0.111111111111111	-0.0130267390446053	excluded
sub-02	0.064	excluded	10	0.0444444444444444	0.0666666666666667	0.00614925562159823	excluded
sub-02	0.064	excluded	11	0.133333333333333	0.111111111111111	0.00295334052343363	excluded
sub-02	0.064	excluded	12	0	-0.0888888888888889	0.00871758605296952	excluded
sub-02	0.064	excluded	13	0.133333333333333	0.155555555555556	0.0131482338772586	excluded
sub-02	0.128	excluded	1	0.0222222222222222	-0.0666666666666667	0.00105308309417893	excluded
sub-02	0.128	forward	2	0.222222222222222	0.2	0.0374403859990238	fwd
sub-02	0.128	forward	3	0.0888888888888889	0.177777777777778	0.0249889000271122	fwd
sub-02	0.128	forward	4	-7.39967982721357e-18	-0.111111111111111	-0.0232522589917611	fwd
sub-02	0.128	backward	5	-0.0222222222222222	0.111111111111111	0.00452541190514672	bwd
sub-02	0.128	backward	6	-0.0444444444444444	-0.0222222222222222	-0.00405035074909989	bwd
sub-02	0.128	backward	7	-0.155555555555556	-0.133333333333333	0.00399622061097374	bwd
sub-02	0.128	backward	8	-0.266666666666667	-0.333333333333333	-0.0161618100022418	bwd
sub-02	0.128	excluded	9	-0.288888888888889	-0.311111111111111	-0.0235696510687798	excluded
sub-02	0.128	excluded	10	-0.0444444444444445	-0.0444444444444444	-0.0131042727065132	excluded
sub-02	0.128	excluded	11	7.3977523566847e-18	0.0222222222222222	0.00216006300866945	excluded
sub-02	0.128	excluded	12	0	0	-0.000904447905412203	excluded
sub-02	0.128	excluded	13	0.0888888888888889	0.155555555555556	0.00687872677870323	excluded
sub-02	0.512	excluded	1	0.111111111111111	0.133333333333333	0.0186688142382298	excluded
sub-02	0.512	forward	2	0.311111111111111	0.311111111111111	0.0258960076830584	fwd
sub-02	0.512	forward	3	0.444444444444444	0.511111111111111	0.0653390978886547	fwd
sub-02	0.512	forward	4	0.0444444444444444	0.0666666666666667	0.0179333304145041	fwd
sub-02	0.512	forward	5	-0.377777777777778	-0.466666666666667	-0.0749108229861952	fwd
sub-02	0.512	backward	6	-0.488888888888889	-0.555555555555556	-0.0304729719955711	bwd
sub-02	0.512	backward	7	-0.2	-0.222222222222222	-0.0109233222974615	bwd
sub-02	0.512	backward	8	0	-0.0222222222222222	-0.00913194529324088	bwd
sub-02	0.512	backward	9	0.133333333333333	0.177777777777778	-0.000864034699532227	bwd
sub-02	0.512	excluded	10	0.0444444444444444	0.0222222222222222	0.00317559572313085	excluded
sub-02	0.512	excluded	11	-0.0666666666666667	-0.0444444444444444	-0.0131814548457442	excluded
sub-02	0.512	excluded	12	0.0222222222222222	-0.133333333333333	0.00165448713140393	excluded
sub-02	0.512	excluded	13	-0.0222222222222222	-0.0444444444444444	0.00681721903876331	excluded
sub-02	2.048	excluded	1	0.0444444444444444	0.0222222222222222	0.00413219690574197	excluded
sub-02	2.048	forward	2	0.177777777777778	0.244444444444444	0.0240864250493964	fwd
sub-02	2.048	forward	3	0.311111111111111	0.422222222222222	0.043473697283168	fwd
sub-02	2.048	forward	4	0.333333333333333	0.422222222222222	0.04877787622305	fwd
sub-02	2.048	forward	5	0.355555555555556	0.511111111111111	0.0437101385970971	fwd
sub-02	2.048	forward	6	-0.266666666666667	-0.377777777777778	-0.0103280545547784	fwd
sub-02	2.048	forward	7	-0.288888888888889	-0.377777777777778	-0.0309733655703449	fwd
sub-02	2.048	backward	8	-0.577777777777778	-0.666666666666667	-0.0607721960044826	bwd
sub-02	2.048	backward	9	-0.466666666666667	-0.555555555555556	-0.0655732387489309	bwd
sub-02	2.048	backward	10	-0.2	-0.155555555555556	-0.00598867850098176	bwd
sub-02	2.048	backward	11	-0.0888888888888889	-0.0888888888888889	0.00557802770464847	bwd
sub-02	2.048	backward	12	0.0444444444444444	0.0444444444444444	0.00712304219508313	bwd
sub-02	2.048	backward	13	-0.0222222222222222	0.0666666666666667	-0.0032458705786666	bwd
sub-03	0.032	excluded	1	-0.0666666666666667	0.0222222222222222	-0.000510057553242024	excluded
sub-03	0.032	forward	2	0.111111111111111	0.155555555555556	0.0165555150142414	fwd
sub-03	0.032	forward	3	0.288888888888889	0.266666666666667	0.00416279096790588	fwd
sub-03	0.032	forward	4	0.222222222222222	0.266666666666667	0.00760170050758048	fwd
sub-03	0.032	backward	5	0.2	0.266666666666667	0.0180864643448098	bwd
sub-03	0.032	backward	6	0.0666666666666667	0.0222222222222222	0.0179650050096659	bwd
sub-03	0.032	backward	7	-0.155555555555556	-0.266666666666667	-0.0207462854065385	bwd
sub-03	0.032	excluded	8	-0.311111111111111	-0.422222222222222	-0.0484835214452972	excluded
sub-03	0.032	excluded	9	-0.288888888888889	-0.311111111111111	-0.0264079044340288	excluded
sub-03	0.032	excluded	10	-0.266666666666667	-0.266666666666667	-0.0159950887895558	excluded
sub-03	0.032	excluded	11	-0.0444444444444444	-0.0222222222222222	0.0040826984697358	excluded
sub-03	0.032	excluded	12	-0.0222222222222222	-0.0222222222222222	0.0153060284968181	excluded
sub-03	0.032	excluded	13	0.111111111111111	0.133333333333333	0.0283826548179051	excluded
sub-03	0.064	excluded	1	-0.111111111111111	-0.111111111111111	-0.0158858079164187	excluded
sub-03	0.064	forward	2	0.177777777777778	0.266666666666667	0.00827304214962511	fwd
sub-03	0.064	forward	3	0.311111111111111	0.288888888888889	0.00682392546891595	fwd
sub-03	0.064	forward	4	0.177777777777778	0.333333333333333	0.0249629326695136	fwd
sub-03	0.064	backward	5	0.355555555555556	0.377777777777778	0.034881190620529	bwd
sub-03	0.064	backward	6	0.244444444444444	0.133333333333333	0.0187267026793828	bwd
sub-03	0.064	backward	7	-0.111111111111111	-0.111111111111111	-0.0160287733080567	bwd
sub-03	0.064	excluded	8	-0.155555555555556	-0.111111111111111	-0.0117867230422215	excluded
sub-03	0.064	excluded	9	-0.4	-0.555555555555556	-0.0362841556826612	excluded
sub-03	0.064	excluded	10	-0.177777777777778	-0.133333333333333	-0.0115239373245054	excluded
sub-03	0.064	excluded	11	-0.177777777777778	-0.244444444444444	-0.00815552012295563	excluded
sub-03	0.064	excluded	12	-0.177777777777778	-0.2	-0.0141452832020112	excluded
sub-03	0.064	excluded	13	0.0444444444444444	0.0666666666666667	0.0201424070108639	excluded
sub-03	0.128	excluded	1	-0.333333333333333	-0.311111111111111	-0.0240989758674169	excluded
sub-03	0.128	forward	2	-0.133333333333333	-0.177777777777778	-0.0116278657331639	fwd
sub-03	0.128	forward	3	0.155555555555556	0.244444444444444	0.025776092093938	fwd
sub-03	0.128	forward	4	0.377777777777778	0.4	0.0316744028298815	fwd
sub-03	0.128	backward	5	0.4	0.533333333333333	0.0169154247446181	bwd
sub-03	0.128	backward	6	0.111111111111111	0.133333333333333	0.0070829456127286	bwd
sub-03	0.128	backward	7	-0.0888888888888889	-0.0666666666666667	-0.00558243019363271	bwd
sub-03	0.128	backward	8	-0.133333333333333	-0.288888888888889	-0.0298524938296311	bwd
sub-03	0.128	excluded	9	-0.266666666666667	-0.4	-0.025952308976302	excluded
sub-03	0.128	excluded	10	-0.155555555555556	-0.133333333333333	0.000453627377812229	excluded
sub-03	0.128	excluded	11	-0.0222222222222222	-0.0888888888888889	0.00597061774072948	excluded
sub-03	0.128	excluded	12	-0.0888888888888889	-0.0666666666666667	0.00227819062192192	excluded
sub-03	0.128	excluded	13	0.155555555555556	0.111111111111111	0.0069627735785168	excluded
sub-03	0.512	excluded	1	-0.0666666666666667	-0.0444444444444444	-0.0115007854890616	excluded
sub-03	0.512	forward	2	0.0666666666666667	0.155555555555556	0.0205946176142936	fwd
sub-03	0.512	forward	3	0.355555555555556	0.422222222222222	0.0336219026480566	fwd
sub-03	0.512	forward	4	0.355555555555556	0.488888888888889	0.0388463408570474	fwd
sub-03	0.512	forward	5	0.222222222222222	0.466666666666667	0.00361421451184421	fwd
sub-03	0.512	backward	6	0.0666666666666667	0.133333333333333	-0.0158550666124851	bwd
sub-03	0.512	backward	7	-0.177777777777778	-0.155555555555556	-0.00598832429036449	bwd
sub-03	0.512	backward	8	-0.222222222222222	-0.266666666666667	-0.0170573458136299	bwd
sub-03	0.512	backward	9	-0.0222222222222222	0.0222222222222222	0.0105605870824931	bwd
sub-03	0.512	excluded	10	-0.133333333333333	-0.222222222222222	-0.00287034678136414	excluded
sub-03	0.512	excluded	11	-0.177777777777778	-0.266666666666667	-0.0108437056199179	excluded
sub-03	0.512	excluded	12	-0.377777777777778	-0.555555555555556	-0.0224172256864359	excluded
sub-03	0.512	excluded	13	-0.244444444444444	-0.333333333333333	-0.0207048624204759	excluded
sub-03	2.048	excluded	1	-0.333333333333333	-0.466666666666667	-0.0364991059545805	excluded
sub-03	2.048	forward	2	-0.0666666666666667	-0.0444444444444444	0.00700210467074611	fwd
sub-03	2.048	forward	3	0.244444444444444	0.288888888888889	0.0378866298982065	fwd
sub-03	2.048	forward	4	0.355555555555556	0.511111111111111	0.0459425143098585	fwd
sub-03	2.048	forward	5	0.511111111111111	0.6	0.0566506329929026	fwd
sub-03	2.048	forward	6	0.155555555555556	0.288888888888889	0.0166252887427059	fwd
sub-03	2.048	forward	7	-0.0666666666666667	-0.111111111111111	-0.00464566889790744	fwd
sub-03	2.048	backward	8	-0.177777777777778	-0.244444444444444	-0.029466489180344	bwd
sub-03	2.048	backward	9	-0.488888888888889	-0.577777777777778	-0.0526483187196661	bwd
sub-03	2.048	backward	10	-0.377777777777778	-0.466666666666667	-0.0165711122424222	bwd
sub-03	2.048	backward	11	-0.177777777777778	-0.155555555555556	-0.00505445266994119	bwd
sub-03	2.048	backward	12	-0.0444444444444444	0.0222222222222222	-0.0031818963709052	bwd
sub-03	2.048	backward	13	-0.222222222222222	-0.244444444444444	-0.0160401265786529	bwd
sub-04	0.032	excluded	1	-0.0444444444444444	-0.0666666666666667	-0.000584314495922114	excluded
sub-04	0.032	forward	2	0.222222222222222	0.355555555555556	0.0273518825363354	fwd
sub-04	0.032	forward	3	0.0888888888888889	0.0444444444444444	0.00285690181319385	fwd
sub-04	0.032	forward	4	0.133333333333333	0.111111111111111	0.0111465385617362	fwd
sub-04	0.032	backward	5	-0.133333333333333	-0.133333333333333	-0.0174044164983835	bwd
sub-04	0.032	backward	6	-0.288888888888889	-0.355555555555556	-0.0339285066793339	bwd
sub-04	0.032	backward	7	-0.244444444444444	-0.333333333333333	-0.0292431691123885	bwd
sub-04	0.032	excluded	8	0.0444444444444444	0.0666666666666667	0.0175931536722609	excluded
sub-04	0.032	excluded	9	0.0222222222222222	-0.0222222222222222	-0.0172857627306251	excluded
sub-04	0.032	excluded	10	0.266666666666667	0.422222222222222	0.0283655694957961	excluded
sub-04	0.032	excluded	11	0.333333333333333	0.288888888888889	0.0173921971517181	excluded
sub-04	0.032	excluded	12	0.0222222222222222	-0.0666666666666667	-0.0112179235855577	excluded
sub-04	0.032	excluded	13	-0.111111111111111	-0.133333333333333	0.00495784987117009	excluded
sub-04	0.064	excluded	1	-0.0222222222222222	-0.0666666666666667	-0.0194533347216384	excluded
sub-04	0.064	forward	2	-0.0666666666666667	-0.0444444444444444	0.00671641625532158	fwd
sub-04	0.064	forward	3	0.0888888888888889	0	0.0113056992077158	fwd
sub-04	0.064	forward	4	0.111111111111111	0.0888888888888889	0.0239671804022458	fwd
sub-04	0.064	backward	5	0.0222222222222222	0.0444444444444444	0.0093533704060257	bwd
sub-04	0.064	backward	6	-0.222222222222222	-0.311111111111111	-0.0333993069478336	bwd
sub-04	0.064	backward	7	-0.0444444444444444	-0.0888888888888889	-0.027084322108805	bwd
sub-04	0.064	excluded	8	-0.0666666666666667	-0.0222222222222222	0.0125704751803414	excluded
sub-04	0.064	excluded	9	0.0888888888888889	0.0666666666666667	0.0209832522141219	excluded
sub-04	0.064	excluded	10	0.0888888888888889	0.0666666666666667	0.0103038360681479	excluded
sub-04	0.064	excluded	11	0.0222222222222222	-3.70797142990043e-18	0.000359874215716821	excluded
sub-04	0.064	excluded	12	-0.0666666666666667	-0.0666666666666667	-0.00769564189312653	excluded
sub-04	0.064	excluded	13	0.0222222222222222	-0.0444444444444444	-0.0079274982782332	excluded
sub-04	0.128	excluded	1	-0.0666666666666667	-0.111111111111111	-0.00582293224334479	excluded
sub-04	0.128	forward	2	0.0888888888888889	0.155555555555556	0.0209667392363577	fwd
sub-04	0.128	forward	3	0.155555555555556	0.155555555555556	0.0205279182788357	fwd
sub-04	0.128	forward	4	-0.177777777777778	-0.111111111111111	0.0136515291460683	fwd
sub-04	0.128	backward	5	-0.155555555555556	-0.2	0.00252935449619596	bwd
sub-04	0.128	backward	6	-0.288888888888889	-0.355555555555556	-0.0241411932904347	bwd
sub-04	0.128	backward	7	-0.288888888888889	-0.355555555555556	-0.0280732046751265	bwd
sub-04	0.128	backward	8	-0.155555555555556	-0.111111111111111	-0.00359917054188994	bwd
sub-04	0.128	excluded	9	0.0888888888888889	0.2	0.00936824624947819	excluded
sub-04	0.128	excluded	10	-0.0222222222222222	0.0222222222222222	-0.0058271242540905	excluded
sub-04	0.128	excluded	11	-0.0888888888888889	-0.155555555555556	0.0130500399755406	excluded
sub-04	0.128	excluded	12	0	-0.0666666666666667	0.00363665098161634	excluded
sub-04	0.128	excluded	13	-0.0444444444444444	-0.133333333333333	-0.0162668533592063	excluded
sub-04	0.512	excluded	1	-0.0666666666666667	-0.0222222222222222	0.00998338717155653	excluded
sub-04	0.512	forward	2	0.0222222222222222	0.0222222222222222	0.000105986200514841	fwd
sub-04	0.512	forward	3	0.155555555555556	0.288888888888889	0.0203541015363565	fwd
sub-04	0.512	forward	4	-0.0222222222222222	0.0444444444444444	0.0130190960583091	fwd
sub-04	0.512	forward	5	-0.155555555555556	-0.111111111111111	-0.00464578825825239	fwd
sub-04	0.512	backward	6	-0.222222222222222	-0.333333333333333	-0.0158885765282809	bwd
sub-04	0.512	backward	7	-0.333333333333333	-0.377777777777778	-0.0220039634200735	bwd
sub-04	0.512	backward	8	-0.244444444444444	-0.288888888888889	-0.0234161067753626	bwd
sub-04	0.512	backward	9	-0.0666666666666667	-0.0666666666666667	-0.000203193130574266	bwd
sub-04	0.512	excluded	10	0.244444444444444	0.222222222222222	0.0219104673904419	excluded
sub-04	0.512	excluded	11	0.0666666666666667	0.133333333333333	0.00625642590582603	excluded
sub-04	0.512	excluded	12	-0.111111111111111	-0.0444444444444444	-0.0101716628116163	excluded
sub-04	0.512	excluded	13	-0.0888888888888889	-0.0666666666666667	0.00469982666115512	excluded
sub-04	2.048	excluded	1	0.2	0.155555555555556	0.00233580356750891	excluded
sub-04	2.048	forward	2	0.177777777777778	0.2	-0.00194947620894746	fwd
sub-04	2.048	forward	3	0.311111111111111	0.377777777777778	0.0189215676790602	fwd
sub-04	2.048	forward	4	0.488888888888889	0.533333333333333	0.0554714605440552	fwd
sub-04	2.048	forward	5	0.488888888888889	0.6	0.0492833548406369	fwd
sub-04	2.048	forward	6	0.244444444444444	0.377777777777778	0.0265044495809158	fwd
sub-04	2.048	forward	7	-0.0444444444444444	0.0222222222222222	0.00579050722569916	fwd
sub-04	2.048	backward	8	-0.355555555555556	-0.422222222222222	-0.0375136364001324	bwd
sub-04	2.048	backward	9	-0.555555555555556	-0.577777777777778	-0.040902425829984	bwd
sub-04	2.048	backward	10	-0.377777777777778	-0.444444444444444	-0.0480281453473787	bwd
sub-04	2.048	backward	11	-0.288888888888889	-0.422222222222222	-0.0388568949947201	bwd
sub-04	2.048	backward	12	0.0888888888888889	0.0666666666666667	-0.00749718997479551	bwd
sub-04	2.048	backward	13	0.155555555555556	0.111111111111111	0.016440625318082	bwd
sub-05	0.032	excluded	1	0.0444444444444444	0.155555555555556	0.0109586569753185	excluded
sub-05	0.032	forward	2	0.111111111111111	0.133333333333333	0.0214359303477463	fwd
sub-05	0.032	forward	3	0.133333333333333	0.0666666666666667	0.0157799411275159	fwd
sub-05	0.032	forward	4	0.155555555555556	0.133333333333333	0.0223282124918067	fwd
sub-05	0.032	backward	5	-7.39955936030551e-18	0.0444444444444444	-0.00735014054680476	bwd
sub-05	0.032	backward	6	-0.244444444444444	-0.311111111111111	-0.0268965421987554	bwd
sub-05	0.032	backward	7	-0.244444444444444	-0.222222222222222	-0.010749993279812	bwd
sub-05	0.032	excluded	8	7.40871484531761e-18	0.0444444444444444	-0.000882873216398018	excluded
sub-05	0.032	excluded	9	0.0666666666666667	0.0444444444444444	0.00572912914304947	excluded
sub-05	0.032	excluded	10	-0.111111111111111	-0.133333333333333	-0.0177826602310732	excluded
sub-05	0.032	excluded	11	-0.155555555555556	-0.244444444444444	-0.0130070339972377	excluded
sub-05	0.032	excluded	12	0.0222222222222222	-0.0666666666666667	-0.00201058600911646	excluded
sub-05	0.032	excluded	13	-0.133333333333333	-0.133333333333333	0.0024479593937606	excluded
sub-05	0.064	excluded	1	-0.2	-0.177777777777778	9.78239020061969e-05	excluded
sub-05	0.064	forward	2	-0.0888888888888889	-0.0888888888888889	-0.0135445475903362	fwd
sub-05	0.064	forward	3	0.0666666666666667	0.0444444444444444	0.0110669022896198	fwd
sub-05	0.064	forward	4	0.0666666666666667	0.111111111111111	0.0269490663503145	fwd
sub-05	0.064	backward	5	0	-0.0222222222222222	0.00661958352190798	bwd
sub-05	0.064	backward	6	-0.111111111111111	-0.155555555555556	-0.00548574126429066	bwd
sub-05	0.064	backward	7	-0.133333333333333	-0.2	-0.0290176332016687	bwd
sub-05	0.064	excluded	8	0.155555555555556	0.133333333333333	0.00249495516597282	excluded
sub-05	0.064	excluded	9	0.0888888888888889	0.111111111111111	0.00292827916035701	excluded
sub-05	0.064	excluded	10	0.2	0.244444444444444	0.0184639636302626	excluded
sub-05	0.064	excluded	11	0	-0.0222222222222222	0.00916224543101806	excluded
sub-05	0.064	excluded	12	-0.0444444444444444	-0.0222222222222222	-0.00600655030577079	excluded
sub-05	0.064	excluded	13	-0.311111111111111	-0.288888888888889	-0.0237283470893926	excluded
sub-05	0.128	excluded	1	-0.155555555555556	-0.155555555555556	0.00600116462923651	excluded
sub-05	0.128	forward	2	-0.0222222222222222	-0.0444444444444445	0.00482106981173679	fwd
sub-05	0.128	forward	3	0.222222222222222	0.244444444444444	0.0178712314982393	fwd
sub-05	0.128	forward	4	0.244444444444444	0.355555555555556	0.0268584722170857	fwd
sub-05	0.128	backward	5	0.0444444444444444	-0.0444444444444444	0.0141280905759619	bwd
sub-05	0.128	backward	6	-0.333333333333333	-0.4	-0.024251597078937	bwd
sub-05	0.128	backward	7	-0.177777777777778	-0.155555555555556	0.00190868940299982	bwd
sub-05	0.128	backward	8	0	-0.0666666666666667	0.000916584521550836	bwd
sub-05	0.128	excluded	9	-7.42124340375522e-18	0.0444444444444444	-0.000516488781579357	excluded
sub-05	0.128	excluded	10	-0.0666666666666667	7.40329383445519e-18	-0.00740122526727185	excluded
sub-05	0.128	excluded	11	-0.133333333333333	-0.288888888888889	-0.00857748913445487	excluded
sub-05	0.128	excluded	12	-0.244444444444444	-0.244444444444444	-0.0311292789564859	excluded
sub-05	0.128	excluded	13	-0.0666666666666667	-0.133333333333333	-0.000629223438081854	excluded
sub-05	0.512	excluded	1	0.0222222222222222	0.0222222222222222	0.0276513705234561	excluded
sub-05	0.512	forward	2	0.0666666666666667	0.0666666666666667	0.0284942295905953	fwd
sub-05	0.512	forward	3	0.311111111111111	0.355555555555556	0.0248574252976346	fwd
sub-05	0.512	forward	4	0.111111111111111	0.155555555555556	0.00759074187088024	fwd
sub-05	0.512	forward	5	0.0666666666666667	0.0444444444444444	0.00994158617267856	fwd
sub-05	0.512	backward	6	-0.177777777777778	-0.177777777777778	-0.0025096670249177	bwd
sub-05	0.512	backward	7	-0.266666666666667	-0.355555555555556	-0.0266417505490074	bwd
sub-05	0.512	backward	8	-0.4	-0.488888888888889	-0.0314119990698254	bwd
sub-05	0.512	backward	9	-0.0666666666666667	-0.155555555555556	-0.0215996350645739	bwd
sub-05	0.512	excluded	10	-0.111111111111111	-0.111111111111111	-0.0104385951995133	excluded
sub-05	0.512	excluded	11	-0.133333333333333	-0.0888888888888889	-0.00810643591812024	excluded
sub-05	0.512	excluded	12	0.0444444444444444	-0.0666666666666667	0.00997452285660041	excluded
sub-05	0.512	excluded	13	-0.111111111111111	-0.0888888888888889	-0.00780179348588712	excluded
sub-05	2.048	excluded	1	-0.111111111111111	-0.111111111111111	-0.00318216049267925	excluded
sub-05	2.048	forward	2	0	-7.39064480910952e-18	-0.000654820600264671	fwd
sub-05	2.048	forward	3	0.311111111111111	0.333333333333333	0.029454404713215	fwd
sub-05	2.048	forward	4	0.4	0.466666666666667	0.0449844146511348	fwd
sub-05	2.048	forward	5	0.422222222222222	0.533333333333333	0.0528017119859711	fwd
sub-05	2.048	forward	6	0.0666666666666667	0.133333333333333	0.00456050642407338	fwd
sub-05	2.048	forward	7	0.0888888888888889	0.0222222222222222	-0.00213764153099408	fwd
sub-05	2.048	backward	8	-0.422222222222222	-0.444444444444444	-0.0333120004270255	bwd
sub-05	2.048	backward	9	-0.488888888888889	-0.622222222222222	-0.0585698051770587	bwd
sub-05	2.048	backward	10	-0.288888888888889	-0.422222222222222	-0.0390564166866709	bwd
sub-05	2.048	backward	11	-0.0444444444444444	-0.111111111111111	-0.0215305328856172	bwd
sub-05	2.048	backward	12	0.133333333333333	0.155555555555556	0.00601138073064639	bwd
sub-05	2.048	backward	13	0.155555555555556	0.133333333333333	0.0206309592952694	bwd
sub-06	0.032	excluded	1	0.133333333333333	0.222222222222222	0.00489042813896367	excluded
sub-06	0.032	forward	2	-0.177777777777778	-0.177777777777778	0.0049410452248671	fwd
sub-06	0.032	forward	3	-0.155555555555556	-0.133333333333333	-0.020599210372719	fwd
sub-06	0.032	forward	4	-0.288888888888889	-0.355555555555556	-0.0469458729140816	fwd
sub-06	0.032	backward	5	0.0444444444444444	0.0444444444444444	-0.011324972408019	bwd
sub-06	0.032	backward	6	0.177777777777778	0.266666666666667	0.0133222936730769	bwd
sub-06	0.032	backward	7	0.155555555555556	0.155555555555556	0.0156039928489336	bwd
sub-06	0.032	excluded	8	0.355555555555556	0.355555555555556	0.0193542076470629	excluded
sub-06	0.032	excluded	9	0.288888888888889	0.266666666666667	0.0264917915018172	excluded
sub-06	0.032	excluded	10	0.0444444444444444	0.0222222222222222	-0.00860378577854355	excluded
sub-06	0.032	excluded	11	0.0666666666666667	0.0666666666666667	-0.00334832944958947	excluded
sub-06	0.032	excluded	12	0.0444444444444445	0.0444444444444444	0.00320314725297035	excluded
sub-06	0.032	excluded	13	0.0666666666666667	0.0888888888888889	0.00301526463526084	excluded
sub-06	0.064	excluded	1	0.244444444444444	0.355555555555556	0.0364765728145	excluded
sub-06	0.064	forward	2	0.0666666666666667	0.0666666666666667	0.0106571815230156	fwd
sub-06	0.064	forward	3	-7.42124340375522e-18	-0.0444444444444444	-0.0296679044386822	fwd
sub-06	0.064	forward	4	-0.155555555555556	-0.244444444444444	-0.0635560680462294	fwd
sub-06	0.064	backward	5	-0.244444444444444	-0.288888888888889	-0.0354193959199139	bwd
sub-06	0.064	backward	6	-0.0888888888888889	-0.0444444444444444	-0.0104411257648021	bwd
sub-06	0.064	backward	7	0.0222222222222222	-0.0222222222222222	0.00367922632889276	bwd
sub-06	0.064	excluded	8	0.133333333333333	0.133333333333333	0.0170292729968479	excluded
sub-06	0.064	excluded	9	0.377777777777778	0.466666666666667	0.0202099507990901	excluded
sub-06	0.064	excluded	10	0.355555555555556	0.444444444444444	0.0212350251870353	excluded
sub-06	0.064	excluded	11	0.311111111111111	0.288888888888889	0.014150649182872	excluded
sub-06	0.064	excluded	12	0.0666666666666667	0.133333333333333	0.00156197707111154	excluded
sub-06	0.064	excluded	13	0.222222222222222	0.266666666666667	0.0140846382662625	excluded
sub-06	0.128	excluded	1	0.155555555555556	0.177777777777778	0.0201225790822105	excluded
sub-06	0.128	forward	2	0.177777777777778	0.244444444444444	0.0178662332533608	fwd
sub-06	0.128	forward	3	-0.0666666666666667	-0.111111111111111	-0.0268108640309645	fwd
sub-06	0.128	forward	4	-0.0888888888888889	-0.111111111111111	-0.0324583604730277	fwd
sub-06	0.128	backward	5	-0.0888888888888889	0	-0.00764740106298699	bwd
sub-06	0.128	backward	6	0.2	0.2	0.00331256590696616	bwd
sub-06	0.128	backward	7	-7.40317336754713e-18	3.70435742265881e-18	-0.00252312060376389	bwd
sub-06	0.128	backward	8	-0.0666666666666667	-0.0888888888888889	0.00187458763983584	bwd
sub-06	0.128	excluded	9	0.0222222222222222	0.0222222222222222	-0.00217442334833804	excluded
sub-06	0.128	excluded	10	0.177777777777778	0.266666666666667	0.0134161126807256	excluded
sub-06	0.128	excluded	11	0.2	0.288888888888889	0.00382643617777913	excluded
sub-06	0.128	excluded	12	0.155555555555556	0.288888888888889	0.0182757488542709	excluded
sub-06	0.128	excluded	13	0.155555555555556	0.222222222222222	-0.00708009407606782	excluded
sub-06	0.512	excluded	1	0.155555555555556	0.244444444444444	0.0200778367430326	excluded
sub-06	0.512	forward	2	0.177777777777778	0.155555555555556	0.0125160808800898	fwd
sub-06	0.512	forward	3	0.0666666666666667	0.111111111111111	-0.00209143875359105	fwd
sub-06	0.512	forward	4	-0.288888888888889	-0.333333333333333	-0.0442489662732386	fwd
sub-06	0.512	forward	5	-7.39787282359276e-18	0.0222222222222222	-0.0130090536252029	fwd
sub-06	0.512	backward	6	-0.0888888888888889	-0.111111111111111	-0.00144712156518995	bwd
sub-06	0.512	backward	7	0.0222222222222222	0.133333333333333	-0.00239144437899706	bwd
sub-06	0.512	backward	8	0.0888888888888889	0.2	-0.000563247423091547	bwd
sub-06	0.512	backward	9	0.222222222222222	0.333333333333333	0.0181660340745222	bwd
sub-06	0.512	excluded	10	0.222222222222222	0.311111111111111	0.0224520045552941	excluded
sub-06	0.512	excluded	11	-0.133333333333333	-0.0222222222222222	-0.0138394440243081	excluded
sub-06	0.512	excluded	12	-0.0888888888888889	-0.0888888888888889	-0.00272970448063834	excluded
sub-06	0.512	excluded	13	0.155555555555556	0.222222222222222	0.00710846427131882	excluded
sub-06	2.048	excluded	1	-0.177777777777778	-0.266666666666667	-0.00591319782259071	excluded
sub-06	2.048	forward	2	-0.0888888888888889	-0.133333333333333	-0.0328332647387206	fwd
sub-06	2.048	forward	3	0.222222222222222	0.2	0.024459009448846	fwd
sub-06	2.048	forward	4	0.222222222222222	0.222222222222222	0.0224200055012093	fwd
sub-06	2.048	forward	5	0.422222222222222	0.533333333333333	0.0488332308236245	fwd
sub-06	2.048	forward	6	0.244444444444444	0.4	0.0174601832268383	fwd
sub-06	2.048	forward	7	0.133333333333333	0.177777777777778	0.00439144603310511	fwd
sub-06	2.048	backward	8	-0.266666666666667	-0.244444444444444	-0.0229412738048124	bwd
sub-06	2.048	backward	9	-0.2	-0.311111111111111	-0.0061644918702915	bwd
sub-06	2.048	backward	10	0.0444444444444444	-0.0444444444444444	-0.0183934937950049	bwd
sub-06	2.048	backward	11	-0.0444444444444444	0.0666666666666667	-0.0105303589599986	bwd
sub-06	2.048	backward	12	-0.177777777777778	-0.133333333333333	-0.00565104678161128	bwd
sub-06	2.048	backward	13	0.0888888888888889	0.0444444444444444	-0.0151367472605932	bwd
sub-07	0.032	excluded	1	-7.39425881635114e-18	0.0222222222222222	0.00742312021957809	excluded
sub-07	0.032	forward	2	0.0444444444444445	0.111111111111111	0.0171080795741132	fwd
sub-07	0.032	forward	3	0.222222222222222	0.244444444444444	0.0194357624065418	fwd
sub-07	0.032	forward	4	0.177777777777778	0.222222222222222	0.0186050241468411	fwd
sub-07	0.032	backward	5	-0.0222222222222222	-0.0444444444444444	0.0152085419539748	bwd
sub-07	0.032	backward	6	-0.222222222222222	-0.311111111111111	-0.0189712725399051	bwd
sub-07	0.032	backward	7	0.0222222222222222	0.0666666666666667	-0.00345649342007976	bwd
sub-07	0.032	excluded	8	-0.0444444444444444	-3.69351540093395e-18	-0.00502939539992645	excluded
sub-07	0.032	excluded	9	-0.0444444444444444	-0.177777777777778	-0.0120391593754467	excluded
sub-07	0.032	excluded	10	-0.0444444444444444	-0.0888888888888889	-0.0127759677593347	excluded
sub-07	0.032	excluded	11	-0.222222222222222	-0.355555555555556	-0.0110325503269345	excluded
sub-07	0.032	excluded	12	-0.0888888888888889	-0.0888888888888889	0.0158140703378219	excluded
sub-07	0.032	excluded	13	-0.0888888888888889	-0.244444444444444	-0.0302897598172437	excluded
sub-07	0.064	excluded	1	-0.111111111111111	-0.133333333333333	-0.0469542997112496	excluded
sub-07	0.064	forward	2	-0.0444444444444444	-0.0222222222222222	-0.00368584035593686	fwd
sub-07	0.064	forward	3	0.222222222222222	0.288888888888889	0.0523006799185906	fwd
sub-07	0.064	forward	4	0.333333333333333	0.4	0.0163493161593877	fwd
sub-07	0.064	backward	5	-0.0666666666666667	-0.0666666666666667	-0.00432591299986871	bwd
sub-07	0.064	backward	6	-0.0666666666666667	-0.0888888888888889	-0.0200496724126731	bwd
sub-07	0.064	backward	7	-0.0666666666666667	-0.177777777777778	0.00102154920617761	bwd
sub-07	0.064	excluded	8	-0.133333333333333	-0.2	0.00861344935174584	excluded
sub-07	0.064	excluded	9	0.0888888888888889	0.0666666666666667	0.0102209489506796	excluded
sub-07	0.064	excluded	10	0.2	0.133333333333333	0.016185213409545	excluded
sub-07	0.064	excluded	11	-0.155555555555556	-0.111111111111111	-0.0113469571178845	excluded
sub-07	0.064	excluded	12	-0.0444444444444444	0.0222222222222222	-0.0132836027722484	excluded
sub-07	0.064	excluded	13	0.0222222222222222	0.0666666666666667	-0.00504487162626513	excluded
sub-07	0.128	excluded	1	-0.0666666666666667	-0.0666666666666667	-0.0134645813009186	excluded
sub-07	0.128	forward	2	0.0444444444444444	-0.0222222222222222	-0.00776405236428779	fwd
sub-07	0.128	forward	3	0.222222222222222	0.333333333333333	0.0220905608794611	fwd
sub-07	0.128	forward	4	0.0444444444444444	0.0222222222222222	0.00937613544002021	fwd
sub-07	0.128	backward	5	0.0888888888888889	0.133333333333333	0.0106802628377166	bwd
sub-07	0.128	backward	6	-0.0666666666666667	-0.111111111111111	0.0106863430838297	bwd
sub-07	0.128	backward	7	-0.0666666666666667	-0.0444444444444444	-0.00689860176000096	bwd
sub-07	0.128	backward	8	-0.2	-0.266666666666667	-0.00725506990189754	bwd
sub-07	0.128	excluded	9	-0.222222222222222	-0.311111111111111	-0.00908906586412585	excluded
sub-07	0.128	excluded	10	0	-0.0888888888888889	-0.0110954815128987	excluded
sub-07	0.128	excluded	11	0.133333333333333	0.2	0.0184568761802917	excluded
sub-07	0.128	excluded	12	7.4249778779049e-18	-3.71519944438366e-18	-0.00828548228174115	excluded
sub-07	0.128	excluded	13	-0.2	-0.177777777777778	-0.0074378434354486	excluded
sub-07	0.512	excluded	1	-0.0222222222222222	0	-0.0106510587604952	excluded
sub-07	0.512	forward	2	0.0444444444444444	-0.0222222222222222	0.00131428343553093	fwd
sub-07	0.512	forward	3	0.244444444444444	0.355555555555556	0.040575179201373	fwd
sub-07	0.512	forward	4	0.422222222222222	0.488888888888889	0.0424880887162005	fwd
sub-07	0.512	forward	5	-0.0444444444444444	0.0222222222222222	-0.015176315155662	fwd
sub-07	0.512	backward	6	-0.288888888888889	-0.288888888888889	-0.0243886184061104	bwd
sub-07	0.512	backward	7	-0.2	-0.222222222222222	-0.00974207977976654	bwd
sub-07	0.512	backward	8	0.222222222222222	0.288888888888889	0.0318731565071668	bwd
sub-07	0.512	backward	9	0.0888888888888889	0.0888888888888889	-0.00182400967640464	bwd
sub-07	0.512	excluded	10	0.0222222222222222	0.0222222222222222	-0.00143231798107906	excluded
sub-07	0.512	excluded	11	-0.0444444444444445	-0.0666666666666667	-0.0167611682539935	excluded
sub-07	0.512	excluded	12	-0.266666666666667	-0.311111111111111	-0.0183190113754565	excluded
sub-07	0.512	excluded	13	-0.333333333333333	-0.333333333333333	-0.0179561284713034	excluded
sub-07	2.048	excluded	1	-0.177777777777778	-0.155555555555556	-0.00840347746263202	excluded
sub-07	2.048	forward	2	-0.288888888888889	-0.222222222222222	-0.029120255563755	fwd
sub-07	2.048	forward	3	0.311111111111111	0.4	0.0269419710061295	fwd
sub-07	2.048	forward	4	0.311111111111111	0.222222222222222	0.0187464436849458	fwd
sub-07	2.048	forward	5	0.266666666666667	0.288888888888889	0.0369445571085196	fwd
sub-07	2.048	forward	6	0.0666666666666667	0.0666666666666667	0.0129874613729025	fwd
sub-07	2.048	forward	7	-0.0444444444444444	0	-0.00176416512882034	fwd
sub-07	2.048	backward	8	-0.266666666666667	-0.355555555555556	-0.0189054506044502	bwd
sub-07	2.048	backward	9	-0.377777777777778	-0.466666666666667	-0.0491529710043492	bwd
sub-07	2.048	backward	10	-0.2	-0.2	-0.0126877143541153	bwd
sub-07	2.048	backward	11	-7.39955936030551e-18	-0.0666666666666667	-0.00159432580972907	bwd
sub-07	2.048	backward	12	0.0222222222222222	3.70074341541719e-18	0.00787684007670991	bwd
sub-07	2.048	backward	13	0.222222222222222	0.311111111111111	0.018131086678644	bwd
sub-08	0.032	excluded	1	0.0666666666666667	0.155555555555556	-0.020507245287331	excluded
sub-08	0.032	forward	2	0	0.0222222222222222	0.00586435092269131	fwd
sub-08	0.032	forward	3	-0.244444444444444	-0.266666666666667	-0.0204945849407824	fwd
sub-08	0.032	forward	4	-0.2	-0.266666666666667	-0.0127589651010832	fwd
sub-08	0.032	backward	5	-0.0666666666666667	-0.111111111111111	-0.0341819633391356	bwd
sub-08	0.032	backward	6	-0.155555555555556	-0.0444444444444444	-0.00305667654045939	bwd
sub-08	0.032	backward	7	0.0666666666666667	-3.71519944438366e-18	0.00538492243015688	bwd
sub-08	0.032	excluded	8	0.222222222222222	0.266666666666667	0.0197712832514869	excluded
sub-08	0.032	excluded	9	0.333333333333333	0.444444444444444	0.0208137652168693	excluded
sub-08	0.032	excluded	10	0.0888888888888889	0.0666666666666667	0.00138499863638154	excluded
sub-08	0.032	excluded	11	0.0444444444444444	0.0222222222222222	0.00634186952167578	excluded
sub-08	0.032	excluded	12	0.133333333333333	0.222222222222222	0.0161053760904361	excluded
sub-08	0.032	excluded	13	0.2	0.2	0.0153328691390938	excluded
sub-08	0.064	excluded	1	0.0666666666666667	0.177777777777778	0.00400132181103033	excluded
sub-08	0.064	forward	2	0.0222222222222222	0.0222222222222222	0.00482134921256667	fwd
sub-08	0.064	forward	3	-0.0888888888888889	-0.0888888888888889	-0.0182964229177541	fwd
sub-08	0.064	forward	4	-0.266666666666667	-0.422222222222222	-0.0192147301687862	fwd
sub-08	0.064	backward	5	-0.222222222222222	-0.222222222222222	-0.0124866212765409	bwd
sub-08	0.064	backward	6	-0.2	-0.311111111111111	-0.0233956259546464	bwd
sub-08	0.064	backward	7	0.0222222222222222	0.111111111111111	0.0131785279989485	bwd
sub-08	0.064	excluded	8	0.311111111111111	0.422222222222222	0.0434089468675942	excluded
sub-08	0.064	excluded	9	1.47993596544271e-17	0.0222222222222222	-0.000905766793260573	excluded
sub-08	0.064	excluded	10	-0.244444444444444	-0.288888888888889	-0.0155141280553839	excluded
sub-08	0.064	excluded	11	0.0666666666666667	0.111111111111111	0.00312945253800773	excluded
sub-08	0.064	excluded	12	0.133333333333333	0.222222222222222	0.0197328791949852	excluded
sub-08	0.064	excluded	13	0.0444444444444445	0.0666666666666667	0.00154081754323937	excluded
sub-08	0.128	excluded	1	0.288888888888889	0.266666666666667	0.0263006759294386	excluded
sub-08	0.128	forward	2	0.155555555555556	0.244444444444444	0.0320682126414763	fwd
sub-08	0.128	forward	3	-0.266666666666667	-0.466666666666667	-0.0452687581831865	fwd
sub-08	0.128	forward	4	-0.311111111111111	-0.377777777777778	-0.0202497607675997	fwd
sub-08	0.128	backward	5	-0.333333333333333	-0.311111111111111	-0.0136985615692379	bwd
sub-08	0.128	backward	6	-0.333333333333333	-0.466666666666667	-0.0411520693736169	bwd
sub-08	0.128	backward	7	0.0888888888888889	0.0444444444444444	0.00994040037592129	bwd
sub-08	0.128	backward	8	0.177777777777778	0.2	0.0238958883960049	bwd
sub-08	0.128	excluded	9	0.0666666666666667	0.0666666666666667	-4.17668103911005e-05	excluded
sub-08	0.128	excluded	10	-0.0444444444444444	-0.0222222222222222	-0.00334985033838032	excluded
sub-08	0.128	excluded	11	0.133333333333333	0.177777777777778	0.0123907514510136	excluded
sub-08	0.128	excluded	12	0.2	0.222222222222222	0.0132672186372722	excluded
sub-08	0.128	excluded	13	-0.0666666666666667	-0.0444444444444444	0.0058976196112857	excluded
sub-08	0.512	excluded	1	0.266666666666667	0.222222222222222	0.0184399661306461	excluded
sub-08	0.512	forward	2	0.0888888888888889	0.0444444444444444	0.0138580514372194	fwd
sub-08	0.512	forward	3	0.0444444444444444	0.0222222222222222	-0.0119308834560299	fwd
sub-08	0.512	forward	4	-0.2	-0.244444444444444	-0.0105768544533428	fwd
sub-08	0.512	forward	5	-0.266666666666667	-0.288888888888889	-0.00832952419374822	fwd
sub-08	0.512	backward	6	-0.377777777777778	-0.444444444444444	-0.0169386279205142	bwd
sub-08	0.512	backward	7	-0.133333333333333	-0.111111111111111	-0.0204552835933966	bwd
sub-08	0.512	backward	8	0.2	0.288888888888889	0.0225385411775684	bwd
sub-08	0.512	backward	9	0.0444444444444444	0.0444444444444444	-0.00726353141147871	bwd
sub-08	0.512	excluded	10	0.0222222222222222	-0.0444444444444444	-0.000351745570648771	excluded
sub-08	0.512	excluded	11	0.0888888888888889	0.0666666666666667	-0.011790543110713	excluded
sub-08	0.512	excluded	12	0.2	0.2	0.0133603466816433	excluded
sub-08	0.512	excluded	13	0.266666666666667	0.288888888888889	0.0194400882827951	excluded
sub-08	2.048	excluded	1	-0.0666666666666667	0.0444444444444444	-0.00163047952432655	excluded
sub-08	2.048	forward	2	0.155555555555556	0.177777777777778	0.00561374066980139	fwd
sub-08	2.048	forward	3	0.0222222222222222	0.0444444444444444	0.00875414370178476	fwd
sub-08	2.048	forward	4	-0.0222222222222222	3.69351540093395e-18	0.00770683651240413	fwd
sub-08	2.048	forward	5	-0.133333333333333	-0.133333333333333	-0.00898162335334913	fwd
sub-08	2.048	forward	6	-0.444444444444444	-0.511111111111111	-0.023701594422675	fwd
sub-08	2.048	forward	7	-0.0888888888888889	-0.222222222222222	-0.019434500559707	fwd
sub-08	2.048	backward	8	-0.266666666666667	-0.333333333333333	-0.00949498724792465	bwd
sub-08	2.048	backward	9	-0.0888888888888889	-0.222222222222222	-0.0199551339447379	bwd
sub-08	2.048	backward	10	-0.0888888888888889	-0.0444444444444444	0.00351582794145714	bwd
sub-08	2.048	backward	11	0.244444444444444	0.311111111111111	0.0181503936161867	bwd
sub-08	2.048	backward	12	0.111111111111111	0.2	0.0229893841243719	bwd
sub-08	2.048	backward	13	0.0888888888888889	3.71519944438366e-18	0.0164679924867142	bwd
sub-09	0.032	excluded	1	0.111111111111111	0.111111111111111	0.0124687182204934	excluded
sub-09	0.032	forward	2	0.311111111111111	0.288888888888889	0.0225471018535269	fwd
sub-09	0.032	forward	3	0.0888888888888889	0.0888888888888889	0.0111527307510999	fwd
sub-09	0.032	forward	4	0.0666666666666667	0.0888888888888889	0.00769884212488951	fwd
sub-09	0.032	backward	5	-0.0444444444444444	-0.0888888888888889	0.00500912666130884	bwd
sub-09	0.032	backward	6	-0.177777777777778	-0.244444444444444	-0.0167700143951074	bwd
sub-09	0.032	backward	7	0	0	-0.0051121914213107	bwd
sub-09	0.032	excluded	8	-0.0888888888888889	-0.0666666666666667	-0.0133715140066819	excluded
sub-09	0.032	excluded	9	-0.111111111111111	-0.2	-0.00594195252974267	excluded
sub-09	0.032	excluded	10	-7.40678737478875e-18	3.70435742265881e-18	-0.00673685684887333	excluded
sub-09	0.032	excluded	11	0	-0.0666666666666667	0.0132947502456931	excluded
sub-09	0.032	excluded	12	-0.133333333333333	-0.133333333333333	-0.0224558108408125	excluded
sub-09	0.032	excluded	13	0.0666666666666667	-3.71519944438366e-18	-0.00178292981448302	excluded
sub-09	0.064	excluded	1	0.133333333333333	0.111111111111111	0.0215194477605134	excluded
sub-09	0.064	forward	2	0.222222222222222	0.266666666666667	0.0078570833899212	fwd
sub-09	0.064	forward	3	0.222222222222222	0.266666666666667	0.0173511813787021	fwd
sub-09	0.064	forward	4	0.177777777777778	0.266666666666667	0.0182214068736922	fwd
sub-09	0.064	backward	5	0.0888888888888889	0.0666666666666667	0.00771239832948493	bwd
sub-09	0.064	backward	6	-0.0888888888888889	-0.0888888888888889	-0.00204037124600554	bwd
sub-09	0.064	backward	7	-0.0222222222222222	-0.0222222222222222	0.0121468697853269	bwd
sub-09	0.064	excluded	8	-0.2	-0.311111111111111	-0.018308147640109	excluded
sub-09	0.064	excluded	9	-0.133333333333333	-0.177777777777778	-0.0229471483642045	excluded
sub-09	0.064	excluded	10	-0.222222222222222	-0.244444444444444	-0.0206539178739014	excluded
sub-09	0.064	excluded	11	-0.133333333333333	-0.244444444444444	-0.0044387849310652	excluded
sub-09	0.064	excluded	12	-0.133333333333333	-0.177777777777778	-0.00286734571649217	excluded
sub-09	0.064	excluded	13	-0.111111111111111	-0.155555555555556	-0.013552671745863	excluded
sub-09	0.128	excluded	1	-0.133333333333333	-0.177777777777778	-0.00502713156697199	excluded
sub-09	0.128	forward	2	-0.111111111111111	-0.0888888888888889	-0.00446861461160594	fwd
sub-09	0.128	forward	3	0.2	0.311111111111111	0.0230130159983113	fwd
sub-09	0.128	forward	4	0.0444444444444444	0.0444444444444444	0.0236822269246172	fwd
sub-09	0.128	backward	5	-0.0444444444444444	0.0222222222222222	0.0120099354137323	bwd
sub-09	0.128	backward	6	-0.0222222222222222	3.71519944438366e-18	0.0127060806580202	bwd
sub-09	0.128	backward	7	-0.0444444444444444	-0.0444444444444444	-0.0208869896838283	bwd
sub-09	0.128	backward	8	0.0666666666666667	0.111111111111111	0.0187775786199492	bwd
sub-09	0.128	excluded	9	-0.0444444444444444	-0.0666666666666667	-0.00122346416749619	excluded
sub-09	0.128	excluded	10	-0.177777777777778	-0.177777777777778	-0.00322100484637369	excluded
sub-09	0.128	excluded	11	-0.2	-0.2	-0.0131559335730033	excluded
sub-09	0.128	excluded	12	-0.177777777777778	-0.311111111111111	-0.0307352771948968	excluded
sub-09	0.128	excluded	13	-0.177777777777778	-0.2	-0.0114704219704539	excluded
sub-09	0.512	excluded	1	-0.0444444444444444	0	0.0161216239042134	excluded
sub-09	0.512	forward	2	0.155555555555556	0.111111111111111	0.0243636030458734	fwd
sub-09	0.512	forward	3	0.422222222222222	0.511111111111111	0.0422909311348078	fwd
sub-09	0.512	forward	4	0.0666666666666667	0.133333333333333	0.0152402619558548	fwd
sub-09	0.512	forward	5	-0.266666666666667	-0.288888888888889	-0.0263995394920702	fwd
sub-09	0.512	backward	6	-0.311111111111111	-0.377777777777778	-0.0251351852163314	bwd
sub-09	0.512	backward	7	-0.0666666666666667	-0.0444444444444444	-0.0184544892034868	bwd
sub-09	0.512	backward	8	0.155555555555556	0.155555555555556	0.0138772958647196	bwd
sub-09	0.512	backward	9	-0.0666666666666667	-0.0888888888888889	0.00628335643113971	bwd
sub-09	0.512	excluded	10	7.40148683083438e-18	0.0444444444444444	-0.0094314023986367	excluded
sub-09	0.512	excluded	11	-0.0222222222222222	-0.0444444444444444	-0.00120301094044828	excluded
sub-09	0.512	excluded	12	-0.377777777777778	-0.4	-0.0275276780623223	excluded
sub-09	0.512	excluded	13	-0.355555555555556	-0.4	-0.010025767023313	excluded
sub-09	2.048	excluded	1	0.155555555555556	0.0888888888888889	0.0085370413633134	excluded
sub-09	2.048	forward	2	0.311111111111111	0.4	0.0297066658603324	fwd
sub-09	2.048	forward	3	0.533333333333333	0.6	0.0548560457840732	fwd
sub-09	2.048	forward	4	0.355555555555556	0.4	0.053704173825309	fwd
sub-09	2.048	forward	5	0.244444444444444	0.311111111111111	0.0214722351048522	fwd
sub-09	2.048	forward	6	-0.0222222222222222	-0.0666666666666667	0.00789988553121059	fwd
sub-09	2.048	forward	7	-0.288888888888889	-0.4	-0.0283163736345294	fwd
sub-09	2.048	backward	8	-0.488888888888889	-0.622222222222222	-0.0657829321209275	bwd
sub-09	2.048	backward	9	-0.533333333333333	-0.6	-0.0516293003012805	bwd
sub-09	2.048	backward	10	-0.311111111111111	-0.333333333333333	-0.018333544616343	bwd
sub-09	2.048	backward	11	-0.133333333333333	-0.133333333333333	-0.00516278747795702	bwd
sub-09	2.048	backward	12	0.0222222222222222	-0.0444444444444444	-0.0022932590280524	bwd
sub-09	2.048	backward	13	-0.0222222222222222	0.0222222222222222	-0.0046578502900009	bwd
sub-10	0.032	excluded	1	-0.155555555555556	-0.0888888888888889	-0.0193504392218815	excluded
sub-10	0.032	forward	2	-0.0888888888888889	-0.0666666666666667	0.00880044550176651	fwd
sub-10	0.032	forward	3	0.155555555555556	0.111111111111111	0.0214187696516683	fwd
sub-10	0.032	forward	4	0.222222222222222	0.288888888888889	0.0378685511633227	fwd
sub-10	0.032	backward	5	0.244444444444444	0.288888888888889	0.00890503299133137	bwd
sub-10	0.032	backward	6	0.0888888888888889	0.177777777777778	0.00846519626322066	bwd
sub-10	0.032	backward	7	-0.222222222222222	-0.333333333333333	-0.0236716363892577	bwd
sub-10	0.032	excluded	8	-0.155555555555556	-0.222222222222222	-0.0153967854262821	excluded
sub-10	0.032	excluded	9	-0.133333333333333	-0.177777777777778	-0.00703362266281148	excluded
sub-10	0.032	excluded	10	-0.244444444444444	-0.288888888888889	-0.0137413529807593	excluded
sub-10	0.032	excluded	11	-0.0888888888888889	-0.244444444444444	-0.00972627265425905	excluded
sub-10	0.032	excluded	12	-0.0444444444444445	-0.111111111111111	0.0014859173232293	excluded
sub-10	0.032	excluded	13	-0.2	-0.2	0.00197619644071232	excluded
sub-10	0.064	excluded	1	-0.0444444444444444	-0.0444444444444444	-0.0272888975598342	excluded
sub-10	0.064	forward	2	-0.177777777777778	-0.111111111111111	-0.00338091188360041	fwd
sub-10	0.064	forward	3	0.0444444444444444	0.0888888888888889	0.00893532111016422	fwd
sub-10	0.064	forward	4	0.2	0.222222222222222	0.0136378158489543	fwd
sub-10	0.064	backward	5	0.2	0.288888888888889	0.0272402501066491	bwd
sub-10	0.064	backward	6	0.0666666666666667	0.111111111111111	-0.00194439046738871	bwd
sub-10	0.064	backward	7	-0.0666666666666667	-0.0666666666666667	-0.000891672882901947	bwd
sub-10	0.064	excluded	8	-0.133333333333333	-0.177777777777778	0.0191545817992965	excluded
sub-10	0.064	excluded	9	-0.222222222222222	-0.333333333333333	-0.021734138254563	excluded
sub-10	0.064	excluded	10	-0.288888888888889	-0.355555555555556	-0.0157527686370597	excluded
sub-10	0.064	excluded	11	-0.244444444444444	-0.266666666666667	-0.0154951006919568	excluded
sub-10	0.064	excluded	12	-0.0888888888888889	-0.244444444444444	-0.00369218570581911	excluded
sub-10	0.064	excluded	13	0.222222222222222	0.244444444444444	0.0212120972180598	excluded
sub-10	0.128	excluded	1	0.0444444444444444	0.0444444444444444	-0.00757844140029447	excluded
sub-10	0.128	forward	2	0.0444444444444444	3.69893641179638e-18	-0.005717596994305	fwd
sub-10	0.128	forward	3	0.0666666666666667	0.0888888888888889	0.0217823857904296	fwd
sub-10	0.128	forward	4	0.244444444444444	0.244444444444444	0.0248933335974321	fwd
sub-10	0.128	backward	5	0.155555555555556	0.177777777777778	0.01458681363879	bwd
sub-10	0.128	backward	6	-0.0444444444444444	-0.133333333333333	0.00716776462674754	bwd
sub-10	0.128	backward	7	0.0222222222222222	-0.0666666666666667	-0.01086251579726	bwd
sub-10	0.128	backward	8	-0.111111111111111	-0.111111111111111	-0.0105571504612448	bwd
sub-10	0.128	excluded	9	-0.244444444444444	-0.377777777777778	-0.0143977627461678	excluded
sub-10	0.128	excluded	10	-0.0222222222222222	-0.0666666666666667	-0.000296353020093831	excluded
sub-10	0.128	excluded	11	-0.0222222222222222	-0.0444444444444444	-0.0118841289687586	excluded
sub-10	0.128	excluded	12	0.0444444444444444	-0.0666666666666667	-0.00393868284765375	excluded
sub-10	0.128	excluded	13	0.0444444444444444	0.0666666666666667	-0.00319766541762097	excluded
sub-10	0.512	excluded	1	-0.0888888888888889	-0.0222222222222222	-0.0248492762024005	excluded
sub-10	0.512	forward	2	-0.155555555555556	-0.155555555555556	-0.0286561906034564	fwd
sub-10	0.512	forward	3	0.177777777777778	0.133333333333333	0.0252827527041182	fwd
sub-10	0.512	forward	4	0.266666666666667	0.311111111111111	0.0417833713338726	fwd
sub-10	0.512	forward	5	0.133333333333333	0.2	0.00984396685412507	fwd
sub-10	0.512	backward	6	0.311111111111111	0.377777777777778	0.016697310290982	bwd
sub-10	0.512	backward	7	0.0444444444444444	0	-0.0136055647853301	bwd
sub-10	0.512	backward	8	-0.0444444444444444	-0.111111111111111	0.00403092924434881	bwd
sub-10	0.512	backward	9	0.0888888888888889	0.133333333333333	0.017402955385495	bwd
sub-10	0.512	excluded	10	0	0.0444444444444444	-0.00464107055845072	excluded
sub-10	0.512	excluded	11	-0.0666666666666667	-0.0444444444444445	-0.0148326004371776	excluded
sub-10	0.512	excluded	12	0	-0.0222222222222222	-0.0124160503624078	excluded
sub-10	0.512	excluded	13	-0.177777777777778	-0.155555555555556	-0.0160405328637186	excluded
sub-10	2.048	excluded	1	-0.133333333333333	-0.177777777777778	-0.0101788453093309	excluded
sub-10	2.048	forward	2	-0.0666666666666667	0.0222222222222222	-0.0137308583484084	fwd
sub-10	2.048	forward	3	0.2	0.222222222222222	0.0342591168309928	fwd
sub-10	2.048	forward	4	0.377777777777778	0.377777777777778	0.0297009795412446	fwd
sub-10	2.048	forward	5	0.288888888888889	0.266666666666667	0.0355390084726748	fwd
sub-10	2.048	forward	6	0.333333333333333	0.377777777777778	0.0239646089538621	fwd
sub-10	2.048	forward	7	0.0666666666666667	0.133333333333333	0.00812353990225744	fwd
sub-10	2.048	backward	8	-0.177777777777778	-0.311111111111111	-0.0235136509639544	bwd
sub-10	2.048	backward	9	-0.311111111111111	-0.333333333333333	-0.0164411710765554	bwd
sub-10	2.048	backward	10	-0.0888888888888889	-0.177777777777778	-0.0176384714698871	bwd
sub-10	2.048	backward	11	0.0888888888888889	0.0444444444444444	-0.00158316890605354	bwd
sub-10	2.048	backward	12	-0.222222222222222	-0.311111111111111	-0.0208321857364195	bwd
sub-10	2.048	backward	13	-0.111111111111111	-0.111111111111111	-0.0276689018904227	bwd
sub-11	0.032	excluded	1	-0.0888888888888889	-7.38883780548871e-18	-0.00608062496024737	excluded
sub-11	0.032	forward	2	0	0.111111111111111	-0.00288963016413929	fwd
sub-11	0.032	forward	3	-0.355555555555556	-0.488888888888889	-0.0310169992599253	fwd
sub-11	0.032	forward	4	-0.177777777777778	-0.222222222222222	0.00875089039019536	fwd
sub-11	0.032	backward	5	-0.0222222222222222	-0.111111111111111	-0.00263594289580118	bwd
sub-11	0.032	backward	6	0.0666666666666667	0.111111111111111	0.016040340543943	bwd
sub-11	0.032	backward	7	0.0666666666666667	0.0222222222222222	-0.00501621589634772	bwd
sub-11	0.032	excluded	8	0.111111111111111	0.177777777777778	0.00365880421413223	excluded
sub-11	0.032	excluded	9	0.0666666666666667	0.0666666666666667	-0.00211584436437004	excluded
sub-11	0.032	excluded	10	0.177777777777778	0.222222222222222	0.0128486539183815	excluded
sub-11	0.032	excluded	11	0	-0.0666666666666667	0.00158669222044297	excluded
sub-11	0.032	excluded	12	-7.40510083807599e-18	-0.0888888888888889	0.0161786444280698	excluded
sub-11	0.032	excluded	13	-0.0222222222222222	0.0222222222222222	-0.00930876817433396	excluded
sub-11	0.064	excluded	1	-0.177777777777778	-0.288888888888889	-0.0204723832524737	excluded
sub-11	0.064	forward	2	-0.133333333333333	-0.0666666666666667	1.60943492226435e-05	fwd
sub-11	0.064	forward	3	-0.0222222222222222	0	-0.00109371013543806	fwd
sub-11	0.064	forward	4	-0.0222222222222222	0.0444444444444444	0.00770685287333321	fwd
sub-11	0.064	backward	5	-0.333333333333333	-0.377777777777778	-0.0406295173029721	bwd
sub-11	0.064	backward	6	0.0222222222222222	0.0888888888888889	-0.0067785920488334	bwd
sub-11	0.064	backward	7	-0.0444444444444445	-0.133333333333333	-0.00742322812549056	bwd
sub-11	0.064	excluded	8	0.311111111111111	0.288888888888889	0.0306042873000481	excluded
sub-11	0.064	excluded	9	0.155555555555556	0.0666666666666667	0.0138977081103534	excluded
sub-11	0.064	excluded	10	-0.0444444444444444	-0.0888888888888889	-0.0231690136429606	excluded
sub-11	0.064	excluded	11	0.111111111111111	0.155555555555556	0.0149952524236592	excluded
sub-11	0.064	excluded	12	-0.0222222222222222	-0.0666666666666667	0.00909034559145196	excluded
sub-11	0.064	excluded	13	0.155555555555556	0.2	0.0232559038600998	excluded
sub-11	0.128	excluded	1	0	-0.0222222222222222	-0.020219256721208	excluded
sub-11	0.128	forward	2	-0.0666666666666667	-0.0888888888888889	-0.0155461133579608	fwd
sub-11	0.128	forward	3	-0.222222222222222	-0.222222222222222	-0.0191585473496156	fwd
sub-11	0.128	forward	4	-0.111111111111111	-0.0666666666666667	0.0205430769322605	fwd
sub-11	0.128	backward	5	-0.333333333333333	-0.355555555555556	-0.0203797433032842	bwd
sub-11	0.128	backward	6	-0.155555555555556	-0.244444444444444	0.00118887646535686	bwd
sub-11	0.128	backward	7	0.0888888888888889	0.0888888888888889	0.0195748331095553	bwd
sub-11	0.128	backward	8	-0.0444444444444445	7.39606581997195e-18	-0.00424856418716044	bwd
sub-11	0.128	excluded	9	0.133333333333333	0.155555555555556	0.00357802318794417	excluded
sub-11	0.128	excluded	10	-0.0444444444444444	-0.0666666666666667	0.00630844351213833	excluded
sub-11	0.128	excluded	11	0	-0.0222222222222222	0.0040343627821214	excluded
sub-11	0.128	excluded	12	0.0666666666666667	0.133333333333333	0.0140628503690402	excluded
sub-11	0.128	excluded	13	0.0444444444444445	0.111111111111111	0.0102617585608123	excluded
sub-11	0.512	excluded	1	-0.0888888888888889	-0.0888888888888889	-0.0100569622042681	excluded
sub-11	0.512	forward	2	-0.0666666666666667	-0.155555555555556	-0.002204586336854	fwd
sub-11	0.512	forward	3	-0.0222222222222222	-0.0444444444444444	-0.000726558018250934	fwd
sub-11	0.512	forward	4	0	0	0.0119026413263503	fwd
sub-11	0.512	forward	5	-0.133333333333333	-0.0444444444444444	-0.00913077358765086	fwd
sub-11	0.512	backward	6	-0.311111111111111	-0.422222222222222	-0.0148975709940616	bwd
sub-11	0.512	backward	7	-0.0888888888888889	-0.2	-0.0129744265132402	bwd
sub-11	0.512	backward	8	-0.0888888888888889	-0.0666666666666667	0.00280055528717241	bwd
sub-11	0.512	backward	9	0.0444444444444444	0.0888888888888889	0.00526709504574683	bwd
sub-11	0.512	excluded	10	-0.0666666666666667	-0.133333333333333	-0.00702029342359741	excluded
sub-11	0.512	excluded	11	0.133333333333333	0.2	0.0115537238025128	excluded
sub-11	0.512	excluded	12	0.155555555555556	0.133333333333333	0.0184959847454788	excluded
sub-11	0.512	excluded	13	0.111111111111111	0.0222222222222222	0.00699117087066194	excluded
sub-11	2.048	excluded	1	0.155555555555556	0.222222222222222	0.0219281329440656	excluded
sub-11	2.048	forward	2	0.111111111111111	0.155555555555556	0.0149477312058482	fwd
sub-11	2.048	forward	3	0.133333333333333	0.111111111111111	0.015337011496177	fwd
sub-11	2.048	forward	4	0.244444444444444	0.266666666666667	0.0307098472280343	fwd
sub-11	2.048	forward	5	0.133333333333333	0.155555555555556	0.00947958464288256	fwd
sub-11	2.048	forward	6	0.2	0.266666666666667	0.0139269711618863	fwd
sub-11	2.048	forward	7	0	-0.0666666666666667	-0.00071083503491189	fwd
sub-11	2.048	backward	8	-0.288888888888889	-0.377777777777778	-0.0220096278810686	bwd
sub-11	2.048	backward	9	-0.422222222222222	-0.533333333333333	-0.037634004587525	bwd
sub-11	2.048	backward	10	-0.311111111111111	-0.333333333333333	-0.0202922394482856	bwd
sub-11	2.048	backward	11	-0.133333333333333	-0.155555555555556	-0.0193794068671151	bwd
sub-11	2.048	backward	12	-0.111111111111111	-0.2	-0.010573216598625	bwd
sub-11	2.048	backward	13	0.0888888888888889	0.0888888888888889	0.00427005173863709	bwd
sub-12	0.032	excluded	1	-0.133333333333333	-0.2	-0.0218143279435104	excluded
sub-12	0.032	forward	2	0.266666666666667	0.2	0.0120380230531697	fwd
sub-12	0.032	forward	3	0.177777777777778	0.133333333333333	0.0253395461532571	fwd
sub-12	0.032	forward	4	-0.333333333333333	-0.444444444444444	-0.0593224866398073	fwd
sub-12	0.032	backward	5	-0.155555555555556	-0.0666666666666667	-0.00671897522346971	bwd
sub-12	0.032	backward	6	-0.177777777777778	-0.111111111111111	-0.00373201241305673	bwd
sub-12	0.032	backward	7	-0.0444444444444444	-0.0222222222222222	-0.0201756808042552	bwd
sub-12	0.032	excluded	8	0.2	0.2	0.0125871282248471	excluded
sub-12	0.032	excluded	9	-0.0888888888888889	-0.133333333333333	-0.00813137451889508	excluded
sub-12	0.032	excluded	10	0.133333333333333	0.133333333333333	0.0133486504482476	excluded
sub-12	0.032	excluded	11	0.355555555555556	0.444444444444444	0.0192642233711535	excluded
sub-12	0.032	excluded	12	0.155555555555556	0.266666666666667	0.0111515707968417	excluded
sub-12	0.032	excluded	13	0.288888888888889	0.222222222222222	0.0261657154954778	excluded
sub-12	0.064	excluded	1	0.2	0.266666666666667	0.0274625381331297	excluded
sub-12	0.064	forward	2	0.244444444444444	0.222222222222222	0.0229416346477318	fwd
sub-12	0.064	forward	3	0.244444444444444	0.311111111111111	0.0323307999183206	fwd
sub-12	0.064	forward	4	-0.333333333333333	-0.355555555555556	-0.0609203870811294	fwd
sub-12	0.064	backward	5	-0.355555555555556	-0.422222222222222	-0.0526218008141031	bwd
sub-12	0.064	backward	6	-0.355555555555556	-0.377777777777778	-0.0260755402009615	bwd
sub-12	0.064	backward	7	-0.0666666666666667	-0.0444444444444444	-0.0114605264877487	bwd
sub-12	0.064	excluded	8	0.0888888888888889	0.111111111111111	0.0133946538797085	excluded
sub-12	0.064	excluded	9	-0.0444444444444444	-0.0888888888888889	0.0020264832976535	excluded
sub-12	0.064	excluded	10	0.0666666666666667	0.133333333333333	-0.0112698084493536	excluded
sub-12	0.064	excluded	11	0.222222222222222	0.311111111111111	0.00576049422849192	excluded
sub-12	0.064	excluded	12	0.244444444444444	0.333333333333333	0.0283966119653173	excluded
sub-12	0.064	excluded	13	0.266666666666667	0.355555555555556	0.0300348469629428	excluded
sub-12	0.128	excluded	1	0.0444444444444445	0.0666666666666667	0.0122569320022547	excluded
sub-12	0.128	forward	2	0.0888888888888889	0.2	0.00394634906755237	fwd
sub-12	0.128	forward	3	0.0222222222222222	-3.71158543714204e-18	0.0108694583831564	fwd
sub-12	0.128	forward	4	-0.288888888888889	-0.444444444444444	-0.0542245929905217	fwd
sub-12	0.128	backward	5	-0.377777777777778	-0.4	-0.0212542866241584	bwd
sub-12	0.128	backward	6	-0.244444444444444	-0.244444444444444	-0.0204422070303731	bwd
sub-12	0.128	backward	7	0.0888888888888889	0.177777777777778	0.00400919836874143	bwd
sub-12	0.128	backward	8	0.0888888888888889	0.111111111111111	-0.00160493052561537	bwd
sub-12	0.128	excluded	9	0.155555555555556	0.155555555555556	0.00384836005953524	excluded
sub-12	0.128	excluded	10	0.244444444444444	0.355555555555556	0.0135570525095206	excluded
sub-12	0.128	excluded	11	0.266666666666667	0.266666666666667	0.0125421657959731	excluded
sub-12	0.128	excluded	12	0.0444444444444445	0.0666666666666667	0.00483874429237996	excluded
sub-12	0.128	excluded	13	0.333333333333333	0.422222222222222	0.0316577566915546	excluded
sub-12	0.512	excluded	1	0.0888888888888889	0.0222222222222222	0.00337765106018612	excluded
sub-12	0.512	forward	2	-0.0444444444444444	0.0444444444444444	0.00640582171011436	fwd
sub-12	0.512	forward	3	0.244444444444444	0.355555555555556	0.0285251360267134	fwd
sub-12	0.512	forward	4	-0.244444444444444	-0.333333333333333	-0.0623643834996712	fwd
sub-12	0.512	forward	5	-0.466666666666667	-0.577777777777778	-0.0416036063995833	fwd
sub-12	0.512	backward	6	-0.377777777777778	-0.466666666666667	-0.0317235037377755	bwd
sub-12	0.512	backward	7	-0.222222222222222	-0.2	-0.0032543088076268	bwd
sub-12	0.512	backward	8	0.111111111111111	0.111111111111111	0.00396288718985361	bwd
sub-12	0.512	backward	9	0.0222222222222222	0.0666666666666667	-0.00772562531815965	bwd
sub-12	0.512	excluded	10	0.111111111111111	0.111111111111111	0.0112069862086849	excluded
sub-12	0.512	excluded	11	0.288888888888889	0.355555555555556	0.0307547097205065	excluded
sub-12	0.512	excluded	12	0.466666666666667	0.466666666666667	0.0498793817687801	excluded
sub-12	0.512	excluded	13	0.177777777777778	0.177777777777778	0.0125588540779774	excluded
sub-12	2.048	excluded	1	0.111111111111111	0.177777777777778	0.0104350271933942	excluded
sub-12	2.048	forward	2	0.2	0.311111111111111	0.0322167432016374	fwd
sub-12	2.048	forward	3	0.488888888888889	0.577777777777778	0.0761734416996304	fwd
sub-12	2.048	forward	4	0.533333333333333	0.6	0.0612313255085448	fwd
sub-12	2.048	forward	5	0.155555555555556	0.288888888888889	0.0255495604839044	fwd
sub-12	2.048	forward	6	-0.2	-0.111111111111111	-0.0196454707259666	fwd
sub-12	2.048	forward	7	-0.422222222222222	-0.466666666666667	-0.0345236313524223	fwd
sub-12	2.048	backward	8	-0.533333333333333	-0.577777777777778	-0.0513327974947403	bwd
sub-12	2.048	backward	9	-0.577777777777778	-0.688888888888889	-0.0661384855841378	bwd
sub-12	2.048	backward	10	-0.333333333333333	-0.377777777777778	-0.0245234377185378	bwd
sub-12	2.048	backward	11	-0.177777777777778	-0.288888888888889	-0.0105402352734363	bwd
sub-12	2.048	backward	12	-0.0444444444444444	-0.0888888888888889	0.00401926294046052	bwd
sub-12	2.048	backward	13	-0.0444444444444444	0.0888888888888889	-0.00292130287833066	bwd
sub-13	0.032	excluded	1	0.288888888888889	0.4	0.0295040363678016	excluded
sub-13	0.032	forward	2	0.0888888888888889	0.0666666666666667	-0.00175298141443413	fwd
sub-13	0.032	forward	3	-0.4	-0.466666666666667	-0.0520778813064323	fwd
sub-13	0.032	forward	4	-0.422222222222222	-0.577777777777778	-0.0558254202919883	fwd
sub-13	0.032	backward	5	-0.377777777777778	-0.555555555555556	-0.0498816984065886	bwd
sub-13	0.032	backward	6	-0.155555555555556	-0.177777777777778	-0.0167562298646	bwd
sub-13	0.032	backward	7	0.266666666666667	0.377777777777778	0.00303522626999565	bwd
sub-13	0.032	excluded	8	0.377777777777778	0.511111111111111	0.0281450751087618	excluded
sub-13	0.032	excluded	9	0.533333333333333	0.622222222222222	0.0382052644795317	excluded
sub-13	0.032	excluded	10	0.177777777777778	0.155555555555556	0.0133003186188566	excluded
sub-13	0.032	excluded	11	0.0666666666666667	0.0666666666666667	0.0157196076888279	excluded
sub-13	0.032	excluded	12	0.266666666666667	0.355555555555556	0.020370084761925	excluded
sub-13	0.032	excluded	13	0.222222222222222	0.222222222222222	0.0280145979883432	excluded
sub-13	0.064	excluded	1	0.177777777777778	0.222222222222222	0.00531822014313659	excluded
sub-13	0.064	forward	2	-0.133333333333333	-0.133333333333333	-0.00929931114348778	fwd
sub-13	0.064	forward	3	-0.444444444444444	-0.533333333333333	-0.0479067279167336	fwd
sub-13	0.064	forward	4	-0.555555555555556	-0.644444444444444	-0.0651848950311721	fwd
sub-13	0.064	backward	5	-0.4	-0.533333333333333	-0.0394286534390098	bwd
sub-13	0.064	backward	6	0.0666666666666667	0.0666666666666667	-0.0102077984816755	bwd
sub-13	0.064	backward	7	0.266666666666667	0.422222222222222	0.00532834713711436	bwd
sub-13	0.064	excluded	8	0.444444444444444	0.6	0.0413431867010893	excluded
sub-13	0.064	excluded	9	0.488888888888889	0.622222222222222	0.0429399113579039	excluded
sub-13	0.064	excluded	10	0.155555555555556	0.244444444444444	0.02032420928694	excluded
sub-13	0.064	excluded	11	0.311111111111111	0.377777777777778	0.0254547661003954	excluded
sub-13	0.064	excluded	12	0.266666666666667	0.311111111111111	0.0140633857112146	excluded
sub-13	0.064	excluded	13	0.333333333333333	0.444444444444444	0.0172553595742846	excluded
sub-13	0.128	excluded	1	0.377777777777778	0.466666666666667	0.0252716947504093	excluded
sub-13	0.128	forward	2	0.422222222222222	0.466666666666667	0.0304971079096961	fwd
sub-13	0.128	forward	3	-0.266666666666667	-0.355555555555556	-0.0440519637569355	fwd
sub-13	0.128	forward	4	-0.4	-0.511111111111111	-0.0717414936667089	fwd
sub-13	0.128	backward	5	-0.4	-0.466666666666667	-0.0472748818092895	bwd
sub-13	0.128	backward	6	0.0222222222222222	-0.0222222222222222	-0.0107793132923192	bwd
sub-13	0.128	backward	7	0.4	0.488888888888889	0.0181521071942311	bwd
sub-13	0.128	backward	8	0.333333333333333	0.355555555555556	0.0207332234141466	bwd
sub-13	0.128	excluded	9	0.177777777777778	0.311111111111111	0.0108267562357787	excluded
sub-13	0.128	excluded	10	0.0222222222222222	0.0666666666666667	0.00209574258131905	excluded
sub-13	0.128	excluded	11	0.0444444444444444	-0.111111111111111	0.00296277910943226	excluded
sub-13	0.128	excluded	12	0.244444444444444	0.311111111111111	0.00595828519300807	excluded
sub-13	0.128	excluded	13	0.488888888888889	0.6	0.0573499561372319	excluded
sub-13	0.512	excluded	1	-0.0222222222222222	0.0222222222222222	-0.000840652532667321	excluded
sub-13	0.512	forward	2	-0.0444444444444444	-0.111111111111111	-0.00955762476984972	fwd
sub-13	0.512	forward	3	0.177777777777778	0.177777777777778	0.0135915018073044	fwd
sub-13	0.512	forward	4	-0.111111111111111	-0.111111111111111	-0.0164306766371917	fwd
sub-13	0.512	forward	5	-0.333333333333333	-0.4	-0.0522629262235403	fwd
sub-13	0.512	backward	6	-0.4	-0.488888888888889	-0.0415605749581592	bwd
sub-13	0.512	backward	7	0.0444444444444445	0.111111111111111	-0.00735307822266334	bwd
sub-13	0.512	backward	8	0.111111111111111	0.266666666666667	0.00827800974562527	bwd
sub-13	0.512	backward	9	0.422222222222222	0.533333333333333	0.0240612507224596	bwd
sub-13	0.512	excluded	10	0.444444444444444	0.377777777777778	0.0394742870264359	excluded
sub-13	0.512	excluded	11	0.2	0.244444444444444	0.0340952863029046	excluded
sub-13	0.512	excluded	12	0.177777777777778	0.333333333333333	0.0095868767156607	excluded
sub-13	0.512	excluded	13	0.111111111111111	0.155555555555556	-0.00108167897631896	excluded
sub-13	2.048	excluded	1	0.155555555555556	0.244444444444444	0.0229606095657236	excluded
sub-13	2.048	forward	2	-0.133333333333333	-0.0888888888888889	-0.00506240571323479	fwd
sub-13	2.048	forward	3	0.0444444444444444	0.0444444444444444	0.000702247486274076	fwd
sub-13	2.048	forward	4	0.2	0.222222222222222	0.0291525918805828	fwd
sub-13	2.048	forward	5	0.333333333333333	0.377777777777778	0.0254419267353432	fwd
sub-13	2.048	forward	6	0.244444444444444	0.288888888888889	0.0121556397211374	fwd
sub-13	2.048	forward	7	0.0888888888888889	0.111111111111111	-0.0113269016105578	fwd
sub-13	2.048	backward	8	-0.4	-0.488888888888889	-0.0402642456871712	bwd
sub-13	2.048	backward	9	-0.555555555555556	-0.688888888888889	-0.0805764192811227	bwd
sub-13	2.048	backward	10	-0.311111111111111	-0.4	-0.0330233047206858	bwd
sub-13	2.048	backward	11	0.133333333333333	0.244444444444444	0.00248264091113618	bwd
sub-13	2.048	backward	12	0.511111111111111	0.577777777777778	0.0290547715784903	bwd
sub-13	2.048	backward	13	0.488888888888889	0.555555555555556	0.0483028491340848	bwd
sub-14	0.032	excluded	1	7.39377694871892e-18	0.0444444444444444	0.0118072110402245	excluded
sub-14	0.032	forward	2	0.177777777777778	0.244444444444444	0.0215597637741644	fwd
sub-14	0.032	forward	3	0	-0.0888888888888889	0.0132117704762337	fwd
sub-14	0.032	forward	4	-0.288888888888889	-0.355555555555556	-0.0297009730284973	fwd
sub-14	0.032	backward	5	-0.288888888888889	-0.266666666666667	-0.026324137931227	bwd
sub-14	0.032	backward	6	-0.0444444444444444	-0.0444444444444444	0.00484141902622779	bwd
sub-14	0.032	backward	7	-0.133333333333333	-0.111111111111111	-0.0216922277068179	bwd
sub-14	0.032	excluded	8	0.0444444444444444	3.69712940817557e-18	0.00527288641607348	excluded
sub-14	0.032	excluded	9	0.111111111111111	0.155555555555556	0.0178371497208798	excluded
sub-14	0.032	excluded	10	-0.311111111111111	-0.466666666666667	-0.0129403597537513	excluded
sub-14	0.032	excluded	11	0.0666666666666667	0.111111111111111	-0.00144314577598422	excluded
sub-14	0.032	excluded	12	-0.133333333333333	-0.155555555555556	-0.00981166979449117	excluded
sub-14	0.032	excluded	13	0.2	0.2	0.0273823135369653	excluded
sub-14	0.064	excluded	1	0.266666666666667	0.288888888888889	0.0209162961022118	excluded
sub-14	0.064	forward	2	0.0444444444444445	0.0444444444444444	0.00905669929029819	fwd
sub-14	0.064	forward	3	-0.2	-0.244444444444444	-0.027909980899345	fwd
sub-14	0.064	forward	4	-0.133333333333333	-0.177777777777778	-0.00143041272681317	fwd
sub-14	0.064	backward	5	0.0444444444444444	0.133333333333333	-0.00709685430774894	bwd
sub-14	0.064	backward	6	0.222222222222222	0.288888888888889	0.0136298201390377	bwd
sub-14	0.064	backward	7	0.377777777777778	0.488888888888889	0.0372810449997284	bwd
sub-14	0.064	excluded	8	0.155555555555556	0.133333333333333	-0.00637895480892661	excluded
sub-14	0.064	excluded	9	0.133333333333333	0.133333333333333	-0.000189584035478521	excluded
sub-14	0.064	excluded	10	-0.111111111111111	-0.133333333333333	-0.017793041449879	excluded
sub-14	0.064	excluded	11	-0.155555555555556	-0.222222222222222	-0.0212356537260149	excluded
sub-14	0.064	excluded	12	0.111111111111111	0.0888888888888889	-0.00264894143753016	excluded
sub-14	0.064	excluded	13	-0.0222222222222222	0.0222222222222222	0.0037995628604603	excluded
sub-14	0.128	excluded	1	0.0666666666666667	-0.0222222222222222	-0.00399979772491368	excluded
sub-14	0.128	forward	2	0.177777777777778	0.266666666666667	0.0428481819626686	fwd
sub-14	0.128	forward	3	-0.0222222222222222	-0.0444444444444444	-0.00278382021290917	fwd
sub-14	0.128	forward	4	-0.244444444444444	-0.311111111111111	-0.026099695641411	fwd
sub-14	0.128	backward	5	0.0444444444444444	-0.0222222222222222	-0.0048076018373455	bwd
sub-14	0.128	backward	6	0.155555555555556	0.133333333333333	0.0125824260460806	bwd
sub-14	0.128	backward	7	0.244444444444444	0.2	0.00275830749370996	bwd
sub-14	0.128	backward	8	-0.222222222222222	-0.288888888888889	-0.0376900992892334	bwd
sub-14	0.128	excluded	9	-0.2	-0.222222222222222	-0.0198224338770221	excluded
sub-14	0.128	excluded	10	-0.244444444444444	-0.266666666666667	-0.0202629463033416	excluded
sub-14	0.128	excluded	11	0.311111111111111	0.377777777777778	0.0276758758316618	excluded
sub-14	0.128	excluded	12	0.133333333333333	0.222222222222222	0.00887475320241433	excluded
sub-14	0.128	excluded	13	0.177777777777778	0.155555555555556	0.0207268503496411	excluded
sub-14	0.512	excluded	1	0.422222222222222	0.555555555555556	0.0519983030960995	excluded
sub-14	0.512	forward	2	0.288888888888889	0.355555555555556	0.0204765924385045	fwd
sub-14	0.512	forward	3	0.177777777777778	0.2	0.0175532619325223	fwd
sub-14	0.512	forward	4	-0.155555555555556	-0.155555555555556	-0.00644878480340584	fwd
sub-14	0.512	forward	5	-0.0666666666666667	-0.0888888888888889	-0.0100145297125217	fwd
sub-14	0.512	backward	6	-0.0444444444444444	-0.0444444444444444	-0.00679248277996344	bwd
sub-14	0.512	backward	7	0.0666666666666667	0.0444444444444444	0.00998907002278273	bwd
sub-14	0.512	backward	8	-0.0888888888888889	-3.70074341541719e-18	-0.00128010282503122	bwd
sub-14	0.512	backward	9	-0.133333333333333	-0.111111111111111	-0.00703279519939448	bwd
sub-14	0.512	excluded	10	-0.0888888888888889	-0.111111111111111	-0.0220163783252747	excluded
sub-14	0.512	excluded	11	-0.266666666666667	-0.355555555555556	-0.0307356020643686	excluded
sub-14	0.512	excluded	12	-0.222222222222222	-0.311111111111111	-0.0104202737951637	excluded
sub-14	0.512	excluded	13	-0.177777777777778	-0.222222222222222	-0.00527627798478518	excluded
sub-14	2.048	excluded	1	0	0.0222222222222222	0.00319089092605404	excluded
sub-14	2.048	forward	2	0.111111111111111	-3.71519944438366e-18	-0.00237607851917053	fwd
sub-14	2.048	forward	3	0.177777777777778	0.155555555555556	-0.00429287774422481	fwd
sub-14	2.048	forward	4	0.133333333333333	0.111111111111111	0.0243426673971001	fwd
sub-14	2.048	forward	5	0.111111111111111	0.111111111111111	-0.001573868429955	fwd
sub-14	2.048	forward	6	0.133333333333333	0.133333333333333	0.00957030650582392	fwd
sub-14	2.048	forward	7	0.0888888888888889	0.111111111111111	0.000154327068035616	fwd
sub-14	2.048	backward	8	0.2	0.177777777777778	0.0102938175331466	bwd
sub-14	2.048	backward	9	-0.111111111111111	-0.288888888888889	-0.00905313783821039	bwd
sub-14	2.048	backward	10	-0.111111111111111	-0.133333333333333	-0.0406787404250396	bwd
sub-14	2.048	backward	11	0.0666666666666667	0.0444444444444444	0.00308824114698498	bwd
sub-14	2.048	backward	12	0.133333333333333	0.222222222222222	0.000295090920270997	bwd
sub-14	2.048	backward	13	0.0666666666666667	0.222222222222222	0.00703936145918403	bwd
sub-15	0.032	excluded	1	-0.0888888888888889	-0.0666666666666667	0.00402908202120373	excluded
sub-15	0.032	forward	2	0.0444444444444444	0	-0.00297493382979099	fwd
sub-15	0.032	forward	3	0.355555555555556	0.377777777777778	0.030624838876037	fwd
sub-15	0.032	forward	4	0.177777777777778	0.133333333333333	0.00852753776678425	fwd
sub-15	0.032	backward	5	0.133333333333333	0.177777777777778	0.013904619770166	bwd
sub-15	0.032	backward	6	-0.222222222222222	-0.266666666666667	-0.0297896997787764	bwd
sub-15	0.032	backward	7	-0.222222222222222	-0.177777777777778	-0.00774740910135797	bwd
sub-15	0.032	excluded	8	-0.222222222222222	-0.133333333333333	-0.0155105262719553	excluded
sub-15	0.032	excluded	9	0.222222222222222	0.244444444444444	0.0153780702065866	excluded
sub-15	0.032	excluded	10	-0.0444444444444444	-0.0888888888888889	0.0222575394614809	excluded
sub-15	0.032	excluded	11	0.0222222222222222	0.0666666666666667	-0.00592466038330362	excluded
sub-15	0.032	excluded	12	-0.0666666666666667	-0.111111111111111	-0.00307609208973553	excluded
sub-15	0.032	excluded	13	-0.133333333333333	-0.2	-0.0296983666473386	excluded
sub-15	0.064	excluded	1	-0.111111111111111	-0.155555555555556	-0.00738998336567522	excluded
sub-15	0.064	forward	2	0.0222222222222222	0.0666666666666667	0.0162902307839806	fwd
sub-15	0.064	forward	3	0.155555555555556	0.155555555555556	0.0245103496578654	fwd
sub-15	0.064	forward	4	0.177777777777778	0.155555555555556	0.0172892630158536	fwd
sub-15	0.064	backward	5	-0.266666666666667	-0.222222222222222	-0.0188080985876979	bwd
sub-15	0.064	backward	6	-0.111111111111111	-0.133333333333333	0.00476791971735455	bwd
sub-15	0.064	backward	7	-0.155555555555556	-0.222222222222222	-0.0115578419635085	bwd
sub-15	0.064	excluded	8	0.111111111111111	0.133333333333333	0.0205777469046973	excluded
sub-15	0.064	excluded	9	0.133333333333333	0.177777777777778	0.02057848820195	excluded
sub-15	0.064	excluded	10	-0.2	-0.222222222222222	-0.0183192553685411	excluded
sub-15	0.064	excluded	11	-0.155555555555556	-0.0666666666666667	-0.0194874977188741	excluded
sub-15	0.064	excluded	12	-0.111111111111111	-0.266666666666667	-0.0224308345855977	excluded
sub-15	0.064	excluded	13	0	3.71158543714204e-18	-0.00602048669180689	excluded
sub-15	0.128	excluded	1	0.111111111111111	0.155555555555556	0.0181321477797808	excluded
sub-15	0.128	forward	2	0.222222222222222	0.311111111111111	0.0293215347046109	fwd
sub-15	0.128	forward	3	0.355555555555556	0.4	0.0256604831196005	fwd
sub-15	0.128	forward	4	0.222222222222222	0.2	0.032644126150599	fwd
sub-15	0.128	backward	5	0.0444444444444444	0.0666666666666667	0.00560654170641122	bwd
sub-15	0.128	backward	6	-0.266666666666667	-0.288888888888889	-0.0158944972652261	bwd
sub-15	0.128	backward	7	-0.311111111111111	-0.4	-0.0312338529178618	bwd
sub-15	0.128	backward	8	-0.0222222222222222	3.70797142990043e-18	0.000483386587999981	bwd
sub-15	0.128	excluded	9	-0.177777777777778	-0.177777777777778	-0.0150053962350055	excluded
sub-15	0.128	excluded	10	-0.2	-0.177777777777778	-0.00905390769384432	excluded
sub-15	0.128	excluded	11	-0.266666666666667	-0.4	-0.0154240529203829	excluded
sub-15	0.128	excluded	12	-0.133333333333333	-0.155555555555556	-0.0160351830445255	excluded
sub-15	0.128	excluded	13	-0.2	-0.244444444444444	-0.00920132997215626	excluded
sub-15	0.512	excluded	1	-0.111111111111111	-0.177777777777778	-0.0175745735664003	excluded
sub-15	0.512	forward	2	0.111111111111111	0.0666666666666667	0.0129302525120829	fwd
sub-15	0.512	forward	3	0.333333333333333	0.422222222222222	0.0265832472786665	fwd
sub-15	0.512	forward	4	0.155555555555556	0.111111111111111	0.028867971424683	fwd
sub-15	0.512	forward	5	-0.244444444444444	-0.311111111111111	-0.01463695283389	fwd
sub-15	0.512	backward	6	-0.422222222222222	-0.377777777777778	-0.0392759014511946	bwd
sub-15	0.512	backward	7	-0.155555555555556	-0.0666666666666667	-0.0229199225704389	bwd
sub-15	0.512	backward	8	0.0888888888888889	0.0888888888888889	-0.00208585343260322	bwd
sub-15	0.512	backward	9	0.311111111111111	0.311111111111111	0.0225780754542735	bwd
sub-15	0.512	excluded	10	0.155555555555556	0.177777777777778	0.0140192567373317	excluded
sub-15	0.512	excluded	11	0.0666666666666667	0.0666666666666667	-0.00128865444655059	excluded
sub-15	0.512	excluded	12	-0.0888888888888889	-0.177777777777778	-0.0181907387103054	excluded
sub-15	0.512	excluded	13	0.0888888888888889	0.0888888888888889	0.0109937936043454	excluded
sub-15	2.048	excluded	1	0.133333333333333	0.177777777777778	0.0175295364939729	excluded
sub-15	2.048	forward	2	0.0666666666666667	0.0666666666666667	0.0138689734125742	fwd
sub-15	2.048	forward	3	0.4	0.466666666666667	0.0524654710870558	fwd
sub-15	2.048	forward	4	0.311111111111111	0.377777777777778	0.0536680702995048	fwd
sub-15	2.048	forward	5	0.177777777777778	0.155555555555556	0.0191760767771809	fwd
sub-15	2.048	forward	6	-0.133333333333333	-0.155555555555556	-0.00598348233638063	fwd
sub-15	2.048	forward	7	-0.244444444444444	-0.377777777777778	-0.0287121122359717	fwd
sub-15	2.048	backward	8	-0.355555555555556	-0.511111111111111	-0.0350352863967193	bwd
sub-15	2.048	backward	9	-0.266666666666667	-0.333333333333333	-0.0498291995564533	bwd
sub-15	2.048	backward	10	-0.133333333333333	-0.111111111111111	-0.00836639960865922	bwd
sub-15	2.048	backward	11	0.155555555555556	0.177777777777778	-0.00301998154107819	bwd
sub-15	2.048	backward	12	-1.48027327278526e-17	-0.0444444444444444	0.00634547731033735	bwd
sub-15	2.048	backward	13	-0.288888888888889	-0.288888888888889	-0.0321071437053636	bwd
sub-16	0.032	excluded	1	-0.0888888888888889	-0.177777777777778	-0.0228923650795744	excluded
sub-16	0.032	forward	2	0.0888888888888889	0.0444444444444444	-0.00285740972377535	fwd
sub-16	0.032	forward	3	0.0222222222222222	0.0666666666666667	0.0165652515622018	fwd
sub-16	0.032	forward	4	0.111111111111111	0.222222222222222	0.00670618150914985	fwd
sub-16	0.032	backward	5	0.222222222222222	0.266666666666667	0.0166550627059154	bwd
sub-16	0.032	backward	6	0.0222222222222222	-0.0222222222222222	-0.00736987216873024	bwd
sub-16	0.032	backward	7	0.0444444444444444	0.0888888888888889	-0.0137660181662805	bwd
sub-16	0.032	excluded	8	-0.0666666666666667	-0.0888888888888889	0.0104549673873449	excluded
sub-16	0.032	excluded	9	-0.177777777777778	-0.288888888888889	-0.00775866346399101	excluded
sub-16	0.032	excluded	10	-0.0666666666666667	-0.0888888888888889	0.000980939799619388	excluded
sub-16	0.032	excluded	11	-0.0666666666666667	-0.133333333333333	-0.00124545461265681	excluded
sub-16	0.032	excluded	12	-0.0444444444444444	0.0222222222222222	-0.00307256449823096	excluded
sub-16	0.032	excluded	13	0.0888888888888889	0.0666666666666667	0.00759994474900792	excluded
sub-16	0.064	excluded	1	0.0444444444444445	0.111111111111111	0.00923450300372398	excluded
sub-16	0.064	forward	2	0.111111111111111	0.0888888888888889	0.0146015081057114	fwd
sub-16	0.064	forward	3	0.177777777777778	0.155555555555556	0.0180385709871347	fwd
sub-16	0.064	forward	4	0.111111111111111	0.0888888888888889	0.00718958054371242	fwd
sub-16	0.064	backward	5	0.155555555555556	0.288888888888889	0.00714469348301814	bwd
sub-16	0.064	backward	6	0.244444444444444	0.2	0.026414518257516	bwd
sub-16	0.064	backward	7	-7.40871484531761e-18	0.0444444444444444	-0.00361645367745659	bwd
sub-16	0.064	excluded	8	-0.0444444444444444	-0.111111111111111	-0.0135492641241276	excluded
sub-16	0.064	excluded	9	-0.133333333333333	-0.244444444444444	-0.0186142265203625	excluded
sub-16	0.064	excluded	10	-0.155555555555556	-0.222222222222222	-0.0216800400256832	excluded
sub-16	0.064	excluded	11	-0.0444444444444444	-0.0222222222222222	-0.0147371429114854	excluded
sub-16	0.064	excluded	12	-0.155555555555556	-0.2	-0.0281446589010985	excluded
sub-16	0.064	excluded	13	-0.0666666666666667	-0.133333333333333	0.0177184117793971	excluded
sub-16	0.128	excluded	1	-0.177777777777778	-0.155555555555556	-0.0282647509371948	excluded
sub-16	0.128	forward	2	-0.2	-0.177777777777778	-0.0298096730632618	fwd
sub-16	0.128	forward	3	0.133333333333333	0.155555555555556	0.000989388382118615	fwd
sub-16	0.128	forward	4	0.244444444444444	0.244444444444444	0.037531286410443	fwd
sub-16	0.128	backward	5	0.133333333333333	0.266666666666667	0.0118527161664024	bwd
sub-16	0.128	backward	6	0.111111111111111	0.177777777777778	0.0187921661484443	bwd
sub-16	0.128	backward	7	0.133333333333333	0.133333333333333	0.0122639674877797	bwd
sub-16	0.128	backward	8	-0.222222222222222	-0.222222222222222	-0.0393477890603306	bwd
sub-16	0.128	excluded	9	-0.133333333333333	-0.222222222222222	-0.00504908935828483	excluded
sub-16	0.128	excluded	10	-1.47957456471855e-17	-0.0444444444444444	0.00261857021657331	excluded
sub-16	0.128	excluded	11	0.0222222222222222	-0.0666666666666667	0.00336966195559428	excluded
sub-16	0.128	excluded	12	-0.0666666666666667	-0.111111111111111	0.00692722256629646	excluded
sub-16	0.128	excluded	13	0.155555555555556	0.222222222222222	0.00812632308541987	excluded
sub-16	0.512	excluded	1	-0.111111111111111	-0.0888888888888889	-0.000631193062376189	excluded
sub-16	0.512	forward	2	-0.2	-0.244444444444444	-0.0208424723152385	fwd
sub-16	0.512	forward	3	0.0666666666666667	0.0222222222222222	0.00321051703045021	fwd
sub-16	0.512	forward	4	0.266666666666667	0.311111111111111	0.0157601511353127	fwd
sub-16	0.512	forward	5	-0.0222222222222222	0	0.0133907725826098	fwd
sub-16	0.512	backward	6	-0.133333333333333	-0.0888888888888889	-0.00338904974775114	bwd
sub-16	0.512	backward	7	0.111111111111111	0.133333333333333	-0.011601715641172	bwd
sub-16	0.512	backward	8	-0.155555555555556	-0.177777777777778	-0.00621068483426256	bwd
sub-16	0.512	backward	9	0.155555555555556	0.288888888888889	0.0088494652283939	bwd
sub-16	0.512	excluded	10	0.111111111111111	0.155555555555556	-0.000500854756704901	excluded
sub-16	0.512	excluded	11	-0.0222222222222222	-0.0222222222222222	0.00113686238852199	excluded
sub-16	0.512	excluded	12	-0.0888888888888889	-1.11203002824597e-17	-8.28253824270592e-05	excluded
sub-16	0.512	excluded	13	0.0666666666666667	0.155555555555556	0.000911027374643763	excluded
sub-16	2.048	excluded	1	0.155555555555556	0.111111111111111	0.00812324500141236	excluded
sub-16	2.048	forward	2	0.0666666666666667	0.0222222222222222	0.00751049380691159	fwd
sub-16	2.048	forward	3	0.111111111111111	0.177777777777778	0.0193540314530587	fwd
sub-16	2.048	forward	4	0.355555555555556	0.488888888888889	0.0438630926467027	fwd
sub-16	2.048	forward	5	0.244444444444444	0.288888888888889	0.0192054063642279	fwd
sub-16	2.048	forward	6	0.0444444444444444	0.133333333333333	0.0152875174639458	fwd
sub-16	2.048	forward	7	-0.133333333333333	-0.0888888888888889	-0.0103462352595427	fwd
sub-16	2.048	backward	8	-0.444444444444444	-0.444444444444444	-0.0379335906143967	bwd
sub-16	2.048	backward	9	-0.2	-0.288888888888889	-0.0153181834591015	bwd
sub-16	2.048	backward	10	-0.422222222222222	-0.511111111111111	-0.0434238737005846	bwd
sub-16	2.048	backward	11	-0.2	-0.266666666666667	-0.0119293852582542	bwd
sub-16	2.048	backward	12	-0.133333333333333	-0.155555555555556	-0.00196682057067346	bwd
sub-16	2.048	backward	13	0.0444444444444444	0	0.00757430212629405	bwd
sub-17	0.032	excluded	1	-0.222222222222222	-0.266666666666667	-0.00369985025525849	excluded
sub-17	0.032	forward	2	0.2	0.177777777777778	0.0286793988032117	fwd
sub-17	0.032	forward	3	0.333333333333333	0.333333333333333	0.0216476536863665	fwd
sub-17	0.032	forward	4	0.4	0.422222222222222	0.0341860466753126	fwd
sub-17	0.032	backward	5	0.422222222222222	0.4	0.0360088924309643	bwd
sub-17	0.032	backward	6	-0.155555555555556	-0.155555555555556	0.00285826212782383	bwd
sub-17	0.032	backward	7	-0.355555555555556	-0.444444444444444	-0.0425054063100506	bwd
sub-17	0.032	excluded	8	-0.422222222222222	-0.466666666666667	-0.0301693126628599	excluded
sub-17	0.032	excluded	9	0.0666666666666667	0.133333333333333	0.0145616024231232	excluded
sub-17	0.032	excluded	10	0.133333333333333	0.0888888888888889	0.0127674442402371	excluded
sub-17	0.032	excluded	11	-0.222222222222222	-0.244444444444444	-0.0225283542164528	excluded
sub-17	0.032	excluded	12	-0.266666666666667	-0.266666666666667	-0.0358931809045004	excluded
sub-17	0.032	excluded	13	-0.333333333333333	-0.422222222222222	-0.0159131960379169	excluded
sub-17	0.064	excluded	1	0.111111111111111	0.111111111111111	0.00555727910722065	excluded
sub-17	0.064	forward	2	-0.0222222222222222	0.0444444444444444	0.0121350952165197	fwd
sub-17	0.064	forward	3	0.177777777777778	0.2	0.018340103484842	fwd
sub-17	0.064	forward	4	0.2	0.177777777777778	0.0292230560936051	fwd
sub-17	0.064	backward	5	0.177777777777778	0.177777777777778	0.00833775563665001	bwd
sub-17	0.064	backward	6	-0.155555555555556	-0.222222222222222	-0.00910332225003274	bwd
sub-17	0.064	backward	7	-0.333333333333333	-0.355555555555556	-0.0263165300058933	bwd
sub-17	0.064	excluded	8	-0.311111111111111	-0.333333333333333	-0.0300504230665776	excluded
sub-17	0.064	excluded	9	0.133333333333333	0.0222222222222222	0.0135772638232865	excluded
sub-17	0.064	excluded	10	0.0888888888888889	0.222222222222222	0.0213938974855313	excluded
sub-17	0.064	excluded	11	-0.177777777777778	-0.177777777777778	-0.0149855563249167	excluded
sub-17	0.064	excluded	12	-0.177777777777778	-0.266666666666667	-0.00728338058473839	excluded
sub-17	0.064	excluded	13	-0.2	-0.155555555555556	-0.0208252386154966	excluded
sub-17	0.128	excluded	1	-0.155555555555556	-0.222222222222222	-0.00309391999029536	excluded
sub-17	0.128	forward	2	-0.311111111111111	-0.266666666666667	-0.0208320484722261	fwd
sub-17	0.128	forward	3	0.177777777777778	0.244444444444444	0.0232921308433916	fwd
sub-17	0.128	forward	4	0.266666666666667	0.288888888888889	0.0222326600712787	fwd
sub-17	0.128	backward	5	0.355555555555556	0.4	0.041222983742281	bwd
sub-17	0.128	backward	6	0.333333333333333	0.333333333333333	0.0379017959886544	bwd
sub-17	0.128	backward	7	-0.222222222222222	-0.333333333333333	-0.0248273641443403	bwd
sub-17	0.128	backward	8	-0.111111111111111	-0.155555555555556	-0.0104785026967585	bwd
sub-17	0.128	excluded	9	-0.222222222222222	-0.288888888888889	-0.012356964279371	excluded
sub-17	0.128	excluded	10	-0.0888888888888889	-0.111111111111111	-0.0182238843728137	excluded
sub-17	0.128	excluded	11	-0.133333333333333	-0.111111111111111	-0.00699301131954011	excluded
sub-17	0.128	excluded	12	-0.111111111111111	-0.177777777777778	0.00270903081647405	excluded
sub-17	0.128	excluded	13	-0.2	-0.155555555555556	-0.0305529061867348	excluded
sub-17	0.512	excluded	1	0.0444444444444444	0.0444444444444444	0.00644035261874966	excluded
sub-17	0.512	forward	2	0.133333333333333	0.133333333333333	0.0061565497356165	fwd
sub-17	0.512	forward	3	0.644444444444444	0.666666666666667	0.0484251321097132	fwd
sub-17	0.512	forward	4	0.533333333333333	0.577777777777778	0.0339955700589296	fwd
sub-17	0.512	forward	5	0.488888888888889	0.511111111111111	0.0315376352229663	fwd
sub-17	0.512	backward	6	-0.0444444444444445	-0.0888888888888889	-0.00840146705859144	bwd
sub-17	0.512	backward	7	-0.355555555555556	-0.444444444444444	-0.0559540882112598	bwd
sub-17	0.512	backward	8	-0.533333333333333	-0.6	-0.0492667382623265	bwd
sub-17	0.512	backward	9	-0.0888888888888889	-0.111111111111111	-0.0158025988742569	bwd
sub-17	0.512	excluded	10	0.311111111111111	0.311111111111111	0.0110283541268116	excluded
sub-17	0.512	excluded	11	0.266666666666667	0.4	0.0308499225184189	excluded
sub-17	0.512	excluded	12	-0.133333333333333	-0.155555555555556	-0.014644151053479	excluded
sub-17	0.512	excluded	13	-0.288888888888889	-0.311111111111111	-0.024364472931292	excluded
sub-17	2.048	excluded	1	-0.266666666666667	-0.355555555555556	-0.0184027480722836	excluded
sub-17	2.048	forward	2	-0.0222222222222222	-0.0444444444444444	0.00440590464618364	fwd
sub-17	2.048	forward	3	0.377777777777778	0.444444444444444	0.0426928020767589	fwd
sub-17	2.048	forward	4	0.533333333333333	0.555555555555556	0.0821742029673858	fwd
sub-17	2.048	forward	5	0.422222222222222	0.511111111111111	0.0521575723208735	fwd
sub-17	2.048	forward	6	0.155555555555556	0.288888888888889	0.0243157383367197	fwd
sub-17	2.048	forward	7	-0.0444444444444444	-0.0666666666666667	-0.00593899054928382	fwd
sub-17	2.048	backward	8	-0.355555555555556	-0.422222222222222	-0.0324630525421733	bwd
sub-17	2.048	backward	9	-0.4	-0.444444444444444	-0.0429108117550078	bwd
sub-17	2.048	backward	10	-0.222222222222222	-0.288888888888889	-0.0359256164872733	bwd
sub-17	2.048	backward	11	-0.377777777777778	-0.488888888888889	-0.0288490890425977	bwd
sub-17	2.048	backward	12	-0.2	-0.333333333333333	-0.0143922967783897	bwd
sub-17	2.048	backward	13	-0.311111111111111	-0.288888888888889	-0.0268636151209124	bwd
sub-18	0.032	excluded	1	-0.0666666666666667	-0.0666666666666667	-0.0149816843889567	excluded
sub-18	0.032	forward	2	-0.177777777777778	-0.177777777777778	-0.0206334484508663	fwd
sub-18	0.032	forward	3	0.0444444444444444	0.0666666666666667	0.0210008418234712	fwd
sub-18	0.032	forward	4	0.266666666666667	0.311111111111111	0.0343302061675031	fwd
sub-18	0.032	backward	5	0.222222222222222	0.177777777777778	0.034211256250097	bwd
sub-18	0.032	backward	6	0.222222222222222	0.288888888888889	0.0207981244610507	bwd
sub-18	0.032	backward	7	-0.0444444444444444	-0.111111111111111	-0.0242979667610804	bwd
sub-18	0.032	excluded	8	-0.133333333333333	-0.133333333333333	-0.0125151976163573	excluded
sub-18	0.032	excluded	9	-0.111111111111111	-0.111111111111111	-0.0031921622170226	excluded
sub-18	0.032	excluded	10	-0.155555555555556	-0.2	-0.0110491809151858	excluded
sub-18	0.032	excluded	11	-0.0888888888888889	-0.177777777777778	0.00548082373135688	excluded
sub-18	0.032	excluded	12	-0.111111111111111	-0.0888888888888889	-0.0122700231468856	excluded
sub-18	0.032	excluded	13	-0.155555555555556	-0.111111111111111	-0.0168815889371242	excluded
sub-18	0.064	excluded	1	0.111111111111111	0.0888888888888889	0.000403689143265227	excluded
sub-18	0.064	forward	2	-0.133333333333333	-0.177777777777778	-0.0188081081488037	fwd
sub-18	0.064	forward	3	0.0888888888888889	0.111111111111111	0.00953003712513454	fwd
sub-18	0.064	forward	4	0	-0.0666666666666667	0.00900472623095862	fwd
sub-18	0.064	backward	5	0.111111111111111	0.0888888888888889	0.00756213263621776	bwd
sub-18	0.064	backward	6	0.288888888888889	0.4	0.0319781461692036	bwd
sub-18	0.064	backward	7	0.0444444444444444	0.0666666666666667	-0.00257198979142977	bwd
sub-18	0.064	excluded	8	7.41401538927199e-18	-7.40148683083438e-18	0.00398682250435255	excluded
sub-18	0.064	excluded	9	0	-0.0666666666666667	0.0129190741285828	excluded
sub-18	0.064	excluded	10	-0.111111111111111	-0.0666666666666667	-0.018570485372916	excluded
sub-18	0.064	excluded	11	-0.111111111111111	-0.155555555555556	0.00734986731128141	excluded
sub-18	0.064	excluded	12	-0.111111111111111	-0.222222222222222	-0.0383968045004054	excluded
sub-18	0.064	excluded	13	-0.0222222222222222	-0.0222222222222222	-0.00438710743544154	excluded
sub-18	0.128	excluded	1	0.0222222222222222	0.133333333333333	0.0119999819882418	excluded
sub-18	0.128	forward	2	0.0444444444444444	0.0444444444444444	0.00444953009768295	fwd
sub-18	0.128	forward	3	0.0222222222222222	0.0666666666666667	0.0113671850664858	fwd
sub-18	0.128	forward	4	0.311111111111111	0.355555555555556	0.0409832977410852	fwd
sub-18	0.128	backward	5	0.222222222222222	0.222222222222222	0.0293397700728763	bwd
sub-18	0.128	backward	6	0.0666666666666667	3.71519944438366e-18	0.00613505547864851	bwd
sub-18	0.128	backward	7	-0.177777777777778	-0.177777777777778	-0.00807013914372474	bwd
sub-18	0.128	backward	8	-0.0444444444444444	0.0666666666666667	0.00148513258302014	bwd
sub-18	0.128	excluded	9	0.0666666666666667	0.133333333333333	0.00817719732253477	excluded
sub-18	0.128	excluded	10	-0.311111111111111	-0.422222222222222	-0.0199308410749663	excluded
sub-18	0.128	excluded	11	-0.333333333333333	-0.511111111111111	-0.0314453316176517	excluded
sub-18	0.128	excluded	12	-0.288888888888889	-0.4	-0.0248791664246674	excluded
sub-18	0.128	excluded	13	-0.311111111111111	-0.311111111111111	-0.0296116720895654	excluded
sub-18	0.512	excluded	1	-0.177777777777778	-0.222222222222222	-0.0190233237720082	excluded
sub-18	0.512	forward	2	-0.4	-0.488888888888889	-0.0569905642214104	fwd
sub-18	0.512	forward	3	0.111111111111111	0.2	0.0102170256879048	fwd
sub-18	0.512	forward	4	0.333333333333333	0.444444444444444	0.0365425946438264	fwd
sub-18	0.512	forward	5	0.177777777777778	0.222222222222222	0.017130569401078	fwd
sub-18	0.512	backward	6	0.111111111111111	0.133333333333333	0.00905211006654862	bwd
sub-18	0.512	backward	7	0.133333333333333	0.133333333333333	0.0237058195220877	bwd
sub-18	0.512	backward	8	0.0888888888888889	0.0888888888888889	0.0183922566772299	bwd
sub-18	0.512	backward	9	-0.133333333333333	-0.2	-0.0149588449982669	bwd
sub-18	0.512	excluded	10	-0.266666666666667	-0.377777777777778	-0.0260063468296006	excluded
sub-18	0.512	excluded	11	-0.111111111111111	-0.0444444444444444	-0.00680236701398844	excluded
sub-18	0.512	excluded	12	0.0222222222222222	0.133333333333333	0.00494578900520539	excluded
sub-18	0.512	excluded	13	-0.0444444444444444	0.0444444444444444	0.00379528183139377	excluded
sub-18	2.048	excluded	1	0.111111111111111	0.133333333333333	0.00580247460917026	excluded
sub-18	2.048	forward	2	0.2	0.333333333333333	0.0144698905918255	fwd
sub-18	2.048	forward	3	0.266666666666667	0.422222222222222	0.03391989912502	fwd
sub-18	2.048	forward	4	0.466666666666667	0.533333333333333	0.0496978583336824	fwd
sub-18	2.048	forward	5	0.555555555555556	0.666666666666667	0.0512168741785437	fwd
sub-18	2.048	forward	6	0.222222222222222	0.177777777777778	0.0266850316960948	fwd
sub-18	2.048	forward	7	0.111111111111111	0.155555555555556	0.00521735720619263	fwd
sub-18	2.048	backward	8	-0.222222222222222	-0.2	-0.028134701829304	bwd
sub-18	2.048	backward	9	-0.688888888888889	-0.822222222222222	-0.083387025125975	bwd
sub-18	2.048	backward	10	-0.355555555555556	-0.377777777777778	-0.0464333431529185	bwd
sub-18	2.048	backward	11	-0.0888888888888889	-0.133333333333333	-0.0146608310523965	bwd
sub-18	2.048	backward	12	-0.222222222222222	-0.222222222222222	-0.0101511199569218	bwd
sub-18	2.048	backward	13	0.0222222222222222	0.0444444444444444	-0.00424236462301344	bwd
sub-19	0.032	excluded	1	-0.155555555555556	-0.155555555555556	-0.0178316899831546	excluded
sub-19	0.032	forward	2	0.155555555555556	0.222222222222222	0.0215720364593732	fwd
sub-19	0.032	forward	3	0.222222222222222	0.288888888888889	0.0227786576551012	fwd
sub-19	0.032	forward	4	0.222222222222222	0.222222222222222	0.0127748811338433	fwd
sub-19	0.032	backward	5	0.155555555555556	0.2	0.0196731902189649	bwd
sub-19	0.032	backward	6	-0.133333333333333	-0.133333333333333	-0.020466115137814	bwd
sub-19	0.032	backward	7	-0.0222222222222222	-0.0222222222222222	-0.01059181325492	bwd
sub-19	0.032	excluded	8	-0.0666666666666667	-0.0666666666666667	-0.0167692444152193	excluded
sub-19	0.032	excluded	9	0.0888888888888889	0.133333333333333	0.0189996966847507	excluded
sub-19	0.032	excluded	10	-0.0888888888888889	-0.133333333333333	-0.00882649618622926	excluded
sub-19	0.032	excluded	11	-0.0888888888888889	-0.177777777777778	-0.00319271008918314	excluded
sub-19	0.032	excluded	12	0	-0.155555555555556	-0.0125962234083531	excluded
sub-19	0.032	excluded	13	-0.0444444444444444	0.0222222222222222	-0.00552416967715986	excluded
sub-19	0.064	excluded	1	-0.0888888888888889	-0.155555555555556	-0.00379423980136505	excluded
sub-19	0.064	forward	2	0.0222222222222222	0.0444444444444444	0.00515141163463471	fwd
sub-19	0.064	forward	3	0.355555555555556	0.355555555555556	0.0424568919315244	fwd
sub-19	0.064	forward	4	0.288888888888889	0.311111111111111	0.0270644554594589	fwd
sub-19	0.064	backward	5	0.0666666666666667	0.111111111111111	0.00511852926580272	bwd
sub-19	0.064	backward	6	-0.177777777777778	-0.244444444444444	-0.0139775779505947	bwd
sub-19	0.064	backward	7	-0.222222222222222	-0.377777777777778	-0.028416413024762	bwd
sub-19	0.064	excluded	8	-0.333333333333333	-0.311111111111111	-0.0279162565466457	excluded
sub-19	0.064	excluded	9	0.0666666666666667	0.0444444444444444	0.000799988138939024	excluded
sub-19	0.064	excluded	10	-0.111111111111111	-0.133333333333333	-0.00505529633999893	excluded
sub-19	0.064	excluded	11	0.0444444444444444	-0.0222222222222222	0.00706653714041211	excluded
sub-19	0.064	excluded	12	-0.133333333333333	-0.0888888888888889	-0.0100705758423099	excluded
sub-19	0.064	excluded	13	7.41232885255923e-18	0.0444444444444444	0.00157254593490432	excluded
sub-19	0.128	excluded	1	-0.288888888888889	-0.355555555555556	-0.0221435877599356	excluded
sub-19	0.128	forward	2	-0.177777777777778	-0.222222222222222	-0.0232303950252535	fwd
sub-19	0.128	forward	3	0.266666666666667	0.288888888888889	0.0257513059478705	fwd
sub-19	0.128	forward	4	0.0888888888888889	0.0666666666666667	0.0108551228743017	fwd
sub-19	0.128	backward	5	0.133333333333333	0.177777777777778	0.0233265312077479	bwd
sub-19	0.128	backward	6	-0.0444444444444444	0.0222222222222222	-0.00410973290737629	bwd
sub-19	0.128	backward	7	-0.0888888888888889	-0.0888888888888889	0.00411295162216782	bwd
sub-19	0.128	backward	8	-0.111111111111111	-0.133333333333333	0.0116987202024223	bwd
sub-19	0.128	excluded	9	-0.111111111111111	-0.133333333333333	-0.00518089709602628	excluded
sub-19	0.128	excluded	10	-0.222222222222222	-0.377777777777778	-0.0356716898231553	excluded
sub-19	0.128	excluded	11	-0.0888888888888889	-0.0222222222222222	-0.00870118369796798	excluded
sub-19	0.128	excluded	12	-7.40847391150151e-18	3.70435742265881e-18	0.00727074884588119	excluded
sub-19	0.128	excluded	13	0.177777777777778	0.133333333333333	0.0160221056093236	excluded
sub-19	0.512	excluded	1	-0.2	-0.244444444444444	-0.00692864707117256	excluded
sub-19	0.512	forward	2	-0.0222222222222222	-0.0444444444444444	0.0046101314259355	fwd
sub-19	0.512	forward	3	0.177777777777778	0.155555555555556	0.0148866564426248	fwd
sub-19	0.512	forward	4	0.355555555555556	0.444444444444444	0.0426881162546433	fwd
sub-19	0.512	forward	5	0.288888888888889	0.311111111111111	0.0313381459781763	fwd
sub-19	0.512	backward	6	-7.41232885255923e-18	-0.0444444444444444	-0.00123867899332695	bwd
sub-19	0.512	backward	7	-0.4	-0.422222222222222	-0.0227984214752204	bwd
sub-19	0.512	backward	8	-0.288888888888889	-0.2	-0.0160817200222837	bwd
sub-19	0.512	backward	9	-0.2	-0.377777777777778	-0.0228925591866443	bwd
sub-19	0.512	excluded	10	-0.111111111111111	-0.133333333333333	0.00904724730599843	excluded
sub-19	0.512	excluded	11	-0.311111111111111	-0.422222222222222	-0.0127869643629692	excluded
sub-19	0.512	excluded	12	-0.0222222222222222	-0.0444444444444444	-0.003243941746829	excluded
sub-19	0.512	excluded	13	-0.266666666666667	-0.155555555555556	-0.0165993645489322	excluded
sub-19	2.048	excluded	1	-0.377777777777778	-0.466666666666667	-0.0269264154245444	excluded
sub-19	2.048	forward	2	-0.177777777777778	-0.244444444444444	-0.0323140587041827	fwd
sub-19	2.048	forward	3	0.266666666666667	0.244444444444444	0.0281728754106493	fwd
sub-19	2.048	forward	4	0.577777777777778	0.6	0.0565134306245252	fwd
sub-19	2.048	forward	5	0.533333333333333	0.577777777777778	0.0454085578152035	fwd
sub-19	2.048	forward	6	0.333333333333333	0.311111111111111	0.0338304371832606	fwd
sub-19	2.048	forward	7	0.0666666666666667	0.0888888888888889	-0.00784586033350858	fwd
sub-19	2.048	backward	8	-0.177777777777778	-0.244444444444444	-0.0175834346909557	bwd
sub-19	2.048	backward	9	-0.333333333333333	-0.355555555555556	-0.0407103881457244	bwd
sub-19	2.048	backward	10	-0.244444444444444	-0.355555555555556	-0.01160955923112	bwd
sub-19	2.048	backward	11	-0.0888888888888889	-0.155555555555556	-0.0297698172437697	bwd
sub-19	2.048	backward	12	-0.0444444444444444	-0.0888888888888889	-0.00893530938462537	bwd
sub-19	2.048	backward	13	0.0666666666666667	0.0888888888888889	0.0117695421247922	bwd
sub-20	0.032	excluded	1	-0.0222222222222222	3.70797142990043e-18	0.0053155374674761	excluded
sub-20	0.032	forward	2	0.0888888888888889	0.155555555555556	0.0228253093665245	fwd
sub-20	0.032	forward	3	0.0666666666666667	0.155555555555556	0.0154019494924533	fwd
sub-20	0.032	forward	4	0.0222222222222222	0.0444444444444444	0.000117916287093503	fwd
sub-20	0.032	backward	5	0.0222222222222222	-0.0888888888888889	-0.00540194398034808	bwd
sub-20	0.032	backward	6	-0.355555555555556	-0.355555555555556	-0.026629854435232	bwd
sub-20	0.032	backward	7	0.0666666666666667	0.155555555555556	0.0258675328354066	bwd
sub-20	0.032	excluded	8	0.133333333333333	0.0444444444444444	0.0132384777949535	excluded
sub-20	0.032	excluded	9	-0.0444444444444444	-0.0666666666666667	-0.0209943811661307	excluded
sub-20	0.032	excluded	10	-0.0666666666666667	-0.0888888888888889	-0.0112954821865301	excluded
sub-20	0.032	excluded	11	-0.0888888888888889	-0.222222222222222	-0.00771629948221978	excluded
sub-20	0.032	excluded	12	-0.0222222222222222	-0.0666666666666667	-0.0046178156880553	excluded
sub-20	0.032	excluded	13	-0.111111111111111	-0.177777777777778	-0.00611094630539161	excluded
sub-20	0.064	excluded	1	0.244444444444444	0.355555555555556	0.0267228470818898	excluded
sub-20	0.064	forward	2	0.311111111111111	0.466666666666667	0.0280066389024661	fwd
sub-20	0.064	forward	3	-0.0222222222222222	-3.70074341541719e-18	0.00966218464984064	fwd
sub-20	0.064	forward	4	-0.0222222222222222	0.0222222222222222	0.00342969863614086	fwd
sub-20	0.064	backward	5	-0.244444444444444	-0.288888888888889	-0.0203470041265096	bwd
sub-20	0.064	backward	6	-0.155555555555556	-0.244444444444444	-0.00866618622963458	bwd
sub-20	0.064	backward	7	-0.177777777777778	-0.177777777777778	-0.000742242122454499	bwd
sub-20	0.064	excluded	8	0.0222222222222222	0.0666666666666667	0.0100988942490514	excluded
sub-20	0.064	excluded	9	0	0.0444444444444444	0.00515958982894914	excluded
sub-20	0.064	excluded	10	-0.155555555555556	-0.288888888888889	-0.0128402226848334	excluded
sub-20	0.064	excluded	11	-0.177777777777778	-0.266666666666667	-0.0112353101444522	excluded
sub-20	0.064	excluded	12	-0.111111111111111	-0.2	-0.026641112621207	excluded
sub-20	0.064	excluded	13	-0.0222222222222222	0	-0.00260777541924666	excluded
sub-20	0.128	excluded	1	0.2	0.355555555555556	0.00724647879512804	excluded
sub-20	0.128	forward	2	0.111111111111111	0.2	0.0131358333655658	fwd
sub-20	0.128	forward	3	0.155555555555556	0.222222222222222	0.0272888736875082	fwd
sub-20	0.128	forward	4	0.0888888888888889	0.0888888888888889	0.0164918504029595	fwd
sub-20	0.128	backward	5	-0.111111111111111	-0.111111111111111	-0.0157765131892944	bwd
sub-20	0.128	backward	6	-0.2	-0.266666666666667	-0.0236632523752712	bwd
sub-20	0.128	backward	7	-0.0666666666666667	-0.0888888888888889	0.00849395084302467	bwd
sub-20	0.128	backward	8	0.0888888888888889	0.133333333333333	0.0138596298864351	bwd
sub-20	0.128	excluded	9	-0.0666666666666667	-0.0888888888888889	-0.00680431272088398	excluded
sub-20	0.128	excluded	10	-0.111111111111111	-0.111111111111111	-0.0114194765154996	excluded
sub-20	0.128	excluded	11	-0.0444444444444444	-0.0888888888888889	0.00417825757780323	excluded
sub-20	0.128	excluded	12	-0.133333333333333	-0.155555555555556	-0.00826930573926872	excluded
sub-20	0.128	excluded	13	-0.133333333333333	-0.155555555555556	-0.0247620140182067	excluded
sub-20	0.512	excluded	1	0.155555555555556	0.177777777777778	0.0166872466209915	excluded
sub-20	0.512	forward	2	0.6	0.622222222222222	0.0417478303511248	fwd
sub-20	0.512	forward	3	0.377777777777778	0.4	0.0409944924211858	fwd
sub-20	0.512	forward	4	0.4	0.511111111111111	0.0261536226893042	fwd
sub-20	0.512	forward	5	-0.111111111111111	-0.111111111111111	-0.012579019652319	fwd
sub-20	0.512	backward	6	-0.466666666666667	-0.488888888888889	-0.0330983479540976	bwd
sub-20	0.512	backward	7	-0.4	-0.466666666666667	-0.0433520005865192	bwd
sub-20	0.512	backward	8	0.0222222222222222	-0.0666666666666667	0.00102279371429779	bwd
sub-20	0.512	backward	9	0.0666666666666667	0.0222222222222222	0.00970775544049208	bwd
sub-20	0.512	excluded	10	0.0888888888888889	0.0888888888888889	0.0197107539414397	excluded
sub-20	0.512	excluded	11	7.40510083807599e-18	-0.0444444444444444	-0.0142536595791994	excluded
sub-20	0.512	excluded	12	-0.222222222222222	-0.333333333333333	-0.0176762186011439	excluded
sub-20	0.512	excluded	13	-0.155555555555556	-0.266666666666667	-0.0350652488055569	excluded
sub-20	2.048	excluded	1	0.177777777777778	0.2	0.00844358238246977	excluded
sub-20	2.048	forward	2	-7.39233134582228e-18	0.0444444444444444	0.000654242602284396	fwd
sub-20	2.048	forward	3	0.444444444444444	0.533333333333333	0.0387637089992685	fwd
sub-20	2.048	forward	4	0.466666666666667	0.511111111111111	0.0488181073683533	fwd
sub-20	2.048	forward	5	0.288888888888889	0.444444444444444	0.0260224022408745	fwd
sub-20	2.048	forward	6	0.111111111111111	0.0666666666666667	0.0110859952855008	fwd
sub-20	2.048	forward	7	-0.133333333333333	-0.111111111111111	-0.0155171206205242	fwd
sub-20	2.048	backward	8	-0.377777777777778	-0.444444444444444	-0.0316555538685026	bwd
sub-20	2.048	backward	9	-0.511111111111111	-0.622222222222222	-0.0619847997156157	bwd
sub-20	2.048	backward	10	-0.222222222222222	-0.222222222222222	-0.0289777409488173	bwd
sub-20	2.048	backward	11	0.111111111111111	0.111111111111111	0.0128907362892813	bwd
sub-20	2.048	backward	12	-0.0222222222222222	-0.0444444444444444	-0.00935599578269594	bwd
sub-20	2.048	backward	13	0	0.111111111111111	0.000812435768123243	bwd
sub-21	0.032	excluded	1	0.111111111111111	0.2	0.0235926309317595	excluded
sub-21	0.032	forward	2	-0.155555555555556	-0.133333333333333	-0.0198465124186727	fwd
sub-21	0.032	forward	3	-0.222222222222222	-0.311111111111111	-0.02565083609104	fwd
sub-21	0.032	forward	4	-0.422222222222222	-0.488888888888889	-0.0524491428422853	fwd
sub-21	0.032	backward	5	-0.155555555555556	-0.111111111111111	-0.0211235828912085	bwd
sub-21	0.032	backward	6	0.133333333333333	0.155555555555556	-0.0128080376039485	bwd
sub-21	0.032	backward	7	0.2	0.288888888888889	0.0188312861801886	bwd
sub-21	0.032	excluded	8	0.222222222222222	0.266666666666667	0.0157816227141686	excluded
sub-21	0.032	excluded	9	0.266666666666667	0.266666666666667	0.0346469519296965	excluded
sub-21	0.032	excluded	10	0.0888888888888889	0.0666666666666667	-0.00460746897144927	excluded
sub-21	0.032	excluded	11	0.133333333333333	0.0888888888888889	0.0127257254257214	excluded
sub-21	0.032	excluded	12	0.2	0.2	0.016264181674115	excluded
sub-21	0.032	excluded	13	0.0222222222222222	0.0888888888888889	0.0146431819629546	excluded
sub-21	0.064	excluded	1	0.0444444444444444	0.0222222222222222	-0.00864077516047432	excluded
sub-21	0.064	forward	2	0.0444444444444444	0.0222222222222222	-0.0096717901074062	fwd
sub-21	0.064	forward	3	-0.288888888888889	-0.377777777777778	-0.0257302434992861	fwd
sub-21	0.064	forward	4	-0.2	-0.2	-0.037130185468627	fwd
sub-21	0.064	backward	5	-0.155555555555556	-0.155555555555556	-0.0200252898857147	bwd
sub-21	0.064	backward	6	0.133333333333333	0.222222222222222	-0.000676972508177982	bwd
sub-21	0.064	backward	7	0.355555555555556	0.4	0.0168927435430034	bwd
sub-21	0.064	excluded	8	0.311111111111111	0.422222222222222	0.011671897837724	excluded
sub-21	0.064	excluded	9	0.111111111111111	0.2	0.010027983242028	excluded
sub-21	0.064	excluded	10	0.222222222222222	0.266666666666667	0.0172118989889306	excluded
sub-21	0.064	excluded	11	0.177777777777778	0.2	0.0179690651802246	excluded
sub-21	0.064	excluded	12	0.133333333333333	0.155555555555556	0.00990569479547013	excluded
sub-21	0.064	excluded	13	0.111111111111111	0.133333333333333	0.0181959730423058	excluded
sub-21	0.128	excluded	1	0.0666666666666667	0.111111111111111	0.00460710475238409	excluded
sub-21	0.128	forward	2	-0.0888888888888889	-0.0666666666666667	-0.0072452893533284	fwd
sub-21	0.128	forward	3	-0.2	-0.266666666666667	-0.0128311243280774	fwd
sub-21	0.128	forward	4	-0.377777777777778	-0.422222222222222	-0.0506508230020895	fwd
sub-21	0.128	backward	5	-0.155555555555556	-0.177777777777778	-0.0081884245912713	bwd
sub-21	0.128	backward	6	-0.0444444444444444	-0.0222222222222222	-0.0193170081026185	bwd
sub-21	0.128	backward	7	0.0666666666666667	0.133333333333333	-0.0122053283273271	bwd
sub-21	0.128	backward	8	0.0666666666666667	0.155555555555556	0.00727059524825712	bwd
sub-21	0.128	excluded	9	0.0666666666666667	0.133333333333333	-0.00504686064055659	excluded
sub-21	0.128	excluded	10	0.2	0.2	0.00581074591051648	excluded
sub-21	0.128	excluded	11	0.288888888888889	0.4	0.0299256876425159	excluded
sub-21	0.128	excluded	12	0.244444444444444	0.333333333333333	0.044487266278863	excluded
sub-21	0.128	excluded	13	0.155555555555556	0.2	0.0233834585127322	excluded
sub-21	0.512	excluded	1	0.177777777777778	0.2	0.00124986481288817	excluded
sub-21	0.512	forward	2	-0.0888888888888889	-0.0666666666666667	-0.00728063039479519	fwd
sub-21	0.512	forward	3	-0.0222222222222222	-0.0222222222222222	0.00959588212943587	fwd
sub-21	0.512	forward	4	-0.377777777777778	-0.4	-0.0399741048881655	fwd
sub-21	0.512	forward	5	-0.466666666666667	-0.488888888888889	-0.0431085837083763	fwd
sub-21	0.512	backward	6	0	-0.0444444444444444	-0.00661264251523569	bwd
sub-21	0.512	backward	7	0.222222222222222	0.266666666666667	0.00972785826204288	bwd
sub-21	0.512	backward	8	0.2	0.2	0.0112812180695634	bwd
sub-21	0.512	backward	9	0.222222222222222	0.333333333333333	0.0101760945719993	bwd
sub-21	0.512	excluded	10	0.177777777777778	0.244444444444444	0.0130042648778082	excluded
sub-21	0.512	excluded	11	0.177777777777778	0.266666666666667	0.00598517928559054	excluded
sub-21	0.512	excluded	12	0.177777777777778	0.2	0.0137909560317255	excluded
sub-21	0.512	excluded	13	0.2	0.2	0.0221646434655188	excluded
sub-21	2.048	excluded	1	-0.0666666666666667	-0.111111111111111	-0.00889811494409437	excluded
sub-21	2.048	forward	2	-0.2	-0.244444444444444	-0.00687914096839455	fwd
sub-21	2.048	forward	3	0.0888888888888889	0.0444444444444444	-0.0124164253842774	fwd
sub-21	2.048	forward	4	0.266666666666667	0.288888888888889	0.023801262970844	fwd
sub-21	2.048	forward	5	0.444444444444444	0.4	0.0409432655645585	fwd
sub-21	2.048	forward	6	0.466666666666667	0.622222222222222	0.0351941794457975	fwd
sub-21	2.048	forward	7	0.244444444444444	0.311111111111111	0.00378237104592576	fwd
sub-21	2.048	backward	8	-0.111111111111111	-0.0666666666666667	-0.0176556204993311	bwd
sub-21	2.048	backward	9	-0.4	-0.4	-0.0466313814908738	bwd
sub-21	2.048	backward	10	-0.222222222222222	-0.333333333333333	-0.0111672305520292	bwd
sub-21	2.048	backward	11	-0.0666666666666667	0.0444444444444444	-0.000165122326979578	bwd
sub-21	2.048	backward	12	0.0444444444444445	0.0666666666666667	-0.00317266271887555	bwd
sub-21	2.048	backward	13	-7.38341679462628e-18	0.0666666666666667	0.00326461985772971	bwd
sub-22	0.032	excluded	1	0.0444444444444444	0.177777777777778	0.0164212522067566	excluded
sub-22	0.032	forward	2	-0.0444444444444444	0.0222222222222222	0.00725167795161556	fwd
sub-22	0.032	forward	3	-0.222222222222222	-0.266666666666667	-0.0475760819648915	fwd
sub-22	0.032	forward	4	-0.222222222222222	-0.288888888888889	-0.0571961547251737	fwd
sub-22	0.032	backward	5	-0.0444444444444444	-0.0222222222222222	-0.0119041233052542	bwd
sub-22	0.032	backward	6	0.111111111111111	0.133333333333333	0.015646294998198	bwd
sub-22	0.032	backward	7	0.111111111111111	0.2	0.014001328481322	bwd
sub-22	0.032	excluded	8	0.0888888888888889	0.266666666666667	-0.00465225756719906	excluded
sub-22	0.032	excluded	9	0.2	0.266666666666667	-0.00589682200902271	excluded
sub-22	0.032	excluded	10	0.155555555555556	0.222222222222222	0.0146380968353417	excluded
sub-22	0.032	excluded	11	0.266666666666667	0.333333333333333	0.0190792988401598	excluded
sub-22	0.032	excluded	12	0.155555555555556	0.133333333333333	0.0113921031637741	excluded
sub-22	0.032	excluded	13	0.355555555555556	0.4	0.0287953870943734	excluded
sub-22	0.064	excluded	1	0.0666666666666667	0.111111111111111	0.00440492489143576	excluded
sub-22	0.064	forward	2	-0.155555555555556	-0.155555555555556	-0.0053021368332601	fwd
sub-22	0.064	forward	3	-0.333333333333333	-0.311111111111111	-0.0329415615970744	fwd
sub-22	0.064	forward	4	-0.355555555555556	-0.333333333333333	-0.0688462399777889	fwd
sub-22	0.064	backward	5	-0.2	-0.177777777777778	-0.0124828695997522	bwd
sub-22	0.064	backward	6	0.0666666666666667	0.111111111111111	0.00896055626027348	bwd
sub-22	0.064	backward	7	0.0888888888888889	0.111111111111111	-0.0014141721786322	bwd
sub-22	0.064	excluded	8	0.177777777777778	0.333333333333333	0.0211558487518075	excluded
sub-22	0.064	excluded	9	0.311111111111111	0.355555555555556	0.0274934083309191	excluded
sub-22	0.064	excluded	10	0.377777777777778	0.422222222222222	0.0152499404655217	excluded
sub-22	0.064	excluded	11	0.155555555555556	0.244444444444444	0.0117680743383482	excluded
sub-22	0.064	excluded	12	0.266666666666667	0.222222222222222	0.0209657837855329	excluded
sub-22	0.064	excluded	13	0.244444444444444	0.311111111111111	0.0109884433626691	excluded
sub-22	0.128	excluded	1	0.266666666666667	0.333333333333333	0.0345841600149367	excluded
sub-22	0.128	forward	2	-0.311111111111111	-0.4	-0.0347268993869884	fwd
sub-22	0.128	forward	3	-0.4	-0.488888888888889	-0.056060645361054	fwd
sub-22	0.128	forward	4	-0.311111111111111	-0.266666666666667	-0.0466362394864101	fwd
sub-22	0.128	backward	5	-0.111111111111111	-0.222222222222222	-0.020744261597522	bwd
sub-22	0.128	backward	6	0.0666666666666667	-0.0222222222222222	0.00593159437791447	bwd
sub-22	0.128	backward	7	0.333333333333333	0.422222222222222	0.0159712921935395	bwd
sub-22	0.128	backward	8	0.311111111111111	0.355555555555556	0.0214719708543526	bwd
sub-22	0.128	excluded	9	0.511111111111111	0.644444444444444	0.0481972409466641	excluded
sub-22	0.128	excluded	10	0.133333333333333	0.133333333333333	0.00298357132253862	excluded
sub-22	0.128	excluded	11	0.0888888888888889	0.0666666666666667	0.0118722891987963	excluded
sub-22	0.128	excluded	12	0.2	0.266666666666667	0.0135574810687903	excluded
sub-22	0.128	excluded	13	0.0222222222222222	0.111111111111111	0.00359844585444195	excluded
sub-22	0.512	excluded	1	0.0666666666666667	3.69351540093395e-18	0.0196541918815977	excluded
sub-22	0.512	forward	2	0.111111111111111	0.0666666666666667	0.00143031333782887	fwd
sub-22	0.512	forward	3	-0.222222222222222	-0.2	-0.00991359787759686	fwd
sub-22	0.512	forward	4	-0.288888888888889	-0.266666666666667	-0.0280431086093198	fwd
sub-22	0.512	forward	5	-0.266666666666667	-0.355555555555556	-0.036285640652759	fwd
sub-22	0.512	backward	6	-0.155555555555556	-0.177777777777778	-0.00870359877747352	bwd
sub-22	0.512	backward	7	0.155555555555556	0.177777777777778	0.0246932219002706	bwd
sub-22	0.512	backward	8	0.311111111111111	0.244444444444444	0.0142304449662983	bwd
sub-22	0.512	backward	9	0.155555555555556	0.177777777777778	0.00730262564432656	bwd
sub-22	0.512	excluded	10	0.0444444444444444	0.133333333333333	0.00536865139316142	excluded
sub-22	0.512	excluded	11	0.0666666666666667	0.0666666666666667	0.00368650797427485	excluded
sub-22	0.512	excluded	12	-0.0222222222222222	-0.0222222222222222	-0.00338958973681951	excluded
sub-22	0.512	excluded	13	0.2	0.177777777777778	0.00996957855621051	excluded
sub-22	2.048	excluded	1	0.288888888888889	0.355555555555556	0.0416993993819543	excluded
sub-22	2.048	forward	2	-0.2	-0.288888888888889	-0.0216284910846594	fwd
sub-22	2.048	forward	3	-0.266666666666667	-0.377777777777778	-0.0309907666899611	fwd
sub-22	2.048	forward	4	0.222222222222222	0.377777777777778	0.0441308180913084	fwd
sub-22	2.048	forward	5	0.488888888888889	0.555555555555556	0.0370717956226164	fwd
sub-22	2.048	forward	6	0.244444444444444	0.422222222222222	0.00939641227656583	fwd
sub-22	2.048	forward	7	0.0666666666666667	0.155555555555556	-0.00701197899857611	fwd
sub-22	2.048	backward	8	-0.177777777777778	-0.0888888888888889	-0.0195183766455749	bwd
sub-22	2.048	backward	9	-0.488888888888889	-0.555555555555556	-0.0506589163523797	bwd
sub-22	2.048	backward	10	-0.422222222222222	-0.511111111111111	-0.052979583765883	bwd
sub-22	2.048	backward	11	-0.111111111111111	-0.155555555555556	-0.0168871289644789	bwd
sub-22	2.048	backward	12	0.511111111111111	0.6	0.0360692934515176	bwd
sub-22	2.048	backward	13	0.311111111111111	0.377777777777778	0.0313075236775505	bwd
sub-23	0.032	excluded	1	0.377777777777778	0.444444444444444	0.0263898323411248	excluded
sub-23	0.032	forward	2	0.244444444444444	0.2	0.028026723604395	fwd
sub-23	0.032	forward	3	0.333333333333333	0.355555555555556	0.00957065553321955	fwd
sub-23	0.032	forward	4	0.0666666666666667	0.0444444444444444	0.0138168700879469	fwd
sub-23	0.032	backward	5	-0.111111111111111	-0.133333333333333	-0.00726874220269113	bwd
sub-23	0.032	backward	6	-0.266666666666667	-0.333333333333333	-0.0361584035979701	bwd
sub-23	0.032	backward	7	0.0444444444444444	0.0666666666666667	0.00108192978110513	bwd
sub-23	0.032	excluded	8	7.39967982721357e-18	0.0222222222222222	-0.00663985402744409	excluded
sub-23	0.032	excluded	9	0.244444444444444	0.222222222222222	0.00163101847246642	excluded
sub-23	0.032	excluded	10	0.155555555555556	0.177777777777778	-0.00242599977709604	excluded
sub-23	0.032	excluded	11	0.0888888888888889	0.133333333333333	-0.00455215634872561	excluded
sub-23	0.032	excluded	12	-0.0666666666666667	-0.155555555555556	-0.0362453007708176	excluded
sub-23	0.032	excluded	13	0	0.111111111111111	0.0127734269044868	excluded
sub-23	0.064	excluded	1	0.0666666666666667	0.0666666666666667	0.0202228862114424	excluded
sub-23	0.064	forward	2	0.155555555555556	0.111111111111111	0.00826210087324918	fwd
sub-23	0.064	forward	3	0.2	0.222222222222222	0.0182656759392562	fwd
sub-23	0.064	forward	4	0.311111111111111	0.288888888888889	0.0252085351013196	fwd
sub-23	0.064	backward	5	-0.111111111111111	-0.0444444444444444	-0.00416518723183685	bwd
sub-23	0.064	backward	6	-0.311111111111111	-0.422222222222222	-0.0257102281927914	bwd
sub-23	0.064	backward	7	-0.244444444444444	-0.355555555555556	-0.0266167716965672	bwd
sub-23	0.064	excluded	8	-0.155555555555556	-0.133333333333333	-0.00615001841576401	excluded
sub-23	0.064	excluded	9	-0.266666666666667	-0.355555555555556	-0.0239828830809866	excluded
sub-23	0.064	excluded	10	-0.133333333333333	-0.111111111111111	0.00415595371062823	excluded
sub-23	0.064	excluded	11	0.0222222222222222	-0.0222222222222222	-0.00618095013052541	excluded
sub-23	0.064	excluded	12	-0.0444444444444444	-0.133333333333333	-0.000654790130200764	excluded
sub-23	0.064	excluded	13	0.2	0.244444444444444	0.0173456770427767	excluded
sub-23	0.128	excluded	1	0.311111111111111	0.311111111111111	0.0168485184352443	excluded
sub-23	0.128	forward	2	0.422222222222222	0.511111111111111	0.0361680257601614	fwd
sub-23	0.128	forward	3	0.266666666666667	0.311111111111111	0.0242876381950906	fwd
sub-23	0.128	forward	4	0.0444444444444444	0.0222222222222222	0.0108178703021488	fwd
sub-23	0.128	backward	5	-0.0222222222222222	-0.133333333333333	-0.00852394420041878	bwd
sub-23	0.128	backward	6	-0.0222222222222222	-0.0666666666666667	-0.00480009815811396	bwd
sub-23	0.128	backward	7	-0.111111111111111	-0.111111111111111	-0.00456561945865608	bwd
sub-23	0.128	backward	8	0	0.0444444444444444	-0.00128099014687168	bwd
sub-23	0.128	excluded	9	-0.0222222222222222	-0.0444444444444444	-0.00625487953789783	excluded
sub-23	0.128	excluded	10	-0.177777777777778	-0.266666666666667	-0.018409967887194	excluded
sub-23	0.128	excluded	11	-0.177777777777778	-0.2	-0.00180121736323713	excluded
sub-23	0.128	excluded	12	-0.111111111111111	-0.133333333333333	-0.0340322622471859	excluded
sub-23	0.128	excluded	13	-0.0666666666666667	-0.0444444444444444	-0.00845307369306989	excluded
sub-23	0.512	excluded	1	0.511111111111111	0.577777777777778	0.0489281150680379	excluded
sub-23	0.512	forward	2	0.422222222222222	0.577777777777778	0.0325868038775875	fwd
sub-23	0.512	forward	3	0.288888888888889	0.311111111111111	0.0378081607392011	fwd
sub-23	0.512	forward	4	-0.0888888888888889	-0.155555555555556	-0.00258186955094853	fwd
sub-23	0.512	forward	5	-0.4	-0.422222222222222	-0.0422154447139036	fwd
sub-23	0.512	backward	6	-0.333333333333333	-0.377777777777778	-0.0531329525023391	bwd
sub-23	0.512	backward	7	-0.155555555555556	-0.2	-0.000439202811159168	bwd
sub-23	0.512	backward	8	-0.111111111111111	-0.244444444444444	-0.00193452720946363	bwd
sub-23	0.512	backward	9	-0.0888888888888889	-0.177777777777778	-0.0155089161685828	bwd
sub-23	0.512	excluded	10	0.2	0.177777777777778	0.0157726882909447	excluded
sub-23	0.512	excluded	11	-0.111111111111111	-0.0666666666666667	-0.00949510743628827	excluded
sub-23	0.512	excluded	12	0.0222222222222222	0.0444444444444444	-0.00362953573844011	excluded
sub-23	0.512	excluded	13	0.0666666666666667	0	-0.00615821184464587	excluded
sub-23	2.048	excluded	1	0.244444444444444	0.311111111111111	0.0399454168750415	excluded
sub-23	2.048	forward	2	0.355555555555556	0.422222222222222	0.0335060458441539	fwd
sub-23	2.048	forward	3	0.4	0.511111111111111	0.0670572530363756	fwd
sub-23	2.048	forward	4	0.222222222222222	0.333333333333333	0.0335708120996303	fwd
sub-23	2.048	forward	5	-0.0222222222222222	0.0444444444444444	0.009236601436803	fwd
sub-23	2.048	forward	6	-0.266666666666667	-0.311111111111111	-0.00942041490967574	fwd
sub-23	2.048	forward	7	-0.333333333333333	-0.4	-0.0298365182802674	fwd
sub-23	2.048	backward	8	-0.533333333333333	-0.644444444444444	-0.0530694882983902	bwd
sub-23	2.048	backward	9	-0.622222222222222	-0.733333333333333	-0.0529029051023856	bwd
sub-23	2.048	backward	10	-0.311111111111111	-0.311111111111111	-0.014350759434441	bwd
sub-23	2.048	backward	11	0.0222222222222222	0.111111111111111	0.0109291827594817	bwd
sub-23	2.048	backward	12	-0.133333333333333	-0.177777777777778	-0.021862968389662	bwd
sub-23	2.048	backward	13	-0.0888888888888889	-0.111111111111111	-0.012802257636664	bwd
sub-25	0.032	excluded	1	-0.244444444444444	-0.311111111111111	-0.0301547811004915	excluded
sub-25	0.032	forward	2	0.0666666666666667	0	-0.00368180194046197	fwd
sub-25	0.032	forward	3	0.155555555555556	0.155555555555556	0.0390978083636463	fwd
sub-25	0.032	forward	4	0.133333333333333	0.2	0.012296763411868	fwd
sub-25	0.032	backward	5	0.177777777777778	0.155555555555556	0.0150059213329914	bwd
sub-25	0.032	backward	6	-0.0444444444444444	-0.177777777777778	0.00165618281495516	bwd
sub-25	0.032	backward	7	-0.133333333333333	-0.2	-0.00632948390069643	bwd
sub-25	0.032	excluded	8	0	-0.0888888888888889	0.0090336093651366	excluded
sub-25	0.032	excluded	9	-0.0888888888888889	-0.0666666666666667	-0.0208297263420041	excluded
sub-25	0.032	excluded	10	-0.288888888888889	-0.333333333333333	-0.0193249020062017	excluded
sub-25	0.032	excluded	11	-0.111111111111111	-0.244444444444444	-0.00429833641261495	excluded
sub-25	0.032	excluded	12	-0.0888888888888889	-0.0888888888888889	-0.0115572992156695	excluded
sub-25	0.032	excluded	13	0.155555555555556	0.222222222222222	0.0190860456295427	excluded
sub-25	0.064	excluded	1	-0.0666666666666667	-0.0888888888888889	-0.0245466070504844	excluded
sub-25	0.064	forward	2	-0.177777777777778	-0.2	-0.00468367093411739	fwd
sub-25	0.064	forward	3	0.0888888888888889	0.155555555555556	0.014832372614719	fwd
sub-25	0.064	forward	4	0.0666666666666667	3.70797142990043e-18	0.0105707000043876	fwd
sub-25	0.064	backward	5	7.40871484531761e-18	-0.0222222222222222	0.0125422326087818	bwd
sub-25	0.064	backward	6	0.111111111111111	0.0888888888888889	0.0070683953131409	bwd
sub-25	0.064	backward	7	-0.0888888888888889	-0.111111111111111	-0.0115130505544466	bwd
sub-25	0.064	excluded	8	-0.0666666666666667	-0.0888888888888889	-0.0153483027874807	excluded
sub-25	0.064	excluded	9	-0.0888888888888889	-0.0666666666666667	-0.0224471069779209	excluded
sub-25	0.064	excluded	10	0.0222222222222222	0.0444444444444444	0.00196390804622826	excluded
sub-25	0.064	excluded	11	0.0222222222222222	0.0666666666666667	-0.00342218705253584	excluded
sub-25	0.064	excluded	12	0.0888888888888889	0.0444444444444444	0.0159255228006233	excluded
sub-25	0.064	excluded	13	0	-0.0444444444444444	0.0190577939691049	excluded
sub-25	0.128	excluded	1	-0.244444444444444	-0.355555555555556	-0.00483336508745836	excluded
sub-25	0.128	forward	2	-0.0222222222222222	-0.0444444444444444	6.84787415917346e-05	fwd
sub-25	0.128	forward	3	0.266666666666667	0.4	0.0277147822257773	fwd
sub-25	0.128	forward	4	0.0888888888888889	0.222222222222222	0.0226388782830973	fwd
sub-25	0.128	backward	5	0.0666666666666667	0.133333333333333	0.0129545489083098	bwd
sub-25	0.128	backward	6	-0.133333333333333	-0.0444444444444444	-0.0111790858685178	bwd
sub-25	0.128	backward	7	-0.0222222222222222	0.0444444444444444	-0.00681059721391299	bwd
sub-25	0.128	backward	8	0	3.70797142990043e-18	0.000428372851797615	bwd
sub-25	0.128	excluded	9	-0.177777777777778	-0.155555555555556	-0.0274851540281613	excluded
sub-25	0.128	excluded	10	-0.377777777777778	-0.422222222222222	-0.0265490930691945	excluded
sub-25	0.128	excluded	11	0	-0.111111111111111	-0.00821325643609335	excluded
sub-25	0.128	excluded	12	0.177777777777778	0.155555555555556	0.0171664529190962	excluded
sub-25	0.128	excluded	13	0.0222222222222222	-0.0222222222222222	0.00409903777366834	excluded
sub-25	0.512	excluded	1	-0.111111111111111	-0.0888888888888889	-0.00741865768000117	excluded
sub-25	0.512	forward	2	0.0444444444444445	0.0222222222222222	-0.0132106223803911	fwd
sub-25	0.512	forward	3	0.266666666666667	0.333333333333333	0.0382781793896773	fwd
sub-25	0.512	forward	4	0.133333333333333	0.177777777777778	0.0291723251366554	fwd
sub-25	0.512	forward	5	0.177777777777778	0.4	0.0238877648317658	fwd
sub-25	0.512	backward	6	-0.0666666666666667	-0.0888888888888889	0.0061733767013235	bwd
sub-25	0.512	backward	7	-0.377777777777778	-0.488888888888889	-0.0289100701999711	bwd
sub-25	0.512	backward	8	-0.0888888888888889	-0.2	-0.0138117346330325	bwd
sub-25	0.512	backward	9	-0.2	-0.222222222222222	-0.0138196014447257	bwd
sub-25	0.512	excluded	10	-0.111111111111111	-0.155555555555556	-0.0196630633838626	excluded
sub-25	0.512	excluded	11	0.0222222222222222	0.0444444444444444	0.00301834782430265	excluded
sub-25	0.512	excluded	12	-0.0444444444444444	-0.0666666666666667	-0.0190719364230321	excluded
sub-25	0.512	excluded	13	0.0888888888888889	0.0222222222222222	0.0153756922612916	excluded
sub-25	2.048	excluded	1	-0.222222222222222	-0.311111111111111	-0.0419205393504469	excluded
sub-25	2.048	forward	2	-0.0444444444444444	-0.133333333333333	-0.00590808180221677	fwd
sub-25	2.048	forward	3	0.355555555555556	0.4	0.0356732313183532	fwd
sub-25	2.048	forward	4	0.355555555555556	0.4	0.050515995466425	fwd
sub-25	2.048	forward	5	0.311111111111111	0.244444444444444	0.0159205176439528	fwd
sub-25	2.048	forward	6	0.266666666666667	0.355555555555556	0.0264260552904741	fwd
sub-25	2.048	forward	7	-0.111111111111111	-0.111111111111111	0.00139397255011319	fwd
sub-25	2.048	backward	8	-0.355555555555556	-0.422222222222222	-0.0335458340064789	bwd
sub-25	2.048	backward	9	-0.511111111111111	-0.533333333333333	-0.0620020768275209	bwd
sub-25	2.048	backward	10	-0.288888888888889	-0.377777777777778	-0.0141150690500388	bwd
sub-25	2.048	backward	11	0.0222222222222222	-0.0222222222222222	0.00381223435976014	bwd
sub-25	2.048	backward	12	0.155555555555556	0.111111111111111	0.0071422628141019	bwd
sub-25	2.048	backward	13	0.0888888888888889	3.71158543714204e-18	0.0166073315935219	bwd
sub-26	0.032	excluded	1	-0.177777777777778	-0.2	-0.0034681368978626	excluded
sub-26	0.032	forward	2	0.288888888888889	0.244444444444444	0.0170435500948329	fwd
sub-26	0.032	forward	3	0.222222222222222	0.266666666666667	0.0201482957415026	fwd
sub-26	0.032	forward	4	0.244444444444444	0.311111111111111	0.00928028697385019	fwd
sub-26	0.032	backward	5	0.0888888888888889	0.244444444444444	0.00406774244705399	bwd
sub-26	0.032	backward	6	-0.111111111111111	-0.155555555555556	-0.00905627782933608	bwd
sub-26	0.032	backward	7	0	0.0444444444444444	0.0117853995359892	bwd
sub-26	0.032	excluded	8	-0.0888888888888889	-0.222222222222222	-0.0195921140697422	excluded
sub-26	0.032	excluded	9	-0.222222222222222	-0.222222222222222	-0.0256886062985976	excluded
sub-26	0.032	excluded	10	-0.133333333333333	-0.244444444444444	-0.019130139550448	excluded
sub-26	0.032	excluded	11	-0.0222222222222222	-0.0666666666666667	-0.00957812095849073	excluded
sub-26	0.032	excluded	12	0.0222222222222222	-0.0222222222222222	0.00221276567885786	excluded
sub-26	0.032	excluded	13	0.177777777777778	0.288888888888889	0.0219753551323905	excluded
sub-26	0.064	excluded	1	0.0444444444444444	0.111111111111111	0.0224277189632195	excluded
sub-26	0.064	forward	2	-0.111111111111111	-0.0444444444444444	0.00465961040406201	fwd
sub-26	0.064	forward	3	0.355555555555556	0.422222222222222	0.0276912087268039	fwd
sub-26	0.064	forward	4	0.222222222222222	0.244444444444444	0.00712319180246344	fwd
sub-26	0.064	backward	5	0.177777777777778	0.266666666666667	0.0126349772904522	bwd
sub-26	0.064	backward	6	-0.111111111111111	-0.0444444444444444	0.00178735823745309	bwd
sub-26	0.064	backward	7	-0.288888888888889	-0.333333333333333	-0.0367928489480851	bwd
sub-26	0.064	excluded	8	-0.377777777777778	-0.444444444444444	-0.0343752910380076	excluded
sub-26	0.064	excluded	9	-0.422222222222222	-0.466666666666667	-0.0317835443280755	excluded
sub-26	0.064	excluded	10	-0.155555555555556	-0.222222222222222	-0.0281611623012597	excluded
sub-26	0.064	excluded	11	0.133333333333333	0.177777777777778	0.0171146270507905	excluded
sub-26	0.064	excluded	12	0.0888888888888889	0.133333333333333	0.0137911555365536	excluded
sub-26	0.064	excluded	13	0.266666666666667	0.311111111111111	0.0238829986036296	excluded
sub-26	0.128	excluded	1	0.0888888888888889	0.0222222222222222	-0.00508380648923352	excluded
sub-26	0.128	forward	2	7.39425881635114e-18	0.0222222222222222	0.0098528924897574	fwd
sub-26	0.128	forward	3	0.311111111111111	0.4	0.0324447822532785	fwd
sub-26	0.128	forward	4	0.0888888888888889	0.133333333333333	0.0110820246824511	fwd
sub-26	0.128	backward	5	0.0222222222222222	0.0444444444444444	-0.0102698243347364	bwd
sub-26	0.128	backward	6	0	-0.0666666666666667	-0.00113313405109919	bwd
sub-26	0.128	backward	7	-0.177777777777778	-0.155555555555556	-0.0268695873481445	bwd
sub-26	0.128	backward	8	-0.0888888888888889	0.0444444444444444	-0.0044260334263787	bwd
sub-26	0.128	excluded	9	-0.0666666666666667	-0.0666666666666667	0.0198462367297895	excluded
sub-26	0.128	excluded	10	-0.2	-0.2	-0.0146746318833012	excluded
sub-26	0.128	excluded	11	-0.2	-0.177777777777778	-0.00326283556744287	excluded
sub-26	0.128	excluded	12	-0.155555555555556	-0.222222222222222	-0.016144273807197	excluded
sub-26	0.128	excluded	13	0.0888888888888889	0.0888888888888889	0.00863819075225685	excluded
sub-26	0.512	excluded	1	-0.222222222222222	-0.355555555555556	-0.0213216349257725	excluded
sub-26	0.512	forward	2	-0.0666666666666667	-0.0444444444444444	-0.0118544131370443	fwd
sub-26	0.512	forward	3	0.422222222222222	0.466666666666667	0.0596346951081171	fwd
sub-26	0.512	forward	4	0.311111111111111	0.444444444444444	0.019402792277027	fwd
sub-26	0.512	forward	5	-0.0444444444444444	-0.177777777777778	0.00296941687166411	fwd
sub-26	0.512	backward	6	-0.155555555555556	-0.222222222222222	-0.0140411919038735	bwd
sub-26	0.512	backward	7	-0.0444444444444444	-0.0444444444444444	-0.000703038181854636	bwd
sub-26	0.512	backward	8	-0.177777777777778	-0.155555555555556	-0.00847735575603833	bwd
sub-26	0.512	backward	9	-0.155555555555556	-0.266666666666667	-0.0214857008804046	bwd
sub-26	0.512	excluded	10	-0.0444444444444444	-0.0444444444444444	0.0042204690685194	excluded
sub-26	0.512	excluded	11	-0.0666666666666667	-0.111111111111111	-0.000708678848356139	excluded
sub-26	0.512	excluded	12	0.0666666666666667	0.0888888888888889	0.01080516343102	excluded
sub-26	0.512	excluded	13	0.177777777777778	0.244444444444444	-0.0184405231230035	excluded
sub-26	2.048	excluded	1	-0.0666666666666667	-0.155555555555556	-0.0192195705710623	excluded
sub-26	2.048	forward	2	0.0444444444444444	7.39787282359276e-18	0.00105160498505868	fwd
sub-26	2.048	forward	3	0.444444444444444	0.444444444444444	0.0605126922579119	fwd
sub-26	2.048	forward	4	0.488888888888889	0.533333333333333	0.0415581807455204	fwd
sub-26	2.048	forward	5	0.244444444444444	0.266666666666667	0.0242200700781002	fwd
sub-26	2.048	forward	6	0.111111111111111	0.111111111111111	0.0166994799148382	fwd
sub-26	2.048	forward	7	-0.0444444444444444	-0.0444444444444444	-0.00605052770957461	fwd
sub-26	2.048	backward	8	-0.488888888888889	-0.622222222222222	-0.0480306430487863	bwd
sub-26	2.048	backward	9	-0.6	-0.666666666666667	-0.0621365041898244	bwd
sub-26	2.048	backward	10	-0.222222222222222	-0.288888888888889	-0.00429909788571404	bwd
sub-26	2.048	backward	11	0.0444444444444444	0.0222222222222222	0.0102184620518038	bwd
sub-26	2.048	backward	12	-0.0666666666666667	-0.0666666666666667	-0.00525821115728984	bwd
sub-26	2.048	backward	13	0.0222222222222222	0.0444444444444444	-0.00926593547098172	bwd
sub-27	0.032	excluded	1	-0.2	-0.288888888888889	-0.0220827518804841	excluded
sub-27	0.032	forward	2	0.0222222222222222	-0.0444444444444444	-0.00760940309277378	fwd
sub-27	0.032	forward	3	0.466666666666667	0.644444444444444	0.0406121672021645	fwd
sub-27	0.032	forward	4	0.555555555555556	0.555555555555556	0.0643907515643107	fwd
sub-27	0.032	backward	5	0.155555555555556	0.2	0.0186102206935565	bwd
sub-27	0.032	backward	6	-0.0222222222222222	0.0222222222222222	-0.0178929807509443	bwd
sub-27	0.032	backward	7	-0.177777777777778	-0.288888888888889	-0.0395290226289971	bwd
sub-27	0.032	excluded	8	-0.0222222222222222	-0.0444444444444444	-0.0109939384281878	excluded
sub-27	0.032	excluded	9	-0.111111111111111	-0.177777777777778	-0.0096201064460556	excluded
sub-27	0.032	excluded	10	-0.0888888888888889	-0.0444444444444444	-0.00652040686941394	excluded
sub-27	0.032	excluded	11	-0.0222222222222222	-0.0444444444444444	-0.00994336316909419	excluded
sub-27	0.032	excluded	12	0.133333333333333	0.155555555555556	0.000627719712928106	excluded
sub-27	0.032	excluded	13	-0.155555555555556	-0.222222222222222	-4.88859070090277e-05	excluded
sub-27	0.064	excluded	1	-0.222222222222222	-0.288888888888889	-0.0205054177990742	excluded
sub-27	0.064	forward	2	0.2	0.288888888888889	0.0108784116282997	fwd
sub-27	0.064	forward	3	0.533333333333333	0.644444444444444	0.0398185747209708	fwd
sub-27	0.064	forward	4	0.444444444444444	0.488888888888889	0.0526227237928677	fwd
sub-27	0.064	backward	5	0.266666666666667	0.311111111111111	0.0432810130535487	bwd
sub-27	0.064	backward	6	-7.39064480910952e-18	0.0444444444444444	-0.00421590305228927	bwd
sub-27	0.064	backward	7	-0.222222222222222	-0.288888888888889	-0.0232871166826495	bwd
sub-27	0.064	excluded	8	-0.288888888888889	-0.311111111111111	-0.0219119364278551	excluded
sub-27	0.064	excluded	9	-0.0444444444444444	-0.111111111111111	-0.00561975481740777	excluded
sub-27	0.064	excluded	10	-0.111111111111111	-0.111111111111111	-0.00643170314711626	excluded
sub-27	0.064	excluded	11	-0.155555555555556	-0.133333333333333	-0.0117834610794428	excluded
sub-27	0.064	excluded	12	-0.177777777777778	-0.244444444444444	-0.031567663215674	excluded
sub-27	0.064	excluded	13	-0.4	-0.466666666666667	-0.021277766974178	excluded
sub-27	0.128	excluded	1	0.155555555555556	0.133333333333333	-0.00240826529045818	excluded
sub-27	0.128	forward	2	-0.0222222222222222	-0.0222222222222222	-0.00973607385959023	fwd
sub-27	0.128	forward	3	0.355555555555556	0.444444444444444	0.042243256050857	fwd
sub-27	0.128	forward	4	0.6	0.733333333333333	0.0642167098736328	fwd
sub-27	0.128	backward	5	0.311111111111111	0.355555555555556	0.0385098086648402	bwd
sub-27	0.128	backward	6	-0.0888888888888889	-0.0666666666666667	-0.0125711539439322	bwd
sub-27	0.128	backward	7	-0.155555555555556	-0.177777777777778	-0.0213600993186951	bwd
sub-27	0.128	backward	8	0.111111111111111	0.2	0.00116239182193239	bwd
sub-27	0.128	excluded	9	-0.177777777777778	-0.155555555555556	-0.0159966771476074	excluded
sub-27	0.128	excluded	10	-0.222222222222222	-0.222222222222222	-0.0160026066480954	excluded
sub-27	0.128	excluded	11	-0.355555555555556	-0.355555555555556	-0.0267490271197467	excluded
sub-27	0.128	excluded	12	-0.0222222222222222	-0.111111111111111	0.000228804504381434	excluded
sub-27	0.128	excluded	13	-0.311111111111111	-0.4	-0.0415370675875186	excluded
sub-27	0.512	excluded	1	-0.0444444444444444	-0.0444444444444444	-0.0327955476279464	excluded
sub-27	0.512	forward	2	0.111111111111111	0.0666666666666667	0.00237528634710512	fwd
sub-27	0.512	forward	3	0.555555555555556	0.577777777777778	0.0744527083233224	fwd
sub-27	0.512	forward	4	0.488888888888889	0.533333333333333	0.0466778134208807	fwd
sub-27	0.512	forward	5	0.355555555555556	0.422222222222222	0.0290675106789293	fwd
sub-27	0.512	backward	6	0.111111111111111	0.0888888888888889	0.020216842976196	bwd
sub-27	0.512	backward	7	-0.0666666666666667	-0.0444444444444444	-0.0181539782106244	bwd
sub-27	0.512	backward	8	-0.2	-0.333333333333333	-0.00214211949954779	bwd
sub-27	0.512	backward	9	-0.4	-0.422222222222222	-0.0275518640209385	bwd
sub-27	0.512	excluded	10	-0.155555555555556	-0.177777777777778	-0.0157612318180674	excluded
sub-27	0.512	excluded	11	-0.244444444444444	-0.355555555555556	-0.0110184190463999	excluded
sub-27	0.512	excluded	12	-0.466666666666667	-0.577777777777778	-0.04198164121813	excluded
sub-27	0.512	excluded	13	-0.155555555555556	-0.311111111111111	-0.0233853603047789	excluded
sub-27	2.048	excluded	1	7.39763188977665e-18	-0.0222222222222222	-0.007701736202748	excluded
sub-27	2.048	forward	2	0.266666666666667	0.355555555555556	0.0170297806871217	fwd
sub-27	2.048	forward	3	0.577777777777778	0.755555555555556	0.0563972111547236	fwd
sub-27	2.048	forward	4	0.577777777777778	0.644444444444444	0.0718503580055423	fwd
sub-27	2.048	forward	5	0.377777777777778	0.444444444444444	0.0352346008904926	fwd
sub-27	2.048	forward	6	0.0888888888888889	0.133333333333333	-0.00408259056085669	fwd
sub-27	2.048	forward	7	-0.111111111111111	-0.0666666666666667	-0.0212784342947568	fwd
sub-27	2.048	backward	8	-0.222222222222222	-0.244444444444444	-0.0415594775059607	bwd
sub-27	2.048	backward	9	-0.266666666666667	-0.311111111111111	-0.0387715897138791	bwd
sub-27	2.048	backward	10	-0.0222222222222222	7.38883780548871e-18	-0.00750845137051753	bwd
sub-27	2.048	backward	11	-0.155555555555556	-0.222222222222222	-0.0112205461417217	bwd
sub-27	2.048	backward	12	-0.155555555555556	-0.155555555555556	-0.0249724668096071	bwd
sub-27	2.048	backward	13	-0.111111111111111	-0.111111111111111	-0.0234166581378326	bwd
sub-28	0.032	excluded	1	0.0888888888888889	0.0888888888888889	0.0223364637464398	excluded
sub-28	0.032	forward	2	-0.0666666666666667	-0.177777777777778	-0.0131067937908333	fwd
sub-28	0.032	forward	3	-7.41052184893842e-18	-0.0222222222222222	-0.0242669591232635	fwd
sub-28	0.032	forward	4	-0.2	-0.288888888888889	-0.028736187811052	fwd
sub-28	0.032	backward	5	-0.133333333333333	-0.0666666666666667	-0.00617070643958921	bwd
sub-28	0.032	backward	6	0.0222222222222222	0.0666666666666667	-0.00948620198215762	bwd
sub-28	0.032	backward	7	0.177777777777778	0.177777777777778	0.00268235185066944	bwd
sub-28	0.032	excluded	8	0.177777777777778	0.222222222222222	0.0118666406250926	excluded
sub-28	0.032	excluded	9	0.222222222222222	0.355555555555556	0.0154583469210073	excluded
sub-28	0.032	excluded	10	0.2	0.244444444444444	0.0132683368320961	excluded
sub-28	0.032	excluded	11	-0.0888888888888889	-0.0888888888888889	-0.00455765061778825	excluded
sub-28	0.032	excluded	12	0.0888888888888889	0.155555555555556	0.01075444674307	excluded
sub-28	0.032	excluded	13	0.133333333333333	0.133333333333333	0.00995791304630858	excluded
sub-28	0.064	excluded	1	0.0666666666666667	0.133333333333333	0.0145103243465589	excluded
sub-28	0.064	forward	2	0.0888888888888889	0.155555555555556	0.0121625139826112	fwd
sub-28	0.064	forward	3	-0.0222222222222222	-0.0666666666666667	-0.00113608452228762	fwd
sub-28	0.064	forward	4	-0.0888888888888889	-0.155555555555556	-0.0161813580440201	fwd
sub-28	0.064	backward	5	-0.333333333333333	-0.377777777777778	-0.0432871546459537	bwd
sub-28	0.064	backward	6	-0.0888888888888889	-0.0666666666666667	-0.0029400763043592	bwd
sub-28	0.064	backward	7	-0.222222222222222	-0.288888888888889	-0.017379802584401	bwd
sub-28	0.064	excluded	8	-0.133333333333333	-0.177777777777778	-0.0207150611681766	excluded
sub-28	0.064	excluded	9	0.0222222222222222	0.0444444444444444	0.00773202717390849	excluded
sub-28	0.064	excluded	10	0.155555555555556	0.177777777777778	0.0152697525210119	excluded
sub-28	0.064	excluded	11	0.155555555555556	0.2	0.00710680186583442	excluded
sub-28	0.064	excluded	12	0.0666666666666667	0.177777777777778	0.0165195019090088	excluded
sub-28	0.064	excluded	13	0.177777777777778	0.177777777777778	0.0283386154702646	excluded
sub-28	0.128	excluded	1	0.133333333333333	0.155555555555556	-0.000186472058040852	excluded
sub-28	0.128	forward	2	-0.111111111111111	-0.0444444444444444	-0.00539342125355459	fwd
sub-28	0.128	forward	3	-0.0222222222222222	-0.0888888888888889	-0.0165257426785071	fwd
sub-28	0.128	forward	4	-0.266666666666667	-0.377777777777778	-0.0215672243846557	fwd
sub-28	0.128	backward	5	-0.133333333333333	-0.2	-0.029293281333055	bwd
sub-28	0.128	backward	6	0.0222222222222222	-0.0444444444444444	0.023388353391734	bwd
sub-28	0.128	backward	7	0.0222222222222222	0.0888888888888889	0.00869357699538946	bwd
sub-28	0.128	backward	8	0.266666666666667	0.355555555555556	0.0246648590057529	bwd
sub-28	0.128	excluded	9	0.177777777777778	0.2	0.00566031302400743	excluded
sub-28	0.128	excluded	10	-0.0444444444444444	-0.0222222222222222	-0.0194186932724358	excluded
sub-28	0.128	excluded	11	-0.0666666666666667	-0.155555555555556	-0.00311250274323496	excluded
sub-28	0.128	excluded	12	0.111111111111111	0.0444444444444444	0.0170850242926287	excluded
sub-28	0.128	excluded	13	0.133333333333333	0.111111111111111	0.0160052110139714	excluded
sub-28	0.512	excluded	1	-0.0666666666666667	-0.0444444444444444	-0.00907958800533716	excluded
sub-28	0.512	forward	2	0.177777777777778	0.177777777777778	0.0188162473964093	fwd
sub-28	0.512	forward	3	0.288888888888889	0.4	0.0281587154864803	fwd
sub-28	0.512	forward	4	0.111111111111111	0.177777777777778	0.0113590129706581	fwd
sub-28	0.512	forward	5	-0.377777777777778	-0.511111111111111	-0.0528129293085639	fwd
sub-28	0.512	backward	6	-0.155555555555556	-0.133333333333333	-0.00218068286017737	bwd
sub-28	0.512	backward	7	0.111111111111111	0.0444444444444444	0.019926950204272	bwd
sub-28	0.512	backward	8	0.155555555555556	0.177777777777778	0.0151139264694066	bwd
sub-28	0.512	backward	9	-0.133333333333333	-0.177777777777778	-0.0127037823443486	bwd
sub-28	0.512	excluded	10	-0.244444444444444	-0.4	-0.0216023890582694	excluded
sub-28	0.512	excluded	11	-0.177777777777778	-0.133333333333333	0.00266628842350207	excluded
sub-28	0.512	excluded	12	-0.0222222222222222	-0.0444444444444444	-0.00967353032748888	excluded
sub-28	0.512	excluded	13	-0.0888888888888889	-0.0666666666666667	0.0120117609534569	excluded
sub-28	2.048	excluded	1	0.244444444444444	0.311111111111111	0.0124947991172665	excluded
sub-28	2.048	forward	2	0	0	-0.00712479781733729	fwd
sub-28	2.048	forward	3	0.244444444444444	0.177777777777778	0.0202513944451341	fwd
sub-28	2.048	forward	4	0.222222222222222	0.355555555555556	0.0485380118036743	fwd
sub-28	2.048	forward	5	0.155555555555556	0.244444444444444	0.0257670855130921	fwd
sub-28	2.048	forward	6	0	0.0666666666666667	-0.0139713018555477	fwd
sub-28	2.048	forward	7	-0.111111111111111	-0.2	-0.00563884522082356	fwd
sub-28	2.048	backward	8	-0.111111111111111	-0.222222222222222	-0.0292005759044986	bwd
sub-28	2.048	backward	9	-0.311111111111111	-0.466666666666667	-0.0636590828866999	bwd
sub-28	2.048	backward	10	-0.111111111111111	-0.0888888888888889	0.000312608083826599	bwd
sub-28	2.048	backward	11	0.266666666666667	0.244444444444444	0.010981888859063	bwd
sub-28	2.048	backward	12	0.0444444444444444	1.10913882245267e-17	-0.00388892944993995	bwd
sub-28	2.048	backward	13	0.0666666666666667	0.0666666666666667	0.00513774531279037	bwd
sub-29	0.032	excluded	1	0.0444444444444444	0.111111111111111	0.00693699370462892	excluded
sub-29	0.032	forward	2	-0.0222222222222222	0.0444444444444444	0.00127702433757676	fwd
sub-29	0.032	forward	3	-0.111111111111111	-0.155555555555556	-0.0275440341995572	fwd
sub-29	0.032	forward	4	-0.266666666666667	-0.355555555555556	-0.0471865277088225	fwd
sub-29	0.032	backward	5	-0.333333333333333	-0.422222222222222	-0.0315870161008315	bwd
sub-29	0.032	backward	6	-0.0444444444444444	-0.0666666666666667	-0.0209349082636488	bwd
sub-29	0.032	backward	7	0.155555555555556	0.155555555555556	0.00281457965212042	bwd
sub-29	0.032	excluded	8	0.0666666666666667	0.0666666666666667	0.00458216548897489	excluded
sub-29	0.032	excluded	9	0.2	0.288888888888889	0.0343972614350686	excluded
sub-29	0.032	excluded	10	0.377777777777778	0.4	0.0214269017356049	excluded
sub-29	0.032	excluded	11	0.311111111111111	0.4	0.0182618638854287	excluded
sub-29	0.032	excluded	12	0.288888888888889	0.266666666666667	0.0308331495792172	excluded
sub-29	0.032	excluded	13	0.0888888888888889	0.0666666666666667	0.00672254645423954	excluded
sub-29	0.064	excluded	1	0.0666666666666667	0	-0.0168830938653307	excluded
sub-29	0.064	forward	2	-0.155555555555556	-0.244444444444444	-0.0131742200729649	fwd
sub-29	0.064	forward	3	0	-0.155555555555556	-0.020383217835507	fwd
sub-29	0.064	forward	4	-0.0888888888888889	-0.155555555555556	-0.0234800805186484	fwd
sub-29	0.064	backward	5	-0.222222222222222	-0.288888888888889	-0.0229828758119015	bwd
sub-29	0.064	backward	6	-0.133333333333333	-0.2	-0.0053556789282702	bwd
sub-29	0.064	backward	7	-0.155555555555556	-0.0222222222222222	-0.00613658188476797	bwd
sub-29	0.064	excluded	8	0.0444444444444444	-0.0222222222222222	0.0136336263645575	excluded
sub-29	0.064	excluded	9	0.333333333333333	0.511111111111111	0.0194769516805767	excluded
sub-29	0.064	excluded	10	0.377777777777778	0.533333333333333	0.0254920617423776	excluded
sub-29	0.064	excluded	11	0.355555555555556	0.311111111111111	0.0322004123894264	excluded
sub-29	0.064	excluded	12	0.222222222222222	0.111111111111111	0.0113528053701156	excluded
sub-29	0.064	excluded	13	0.0666666666666667	0.0888888888888889	0.00623989137033696	excluded
sub-29	0.128	excluded	1	0.111111111111111	0.2	-0.00419899274449312	excluded
sub-29	0.128	forward	2	0.0222222222222222	0.133333333333333	0.0229505113811236	fwd
sub-29	0.128	forward	3	-0.333333333333333	-0.466666666666667	-0.0543844223159227	fwd
sub-29	0.128	forward	4	-0.422222222222222	-0.466666666666667	-0.0679522669335974	fwd
sub-29	0.128	backward	5	-0.311111111111111	-0.288888888888889	-0.0283545953370954	bwd
sub-29	0.128	backward	6	-0.0444444444444445	-0.155555555555556	-0.0118449679362566	bwd
sub-29	0.128	backward	7	0.0666666666666667	0.0888888888888889	0.00899078304526586	bwd
sub-29	0.128	backward	8	0.111111111111111	0.177777777777778	0.00479717933718305	bwd
sub-29	0.128	excluded	9	0.377777777777778	0.377777777777778	0.0243542808666616	excluded
sub-29	0.128	excluded	10	0.4	0.488888888888889	0.0331219207669165	excluded
sub-29	0.128	excluded	11	0.377777777777778	0.444444444444444	0.0317695531942656	excluded
sub-29	0.128	excluded	12	0.355555555555556	0.466666666666667	0.0197187117521975	excluded
sub-29	0.128	excluded	13	0.222222222222222	0.222222222222222	0.0210323049237515	excluded
sub-29	0.512	excluded	1	-0.0666666666666667	-0.0888888888888889	-0.00329596578297375	excluded
sub-29	0.512	forward	2	-0.2	-0.244444444444444	-0.0270451982242591	fwd
sub-29	0.512	forward	3	-0.333333333333333	-0.355555555555556	-0.0245773911889139	fwd
sub-29	0.512	forward	4	-0.4	-0.511111111111111	-0.0254957016325521	fwd
sub-29	0.512	forward	5	-0.444444444444444	-0.466666666666667	-0.0381376881604328	fwd
sub-29	0.512	backward	6	-0.288888888888889	-0.377777777777778	-0.0103307052126009	bwd
sub-29	0.512	backward	7	0	0.0666666666666667	0.00125411029527254	bwd
sub-29	0.512	backward	8	0.0888888888888889	0.177777777777778	0.00259744993547553	bwd
sub-29	0.512	backward	9	0.111111111111111	0.111111111111111	0.0215719144009913	bwd
sub-29	0.512	excluded	10	-1.48246577051185e-17	-0.0444444444444444	0.00560273691086133	excluded
sub-29	0.512	excluded	11	0.355555555555556	0.333333333333333	0.0399464405586315	excluded
sub-29	0.512	excluded	12	0.377777777777778	0.444444444444444	0.0308898944109086	excluded
sub-29	0.512	excluded	13	0.288888888888889	0.311111111111111	0.0270201036895918	excluded
sub-29	2.048	excluded	1	0.0888888888888889	0.133333333333333	-0.00453006968521408	excluded
sub-29	2.048	forward	2	-0.0666666666666667	-0.111111111111111	-0.000897546157050299	fwd
sub-29	2.048	forward	3	0.0666666666666667	0.0666666666666667	0.00789770072491523	fwd
sub-29	2.048	forward	4	0.0222222222222222	0.0222222222222222	0.0180223109554352	fwd
sub-29	2.048	forward	5	0.0888888888888889	0.0888888888888889	0.00612658719576147	fwd
sub-29	2.048	forward	6	0.0888888888888889	0.155555555555556	0.00908795886315599	fwd
sub-29	2.048	forward	7	0.0666666666666667	0.0666666666666667	0.0100217106696843	fwd
sub-29	2.048	backward	8	-0.333333333333333	-0.244444444444444	-0.0219651562478403	bwd
sub-29	2.048	backward	9	-0.266666666666667	-0.355555555555556	-0.0302897935849291	bwd
sub-29	2.048	backward	10	-0.466666666666667	-0.466666666666667	-0.0467153171256717	bwd
sub-29	2.048	backward	11	-0.155555555555556	-0.2	-0.0149256821858159	bwd
sub-29	2.048	backward	12	0.2	0.311111111111111	0.0194082111066434	bwd
sub-29	2.048	backward	13	0.422222222222222	0.511111111111111	0.0487590854709258	bwd
sub-30	0.032	excluded	1	0.177777777777778	0.2	0.0130360686507193	excluded
sub-30	0.032	forward	2	-0.111111111111111	-0.111111111111111	0.00037861964490201	fwd
sub-30	0.032	forward	3	-0.155555555555556	-0.244444444444444	-0.0376627016827073	fwd
sub-30	0.032	forward	4	-0.266666666666667	-0.511111111111111	-0.0618231617740626	fwd
sub-30	0.032	backward	5	-0.266666666666667	-0.377777777777778	-0.0481700324259682	bwd
sub-30	0.032	backward	6	0.111111111111111	0.133333333333333	0.02074535090105	bwd
sub-30	0.032	backward	7	0.6	0.622222222222222	0.0554568961352646	bwd
sub-30	0.032	excluded	8	0.355555555555556	0.466666666666667	0.0200650384372023	excluded
sub-30	0.032	excluded	9	0.155555555555556	0.155555555555556	0.0264644365865903	excluded
sub-30	0.032	excluded	10	0.0888888888888889	0.155555555555556	0.0105344523320452	excluded
sub-30	0.032	excluded	11	0.133333333333333	0.111111111111111	0.0085303491844525	excluded
sub-30	0.032	excluded	12	0.177777777777778	0.111111111111111	0.00523999378889002	excluded
sub-30	0.032	excluded	13	-0.111111111111111	-0.133333333333333	-0.0127953097783782	excluded
sub-30	0.064	excluded	1	0.0888888888888889	0.0666666666666667	0.0331935051822899	excluded
sub-30	0.064	forward	2	-0.2	-0.311111111111111	-0.0149660651686832	fwd
sub-30	0.064	forward	3	-0.266666666666667	-0.377777777777778	-0.0431941729639856	fwd
sub-30	0.064	forward	4	-0.2	-0.266666666666667	-0.0440670888299173	fwd
sub-30	0.064	backward	5	-0.2	-0.288888888888889	-0.0491048159416543	bwd
sub-30	0.064	backward	6	0.111111111111111	0.133333333333333	0.0252664000097739	bwd
sub-30	0.064	backward	7	0.311111111111111	0.333333333333333	0.0132860711984678	bwd
sub-30	0.064	excluded	8	0.177777777777778	0.244444444444444	0.00177048412004029	excluded
sub-30	0.064	excluded	9	0.222222222222222	0.311111111111111	0.0149145125678367	excluded
sub-30	0.064	excluded	10	0.177777777777778	0.244444444444444	0.0166622697860546	excluded
sub-30	0.064	excluded	11	0	-0.0222222222222222	-0.00353337944892313	excluded
sub-30	0.064	excluded	12	0.311111111111111	0.444444444444444	0.02874417171712	excluded
sub-30	0.064	excluded	13	0.4	0.511111111111111	0.0210281077715803	excluded
sub-30	0.128	excluded	1	0.0888888888888889	0.133333333333333	0.0117284331935575	excluded
sub-30	0.128	forward	2	0.177777777777778	0.266666666666667	0.021636412039192	fwd
sub-30	0.128	forward	3	-0.0444444444444444	-0.155555555555556	-0.0169507917515382	fwd
sub-30	0.128	forward	4	-0.244444444444444	-0.377777777777778	-0.0507197741933941	fwd
sub-30	0.128	backward	5	-0.0222222222222222	-0.0222222222222222	-0.0197603334512315	bwd
sub-30	0.128	backward	6	-0.0222222222222222	0.0222222222222222	0.0163162239241304	bwd
sub-30	0.128	backward	7	0.311111111111111	0.222222222222222	0.0165512565754796	bwd
sub-30	0.128	backward	8	0.355555555555556	0.4	0.026279724566834	bwd
sub-30	0.128	excluded	9	0.222222222222222	0.266666666666667	0.0237362307150466	excluded
sub-30	0.128	excluded	10	-0.0222222222222222	0.0444444444444444	-0.00305190007031943	excluded
sub-30	0.128	excluded	11	-0.111111111111111	-0.0444444444444444	-0.00640340363277049	excluded
sub-30	0.128	excluded	12	-0.244444444444444	-0.311111111111111	-0.00858740173870934	excluded
sub-30	0.128	excluded	13	-0.177777777777778	-0.288888888888889	-0.010774676176277	excluded
sub-30	0.512	excluded	1	0.244444444444444	0.311111111111111	0.0340229801061812	excluded
sub-30	0.512	forward	2	0	0.0888888888888889	-0.00231191440426098	fwd
sub-30	0.512	forward	3	-0.0666666666666667	-0.0666666666666667	-0.0165093243044453	fwd
sub-30	0.512	forward	4	-7.40148683083438e-18	0.0666666666666667	0.00801947995519539	fwd
sub-30	0.512	forward	5	-0.133333333333333	-0.155555555555556	-0.0160803407721429	fwd
sub-30	0.512	backward	6	-0.133333333333333	-0.133333333333333	-0.0317898781112427	bwd
sub-30	0.512	backward	7	0.155555555555556	0.133333333333333	0.00383220876713747	bwd
sub-30	0.512	backward	8	0.2	0.2	0.011840896213104	bwd
sub-30	0.512	backward	9	0.2	0.288888888888889	0.0145190757674768	bwd
sub-30	0.512	excluded	10	0.0222222222222222	0.0888888888888889	0.00124318013473307	excluded
sub-30	0.512	excluded	11	0.0666666666666667	0.133333333333333	-0.00905239706224382	excluded
sub-30	0.512	excluded	12	-0.0222222222222222	-0.0888888888888889	-0.00591049936787187	excluded
sub-30	0.512	excluded	13	0.155555555555556	0.0888888888888889	0.00817653307837962	excluded
sub-30	2.048	excluded	1	-0.155555555555556	-0.155555555555556	-0.0247501109201518	excluded
sub-30	2.048	forward	2	-0.244444444444444	-0.311111111111111	-0.0270889469216878	fwd
sub-30	2.048	forward	3	0	-0.155555555555556	-0.0155707142837939	fwd
sub-30	2.048	forward	4	0.0666666666666667	0.0666666666666667	-0.00146505540978895	fwd
sub-30	2.048	forward	5	0.0444444444444444	0.0666666666666667	0.00954672786436006	fwd
sub-30	2.048	forward	6	0.244444444444444	0.266666666666667	0.00981388474850053	fwd
sub-30	2.048	forward	7	0.333333333333333	0.4	0.0101865390808857	fwd
sub-30	2.048	backward	8	-0.0888888888888889	-0.177777777777778	-0.021035768152801	bwd
sub-30	2.048	backward	9	-0.222222222222222	-0.177777777777778	-0.0175514918839533	bwd
sub-30	2.048	backward	10	-0.0888888888888889	-0.111111111111111	-0.00393994915048636	bwd
sub-30	2.048	backward	11	0.2	0.266666666666667	0.0169153410580412	bwd
sub-30	2.048	backward	12	0.244444444444444	0.311111111111111	0.0123555220034519	bwd
sub-30	2.048	backward	13	0.333333333333333	0.466666666666667	0.0525840219674237	bwd
sub-32	0.032	excluded	1	-0.177777777777778	-0.2	0.00185963092462785	excluded
sub-32	0.032	forward	2	0.0888888888888889	0.133333333333333	0.0171794205056634	fwd
sub-32	0.032	forward	3	0.0666666666666667	0.0888888888888889	0.0165767840642499	fwd
sub-32	0.032	forward	4	0.133333333333333	0.0888888888888889	0.0213412051096768	fwd
sub-32	0.032	backward	5	0.133333333333333	0.155555555555556	0.0254916434030605	bwd
sub-32	0.032	backward	6	0.0444444444444444	0.0444444444444444	0.0113684127159091	bwd
sub-32	0.032	backward	7	0.0222222222222222	-0.0222222222222222	0.00237625350787577	bwd
sub-32	0.032	excluded	8	-0.133333333333333	-0.0666666666666667	0.000785124131200453	excluded
sub-32	0.032	excluded	9	-0.288888888888889	-0.466666666666667	-0.0315438262885779	excluded
sub-32	0.032	excluded	10	-0.288888888888889	-0.4	-0.0361578937374513	excluded
sub-32	0.032	excluded	11	-0.133333333333333	-0.177777777777778	-0.014035467721246	excluded
sub-32	0.032	excluded	12	-0.0888888888888889	-0.133333333333333	-0.013302910669665	excluded
sub-32	0.032	excluded	13	-0.133333333333333	-0.133333333333333	-0.00193837594532372	excluded
sub-32	0.064	excluded	1	-0.133333333333333	-0.0666666666666667	-0.0120163130701687	excluded
sub-32	0.064	forward	2	-0.177777777777778	-0.244444444444444	-0.0183297403519497	fwd
sub-32	0.064	forward	3	0.222222222222222	0.177777777777778	0.0186900073247863	fwd
sub-32	0.064	forward	4	0.0666666666666667	0.0444444444444444	0.00619234899722901	fwd
sub-32	0.064	backward	5	0.133333333333333	0.177777777777778	-0.00201770967966945	bwd
sub-32	0.064	backward	6	0.0888888888888889	0.222222222222222	0.0401668559845143	bwd
sub-32	0.064	backward	7	0	-3.70435742265881e-18	0.013851336871003	bwd
sub-32	0.064	excluded	8	-0.155555555555556	-0.222222222222222	-0.00683109325336731	excluded
sub-32	0.064	excluded	9	-0.0444444444444444	-0.0888888888888889	-0.0109127211910956	excluded
sub-32	0.064	excluded	10	0.0222222222222222	0.0888888888888889	-0.00466525363547042	excluded
sub-32	0.064	excluded	11	-0.0222222222222222	-0.0444444444444444	-0.00517344071728335	excluded
sub-32	0.064	excluded	12	-0.0444444444444444	-0.0666666666666667	-0.00719845450352029	excluded
sub-32	0.064	excluded	13	-0.2	-0.244444444444444	-0.0117558227750077	excluded
sub-32	0.128	excluded	1	-0.0888888888888889	-0.0888888888888889	0.0105460518409274	excluded
sub-32	0.128	forward	2	-0.0222222222222222	7.39787282359276e-18	-0.00503170894508746	fwd
sub-32	0.128	forward	3	0.133333333333333	0.111111111111111	0.0106317139987102	fwd
sub-32	0.128	forward	4	0.266666666666667	0.333333333333333	0.0349210386169008	fwd
sub-32	0.128	backward	5	0.133333333333333	0.177777777777778	0.0182387579262751	bwd
sub-32	0.128	backward	6	-7.40329383445519e-18	0.0222222222222222	0.00150651907052901	bwd
sub-32	0.128	backward	7	-0.0222222222222222	-0.0666666666666667	0.0012676880364919	bwd
sub-32	0.128	backward	8	-0.133333333333333	-0.177777777777778	0.00467411034004283	bwd
sub-32	0.128	excluded	9	-0.244444444444444	-0.333333333333333	-0.0238352165246609	excluded
sub-32	0.128	excluded	10	-0.222222222222222	-0.355555555555556	-0.0120642194991232	excluded
sub-32	0.128	excluded	11	-0.155555555555556	-0.266666666666667	-0.0209381399018968	excluded
sub-32	0.128	excluded	12	-0.111111111111111	-0.177777777777778	-0.0159335249406098	excluded
sub-32	0.128	excluded	13	-0.0666666666666667	-0.0444444444444444	-0.0039830700184991	excluded
sub-32	0.512	excluded	1	-0.222222222222222	-0.311111111111111	-0.015000240151583	excluded
sub-32	0.512	forward	2	-0.0888888888888889	-0.222222222222222	-0.0117946258329679	fwd
sub-32	0.512	forward	3	0.0222222222222222	0.111111111111111	0.00326531944963651	fwd
sub-32	0.512	forward	4	0.311111111111111	0.4	0.0265259567064354	fwd
sub-32	0.512	forward	5	0.244444444444444	0.2	0.0155261410407141	fwd
sub-32	0.512	backward	6	-0.0888888888888889	-0.111111111111111	-0.0228371525453648	bwd
sub-32	0.512	backward	7	-0.0888888888888889	-0.0444444444444444	-0.00525771126491026	bwd
sub-32	0.512	backward	8	0.111111111111111	0.2	0.0138319900685666	bwd
sub-32	0.512	backward	9	0.0666666666666667	0.133333333333333	0.00090415400517027	bwd
sub-32	0.512	excluded	10	-0.0888888888888889	-0.111111111111111	-0.00107880260885455	excluded
sub-32	0.512	excluded	11	-0.133333333333333	-0.133333333333333	-0.00763245327798309	excluded
sub-32	0.512	excluded	12	-0.0666666666666667	-0.0444444444444444	0.0133048857392765	excluded
sub-32	0.512	excluded	13	0.0222222222222222	-3.70616442627962e-18	-0.00975746132813578	excluded
sub-32	2.048	excluded	1	-0.155555555555556	-0.222222222222222	-0.0148810467597298	excluded
sub-32	2.048	forward	2	0.111111111111111	0.111111111111111	0.00105820361476678	fwd
sub-32	2.048	forward	3	0.311111111111111	0.333333333333333	0.0343162540746739	fwd
sub-32	2.048	forward	4	0.266666666666667	0.422222222222222	0.0379350310119795	fwd
sub-32	2.048	forward	5	0.422222222222222	0.555555555555556	0.0680983364322158	fwd
sub-32	2.048	forward	6	0.0666666666666667	0.0888888888888889	0.0124112675116234	fwd
sub-32	2.048	forward	7	0.133333333333333	0.155555555555556	0.019704231313555	fwd
sub-32	2.048	backward	8	-0.177777777777778	-0.2	-0.0228452590671676	bwd
sub-32	2.048	backward	9	-0.377777777777778	-0.377777777777778	-0.0296502001198674	bwd
sub-32	2.048	backward	10	-0.511111111111111	-0.666666666666667	-0.0654777943629008	bwd
sub-32	2.048	backward	11	-0.266666666666667	-0.422222222222222	-0.0213833148993169	bwd
sub-32	2.048	backward	12	-0.177777777777778	-0.155555555555556	-0.0142041715992365	bwd
sub-32	2.048	backward	13	-0.0444444444444444	-0.0222222222222222	-0.00508153715059541	bwd
sub-33	0.032	excluded	1	-0.0444444444444444	-0.0444444444444444	0.0173774552525477	excluded
sub-33	0.032	forward	2	-0.0444444444444445	-0.133333333333333	-0.00807931547018712	fwd
sub-33	0.032	forward	3	0.266666666666667	0.266666666666667	0.0223572500364643	fwd
sub-33	0.032	forward	4	0.244444444444444	0.266666666666667	0.0341670552634106	fwd
sub-33	0.032	backward	5	0.266666666666667	0.355555555555556	0.0179843813202067	bwd
sub-33	0.032	backward	6	0.0888888888888889	7.40871484531761e-18	-0.0135441056422385	bwd
sub-33	0.032	backward	7	-0.0222222222222222	-0.0222222222222222	0.00605166817536625	bwd
sub-33	0.032	excluded	8	-0.0222222222222222	7.41232885255923e-18	-0.00109510393741388	excluded
sub-33	0.032	excluded	9	-0.177777777777778	-0.222222222222222	-0.0287586742209296	excluded
sub-33	0.032	excluded	10	-0.177777777777778	-0.133333333333333	-0.00695020105381027	excluded
sub-33	0.032	excluded	11	-0.244444444444444	-0.155555555555556	-0.0202376167900809	excluded
sub-33	0.032	excluded	12	-0.266666666666667	-0.4	-0.0162048410417727	excluded
sub-33	0.032	excluded	13	-0.133333333333333	-0.0888888888888889	-0.00306795189156252	excluded
sub-33	0.064	excluded	1	-0.0444444444444444	-0.0888888888888889	0.00512731153256808	excluded
sub-33	0.064	forward	2	0.0444444444444444	-0.0222222222222222	0.00920730790159746	fwd
sub-33	0.064	forward	3	0.4	0.488888888888889	0.0318966395648653	fwd
sub-33	0.064	forward	4	0.266666666666667	0.377777777777778	0.0334101738932603	fwd
sub-33	0.064	backward	5	0.155555555555556	0.222222222222222	0.00831770106328201	bwd
sub-33	0.064	backward	6	0.111111111111111	0.0666666666666667	0.00673124131960489	bwd
sub-33	0.064	backward	7	-0.0888888888888889	-0.0888888888888889	0.00270627739877043	bwd
sub-33	0.064	excluded	8	-0.0222222222222222	-0.0444444444444445	-0.0032624629069917	excluded
sub-33	0.064	excluded	9	-0.333333333333333	-0.422222222222222	-0.0384981681310235	excluded
sub-33	0.064	excluded	10	-0.266666666666667	-0.266666666666667	-0.0212481131249535	excluded
sub-33	0.064	excluded	11	-0.0444444444444445	-0.111111111111111	-0.00767318078892051	excluded
sub-33	0.064	excluded	12	-0.155555555555556	-0.133333333333333	-0.0115310254441564	excluded
sub-33	0.064	excluded	13	-0.244444444444444	-0.333333333333333	-0.0151837022779028	excluded
sub-33	0.128	excluded	1	-0.0888888888888889	-0.111111111111111	-0.000507624413227576	excluded
sub-33	0.128	forward	2	0.0666666666666667	-0.0666666666666667	0.0172752521392113	fwd
sub-33	0.128	forward	3	0.422222222222222	0.511111111111111	0.0336270023856483	fwd
sub-33	0.128	forward	4	0.2	0.266666666666667	0.0170105022402105	fwd
sub-33	0.128	backward	5	0.155555555555556	0.155555555555556	0.0123070708971814	bwd
sub-33	0.128	backward	6	0.222222222222222	0.355555555555556	0.0188863388352197	bwd
sub-33	0.128	backward	7	1.47918907061278e-17	0.0222222222222222	0.0048049109119534	bwd
sub-33	0.128	backward	8	-0.0444444444444444	-0.0888888888888889	-0.00129149986191659	bwd
sub-33	0.128	excluded	9	-0.177777777777778	-0.222222222222222	-0.0252000006430002	excluded
sub-33	0.128	excluded	10	-0.266666666666667	-0.377777777777778	-0.0196171280413832	excluded
sub-33	0.128	excluded	11	-0.177777777777778	-0.244444444444444	-0.0192881436175786	excluded
sub-33	0.128	excluded	12	-0.133333333333333	-0.133333333333333	-0.0165313445263546	excluded
sub-33	0.128	excluded	13	-7.41413585618004e-18	-0.111111111111111	-0.021475336305964	excluded
sub-33	0.512	excluded	1	0.0666666666666667	0.111111111111111	0.0283726786976576	excluded
sub-33	0.512	forward	2	0.111111111111111	0.133333333333333	0.015770881108506	fwd
sub-33	0.512	forward	3	0.311111111111111	0.422222222222222	0.0263201216683438	fwd
sub-33	0.512	forward	4	0.2	0.244444444444444	0.0159516119275244	fwd
sub-33	0.512	forward	5	-0.0444444444444444	-0.0888888888888889	0.00940786204824114	fwd
sub-33	0.512	backward	6	0.0444444444444444	0.2	-0.00279714443800335	bwd
sub-33	0.512	backward	7	-7.39967982721357e-18	-0.0222222222222222	-0.0036600362603137	bwd
sub-33	0.512	backward	8	0.0666666666666667	0.0666666666666667	-0.0100351408474785	bwd
sub-33	0.512	backward	9	-0.244444444444444	-0.266666666666667	-0.0107233991072014	bwd
sub-33	0.512	excluded	10	-0.0666666666666667	-0.177777777777778	-0.00817337886832629	excluded
[truncated: 2,681 more rows]
