# Supplementary material for: Dynamics of fMRI patterns reflect sub-second activation sequences and reveal replay in human visual cortex
Source: Nat Commun. 2021 Mar 19;12:1795. doi: 10.1038/s41467-021-21970-2 (PMC7979874; doi:10.1038/s41467-021-21970-2)
Supplement: Supplementary file 4 — Source Data [file 41467_2021_21970_MOESM4_ESM.zip › sourcedata/source_data_figure_s7e.csv]

tITI	period	seq_tr	mean_variable	sem_upper	sem_lower
0.032	backward	5	0.00183927977658988	0.00601893026808562	-0.00234037071490587
0.032	backward	6	-0.00564388961195667	-0.00182656041334003	-0.00946121881057331
0.032	backward	7	-0.00447813313877435	-0.000680025469743255	-0.00827624080780544
0.064	backward	5	-0.00528229817582736	-0.00110203760363807	-0.00946255874801666
0.064	backward	6	-0.00144046396866248	0.00225591438892161	-0.00513684232624657
0.064	backward	7	-0.00492174480066336	-0.000860020494624455	-0.00898346910670227
0.128	backward	5	0.00165008827574053	0.00567210905870269	-0.00237193250722163
0.128	backward	6	-0.00329090903139193	-0.000268145996525621	-0.00631367206625824
0.128	backward	7	-0.00312885371857947	0.000139491278738948	-0.00639719871589789
0.128	backward	8	0.000292515186728319	0.00345470021768953	-0.00286966984423289
0.512	backward	6	-0.0160803666361317	-0.0129498000781844	-0.019210933194079
0.512	backward	7	-0.0106162475598716	-0.00683221090332328	-0.0144002842164199
0.512	backward	8	-0.00205864144004543	0.00226233306146212	-0.00637961594155297
0.512	backward	9	0.000772931329016283	0.00369010883929286	-0.0021442461812603
2.048	backward	8	-0.039498302778876	-0.0352874164934756	-0.0437091890642765
2.048	backward	9	-0.0557099870679662	-0.0516349698638415	-0.0597850042720908
2.048	backward	10	-0.0281062666955761	-0.0247217150608646	-0.0314908183302875
2.048	backward	11	-0.00856444637759387	-0.00556410677916424	-0.0115647859760235
2.048	backward	12	-0.0010474694993605	0.0019291854972614	-0.0040241244959824
2.048	backward	13	0.0045892268550951	0.00881349312995528	0.00036496058023492
0.032	excluded	1	-0.000412078695367031	0.003910711574195	-0.00473486896492907
0.032	excluded	8	-0.00219820898766056	0.00153870749447471	-0.00593512546979582
0.032	excluded	9	-0.000565179055708347	0.00355924172712852	-0.00468959983854522
0.032	excluded	10	-0.00429837258730845	-0.00138469996308855	-0.00721204521152834
0.032	excluded	11	0.00234667075843295	0.00474540984526481	-5.20683283989107e-05
0.032	excluded	12	-0.00105261183202176	0.00242748736864903	-0.00453271103269254
0.032	excluded	13	0.00298081430981161	0.00678894991216655	-0.000827321292543316
0.064	excluded	1	-0.00174504825391675	0.00211574880065178	-0.00560584530848529
0.064	excluded	8	0.000411291296777996	0.00471159003878546	-0.00388900744522947
0.064	excluded	9	-0.000313951337067952	0.00373206589606703	-0.00435996857020294
0.064	excluded	10	-0.0013810397853687	0.00179384004078775	-0.00455591961152515
0.064	excluded	11	1.33924320389841e-05	0.00292667016426615	-0.00289988530018818
0.064	excluded	12	-0.00336429452446247	0.000107655857724038	-0.00683624490664897
0.064	excluded	13	0.00697501888990036	0.0109874997631962	0.00296253801660447
0.128	excluded	1	-0.00110146493513181	0.00208176663175373	-0.00428469650201735
0.128	excluded	9	-0.00151341375931415	0.00178881086780169	-0.00481563838642999
0.128	excluded	10	-0.00631434478881388	-0.00358379165524985	-0.00904489792237791
0.128	excluded	11	-0.000339565067655107	0.00263700796767817	-0.00331613810298839
0.128	excluded	12	-0.00275355436810849	0.00105897200194061	-0.0065660807381576
0.128	excluded	13	0.000452456588824955	0.00437447789330415	-0.00346956471565424
0.512	excluded	1	0.000585987616353889	0.00519984971446788	-0.0040278744817601
0.512	excluded	10	0.0012361373299732	0.00439370934503921	-0.00192143468509282
0.512	excluded	11	-0.00360209668599535	-0.000488307473096758	-0.00671588589889395
0.512	excluded	12	-0.00204781656426554	0.00168171714031688	-0.00577735026884796
0.512	excluded	13	0.000289895125412725	0.00362395323329429	-0.00304416298246884
2.048	excluded	1	-0.00325134318111319	0.00158201302599322	-0.0080846993882196
0.032	forward	2	0.00583820347701864	0.00921640659675173	0.00246000035728556
0.032	forward	3	0.00466459907124808	0.00955425228913949	-0.000225054146643341
0.032	forward	4	0.000978906515695996	0.00773133706652737	-0.00577352403513538
0.064	forward	2	0.00379989547602411	0.00692918248415982	0.000670608467888408
0.064	forward	3	0.00856390889812813	0.0141303067365623	0.00299751105969394
0.064	forward	4	-0.00131466614690051	0.00557653903928627	-0.00820587133308729
0.128	forward	2	0.00647556205839584	0.0107174888589122	0.00223363525787952
0.128	forward	3	0.0080531788160722	0.0134322744414692	0.00267408319067516
0.128	forward	4	0.00151830474323301	0.00889096821061974	-0.00585435872415371
0.512	forward	2	0.000438499858911218	0.00424783782190955	-0.00337083810408712
0.512	forward	3	0.0301284328773821	0.035311562447314	0.0249453033074503
0.512	forward	4	0.0154227475865731	0.0212510004076258	0.0095944947655204
0.512	forward	5	-0.014469462837313	-0.00873639502708072	-0.0202025306475452
2.048	forward	2	0.000169346092763843	0.00392599689386569	-0.003587304708338
2.048	forward	3	0.0336815223210426	0.0385265203875831	0.028836524254502
2.048	forward	4	0.0536936198642463	0.057679311843378	0.0497079278851146
2.048	forward	5	0.0392491845849809	0.0432223796168911	0.0352759895530708
2.048	forward	6	0.0135482921068611	0.0163042452446403	0.0107923389690818
2.048	forward	7	-0.00875337622450398	-0.00588398403209422	-0.0116227684169137
