# Supplementary material for: Dynamics of fMRI patterns reflect sub-second activation sequences and reveal replay in human visual cortex
Source: Nat Commun. 2021 Mar 19;12:1795. doi: 10.1038/s41467-021-21970-2 (PMC7979874; doi:10.1038/s41467-021-21970-2)
Supplement: Supplementary file 4 — Source Data [file 41467_2021_21970_MOESM4_ESM.zip › sourcedata/source_data_figure_s7d.csv]

id	tITI	period	seq_tr	mean_cor	mean_step	mean_slope	period_short
sub-01	0.032	excluded	1	0.133333333333333	0.133333333333333	0.0216322434966276	excluded
sub-01	0.032	forward	2	0.0888888888888889	0.0444444444444444	0.0353734624024833	fwd
sub-01	0.032	forward	3	0.0666666666666667	0.155555555555556	0.00779023117168115	fwd
sub-01	0.032	forward	4	0.2	0.2	0.0132791294775079	fwd
sub-01	0.032	backward	5	-0.0888888888888889	-0.155555555555556	-0.0116867578652518	bwd
sub-01	0.032	backward	6	-0.266666666666667	-0.244444444444444	-0.0265986301814773	bwd
sub-01	0.032	backward	7	-0.111111111111111	-0.111111111111111	-0.0093624760034641	bwd
sub-01	0.032	excluded	8	-0.244444444444444	-0.311111111111111	-0.0141780788926536	excluded
sub-01	0.032	excluded	9	0.133333333333333	0.133333333333333	-9.32133265414915e-05	excluded
sub-01	0.032	excluded	10	7.40148683083438e-18	-0.0222222222222222	-0.00399711927438175	excluded
sub-01	0.032	excluded	11	-0.133333333333333	-0.133333333333333	-0.0034761163627023	excluded
sub-01	0.032	excluded	12	-0.155555555555556	-0.2	-0.0027587124761307	excluded
sub-01	0.032	excluded	13	-0.0222222222222222	-3.70797142990043e-18	-0.00592396216569702	excluded
sub-01	0.064	excluded	1	-0.0666666666666667	-0.0666666666666667	0.00946670461827062	excluded
sub-01	0.064	forward	2	0.266666666666667	0.355555555555556	0.0179436506008094	fwd
sub-01	0.064	forward	3	0.466666666666667	0.444444444444444	0.0473384644454916	fwd
sub-01	0.064	forward	4	0.111111111111111	0.2	0.00874066332360841	fwd
sub-01	0.064	backward	5	-0.111111111111111	-0.111111111111111	-0.00341421791690914	bwd
sub-01	0.064	backward	6	-0.288888888888889	-0.333333333333333	-0.0206293815565475	bwd
sub-01	0.064	backward	7	-0.244444444444444	-0.333333333333333	-0.0157124387298477	bwd
sub-01	0.064	excluded	8	-0.111111111111111	-0.0888888888888889	-0.0121585021601048	excluded
sub-01	0.064	excluded	9	0.0222222222222222	-0.0444444444444444	-0.0120007239701161	excluded
sub-01	0.064	excluded	10	0.0444444444444445	0.0666666666666667	-0.00460557458910169	excluded
sub-01	0.064	excluded	11	-0.177777777777778	-0.222222222222222	-0.00576825515292133	excluded
sub-01	0.064	excluded	12	-0.0888888888888889	-0.0888888888888889	-0.0003297163431976	excluded
sub-01	0.064	excluded	13	-0.0666666666666667	-0.0444444444444444	-0.00887067256943402	excluded
sub-01	0.128	excluded	1	-0.222222222222222	-0.266666666666667	-0.0151875319922839	excluded
sub-01	0.128	forward	2	0.0888888888888889	0.0888888888888889	0.00642920679295393	fwd
sub-01	0.128	forward	3	0.244444444444444	0.244444444444444	0.0270360448057879	fwd
sub-01	0.128	forward	4	0.155555555555556	0.288888888888889	0.0223957289495167	fwd
sub-01	0.128	backward	5	-0.155555555555556	-0.244444444444444	-0.0260498187172591	bwd
sub-01	0.128	backward	6	-0.333333333333333	-0.4	-0.0396367851900781	bwd
sub-01	0.128	backward	7	0.0222222222222222	7.39064480910952e-18	-4.51022350460855e-05	bwd
sub-01	0.128	backward	8	0.0444444444444444	0.0666666666666667	-0.00669328217231087	bwd
sub-01	0.128	excluded	9	0.133333333333333	0.222222222222222	0.00483757708767953	excluded
sub-01	0.128	excluded	10	0.155555555555556	0.2	0.010173856610664	excluded
sub-01	0.128	excluded	11	0.0666666666666667	0.0666666666666667	0.00967805554370703	excluded
sub-01	0.128	excluded	12	0.111111111111111	0.155555555555556	0.00383720275730162	excluded
sub-01	0.128	excluded	13	7.40871484531761e-18	0.0888888888888889	0.00322484775936742	excluded
sub-01	0.512	excluded	1	7.40510083807599e-18	-0.0222222222222222	-0.00774133955420415	excluded
sub-01	0.512	forward	2	-0.0888888888888889	-0.133333333333333	-0.00665568759858782	fwd
sub-01	0.512	forward	3	0.244444444444444	0.288888888888889	0.0202072161467495	fwd
sub-01	0.512	forward	4	0.266666666666667	0.377777777777778	0.0370334957593451	fwd
sub-01	0.512	forward	5	0.133333333333333	0.177777777777778	0.00477374797874295	fwd
sub-01	0.512	backward	6	-0.2	-0.133333333333333	-0.0190305235100846	bwd
sub-01	0.512	backward	7	-0.422222222222222	-0.444444444444444	-0.0504481690235726	bwd
sub-01	0.512	backward	8	-0.355555555555556	-0.488888888888889	-0.0305273403770029	bwd
sub-01	0.512	backward	9	0.0666666666666667	0.0888888888888889	0.000857457800168303	bwd
sub-01	0.512	excluded	10	0.266666666666667	0.266666666666667	0.0192022077034096	excluded
sub-01	0.512	excluded	11	0.311111111111111	0.377777777777778	0.0138074585498765	excluded
sub-01	0.512	excluded	12	0.177777777777778	0.2	0.00517777651749624	excluded
sub-01	0.512	excluded	13	0.311111111111111	0.333333333333333	0.013343699607664	excluded
sub-01	2.048	excluded	1	-0.133333333333333	-0.2	-0.0291311891789917	excluded
sub-01	2.048	forward	2	0.133333333333333	0.133333333333333	0.00962958187865452	fwd
sub-01	2.048	forward	3	0.0888888888888889	0.0444444444444444	0.00749352599337992	fwd
sub-01	2.048	forward	4	0.266666666666667	0.333333333333333	0.00353892267316166	fwd
sub-01	2.048	forward	5	0.466666666666667	0.622222222222222	0.0602661429030902	fwd
sub-01	2.048	forward	6	0.355555555555556	0.377777777777778	0.0513220751710137	fwd
sub-01	2.048	forward	7	0.355555555555556	0.422222222222222	0.0391898579714009	fwd
sub-01	2.048	backward	8	-0.0666666666666667	-1.48246577051185e-17	-0.00531215566176264	bwd
sub-01	2.048	backward	9	-0.133333333333333	-0.2	-0.00446975181617713	bwd
sub-01	2.048	backward	10	-0.511111111111111	-0.6	-0.0556561801626069	bwd
sub-01	2.048	backward	11	-0.488888888888889	-0.488888888888889	-0.053193359290308	bwd
sub-01	2.048	backward	12	-0.266666666666667	-0.311111111111111	-0.0236703016161022	bwd
sub-01	2.048	backward	13	0.0888888888888889	0.155555555555556	-7.16886475227884e-06	bwd
sub-02	0.032	excluded	1	-0.0222222222222222	-0.133333333333333	0.00150103026428654	excluded
sub-02	0.032	forward	2	0.0666666666666667	0.0222222222222222	0.00115878223257048	fwd
sub-02	0.032	forward	3	-0.0888888888888889	0	0.00546848376678315	fwd
sub-02	0.032	forward	4	-0.177777777777778	-0.222222222222222	-0.0196677148886955	fwd
sub-02	0.032	backward	5	-0.0222222222222222	-0.111111111111111	-0.00435472994630067	bwd
sub-02	0.032	backward	6	-0.0444444444444444	-0.133333333333333	0.0244737291781455	bwd
sub-02	0.032	backward	7	0.0666666666666667	0.0444444444444444	-0.00689207905608449	bwd
sub-02	0.032	excluded	8	0.244444444444444	0.355555555555556	0.00262786903136112	excluded
sub-02	0.032	excluded	9	-0.111111111111111	-0.155555555555556	-0.00250473482897301	excluded
sub-02	0.032	excluded	10	0.0444444444444444	3.70797142990043e-18	-0.0021672473821101	excluded
sub-02	0.032	excluded	11	-0.244444444444444	-0.266666666666667	-0.0125460159729183	excluded
sub-02	0.032	excluded	12	-0.111111111111111	-0.133333333333333	0.00472073620027752	excluded
sub-02	0.032	excluded	13	0	-0.0222222222222222	0.00818189140165774	excluded
sub-02	0.064	excluded	1	-0.0444444444444445	-0.155555555555556	-0.00478419177088693	excluded
sub-02	0.064	forward	2	0.133333333333333	0.111111111111111	0.0116433131323136	fwd
sub-02	0.064	forward	3	0.0222222222222222	0.0222222222222222	0.00305715341612185	fwd
sub-02	0.064	forward	4	-0.244444444444444	-0.355555555555556	-0.0250889513513859	fwd
sub-02	0.064	backward	5	-0.155555555555556	-0.311111111111111	-0.0264814447059282	bwd
sub-02	0.064	backward	6	-0.133333333333333	-0.0444444444444444	-0.00803660996776386	bwd
sub-02	0.064	backward	7	0.0222222222222222	0.0222222222222222	0.00102917229259308	bwd
sub-02	0.064	excluded	8	0.0666666666666667	7.38522379824709e-18	0.008709560395724	excluded
sub-02	0.064	excluded	9	0.133333333333333	0.133333333333333	0.01692532883207	excluded
sub-02	0.064	excluded	10	0.2	0.222222222222222	0.0108877626644795	excluded
sub-02	0.064	excluded	11	-0.0222222222222222	-0.111111111111111	-0.0132937205044203	excluded
sub-02	0.064	excluded	12	0.111111111111111	0.177777777777778	0.0203834097074584	excluded
sub-02	0.064	excluded	13	0.133333333333333	0.133333333333333	0.00504921785962483	excluded
sub-02	0.128	excluded	1	0.0444444444444444	0.0888888888888889	0.00159724652781919	excluded
sub-02	0.128	forward	2	0.0888888888888889	0.0888888888888889	0.0171039725228922	fwd
sub-02	0.128	forward	3	-0.0666666666666667	-0.133333333333333	0.00390968775619801	fwd
sub-02	0.128	forward	4	-0.222222222222222	-0.333333333333333	-0.0229201492484087	fwd
sub-02	0.128	backward	5	-0.111111111111111	-0.111111111111111	-0.0160483426202416	bwd
sub-02	0.128	backward	6	-0.222222222222222	-0.311111111111111	-0.0112404990952503	bwd
sub-02	0.128	backward	7	-0.133333333333333	-0.133333333333333	0.00593858379003487	bwd
sub-02	0.128	backward	8	-0.0222222222222222	-0.0222222222222222	0.0124239603874645	bwd
sub-02	0.128	excluded	9	-0.133333333333333	-0.0888888888888889	-0.0176945232210784	excluded
sub-02	0.128	excluded	10	0.111111111111111	0.0444444444444444	0.0116578975944076	excluded
sub-02	0.128	excluded	11	-0.2	-0.177777777777778	-0.0160458353625411	excluded
sub-02	0.128	excluded	12	0.222222222222222	0.244444444444444	0.0322762142178853	excluded
sub-02	0.128	excluded	13	0.0666666666666667	0.111111111111111	-0.000958213249181642	excluded
sub-02	0.512	excluded	1	0.0444444444444444	0.111111111111111	0.02058463845216	excluded
sub-02	0.512	forward	2	0.133333333333333	0.0888888888888889	0.00758765050091087	fwd
sub-02	0.512	forward	3	0.0444444444444444	0.0666666666666667	0.00559057694865098	fwd
sub-02	0.512	forward	4	0.222222222222222	0.266666666666667	0.0145165438555981	fwd
sub-02	0.512	forward	5	-0.266666666666667	-0.355555555555556	-0.0396797555773505	fwd
sub-02	0.512	backward	6	-0.466666666666667	-0.466666666666667	-0.0428095277950865	bwd
sub-02	0.512	backward	7	-0.111111111111111	-0.222222222222222	0.00212013211574408	bwd
sub-02	0.512	backward	8	7.39064480910952e-18	0.0444444444444444	0.0287580778776312	bwd
sub-02	0.512	backward	9	0.111111111111111	0.133333333333333	0.014002046337479	bwd
sub-02	0.512	excluded	10	-0.133333333333333	-0.0666666666666667	-0.00547133878029824	excluded
sub-02	0.512	excluded	11	-0.0222222222222222	0.0444444444444444	-0.0112715082220516	excluded
sub-02	0.512	excluded	12	0.0888888888888889	0.0666666666666667	-0.00123703864684921	excluded
sub-02	0.512	excluded	13	0.0666666666666667	0.222222222222222	0.00730950293346189	excluded
sub-02	2.048	excluded	1	0.266666666666667	0.311111111111111	0.0111009224465526	excluded
sub-02	2.048	forward	2	0.155555555555556	0.155555555555556	0.0203925926259691	fwd
sub-02	2.048	forward	3	0.177777777777778	0.155555555555556	0.021034061610357	fwd
sub-02	2.048	forward	4	-7.39763188977665e-18	-0.0444444444444444	-0.0121191163442875	fwd
sub-02	2.048	forward	5	0.377777777777778	0.533333333333333	0.0675089564516495	fwd
sub-02	2.048	forward	6	0.0444444444444444	0.133333333333333	0.00526464272132419	fwd
sub-02	2.048	forward	7	0.0222222222222222	0.0222222222222222	0.0113909585393145	fwd
sub-02	2.048	backward	8	-0.266666666666667	-0.311111111111111	-0.0272733129518901	bwd
sub-02	2.048	backward	9	-0.288888888888889	-0.266666666666667	-0.0269330934465644	bwd
sub-02	2.048	backward	10	-0.333333333333333	-0.466666666666667	-0.0319945798991116	bwd
sub-02	2.048	backward	11	-0.4	-0.488888888888889	-0.0329793332991032	bwd
sub-02	2.048	backward	12	-0.0222222222222222	0.0444444444444444	-0.00205199104676005	bwd
sub-02	2.048	backward	13	-0.0444444444444444	-0.177777777777778	-0.00334070740745022	bwd
sub-03	0.032	excluded	1	-0.0888888888888889	-0.111111111111111	0.00152398471334994	excluded
sub-03	0.032	forward	2	0.0666666666666667	0.0444444444444444	0.00693100143973737	fwd
sub-03	0.032	forward	3	0.0444444444444444	0.0222222222222222	0.00524955211509367	fwd
sub-03	0.032	forward	4	0.177777777777778	0.311111111111111	0.020072364406287	fwd
sub-03	0.032	backward	5	0.0888888888888889	0.0888888888888889	0.0105873313351122	bwd
sub-03	0.032	backward	6	0	0.0222222222222222	-0.0106544049758042	bwd
sub-03	0.032	backward	7	-0.0888888888888889	-0.111111111111111	-0.00521053264309934	bwd
sub-03	0.032	excluded	8	-0.222222222222222	-0.244444444444444	-0.028511681831188	excluded
sub-03	0.032	excluded	9	-0.2	-0.244444444444444	-0.016210101174029	excluded
sub-03	0.032	excluded	10	-0.177777777777778	-0.177777777777778	-0.00434421141853823	excluded
sub-03	0.032	excluded	11	0.0444444444444445	0	0.0101067277344714	excluded
sub-03	0.032	excluded	12	-0.2	-0.288888888888889	-0.0131994214063459	excluded
sub-03	0.032	excluded	13	0.0222222222222222	0.0444444444444444	0.0236593917049531	excluded
sub-03	0.064	excluded	1	-0.0222222222222222	-0.0444444444444444	0.00967266489488614	excluded
sub-03	0.064	forward	2	-0.0444444444444444	-0.0444444444444444	0.0043856326613063	fwd
sub-03	0.064	forward	3	0.111111111111111	0.133333333333333	0.0143844082528689	fwd
sub-03	0.064	forward	4	0.111111111111111	0.177777777777778	0.0278594701781437	fwd
sub-03	0.064	backward	5	0	-0.0222222222222222	-0.00866808805283838	bwd
sub-03	0.064	backward	6	0.0444444444444444	7.39064480910952e-18	-0.00400331541739585	bwd
sub-03	0.064	backward	7	-0.177777777777778	-0.288888888888889	-0.0200505786780472	bwd
sub-03	0.064	excluded	8	-0.0444444444444444	-0.111111111111111	-0.0106053633402399	excluded
sub-03	0.064	excluded	9	-0.0888888888888889	-0.133333333333333	-0.00304241650739623	excluded
sub-03	0.064	excluded	10	0.0888888888888889	0.244444444444444	0.00459196718007892	excluded
sub-03	0.064	excluded	11	0.111111111111111	0.155555555555556	0.00356524454204988	excluded
sub-03	0.064	excluded	12	-0.133333333333333	-0.222222222222222	-0.011742230353963	excluded
sub-03	0.064	excluded	13	-0.111111111111111	-0.177777777777778	-0.0063473953594534	excluded
sub-03	0.128	excluded	1	-0.111111111111111	-0.222222222222222	-0.0164306888543569	excluded
sub-03	0.128	forward	2	0.0444444444444445	0.0666666666666667	0.0101391542094708	fwd
sub-03	0.128	forward	3	0.2	0.311111111111111	0.0253326509458586	fwd
sub-03	0.128	forward	4	0.222222222222222	0.333333333333333	0.0141813912398059	fwd
sub-03	0.128	backward	5	0.177777777777778	0.244444444444444	0.00424788334206639	bwd
sub-03	0.128	backward	6	-0.0444444444444444	-0.0444444444444445	0.0152971411857569	bwd
sub-03	0.128	backward	7	-0.0666666666666667	-0.0444444444444444	0.00562675120625395	bwd
sub-03	0.128	backward	8	-0.0888888888888889	-0.177777777777778	-0.0100736525058285	bwd
sub-03	0.128	excluded	9	-0.133333333333333	-0.111111111111111	-0.00206666023771238	excluded
sub-03	0.128	excluded	10	-0.133333333333333	-0.177777777777778	-0.013436886546296	excluded
sub-03	0.128	excluded	11	-0.0666666666666667	-0.2	-0.0185283725582211	excluded
sub-03	0.128	excluded	12	-0.0888888888888889	-0.0666666666666667	-0.011015065064297	excluded
sub-03	0.128	excluded	13	0.177777777777778	0.155555555555556	-0.00327364636250059	excluded
sub-03	0.512	excluded	1	-0.2	-0.2	-0.0236635649085454	excluded
sub-03	0.512	forward	2	-0.133333333333333	-0.177777777777778	-0.000316781315896525	fwd
sub-03	0.512	forward	3	0.288888888888889	0.4	0.0283906914830931	fwd
sub-03	0.512	forward	4	0.4	0.466666666666667	0.0516155517753658	fwd
sub-03	0.512	forward	5	0.177777777777778	0.222222222222222	0.020758684026993	fwd
sub-03	0.512	backward	6	-0.0666666666666667	-0.0222222222222222	-0.0101458381690087	bwd
sub-03	0.512	backward	7	-0.511111111111111	-0.6	-0.0359702069469159	bwd
sub-03	0.512	backward	8	-0.133333333333333	-0.155555555555556	0.00138433267461516	bwd
sub-03	0.512	backward	9	-0.111111111111111	-0.155555555555556	0.00228977390774603	bwd
sub-03	0.512	excluded	10	-0.0666666666666667	-0.0444444444444444	-0.00840133305608302	excluded
sub-03	0.512	excluded	11	-0.222222222222222	-0.177777777777778	-0.0122953648548653	excluded
sub-03	0.512	excluded	12	-0.0444444444444444	0.0222222222222222	0.0094188467078893	excluded
sub-03	0.512	excluded	13	-0.177777777777778	-0.244444444444444	-0.0230647913243876	excluded
sub-03	2.048	excluded	1	-0.288888888888889	-0.288888888888889	-0.0346913504928503	excluded
sub-03	2.048	forward	2	-0.0444444444444445	-0.111111111111111	0.00363400644664154	fwd
sub-03	2.048	forward	3	0.0444444444444444	-0.0666666666666667	0.0058939716789241	fwd
sub-03	2.048	forward	4	0.2	0.244444444444444	0.0209217527591621	fwd
sub-03	2.048	forward	5	0.355555555555556	0.4	0.0418324763495678	fwd
sub-03	2.048	forward	6	0.466666666666667	0.555555555555556	0.0776653762386926	fwd
sub-03	2.048	forward	7	0.288888888888889	0.422222222222222	0.036993204514493	fwd
sub-03	2.048	backward	8	0.2	0.133333333333333	0.018592917940918	bwd
sub-03	2.048	backward	9	-0.288888888888889	-0.266666666666667	-0.01913141247155	bwd
sub-03	2.048	backward	10	-0.488888888888889	-0.511111111111111	-0.0495890872262558	bwd
sub-03	2.048	backward	11	-0.444444444444444	-0.511111111111111	-0.0476232657831187	bwd
sub-03	2.048	backward	12	-0.377777777777778	-0.466666666666667	-0.0450150127661309	bwd
sub-03	2.048	backward	13	-0.111111111111111	-0.177777777777778	-0.00948357718849334	bwd
sub-04	0.032	excluded	1	0.0444444444444444	-0.0222222222222222	0.0251363406095179	excluded
sub-04	0.032	forward	2	0.0222222222222222	0.0888888888888889	0.00769640890538211	fwd
sub-04	0.032	forward	3	0.177777777777778	0.311111111111111	0.00822292209583924	fwd
sub-04	0.032	forward	4	0	0.0666666666666667	0.00351866597258336	fwd
sub-04	0.032	backward	5	-0.111111111111111	-0.0888888888888889	-0.0101212546040599	bwd
sub-04	0.032	backward	6	-0.155555555555556	-0.133333333333333	-0.0159716144908861	bwd
sub-04	0.032	backward	7	-0.0222222222222222	-0.0222222222222222	0.00256115336392133	bwd
sub-04	0.032	excluded	8	-0.0888888888888889	-0.0444444444444444	-0.000770069383008634	excluded
sub-04	0.032	excluded	9	-0.0444444444444445	-0.0444444444444444	-0.00781222809148262	excluded
sub-04	0.032	excluded	10	0	0	0.00146958457451948	excluded
sub-04	0.032	excluded	11	0.0666666666666667	-0.0666666666666667	-0.0196529003624234	excluded
sub-04	0.032	excluded	12	-0.0222222222222222	-0.111111111111111	8.74086983703595e-05	excluded
sub-04	0.032	excluded	13	-0.0444444444444444	-0.0666666666666667	0.00563558271172683	excluded
sub-04	0.064	excluded	1	0.0666666666666667	-0.0222222222222222	0.00208655938679852	excluded
sub-04	0.064	forward	2	0.177777777777778	0.177777777777778	0.02925140434836	fwd
sub-04	0.064	forward	3	0.0888888888888889	-0.0222222222222222	0.025753542505073	fwd
sub-04	0.064	forward	4	-0.0222222222222222	0.0444444444444444	0.00396200091913628	fwd
sub-04	0.064	backward	5	-0.177777777777778	-0.244444444444444	-0.0234318708496365	bwd
sub-04	0.064	backward	6	-0.333333333333333	-0.4	-0.0573351519547642	bwd
sub-04	0.064	backward	7	-0.266666666666667	-0.288888888888889	-0.0259921837464569	bwd
sub-04	0.064	excluded	8	-0.155555555555556	-0.2	-0.0223932386152548	excluded
sub-04	0.064	excluded	9	0.0888888888888889	0.133333333333333	0.0171086555886556	excluded
sub-04	0.064	excluded	10	-7.39425881635114e-18	-0.0888888888888889	0.00500118470649233	excluded
sub-04	0.064	excluded	11	0.2	0.177777777777778	0.0250549976028813	excluded
sub-04	0.064	excluded	12	0.0666666666666667	0.0888888888888889	0.00688909182433784	excluded
sub-04	0.064	excluded	13	0.111111111111111	0.155555555555556	0.0140450082843774	excluded
sub-04	0.128	excluded	1	0.0222222222222222	0.0444444444444444	0.00461631353352583	excluded
sub-04	0.128	forward	2	0.111111111111111	0.177777777777778	0.0274159656755886	fwd
sub-04	0.128	forward	3	-0.0888888888888889	-0.0444444444444444	-0.00250521334447877	fwd
sub-04	0.128	forward	4	1.47849036254607e-17	0.0666666666666667	0.013284037386351	fwd
sub-04	0.128	backward	5	0.0444444444444444	0.0888888888888889	0.000949574634469096	bwd
sub-04	0.128	backward	6	-0.222222222222222	-0.222222222222222	-0.0474150319871248	bwd
sub-04	0.128	backward	7	-0.266666666666667	-0.288888888888889	-0.0313477095139481	bwd
sub-04	0.128	backward	8	-0.0666666666666667	-0.0888888888888889	-0.00606439238047947	bwd
sub-04	0.128	excluded	9	0.177777777777778	0.288888888888889	0.0165715080241642	excluded
sub-04	0.128	excluded	10	0.155555555555556	0.222222222222222	0.00770166947441615	excluded
sub-04	0.128	excluded	11	0.0444444444444444	0.0888888888888889	-0.00144780157400279	excluded
sub-04	0.128	excluded	12	0.0666666666666667	0.133333333333333	0.0158713455934253	excluded
sub-04	0.128	excluded	13	0	0.0222222222222222	0.00236973447809377	excluded
sub-04	0.512	excluded	1	-0.133333333333333	-0.177777777777778	-0.0283239157987538	excluded
sub-04	0.512	forward	2	0.0666666666666667	0.111111111111111	0.0142864924192108	fwd
sub-04	0.512	forward	3	0.155555555555556	0.155555555555556	0.0382589136616947	fwd
sub-04	0.512	forward	4	0.111111111111111	0.133333333333333	0.021058512487395	fwd
sub-04	0.512	forward	5	0.177777777777778	0.222222222222222	0.0109610102066305	fwd
sub-04	0.512	backward	6	-0.0888888888888889	-0.0444444444444444	-0.0143200237409403	bwd
sub-04	0.512	backward	7	-0.377777777777778	-0.422222222222222	-0.0271302366102431	bwd
sub-04	0.512	backward	8	-0.244444444444444	-0.177777777777778	-0.0187508658389277	bwd
sub-04	0.512	backward	9	-0.0666666666666667	-0.0888888888888889	0.00414500983851254	bwd
sub-04	0.512	excluded	10	0.0444444444444445	0.0222222222222222	-0.00856256636687844	excluded
sub-04	0.512	excluded	11	-0.0222222222222222	0.0222222222222222	-0.00155992961647535	excluded
sub-04	0.512	excluded	12	0.0222222222222222	0.0444444444444444	0.0129065920237353	excluded
sub-04	0.512	excluded	13	-0.133333333333333	-0.177777777777778	-0.00296899266496021	excluded
sub-04	2.048	excluded	1	0.155555555555556	0.2	-0.000693614890034715	excluded
sub-04	2.048	forward	2	0.422222222222222	0.488888888888889	0.0403132298541839	fwd
sub-04	2.048	forward	3	0.266666666666667	0.355555555555556	0.021875036847197	fwd
sub-04	2.048	forward	4	0.155555555555556	0.0666666666666667	0.0247220650407547	fwd
sub-04	2.048	forward	5	0.177777777777778	0.2	0.0300858060339088	fwd
sub-04	2.048	forward	6	0.244444444444444	0.333333333333333	0.0284993149026451	fwd
sub-04	2.048	forward	7	0.355555555555556	0.444444444444444	0.0499014193923691	fwd
sub-04	2.048	backward	8	0.0666666666666667	0.0222222222222222	0.018802995397098	bwd
sub-04	2.048	backward	9	-0.288888888888889	-0.333333333333333	-0.0249528897993523	bwd
sub-04	2.048	backward	10	-0.511111111111111	-0.511111111111111	-0.0375550250804449	bwd
sub-04	2.048	backward	11	-0.533333333333333	-0.555555555555556	-0.0673244799763766	bwd
sub-04	2.048	backward	12	-0.377777777777778	-0.377777777777778	-0.0589269092960991	bwd
sub-04	2.048	backward	13	-0.155555555555556	-0.177777777777778	-0.024746948425849	bwd
sub-05	0.032	excluded	1	-0.0222222222222222	0.0444444444444444	0.0102529209027756	excluded
sub-05	0.032	forward	2	-0.0222222222222222	0	0.00170546361488196	fwd
sub-05	0.032	forward	3	0.111111111111111	0.133333333333333	0.0223514536163018	fwd
sub-05	0.032	forward	4	0.0888888888888889	0.111111111111111	0.0215527916380439	fwd
sub-05	0.032	backward	5	-0.177777777777778	-0.266666666666667	-0.0147231636610702	bwd
sub-05	0.032	backward	6	-0.177777777777778	-0.333333333333333	-0.00368173289662795	bwd
sub-05	0.032	backward	7	-0.2	-0.155555555555556	-0.0097246589937518	bwd
sub-05	0.032	excluded	8	-0.0888888888888889	-0.0666666666666667	-0.0109755822310165	excluded
sub-05	0.032	excluded	9	0.0444444444444444	0.111111111111111	0.00693838558828705	excluded
sub-05	0.032	excluded	10	-0.222222222222222	-0.311111111111111	-0.0166898241100412	excluded
sub-05	0.032	excluded	11	-0.0444444444444444	-0.0222222222222222	0.00217103322838269	excluded
sub-05	0.032	excluded	12	1.47993596544271e-17	0.0444444444444444	-0.00417884424764354	excluded
sub-05	0.032	excluded	13	-0.177777777777778	-0.266666666666667	-0.00499824244852191	excluded
sub-05	0.064	excluded	1	-0.155555555555556	-0.133333333333333	0.000262625037779445	excluded
sub-05	0.064	forward	2	0.0222222222222222	0.0444444444444444	-0.00327804813191652	fwd
sub-05	0.064	forward	3	0.0666666666666667	0.133333333333333	0.0179387804623837	fwd
sub-05	0.064	forward	4	0.0666666666666667	0.0666666666666667	0.00716475713867005	fwd
sub-05	0.064	backward	5	-0.133333333333333	-0.2	-0.00641418118542808	bwd
sub-05	0.064	backward	6	-0.0666666666666667	-0.0222222222222222	0.000551208533504752	bwd
sub-05	0.064	backward	7	0.0444444444444444	7.40510083807599e-18	-0.00450406697951164	bwd
sub-05	0.064	excluded	8	0.288888888888889	0.244444444444444	0.0134170278876261	excluded
sub-05	0.064	excluded	9	0	-0.0444444444444444	0.00296903874183109	excluded
sub-05	0.064	excluded	10	0.0222222222222222	-0.111111111111111	0.00138899482865592	excluded
sub-05	0.064	excluded	11	0.0888888888888889	0.0444444444444444	0.00537978281274423	excluded
sub-05	0.064	excluded	12	-0.244444444444444	-0.222222222222222	-0.0126610017499067	excluded
sub-05	0.064	excluded	13	-0.177777777777778	-0.155555555555556	-0.0222149173964324	excluded
sub-05	0.128	excluded	1	7.3959453530639e-18	0.0222222222222222	0.00705023018971614	excluded
sub-05	0.128	forward	2	7.39787282359276e-18	3.71519944438366e-18	-0.0165289297567921	fwd
sub-05	0.128	forward	3	0.333333333333333	0.444444444444444	0.0217983818986239	fwd
sub-05	0.128	forward	4	0.133333333333333	0.111111111111111	0.0173067777149522	fwd
sub-05	0.128	backward	5	0.111111111111111	0.111111111111111	0.00953235782202857	bwd
sub-05	0.128	backward	6	-0.288888888888889	-0.422222222222222	-0.0234773678830667	bwd
sub-05	0.128	backward	7	-0.222222222222222	-0.311111111111111	0.0114356864851468	bwd
sub-05	0.128	backward	8	-0.0444444444444444	-0.0888888888888889	-0.0165016714278173	bwd
sub-05	0.128	excluded	9	-0.0666666666666667	0.0222222222222222	0.00930315616543948	excluded
sub-05	0.128	excluded	10	0.0222222222222222	-3.70616442627962e-18	0.00457294652325784	excluded
sub-05	0.128	excluded	11	-0.0444444444444444	-0.0222222222222222	-0.0121526156243121	excluded
sub-05	0.128	excluded	12	0	-0.0222222222222222	-0.0086247746568825	excluded
sub-05	0.128	excluded	13	-0.0444444444444445	-0.0666666666666667	-0.0037141774502942	excluded
sub-05	0.512	excluded	1	-0.177777777777778	-0.2	-0.00702629556711626	excluded
sub-05	0.512	forward	2	-0.222222222222222	-0.2	-0.0054264715987475	fwd
sub-05	0.512	forward	3	0.177777777777778	0.155555555555556	0.022089527452737	fwd
sub-05	0.512	forward	4	0.2	0.155555555555556	0.0193261734397142	fwd
sub-05	0.512	forward	5	0.333333333333333	0.333333333333333	0.0138340113543323	fwd
sub-05	0.512	backward	6	-0.222222222222222	-0.288888888888889	-0.027706444642924	bwd
sub-05	0.512	backward	7	-0.0888888888888889	-0.133333333333333	-0.013097166888419	bwd
sub-05	0.512	backward	8	-0.244444444444444	-0.311111111111111	-0.0241433174669516	bwd
sub-05	0.512	backward	9	-0.244444444444444	-0.311111111111111	-0.0254725893983893	bwd
sub-05	0.512	excluded	10	0.0222222222222222	3.70435742265881e-18	0.0268443439681045	excluded
sub-05	0.512	excluded	11	0.177777777777778	0.266666666666667	0.0139524590673149	excluded
sub-05	0.512	excluded	12	0.177777777777778	0.266666666666667	0.00995655301154828	excluded
sub-05	0.512	excluded	13	-0.0222222222222222	-0.0222222222222222	-0.00313078273120344	excluded
sub-05	2.048	excluded	1	0.0666666666666667	0.0888888888888889	0.0097241827659319	excluded
sub-05	2.048	forward	2	0.0222222222222222	0.0222222222222222	0.0091464028755751	fwd
sub-05	2.048	forward	3	0.0888888888888889	0.0444444444444444	0.014389501067122	fwd
sub-05	2.048	forward	4	0.222222222222222	0.222222222222222	0.0215182760409254	fwd
sub-05	2.048	forward	5	0.311111111111111	0.355555555555556	0.0336818356118496	fwd
sub-05	2.048	forward	6	0.488888888888889	0.533333333333333	0.0375507709418006	fwd
sub-05	2.048	forward	7	0.333333333333333	0.422222222222222	0.0312237783591269	fwd
sub-05	2.048	backward	8	0.133333333333333	0.2	0.0213505183037502	bwd
sub-05	2.048	backward	9	-0.333333333333333	-0.422222222222222	-0.0230233809607697	bwd
sub-05	2.048	backward	10	-0.533333333333333	-0.577777777777778	-0.0595183380058751	bwd
sub-05	2.048	backward	11	-0.4	-0.466666666666667	-0.060080239546898	bwd
sub-05	2.048	backward	12	-0.288888888888889	-0.444444444444444	-0.0464002358844978	bwd
sub-05	2.048	backward	13	0.0222222222222222	0.0444444444444444	0.0104369284319589	bwd
sub-06	0.032	excluded	1	0.0888888888888889	0.0888888888888889	-0.00120168448557486	excluded
sub-06	0.032	forward	2	-0.111111111111111	-0.0888888888888889	-0.0116121648403269	fwd
sub-06	0.032	forward	3	-0.133333333333333	-0.244444444444444	-0.020529741006292	fwd
sub-06	0.032	forward	4	-0.111111111111111	-0.177777777777778	-0.0144832552989151	fwd
sub-06	0.032	backward	5	-0.111111111111111	-0.111111111111111	-0.0157701268624839	bwd
sub-06	0.032	backward	6	0.0666666666666667	0.133333333333333	0.00901320482124627	bwd
sub-06	0.032	backward	7	0.0222222222222222	-1.11022302462516e-17	0.000170126070740772	bwd
sub-06	0.032	excluded	8	0.244444444444444	0.288888888888889	0.0328620599247409	excluded
sub-06	0.032	excluded	9	0.0666666666666667	-0.0222222222222222	0.000359527422373314	excluded
sub-06	0.032	excluded	10	0.2	0.177777777777778	0.0198790980358978	excluded
sub-06	0.032	excluded	11	-0.133333333333333	-0.0666666666666667	-0.000299061669079201	excluded
sub-06	0.032	excluded	12	0.0666666666666667	0.0888888888888889	0.0150048232300657	excluded
sub-06	0.032	excluded	13	0.0222222222222222	-3.70797142990043e-18	-0.0133928053423927	excluded
sub-06	0.064	excluded	1	0.2	0.333333333333333	0.020460378789961	excluded
sub-06	0.064	forward	2	-0.0444444444444444	-0.0888888888888889	0.0123979457175385	fwd
sub-06	0.064	forward	3	-0.266666666666667	-0.266666666666667	-0.0351676262279518	fwd
sub-06	0.064	forward	4	-0.2	-0.288888888888889	-0.0389467142786759	fwd
sub-06	0.064	backward	5	-0.266666666666667	-0.244444444444444	-0.0229011797438099	bwd
sub-06	0.064	backward	6	0.0222222222222222	-0.0222222222222222	0.00127712992674501	bwd
sub-06	0.064	backward	7	-0.0888888888888889	-0.155555555555556	0.0108771803231183	bwd
sub-06	0.064	excluded	8	0.177777777777778	0.244444444444444	0.0162619204469599	excluded
sub-06	0.064	excluded	9	0.177777777777778	0.177777777777778	0.00797665782157757	excluded
sub-06	0.064	excluded	10	0.177777777777778	0.2	0.0145950729947653	excluded
sub-06	0.064	excluded	11	0.177777777777778	0.111111111111111	0.00531362949099028	excluded
sub-06	0.064	excluded	12	0.0666666666666667	0.0888888888888889	-0.00712734758123756	excluded
sub-06	0.064	excluded	13	0.155555555555556	0.133333333333333	0.0149829523200193	excluded
sub-06	0.128	excluded	1	0.155555555555556	0.133333333333333	0.0132621913212456	excluded
sub-06	0.128	forward	2	0.133333333333333	0.111111111111111	0.0116541969078773	fwd
sub-06	0.128	forward	3	-7.40317336754713e-18	-0.0888888888888889	-0.0313359940072081	fwd
sub-06	0.128	forward	4	-0.177777777777778	-0.333333333333333	-0.0399262631112721	fwd
sub-06	0.128	backward	5	-0.133333333333333	-0.133333333333333	-0.0207564863347738	bwd
sub-06	0.128	backward	6	0.177777777777778	0.0666666666666667	-0.000109705707141421	bwd
sub-06	0.128	backward	7	0.311111111111111	0.377777777777778	0.0205011021988642	bwd
sub-06	0.128	backward	8	0.133333333333333	0.266666666666667	0.0150729964657864	bwd
sub-06	0.128	excluded	9	-0.0444444444444444	0.0222222222222222	0.0136803346208464	excluded
sub-06	0.128	excluded	10	0.0666666666666667	0.0666666666666667	-0.00262285036382139	excluded
sub-06	0.128	excluded	11	0	0.0888888888888889	-0.011021377385865	excluded
sub-06	0.128	excluded	12	0.111111111111111	0.111111111111111	0.0119854637739462	excluded
sub-06	0.128	excluded	13	0.244444444444444	0.266666666666667	0.0196163916215157	excluded
sub-06	0.512	excluded	1	-0.0666666666666667	-0.0888888888888889	0.0121779386594165	excluded
sub-06	0.512	forward	2	0.0444444444444444	0.0222222222222222	-0.00929256912362648	fwd
sub-06	0.512	forward	3	0	-0.0222222222222222	-0.00510588929515612	fwd
sub-06	0.512	forward	4	0.0222222222222222	-0.0222222222222222	-0.0118650579774736	fwd
sub-06	0.512	forward	5	0.0222222222222222	0.0222222222222222	-0.00443115986331205	fwd
sub-06	0.512	backward	6	-0.333333333333333	-0.311111111111111	-0.0493830625378674	bwd
sub-06	0.512	backward	7	0.0222222222222222	0.0666666666666667	0.0108247608632153	bwd
sub-06	0.512	backward	8	0.177777777777778	0.266666666666667	0.0160844118671374	bwd
sub-06	0.512	backward	9	0.0888888888888889	0.155555555555556	0.0213668291610108	bwd
sub-06	0.512	excluded	10	0.155555555555556	0.177777777777778	0.00501582408263198	excluded
sub-06	0.512	excluded	11	0.0666666666666667	0.0888888888888889	0.00208837679433529	excluded
sub-06	0.512	excluded	12	0.0888888888888889	0.111111111111111	0.0101140936526357	excluded
sub-06	0.512	excluded	13	7.40678737478875e-18	-3.69893641179638e-18	0.00240550371705263	excluded
sub-06	2.048	excluded	1	-0.222222222222222	-0.311111111111111	-0.019368546151867	excluded
sub-06	2.048	forward	2	-0.288888888888889	-0.244444444444444	-0.0272611998128106	fwd
sub-06	2.048	forward	3	-0.0444444444444444	0.0444444444444444	-0.0125794623016092	fwd
sub-06	2.048	forward	4	0.0888888888888889	3.70797142990043e-18	0.000909322832732178	fwd
sub-06	2.048	forward	5	0.311111111111111	0.466666666666667	0.0535707849330714	fwd
sub-06	2.048	forward	6	0.4	0.466666666666667	0.0392830236462837	fwd
sub-06	2.048	forward	7	0.288888888888889	0.333333333333333	0.014736003882375	fwd
sub-06	2.048	backward	8	0.0666666666666667	0.222222222222222	0.0107791643826937	bwd
sub-06	2.048	backward	9	-0.177777777777778	-0.266666666666667	-0.0213125795446506	bwd
sub-06	2.048	backward	10	-0.155555555555556	-0.266666666666667	-0.0271165330519464	bwd
sub-06	2.048	backward	11	-0.333333333333333	-0.4	-0.0415848514782594	bwd
sub-06	2.048	backward	12	-0.0444444444444444	0.133333333333333	0.0147025719668245	bwd
sub-06	2.048	backward	13	0.266666666666667	0.288888888888889	0.0152423006971626	bwd
sub-07	0.032	excluded	1	-0.111111111111111	0	-0.00143761212960358	excluded
sub-07	0.032	forward	2	0.0444444444444444	0.0666666666666667	0.00778312376269721	fwd
sub-07	0.032	forward	3	0.244444444444444	0.311111111111111	0.0158099357915382	fwd
sub-07	0.032	forward	4	0.266666666666667	0.311111111111111	0.00796104185913659	fwd
sub-07	0.032	backward	5	0.0444444444444444	0.0666666666666667	0.00963038116808108	bwd
sub-07	0.032	backward	6	-0.111111111111111	-0.155555555555556	-0.00581400675174598	bwd
sub-07	0.032	backward	7	-0.0222222222222222	-0.0444444444444444	-0.0066778355933338	bwd
sub-07	0.032	excluded	8	-0.177777777777778	-0.244444444444444	-0.0204112796079647	excluded
sub-07	0.032	excluded	9	-0.0444444444444444	-0.0888888888888889	-0.00400705190243932	excluded
sub-07	0.032	excluded	10	0	0.0222222222222222	0.0133223431246486	excluded
sub-07	0.032	excluded	11	-0.0222222222222222	-0.0888888888888889	0.00495763784902467	excluded
sub-07	0.032	excluded	12	-0.0666666666666667	-0.133333333333333	0.00320776977922409	excluded
sub-07	0.032	excluded	13	-0.0888888888888889	-0.133333333333333	-0.024324447349263	excluded
sub-07	0.064	excluded	1	-0.288888888888889	-0.333333333333333	-0.0384531685759223	excluded
sub-07	0.064	forward	2	-0.244444444444444	-0.266666666666667	-0.0193482768802625	fwd
sub-07	0.064	forward	3	0.0444444444444444	0.0888888888888889	0.033573674128171	fwd
sub-07	0.064	forward	4	0.355555555555556	0.511111111111111	0.037824367027245	fwd
sub-07	0.064	backward	5	0.0222222222222222	0.0888888888888889	0.0136372507374333	bwd
sub-07	0.064	backward	6	0.177777777777778	0.244444444444444	0.023333920561878	bwd
sub-07	0.064	backward	7	0.111111111111111	0.222222222222222	0.0281223395312738	bwd
sub-07	0.064	excluded	8	-0.0222222222222222	-3.70435742265881e-18	-0.0112197436902313	excluded
sub-07	0.064	excluded	9	0.0444444444444444	0.111111111111111	0.00679784238741558	excluded
sub-07	0.064	excluded	10	-0.155555555555556	-0.244444444444444	-0.0139404211762826	excluded
sub-07	0.064	excluded	11	-0.377777777777778	-0.466666666666667	-0.0267187847313625	excluded
sub-07	0.064	excluded	12	-0.155555555555556	-0.2	-0.0199345178353905	excluded
sub-07	0.064	excluded	13	-0.0666666666666667	-0.0666666666666667	-0.0136744814839651	excluded
sub-07	0.128	excluded	1	0.0444444444444444	0.0222222222222222	0.00744375148118567	excluded
sub-07	0.128	forward	2	-0.111111111111111	-0.0666666666666667	-0.0117353594055016	fwd
sub-07	0.128	forward	3	-0.0444444444444445	-0.0888888888888889	-0.0084870484314265	fwd
sub-07	0.128	forward	4	-0.0666666666666667	-0.111111111111111	-0.00641179687769207	fwd
sub-07	0.128	backward	5	0.0888888888888889	0.222222222222222	0.00766402860863696	bwd
sub-07	0.128	backward	6	0.133333333333333	0.111111111111111	0.0221796354730357	bwd
sub-07	0.128	backward	7	0.222222222222222	0.244444444444444	0.0232614260763502	bwd
sub-07	0.128	backward	8	-0.0222222222222222	-0.0222222222222222	-0.00288032671567848	bwd
sub-07	0.128	excluded	9	-0.0888888888888889	-0.155555555555556	-0.0118943652747971	excluded
sub-07	0.128	excluded	10	-0.0444444444444445	-0.0888888888888889	-0.00586114671578932	excluded
sub-07	0.128	excluded	11	0.0666666666666667	0.155555555555556	0.00967859970113373	excluded
sub-07	0.128	excluded	12	7.4069078416968e-18	0.0222222222222222	-0.0147581379676527	excluded
sub-07	0.128	excluded	13	-0.222222222222222	-0.288888888888889	-0.00819925995180454	excluded
sub-07	0.512	excluded	1	0.0888888888888889	0.0666666666666667	0.00579223349464724	excluded
sub-07	0.512	forward	2	-0.0666666666666667	-0.0222222222222222	0.0125404249193141	fwd
sub-07	0.512	forward	3	7.40498037116794e-18	0.0888888888888889	0.00729076444447575	fwd
sub-07	0.512	forward	4	0.244444444444444	0.355555555555556	0.0161692317841335	fwd
sub-07	0.512	forward	5	-0.111111111111111	-0.0888888888888889	-0.0206848222889413	fwd
sub-07	0.512	backward	6	-0.222222222222222	-0.222222222222222	-0.0192238924298401	bwd
sub-07	0.512	backward	7	-0.222222222222222	-0.333333333333333	-0.019631936522691	bwd
sub-07	0.512	backward	8	0.155555555555556	0.2	0.0248185294418052	bwd
sub-07	0.512	backward	9	0.0222222222222222	0.0888888888888889	-0.00818363711611445	bwd
sub-07	0.512	excluded	10	0.0444444444444444	0.0666666666666667	0.00376173983121743	excluded
sub-07	0.512	excluded	11	0.0666666666666667	0.0222222222222222	0.00100094302563989	excluded
sub-07	0.512	excluded	12	-0.0888888888888889	0.0666666666666667	-0.00612992331646525	excluded
sub-07	0.512	excluded	13	-0.0444444444444444	-0.0888888888888889	0.00248034473281904	excluded
sub-07	2.048	excluded	1	-0.333333333333333	-0.466666666666667	-0.0273622883685019	excluded
sub-07	2.048	forward	2	-0.0888888888888889	-0.133333333333333	-0.00829911075558401	fwd
sub-07	2.048	forward	3	0.111111111111111	0.111111111111111	0.00612397248721688	fwd
sub-07	2.048	forward	4	0.0222222222222222	-0.0888888888888889	0.0100065157949945	fwd
sub-07	2.048	forward	5	0.266666666666667	0.266666666666667	0.0305660810463087	fwd
sub-07	2.048	forward	6	0.0888888888888889	0.0888888888888889	0.0178010104186827	fwd
sub-07	2.048	forward	7	0.177777777777778	0.2	0.00804176360590311	fwd
sub-07	2.048	backward	8	0.0666666666666667	0.111111111111111	0.004526194541952	bwd
sub-07	2.048	backward	9	-0.111111111111111	-0.177777777777778	-0.00331802061442692	bwd
sub-07	2.048	backward	10	-0.288888888888889	-0.355555555555556	-0.0210738355136008	bwd
sub-07	2.048	backward	11	-0.266666666666667	-0.311111111111111	-0.0251731260832664	bwd
sub-07	2.048	backward	12	-0.244444444444444	-0.244444444444444	-0.00127846598437102	bwd
sub-07	2.048	backward	13	0.0222222222222222	0	0.00943930942469323	bwd
sub-08	0.032	excluded	1	0.0666666666666667	0.133333333333333	0.0260852102357175	excluded
sub-08	0.032	forward	2	-0.0888888888888889	-0.0222222222222222	-0.026237774619948	fwd
sub-08	0.032	forward	3	-0.0222222222222222	0.0888888888888889	0.0127509376953181	fwd
sub-08	0.032	forward	4	-0.111111111111111	-0.111111111111111	-0.00609060521217751	fwd
sub-08	0.032	backward	5	-0.2	-0.177777777777778	-0.0335690915819567	bwd
sub-08	0.032	backward	6	-0.222222222222222	-0.222222222222222	-0.00390668087422687	bwd
sub-08	0.032	backward	7	-0.0444444444444444	-0.0888888888888889	-0.00211582729682825	bwd
sub-08	0.032	excluded	8	0.0444444444444444	0.0222222222222222	0.00693352197369838	excluded
sub-08	0.032	excluded	9	0.133333333333333	0.133333333333333	0.0113752236016754	excluded
sub-08	0.032	excluded	10	-0.0444444444444444	0.0222222222222222	0.000141650344560227	excluded
sub-08	0.032	excluded	11	-0.0222222222222222	7.40871484531761e-18	0.00718135298618616	excluded
sub-08	0.032	excluded	12	-0.0222222222222222	-0.0222222222222222	-0.00233030122119047	excluded
sub-08	0.032	excluded	13	0.0888888888888889	0.133333333333333	0.00978238396917202	excluded
sub-08	0.064	excluded	1	0	0.0666666666666667	0.0151899724866156	excluded
sub-08	0.064	forward	2	0.0444444444444444	0.0222222222222222	-0.0100843306653602	fwd
sub-08	0.064	forward	3	-0.111111111111111	-0.244444444444444	-0.00948506762340831	fwd
sub-08	0.064	forward	4	-0.133333333333333	-0.2	-0.0131955307577214	fwd
sub-08	0.064	backward	5	-0.0444444444444444	3.71519944438366e-18	-0.000852894186161758	bwd
sub-08	0.064	backward	6	-0.0444444444444444	-0.0222222222222222	-0.00244821609001242	bwd
sub-08	0.064	backward	7	-0.0444444444444444	-0.0444444444444445	-0.0246007290840332	bwd
sub-08	0.064	excluded	8	0.0888888888888889	0.111111111111111	-0.00202756589392963	excluded
sub-08	0.064	excluded	9	0.111111111111111	0.222222222222222	0.0167925742776936	excluded
sub-08	0.064	excluded	10	7.40871484531761e-18	0.0666666666666667	0.0107526625961238	excluded
sub-08	0.064	excluded	11	0.0888888888888889	0.133333333333333	0.0114955526042607	excluded
sub-08	0.064	excluded	12	0.0444444444444444	0.0444444444444444	-0.000869346886808618	excluded
sub-08	0.064	excluded	13	0.155555555555556	0.244444444444444	0.00933291922274178	excluded
sub-08	0.128	excluded	1	0.0222222222222222	0	0.00272427989071788	excluded
sub-08	0.128	forward	2	-0.0888888888888889	-0.111111111111111	0.0128550600518565	fwd
sub-08	0.128	forward	3	-0.0222222222222222	-0.0444444444444444	-0.0141443360738461	fwd
sub-08	0.128	forward	4	0.0666666666666667	0.111111111111111	0.0175637611895043	fwd
sub-08	0.128	backward	5	-0.2	-0.111111111111111	-0.000375840324728896	bwd
sub-08	0.128	backward	6	-0.0222222222222222	-0.0222222222222222	-0.00590420990203036	bwd
sub-08	0.128	backward	7	-0.0222222222222222	0.0222222222222222	-0.00838638125106354	bwd
sub-08	0.128	backward	8	0.133333333333333	0.133333333333333	0.011348654748921	bwd
sub-08	0.128	excluded	9	0.0222222222222222	-0.0444444444444444	-0.0232670825336957	excluded
sub-08	0.128	excluded	10	0.0888888888888889	0.155555555555556	0.0213877279891571	excluded
sub-08	0.128	excluded	11	-0.0666666666666667	-0.0222222222222222	-0.0178350457836082	excluded
sub-08	0.128	excluded	12	0.0666666666666667	0.111111111111111	0.00400792214491719	excluded
sub-08	0.128	excluded	13	-0.111111111111111	-0.133333333333333	2.54898538989232e-05	excluded
sub-08	0.512	excluded	1	0.133333333333333	0.133333333333333	0.0187310746507472	excluded
sub-08	0.512	forward	2	-0.133333333333333	-0.155555555555556	-0.0199635041781125	fwd
sub-08	0.512	forward	3	0.133333333333333	0.111111111111111	0.00597264088953815	fwd
sub-08	0.512	forward	4	0.133333333333333	0.177777777777778	0.00534608643042791	fwd
sub-08	0.512	forward	5	0.0444444444444444	3.70074341541719e-18	0.0148503292658572	fwd
sub-08	0.512	backward	6	-0.155555555555556	-0.111111111111111	-0.00918427970959917	bwd
sub-08	0.512	backward	7	-0.0666666666666667	-0.177777777777778	-0.0153405145983689	bwd
sub-08	0.512	backward	8	-0.0444444444444445	-0.0444444444444444	-0.00874237008550358	bwd
sub-08	0.512	backward	9	0.155555555555556	0.244444444444444	0.0110571108436685	bwd
sub-08	0.512	excluded	10	0.0444444444444444	0.0222222222222222	0.00706304518691636	excluded
sub-08	0.512	excluded	11	-0.0888888888888889	-0.0444444444444444	-0.00874552007033865	excluded
sub-08	0.512	excluded	12	0.111111111111111	0.133333333333333	-0.00177293011588915	excluded
sub-08	0.512	excluded	13	-0.0222222222222222	-0.0666666666666667	0.000728831490656534	excluded
sub-08	2.048	excluded	1	0.111111111111111	0.133333333333333	0.0312307522022745	excluded
sub-08	2.048	forward	2	0.222222222222222	0.222222222222222	0.0328479887158063	fwd
sub-08	2.048	forward	3	-0.111111111111111	-0.0888888888888889	-0.0165203518861637	fwd
sub-08	2.048	forward	4	-0.111111111111111	-0.2	-0.00466562544452302	fwd
sub-08	2.048	forward	5	-0.0444444444444444	-7.41052184893842e-18	0.00562363578840694	fwd
sub-08	2.048	forward	6	-0.111111111111111	-0.0444444444444444	-0.000653140923698365	fwd
sub-08	2.048	forward	7	0	0.0444444444444444	0.00211628680195948	fwd
sub-08	2.048	backward	8	-0.2	-0.222222222222222	-0.0133402890807717	bwd
sub-08	2.048	backward	9	0.111111111111111	0.0222222222222222	-0.0111153068439632	bwd
sub-08	2.048	backward	10	-0.177777777777778	-0.133333333333333	-0.0146920149313937	bwd
sub-08	2.048	backward	11	-0.155555555555556	-0.288888888888889	-0.029996517717763	bwd
sub-08	2.048	backward	12	-0.155555555555556	-0.0666666666666667	0.0103491417805692	bwd
sub-08	2.048	backward	13	-7.40678737478875e-18	-0.0444444444444444	0.00881544153926026	bwd
sub-09	0.032	excluded	1	0.0888888888888889	0.155555555555556	0.0182748108176827	excluded
sub-09	0.032	forward	2	0.0222222222222222	-0.0888888888888889	-0.0134338767109915	fwd
sub-09	0.032	forward	3	7.40871484531761e-18	0.0222222222222222	0.0159340985037741	fwd
sub-09	0.032	forward	4	-0.0222222222222222	-0.133333333333333	-0.00983916521686427	fwd
sub-09	0.032	backward	5	-0.0222222222222222	-0.0666666666666667	0.00949003078645866	bwd
sub-09	0.032	backward	6	0.0888888888888889	0.0888888888888889	0.00632630806111507	bwd
sub-09	0.032	backward	7	-0.0888888888888889	-0.0888888888888889	-0.00927807499152698	bwd
sub-09	0.032	excluded	8	-0.177777777777778	-0.266666666666667	-0.0136868216004048	excluded
sub-09	0.032	excluded	9	-0.155555555555556	-0.155555555555556	-0.0169482757160135	excluded
sub-09	0.032	excluded	10	0.0222222222222222	0.0666666666666667	0.0164553199991394	excluded
sub-09	0.032	excluded	11	0.0222222222222222	0.111111111111111	-0.0014631369829571	excluded
sub-09	0.032	excluded	12	-0.0222222222222222	0.0888888888888889	-0.0126704630888398	excluded
sub-09	0.032	excluded	13	0.155555555555556	0.177777777777778	0.010839246139428	excluded
sub-09	0.064	excluded	1	-0.111111111111111	-0.177777777777778	0.00401294277330435	excluded
sub-09	0.064	forward	2	0.133333333333333	0.2	-0.000458956390620733	fwd
sub-09	0.064	forward	3	0.2	0.288888888888889	0.027738813481987	fwd
sub-09	0.064	forward	4	-0.0444444444444444	0.0222222222222222	-0.00737091763516588	fwd
sub-09	0.064	backward	5	-0.0888888888888889	-0.222222222222222	-0.0202183231970158	bwd
sub-09	0.064	backward	6	-0.0444444444444444	-0.0666666666666667	-0.00211482753746876	bwd
sub-09	0.064	backward	7	-0.0444444444444445	-0.0888888888888889	0.00137619080494832	bwd
sub-09	0.064	excluded	8	0.0444444444444444	0.111111111111111	0.00321989880992615	excluded
sub-09	0.064	excluded	9	-0.0222222222222222	0.0444444444444444	-0.00131864160668812	excluded
sub-09	0.064	excluded	10	0.0888888888888889	0.0888888888888889	0.0121325991438808	excluded
sub-09	0.064	excluded	11	0.0222222222222222	-0.0444444444444444	-0.00230767612711976	excluded
sub-09	0.064	excluded	12	-0.0888888888888889	-0.0888888888888889	-0.00685801443660955	excluded
sub-09	0.064	excluded	13	0.0666666666666667	0.0222222222222222	-0.00783308808335806	excluded
sub-09	0.128	excluded	1	-0.155555555555556	-0.222222222222222	-0.0141862844868589	excluded
sub-09	0.128	forward	2	0.0666666666666667	0.155555555555556	-0.0039353096302861	fwd
sub-09	0.128	forward	3	0.111111111111111	0.177777777777778	0.0205084523629547	fwd
sub-09	0.128	forward	4	0.0888888888888889	0.0888888888888889	0.0145177400877658	fwd
sub-09	0.128	backward	5	-0.0444444444444444	0.0222222222222222	0.00962477388010124	bwd
sub-09	0.128	backward	6	-0.0444444444444445	-0.155555555555556	-0.00436407492844592	bwd
sub-09	0.128	backward	7	-0.0222222222222222	-0.133333333333333	-0.00681418193349144	bwd
sub-09	0.128	backward	8	-0.0444444444444444	0.0444444444444444	0.00235255972309233	bwd
sub-09	0.128	excluded	9	-0.0888888888888889	-0.0888888888888889	-0.00216310470598473	excluded
sub-09	0.128	excluded	10	-0.311111111111111	-0.377777777777778	-0.0107543602993393	excluded
sub-09	0.128	excluded	11	-0.155555555555556	-0.0888888888888889	-0.0175290125818848	excluded
sub-09	0.128	excluded	12	-0.0222222222222222	-0.0444444444444444	-0.000541155118907749	excluded
sub-09	0.128	excluded	13	0.0444444444444445	0.155555555555556	0.0132839576312848	excluded
sub-09	0.512	excluded	1	-0.222222222222222	-0.422222222222222	-0.016427180012609	excluded
sub-09	0.512	forward	2	-0.177777777777778	-0.266666666666667	0.00152105094183529	fwd
sub-09	0.512	forward	3	0.288888888888889	0.377777777777778	0.0228690129099782	fwd
sub-09	0.512	forward	4	0.111111111111111	0.133333333333333	0.0108995316023096	fwd
sub-09	0.512	forward	5	-0.0444444444444444	-0.0666666666666667	0.000283824445511833	fwd
sub-09	0.512	backward	6	-0.288888888888889	-0.355555555555556	-0.0309966072807876	bwd
sub-09	0.512	backward	7	-0.0222222222222222	-0.0222222222222222	-0.00987532232382551	bwd
sub-09	0.512	backward	8	-0.111111111111111	-0.244444444444444	-0.0146045047241326	bwd
sub-09	0.512	backward	9	0.0444444444444445	0.0666666666666667	0.0178538743641728	bwd
sub-09	0.512	excluded	10	0.0444444444444444	0.111111111111111	0.000113161044231827	excluded
sub-09	0.512	excluded	11	-0.0888888888888889	-0.222222222222222	-0.0111178516767402	excluded
sub-09	0.512	excluded	12	0.0222222222222222	0.0222222222222222	0.00702852953274075	excluded
sub-09	0.512	excluded	13	-0.0222222222222222	0.0888888888888889	0.0224524811773146	excluded
sub-09	2.048	excluded	1	0	-0.0888888888888889	-0.0154813166417679	excluded
sub-09	2.048	forward	2	0.0888888888888889	0.133333333333333	0.00590089362572963	fwd
sub-09	2.048	forward	3	0.0666666666666667	0	0.00802108353056173	fwd
sub-09	2.048	forward	4	0.0666666666666667	0.0666666666666667	0.000897281578387559	fwd
sub-09	2.048	forward	5	0.2	0.266666666666667	0.0289977158540812	fwd
sub-09	2.048	forward	6	0.333333333333333	0.288888888888889	0.0513751059865507	fwd
sub-09	2.048	forward	7	0.0888888888888889	0.0444444444444444	0.0267407277098987	fwd
sub-09	2.048	backward	8	-0.155555555555556	-0.244444444444444	-0.0137127581921835	bwd
sub-09	2.048	backward	9	-0.266666666666667	-0.266666666666667	-0.0217887585798879	bwd
sub-09	2.048	backward	10	-0.333333333333333	-0.377777777777778	-0.0408293539761849	bwd
sub-09	2.048	backward	11	-0.266666666666667	-0.244444444444444	-0.0432491860455516	bwd
sub-09	2.048	backward	12	-0.111111111111111	-0.133333333333333	0.00303511032040278	bwd
sub-09	2.048	backward	13	0.133333333333333	0.177777777777778	0.0100934548299633	bwd
sub-10	0.032	excluded	1	-0.2	-0.266666666666667	-0.031896055997142	excluded
sub-10	0.032	forward	2	-0.177777777777778	-0.222222222222222	-0.010102535232103	fwd
sub-10	0.032	forward	3	0.111111111111111	0.111111111111111	0.0133330020547897	fwd
sub-10	0.032	forward	4	0.133333333333333	0.177777777777778	-0.00243574542022041	fwd
sub-10	0.032	backward	5	0.133333333333333	0.244444444444444	0.0130137075737537	bwd
sub-10	0.032	backward	6	-0.0666666666666667	-0.133333333333333	-0.0109636796196792	bwd
sub-10	0.032	backward	7	-0.111111111111111	-0.133333333333333	-0.0197818796591005	bwd
sub-10	0.032	excluded	8	0.0444444444444444	0.0444444444444444	0.0163405259715479	excluded
sub-10	0.032	excluded	9	0.0666666666666667	0.0666666666666667	0.00787137329492937	excluded
sub-10	0.032	excluded	10	-0.0444444444444444	0.0888888888888889	-0.00573034244771531	excluded
sub-10	0.032	excluded	11	0.0444444444444444	0.0222222222222222	-0.00232767590757021	excluded
sub-10	0.032	excluded	12	0.177777777777778	0.222222222222222	0.0143416041767794	excluded
sub-10	0.032	excluded	13	0.222222222222222	0.333333333333333	0.0183377012117306	excluded
sub-10	0.064	excluded	1	0.0444444444444444	-0.0222222222222222	-0.00525586585779828	excluded
sub-10	0.064	forward	2	-0.111111111111111	-0.0444444444444444	-0.0117007651192162	fwd
sub-10	0.064	forward	3	-0.0222222222222222	0.0888888888888889	0.00454215598925665	fwd
sub-10	0.064	forward	4	-0.0222222222222222	-3.70074341541719e-18	-0.00549405980296279	fwd
sub-10	0.064	backward	5	0.2	0.288888888888889	0.0230672317794357	bwd
sub-10	0.064	backward	6	-7.39955936030551e-18	0.0444444444444444	-0.00374688538753213	bwd
sub-10	0.064	backward	7	0.0222222222222222	0	-0.0121581062650826	bwd
sub-10	0.064	excluded	8	-0.0888888888888889	-0.155555555555556	-0.00754449225125695	excluded
sub-10	0.064	excluded	9	0.0444444444444444	-0.0444444444444444	-0.00264755023924922	excluded
sub-10	0.064	excluded	10	-0.0666666666666667	-0.0444444444444444	-0.00802683615502157	excluded
sub-10	0.064	excluded	11	-0.0222222222222222	0.0444444444444444	0.00197363820270964	excluded
sub-10	0.064	excluded	12	0.0888888888888889	0.133333333333333	0.0136987439134156	excluded
sub-10	0.064	excluded	13	0.0666666666666667	0.0444444444444444	0.0132927911933022	excluded
sub-10	0.128	excluded	1	-0.0888888888888889	-0.0666666666666667	-0.00938286339106308	excluded
sub-10	0.128	forward	2	-0.133333333333333	-0.155555555555556	-0.0111218941029481	fwd
sub-10	0.128	forward	3	-0.0666666666666667	-0.0666666666666667	0.00495039776125596	fwd
sub-10	0.128	forward	4	0.0222222222222222	0.0444444444444444	0.00290111101945641	fwd
sub-10	0.128	backward	5	0	0.0888888888888889	0.00357516559839104	bwd
sub-10	0.128	backward	6	0.0222222222222222	0.0888888888888889	-0.00215978201357497	bwd
sub-10	0.128	backward	7	0.177777777777778	0.133333333333333	0.0100767946101836	bwd
sub-10	0.128	backward	8	-0.0666666666666667	-0.133333333333333	-0.0152188677338361	bwd
sub-10	0.128	excluded	9	0.0444444444444444	0.0444444444444444	0.00751039223760786	excluded
sub-10	0.128	excluded	10	-0.155555555555556	-0.177777777777778	-0.0212459097359371	excluded
sub-10	0.128	excluded	11	0.0444444444444444	0.133333333333333	-0.00226577124436768	excluded
sub-10	0.128	excluded	12	0.266666666666667	0.355555555555556	0.0146826907494662	excluded
sub-10	0.128	excluded	13	0.2	0.222222222222222	0.017698536245366	excluded
sub-10	0.512	excluded	1	-0.0444444444444445	-0.0444444444444444	-0.0161075127909544	excluded
sub-10	0.512	forward	2	-0.2	-0.244444444444444	-0.0191591173597482	fwd
sub-10	0.512	forward	3	-0.0444444444444444	0.0666666666666667	-0.00756825045850792	fwd
sub-10	0.512	forward	4	0.155555555555556	0.177777777777778	0.0275908738309683	fwd
sub-10	0.512	forward	5	0.222222222222222	0.222222222222222	0.0314337274500103	fwd
sub-10	0.512	backward	6	-0.0444444444444444	-0.0222222222222222	-0.0245962228129651	bwd
sub-10	0.512	backward	7	-0.0444444444444445	-0.0666666666666667	-0.011516614781734	bwd
sub-10	0.512	backward	8	-0.155555555555556	-0.177777777777778	-0.00522678164045176	bwd
sub-10	0.512	backward	9	0.244444444444444	0.377777777777778	0.0305750237144188	bwd
sub-10	0.512	excluded	10	-0.0888888888888889	-0.133333333333333	-0.00603808527288823	excluded
sub-10	0.512	excluded	11	-0.0888888888888889	-0.244444444444444	-0.00908647412465522	excluded
sub-10	0.512	excluded	12	0.133333333333333	0.133333333333333	0.00438621233634915	excluded
sub-10	0.512	excluded	13	-0.0666666666666667	-0.0666666666666667	0.0053132219101582	excluded
sub-10	2.048	excluded	1	-0.155555555555556	-0.244444444444444	0.00519142597680416	excluded
sub-10	2.048	forward	2	-0.0888888888888889	-0.2	-0.0207545911100892	fwd
sub-10	2.048	forward	3	0.133333333333333	0.2	0.0119024762299862	fwd
sub-10	2.048	forward	4	0.133333333333333	0.0888888888888889	-0.00292295635002999	fwd
sub-10	2.048	forward	5	0.155555555555556	0.177777777777778	0.0282700460425472	fwd
sub-10	2.048	forward	6	0.244444444444444	0.311111111111111	0.0437782923673758	fwd
sub-10	2.048	forward	7	0.466666666666667	0.488888888888889	0.0411294528799309	fwd
sub-10	2.048	backward	8	0.177777777777778	0.288888888888889	0.0187958845829053	bwd
sub-10	2.048	backward	9	-0.111111111111111	-0.0222222222222222	-0.00810431787799354	bwd
sub-10	2.048	backward	10	-0.288888888888889	-0.311111111111111	-0.0342351722648938	bwd
sub-10	2.048	backward	11	-0.311111111111111	-0.444444444444444	-0.0602064788553258	bwd
sub-10	2.048	backward	12	-0.133333333333333	-0.2	-0.00685720720585538	bwd
sub-10	2.048	backward	13	7.40871484531761e-18	-0.0888888888888889	-0.0159868544153618	bwd
sub-11	0.032	excluded	1	-0.111111111111111	-0.2	-0.00228073504534874	excluded
sub-11	0.032	forward	2	-0.0666666666666667	3.71339244076285e-18	-0.00119586403398395	fwd
sub-11	0.032	forward	3	-0.133333333333333	-0.0666666666666667	-0.00435880192344391	fwd
sub-11	0.032	forward	4	-0.288888888888889	-0.311111111111111	-0.012030448831627	fwd
sub-11	0.032	backward	5	-0.222222222222222	-0.244444444444444	-0.0323609385492086	bwd
sub-11	0.032	backward	6	-0.155555555555556	-0.177777777777778	-0.0257276746636105	bwd
sub-11	0.032	backward	7	0.111111111111111	0.0222222222222222	-0.00566801647778198	bwd
sub-11	0.032	excluded	8	0.0222222222222222	-0.0222222222222222	0.00475509622400006	excluded
sub-11	0.032	excluded	9	0.288888888888889	0.244444444444444	0.0280500989158143	excluded
sub-11	0.032	excluded	10	0.377777777777778	0.377777777777778	0.0271826311708058	excluded
sub-11	0.032	excluded	11	0.2	0.2	0.015959107218286	excluded
sub-11	0.032	excluded	12	0.222222222222222	0.133333333333333	0.0170484220270063	excluded
sub-11	0.032	excluded	13	0.0666666666666667	0.0222222222222222	-0.00937287603090776	excluded
sub-11	0.064	excluded	1	-0.155555555555556	-0.177777777777778	-0.0284335189000698	excluded
sub-11	0.064	forward	2	0.0222222222222222	0.0444444444444444	0.00879680959975073	fwd
sub-11	0.064	forward	3	-0.0888888888888889	-0.133333333333333	-0.0187031892919416	fwd
sub-11	0.064	forward	4	0	0.0222222222222222	0.0173338918594271	fwd
sub-11	0.064	backward	5	-0.222222222222222	-0.244444444444444	-0.0203005659628068	bwd
sub-11	0.064	backward	6	-0.244444444444444	-0.266666666666667	-0.00253823452816886	bwd
sub-11	0.064	backward	7	0.0888888888888889	0.111111111111111	0.0208427230783552	bwd
sub-11	0.064	excluded	8	0.111111111111111	0.244444444444444	0.00768108894947852	excluded
sub-11	0.064	excluded	9	0.0222222222222222	-0.0222222222222222	0.00554994053731993	excluded
sub-11	0.064	excluded	10	0.177777777777778	0.244444444444444	0.00403581002348384	excluded
sub-11	0.064	excluded	11	0.111111111111111	0.0888888888888889	-0.00335836990445764	excluded
sub-11	0.064	excluded	12	0.0888888888888889	0.133333333333333	0.00684117743069487	excluded
sub-11	0.064	excluded	13	0.111111111111111	0.111111111111111	0.00225243710893451	excluded
sub-11	0.128	excluded	1	-0.155555555555556	-0.2	-0.0212446045241787	excluded
sub-11	0.128	forward	2	-0.155555555555556	-0.133333333333333	-0.0230995946475575	fwd
sub-11	0.128	forward	3	-0.0888888888888889	-0.133333333333333	0.00218330199065881	fwd
sub-11	0.128	forward	4	-0.133333333333333	-0.155555555555556	-0.00023581157986513	fwd
sub-11	0.128	backward	5	-0.2	-0.244444444444444	-0.0180208544445394	bwd
sub-11	0.128	backward	6	-0.244444444444444	-0.266666666666667	-0.0178805444722195	bwd
sub-11	0.128	backward	7	-0.2	-0.288888888888889	-0.0172967672476863	bwd
sub-11	0.128	backward	8	0.111111111111111	0.133333333333333	0.0338542848023808	bwd
sub-11	0.128	excluded	9	0.2	0.333333333333333	0.0135345241626635	excluded
sub-11	0.128	excluded	10	0.133333333333333	0.222222222222222	0.0301907772708678	excluded
sub-11	0.128	excluded	11	0.0666666666666667	0.0666666666666667	0.00404699178274143	excluded
sub-11	0.128	excluded	12	0.0888888888888889	0.0888888888888889	0.00173531586029202	excluded
sub-11	0.128	excluded	13	0.0666666666666667	0.0444444444444444	0.0122329810464421	excluded
sub-11	0.512	excluded	1	0.0666666666666667	0.0666666666666667	-0.0049821013030405	excluded
sub-11	0.512	forward	2	-0.0666666666666667	-0.133333333333333	-0.00514955638428004	fwd
sub-11	0.512	forward	3	-0.0888888888888889	-0.177777777777778	-0.0147005768123775	fwd
sub-11	0.512	forward	4	-0.133333333333333	-0.2	0.00181044462701995	fwd
sub-11	0.512	forward	5	-0.0888888888888889	-0.111111111111111	0.00463225533557851	fwd
sub-11	0.512	backward	6	-0.355555555555556	-0.422222222222222	-0.0378657557184387	bwd
sub-11	0.512	backward	7	-0.177777777777778	-0.311111111111111	-0.0264789162049395	bwd
sub-11	0.512	backward	8	0.0222222222222222	0.0222222222222222	0.00629788142805048	bwd
sub-11	0.512	backward	9	-0.0444444444444445	-0.0444444444444444	0.0083775968147387	bwd
sub-11	0.512	excluded	10	0.0666666666666667	0.133333333333333	0.00417319959465616	excluded
sub-11	0.512	excluded	11	-0.0444444444444444	-0.0888888888888889	-0.000235983016042531	excluded
sub-11	0.512	excluded	12	0.422222222222222	0.422222222222222	0.0450431873380312	excluded
sub-11	0.512	excluded	13	0.0444444444444444	0.0222222222222222	0.0190783243010438	excluded
sub-11	2.048	excluded	1	0.0666666666666667	7.3870308018679e-18	-0.000961045305804478	excluded
sub-11	2.048	forward	2	-0.0222222222222222	-0.0444444444444444	-0.00233099268998637	fwd
sub-11	2.048	forward	3	-0.0444444444444444	-0.111111111111111	-0.0097972973882554	fwd
sub-11	2.048	forward	4	0.0444444444444444	0.133333333333333	0.005594977241736	fwd
sub-11	2.048	forward	5	0.177777777777778	0.244444444444444	0.0224380023394763	fwd
sub-11	2.048	forward	6	0.222222222222222	0.466666666666667	0.0325887327239123	fwd
sub-11	2.048	forward	7	-0.0222222222222222	0.0222222222222222	0.00458229424532744	fwd
sub-11	2.048	backward	8	-0.133333333333333	-0.311111111111111	-0.015238208960344	bwd
sub-11	2.048	backward	9	-0.222222222222222	-0.244444444444444	-0.0207117083560343	bwd
sub-11	2.048	backward	10	-0.377777777777778	-0.422222222222222	-0.0313051731937984	bwd
sub-11	2.048	backward	11	-0.266666666666667	-0.355555555555556	-0.0289996640967775	bwd
sub-11	2.048	backward	12	-0.155555555555556	-0.133333333333333	0.00728593134808094	bwd
sub-11	2.048	backward	13	0.0222222222222222	0.111111111111111	0.0368541520924674	bwd
sub-12	0.032	excluded	1	-7.39787282359276e-18	7.39064480910952e-18	0.00666426039515542	excluded
sub-12	0.032	forward	2	0.111111111111111	0.133333333333333	-0.0111647042685798	fwd
sub-12	0.032	forward	3	0.222222222222222	0.288888888888889	0.0225088549268009	fwd
sub-12	0.032	forward	4	-0.222222222222222	-0.244444444444444	-0.0446671724735369	fwd
sub-12	0.032	backward	5	-0.244444444444444	-0.311111111111111	-0.0221733122566809	bwd
sub-12	0.032	backward	6	-0.4	-0.444444444444444	-0.0127178312799277	bwd
sub-12	0.032	backward	7	-0.0888888888888889	-0.222222222222222	-0.0140212720476028	bwd
sub-12	0.032	excluded	8	0.111111111111111	0.155555555555556	0.00721779976212137	excluded
sub-12	0.032	excluded	9	0.0444444444444444	0.0222222222222222	0.0113646874070659	excluded
sub-12	0.032	excluded	10	0.0444444444444444	0.0888888888888889	0.0171691990816263	excluded
sub-12	0.032	excluded	11	0.311111111111111	0.311111111111111	0.0243838995654457	excluded
sub-12	0.032	excluded	12	-0.0444444444444444	0.0444444444444444	0.0174360297413772	excluded
sub-12	0.032	excluded	13	0	-0.0222222222222222	-0.00200043855326453	excluded
sub-12	0.064	excluded	1	0.0888888888888889	0.0444444444444444	0.0315935723177508	excluded
sub-12	0.064	forward	2	0.377777777777778	0.422222222222222	0.0395820606936629	fwd
sub-12	0.064	forward	3	-0.0666666666666667	-0.0666666666666667	0.00275575945684099	fwd
sub-12	0.064	forward	4	-0.288888888888889	-0.422222222222222	-0.0453474891418124	fwd
sub-12	0.064	backward	5	-0.288888888888889	-0.311111111111111	-0.0140047204711451	bwd
sub-12	0.064	backward	6	-0.155555555555556	-0.2	-0.0232577300391638	bwd
sub-12	0.064	backward	7	0.133333333333333	0.0666666666666667	0.00514444654462832	bwd
sub-12	0.064	excluded	8	0.0888888888888889	0.133333333333333	0.0123416004561424	excluded
sub-12	0.064	excluded	9	0.0666666666666667	0.0444444444444444	0.0127706753005178	excluded
sub-12	0.064	excluded	10	7.41052184893842e-18	-0.111111111111111	-0.0214966445495123	excluded
sub-12	0.064	excluded	11	0.0888888888888889	0.0444444444444444	0.00544967258502182	excluded
sub-12	0.064	excluded	12	-0.0666666666666667	0.0222222222222222	0.00214483151761202	excluded
sub-12	0.064	excluded	13	0.0444444444444445	0.0222222222222222	-0.00767603467054341	excluded
sub-12	0.128	excluded	1	-0.133333333333333	-0.111111111111111	-0.00769212378243758	excluded
sub-12	0.128	forward	2	0.0888888888888889	0.155555555555556	0.0225021233913486	fwd
sub-12	0.128	forward	3	-0.0666666666666667	-0.0222222222222222	-0.0194259766215766	fwd
sub-12	0.128	forward	4	-0.288888888888889	-0.333333333333333	-0.0321581066587247	fwd
sub-12	0.128	backward	5	-0.355555555555556	-0.333333333333333	-0.0252054194923606	bwd
sub-12	0.128	backward	6	-0.266666666666667	-0.311111111111111	-0.0100387510874674	bwd
sub-12	0.128	backward	7	0.133333333333333	0.177777777777778	0.0290170435849528	bwd
sub-12	0.128	backward	8	0.133333333333333	0.133333333333333	0.0166457856045872	bwd
sub-12	0.128	excluded	9	-0.0444444444444444	-0.133333333333333	-0.00903675281724353	excluded
sub-12	0.128	excluded	10	0.177777777777778	0.222222222222222	0.0270528611273007	excluded
sub-12	0.128	excluded	11	-0.0666666666666667	-0.0888888888888889	-0.000241385000504976	excluded
sub-12	0.128	excluded	12	0.155555555555556	0.288888888888889	0.00861007643153759	excluded
sub-12	0.128	excluded	13	-0.0222222222222222	-0.0222222222222222	-2.93746794116562e-05	excluded
sub-12	0.512	excluded	1	-0.0222222222222222	-0.0444444444444444	-0.0183071356015373	excluded
sub-12	0.512	forward	2	-0.0888888888888889	-0.0444444444444444	0.0120660517946524	fwd
sub-12	0.512	forward	3	0.133333333333333	0.133333333333333	0.0187130789145955	fwd
sub-12	0.512	forward	4	0.266666666666667	0.311111111111111	0.013733124089998	fwd
sub-12	0.512	forward	5	-0.0444444444444444	-0.0222222222222222	-0.013224924203087	fwd
sub-12	0.512	backward	6	-0.111111111111111	-0.133333333333333	-0.0074781785657594	bwd
sub-12	0.512	backward	7	-0.311111111111111	-0.311111111111111	-0.0294373279184701	bwd
sub-12	0.512	backward	8	0.0444444444444444	0.111111111111111	-0.00323568759523014	bwd
sub-12	0.512	backward	9	-0.177777777777778	-0.244444444444444	-0.0197979588319312	bwd
sub-12	0.512	excluded	10	0.0444444444444445	0.0222222222222222	0.0101442025245191	excluded
sub-12	0.512	excluded	11	0.133333333333333	0.244444444444444	0.0133013943968065	excluded
sub-12	0.512	excluded	12	0.0888888888888889	3.70435742265881e-18	0.00778332788086149	excluded
sub-12	0.512	excluded	13	0.0666666666666667	0.133333333333333	0.0157400331145822	excluded
sub-12	2.048	excluded	1	-0.0444444444444444	-0.0444444444444444	-0.0126209792333955	excluded
sub-12	2.048	forward	2	-0.133333333333333	-0.111111111111111	0.00779139835537539	fwd
sub-12	2.048	forward	3	0.0666666666666667	0.0888888888888889	0.0089738815314606	fwd
sub-12	2.048	forward	4	0.244444444444444	0.266666666666667	0.0191541011044644	fwd
sub-12	2.048	forward	5	0.311111111111111	0.355555555555556	0.0596884884287667	fwd
sub-12	2.048	forward	6	0.4	0.422222222222222	0.0332547581546068	fwd
sub-12	2.048	forward	7	0	0.0444444444444444	-0.00152966228519697	fwd
sub-12	2.048	backward	8	-0.155555555555556	-0.288888888888889	-0.0192625940319048	bwd
sub-12	2.048	backward	9	-0.222222222222222	-0.311111111111111	-0.0259764231401802	bwd
sub-12	2.048	backward	10	-0.288888888888889	-0.377777777777778	-0.0237103395450415	bwd
sub-12	2.048	backward	11	-0.111111111111111	-0.177777777777778	-0.0252604644053849	bwd
sub-12	2.048	backward	12	-0.0888888888888889	-0.0888888888888889	-0.0108559296273284	bwd
sub-12	2.048	backward	13	-0.288888888888889	-0.311111111111111	-0.00964623530624162	bwd
sub-13	0.032	excluded	1	0.155555555555556	0.222222222222222	0.00858157335828812	excluded
sub-13	0.032	forward	2	0.0444444444444444	0.133333333333333	-0.0108139942000685	fwd
sub-13	0.032	forward	3	-0.288888888888889	-0.288888888888889	-0.0349118258418712	fwd
sub-13	0.032	forward	4	-0.222222222222222	-0.266666666666667	-0.0352063139725517	fwd
sub-13	0.032	backward	5	-0.288888888888889	-0.355555555555556	-0.0391701559278362	bwd
sub-13	0.032	backward	6	0.0444444444444444	0.0888888888888889	-0.00773585733112912	bwd
sub-13	0.032	backward	7	0.177777777777778	0.222222222222222	0.00826506874909474	bwd
sub-13	0.032	excluded	8	0.133333333333333	0.177777777777778	0.0118527884890046	excluded
sub-13	0.032	excluded	9	0.133333333333333	0.222222222222222	0.0161563392803711	excluded
sub-13	0.032	excluded	10	0.0222222222222222	-0.0666666666666667	-0.00327460254680665	excluded
sub-13	0.032	excluded	11	0.111111111111111	0.155555555555556	0.0129570160611668	excluded
sub-13	0.032	excluded	12	0.333333333333333	0.4	0.0255777362870197	excluded
sub-13	0.032	excluded	13	0.266666666666667	0.311111111111111	0.0477222275953183	excluded
sub-13	0.064	excluded	1	0.0888888888888889	0.0888888888888889	0.00654448694945312	excluded
sub-13	0.064	forward	2	0.0444444444444445	0.0444444444444444	0.00695797074756016	fwd
sub-13	0.064	forward	3	-0.155555555555556	-0.266666666666667	-0.0149236396838197	fwd
sub-13	0.064	forward	4	-0.266666666666667	-0.288888888888889	-0.034287918168677	fwd
sub-13	0.064	backward	5	-0.177777777777778	-0.355555555555556	-0.0249092785157951	bwd
sub-13	0.064	backward	6	0	-0.111111111111111	-0.0036533170633679	bwd
sub-13	0.064	backward	7	0.0888888888888889	0.133333333333333	-0.00599250669203227	bwd
sub-13	0.064	excluded	8	0.2	0.155555555555556	0.000735603498874505	excluded
sub-13	0.064	excluded	9	0.266666666666667	0.266666666666667	0.013652415170587	excluded
sub-13	0.064	excluded	10	0.0444444444444445	0.111111111111111	0.00817181226982859	excluded
sub-13	0.064	excluded	11	0.266666666666667	0.422222222222222	0.0131651503821573	excluded
sub-13	0.064	excluded	12	0.244444444444444	0.311111111111111	0.00666175625591052	excluded
sub-13	0.064	excluded	13	0.222222222222222	0.288888888888889	0.0278774648493208	excluded
sub-13	0.128	excluded	1	0.0444444444444444	0.0666666666666667	-0.0108642992331307	excluded
sub-13	0.128	forward	2	0.133333333333333	0.0222222222222222	-0.0165779404979952	fwd
sub-13	0.128	forward	3	-0.266666666666667	-0.355555555555556	-0.0236170020973404	fwd
sub-13	0.128	forward	4	-0.2	-0.222222222222222	-0.0372910453302956	fwd
sub-13	0.128	backward	5	-0.288888888888889	-0.422222222222222	-0.0381877772852548	bwd
sub-13	0.128	backward	6	0.0888888888888889	0.111111111111111	0.0107600855113485	bwd
sub-13	0.128	backward	7	0.0888888888888889	-0.0222222222222222	-0.00395875435670505	bwd
sub-13	0.128	backward	8	0.311111111111111	0.288888888888889	0.024983570436544	bwd
sub-13	0.128	excluded	9	0.244444444444444	0.333333333333333	0.0164702073036256	excluded
sub-13	0.128	excluded	10	-0.0444444444444444	-0.111111111111111	-0.00907380280475579	excluded
sub-13	0.128	excluded	11	0.288888888888889	0.244444444444444	0.0306763868894546	excluded
sub-13	0.128	excluded	12	0.222222222222222	0.244444444444444	0.0125127596488142	excluded
sub-13	0.128	excluded	13	0.355555555555556	0.444444444444444	0.0441676118156907	excluded
sub-13	0.512	excluded	1	0.0444444444444445	0.0666666666666667	0.0205846402070858	excluded
sub-13	0.512	forward	2	0.244444444444444	0.222222222222222	0.0220535787838078	fwd
sub-13	0.512	forward	3	0	0.0666666666666667	0.0124630878764339	fwd
sub-13	0.512	forward	4	0.0222222222222222	0.0666666666666667	-0.00546243062656698	fwd
sub-13	0.512	forward	5	-0.288888888888889	-0.355555555555556	-0.0357243839542261	fwd
sub-13	0.512	backward	6	-0.111111111111111	-0.111111111111111	-0.0130178696747245	bwd
sub-13	0.512	backward	7	-0.0444444444444444	-0.111111111111111	-0.00822793299029315	bwd
sub-13	0.512	backward	8	0.0888888888888889	0.177777777777778	-0.0100774730940055	bwd
sub-13	0.512	backward	9	0.266666666666667	0.288888888888889	0.00173094197724004	bwd
sub-13	0.512	excluded	10	0.2	0.155555555555556	0.00509761287520834	excluded
sub-13	0.512	excluded	11	0.0666666666666667	0.0222222222222222	0.0031714410910129	excluded
sub-13	0.512	excluded	12	0.0666666666666667	0.155555555555556	-0.00977000953388897	excluded
sub-13	0.512	excluded	13	0.0666666666666667	0.0888888888888889	0.0171787970629165	excluded
sub-13	2.048	excluded	1	0.244444444444444	0.288888888888889	0.0130243705142424	excluded
sub-13	2.048	forward	2	-0.0888888888888889	-0.0888888888888889	-0.00395688162779837	fwd
sub-13	2.048	forward	3	-0.0444444444444444	0.0222222222222222	-0.0133036489547779	fwd
sub-13	2.048	forward	4	1.4810201676152e-17	0	0.00848587839330992	fwd
sub-13	2.048	forward	5	0.444444444444444	0.488888888888889	0.030602147190066	fwd
sub-13	2.048	forward	6	0.422222222222222	0.444444444444444	0.0400936580850184	fwd
sub-13	2.048	forward	7	0.422222222222222	0.444444444444444	0.0295401351834857	fwd
sub-13	2.048	backward	8	-0.155555555555556	-0.2	-0.033680675175676	bwd
sub-13	2.048	backward	9	-0.355555555555556	-0.466666666666667	-0.0349333915812485	bwd
sub-13	2.048	backward	10	-0.355555555555556	-0.355555555555556	-0.0363656122955143	bwd
sub-13	2.048	backward	11	-0.266666666666667	-0.355555555555556	-0.030202972579053	bwd
sub-13	2.048	backward	12	0.0666666666666667	-3.71158543714204e-18	-0.00666048487104145	bwd
sub-13	2.048	backward	13	0.355555555555556	0.4	0.0373574777189871	bwd
sub-14	0.032	excluded	1	-0.0888888888888889	-0.155555555555556	-0.0172049553638915	excluded
sub-14	0.032	forward	2	-0.0888888888888889	-0.155555555555556	-0.00889545861481011	fwd
sub-14	0.032	forward	3	0.111111111111111	0.133333333333333	0.0164353703907576	fwd
sub-14	0.032	forward	4	-0.0888888888888889	-0.155555555555556	-0.01115904994637	fwd
sub-14	0.032	backward	5	0.0444444444444444	0.133333333333333	0.00734857533481536	bwd
sub-14	0.032	backward	6	-0.133333333333333	-0.0666666666666667	-0.00779737233041537	bwd
sub-14	0.032	backward	7	0.0888888888888889	0.133333333333333	0.0168077708434276	bwd
sub-14	0.032	excluded	8	0	0.0666666666666667	-0.00110306606948971	excluded
sub-14	0.032	excluded	9	-0.155555555555556	-0.111111111111111	-0.010751695145367	excluded
sub-14	0.032	excluded	10	-0.111111111111111	-0.0666666666666667	-0.0129677337175683	excluded
sub-14	0.032	excluded	11	0.0888888888888889	0.133333333333333	-0.00199032509432608	excluded
sub-14	0.032	excluded	12	-0.0222222222222222	-0.0222222222222222	0.00145771457955859	excluded
sub-14	0.032	excluded	13	0.0444444444444445	0.0444444444444444	0.0298202251336789	excluded
sub-14	0.064	excluded	1	0.244444444444444	0.155555555555556	0.00127152344453758	excluded
sub-14	0.064	forward	2	0.177777777777778	0.2	0.0173603322592965	fwd
sub-14	0.064	forward	3	-0.133333333333333	-0.133333333333333	-0.0138297680420391	fwd
sub-14	0.064	forward	4	0.0888888888888889	0.133333333333333	0.00460583903591202	fwd
sub-14	0.064	backward	5	0.133333333333333	0.0888888888888889	0.0252783761770521	bwd
sub-14	0.064	backward	6	0	0.0666666666666667	-0.000572238858496106	bwd
sub-14	0.064	backward	7	0.244444444444444	0.2	-0.00320714462564021	bwd
sub-14	0.064	excluded	8	0.0444444444444444	0.0444444444444444	-0.00348085065948595	excluded
sub-14	0.064	excluded	9	0.0444444444444444	-0.0222222222222222	-0.0189077319218303	excluded
sub-14	0.064	excluded	10	-0.111111111111111	-0.0666666666666667	-0.0251723033010678	excluded
sub-14	0.064	excluded	11	0.155555555555556	0.222222222222222	0.00920964140509629	excluded
sub-14	0.064	excluded	12	0.0666666666666667	0.111111111111111	0.0112443626953719	excluded
sub-14	0.064	excluded	13	0.0666666666666667	0.0666666666666667	-0.00380003760870687	excluded
sub-14	0.128	excluded	1	0.0888888888888889	0.177777777777778	-0.000161098991119328	excluded
sub-14	0.128	forward	2	0.244444444444444	0.311111111111111	0.0134623365446693	fwd
sub-14	0.128	forward	3	0.0222222222222222	0.111111111111111	-0.00130504427407667	fwd
sub-14	0.128	forward	4	0.0222222222222222	0.0666666666666667	0.0186354202550296	fwd
sub-14	0.128	backward	5	0	-3.70797142990043e-18	-0.01944375128567	bwd
sub-14	0.128	backward	6	0.177777777777778	0.288888888888889	0.00787314035042163	bwd
sub-14	0.128	backward	7	0.0666666666666667	-0.0444444444444444	-0.0147989722239377	bwd
sub-14	0.128	backward	8	-0.0444444444444444	-0.111111111111111	-0.0014642901609387	bwd
sub-14	0.128	excluded	9	-0.0888888888888889	-0.0444444444444444	-0.00460703232401314	excluded
sub-14	0.128	excluded	10	-0.222222222222222	-0.2	-0.023371820539294	excluded
sub-14	0.128	excluded	11	0.0888888888888889	0.133333333333333	0.00371511029217354	excluded
sub-14	0.128	excluded	12	0.0444444444444444	-0.0888888888888889	7.66537671946168e-05	excluded
sub-14	0.128	excluded	13	0.177777777777778	0.244444444444444	0.0213893485895609	excluded
sub-14	0.512	excluded	1	0.266666666666667	0.288888888888889	0.00150246862507343	excluded
sub-14	0.512	forward	2	0.0222222222222222	0.0666666666666667	0.00250202421744613	fwd
sub-14	0.512	forward	3	-0.0222222222222222	0.0222222222222222	-0.000245595754019575	fwd
sub-14	0.512	forward	4	-0.0666666666666667	0.0444444444444444	0.0255734329417222	fwd
sub-14	0.512	forward	5	0.2	0.311111111111111	0.00683502759025872	fwd
sub-14	0.512	backward	6	0.0222222222222222	0.111111111111111	0.0100198841126334	bwd
sub-14	0.512	backward	7	0.0888888888888889	0.133333333333333	-0.00671467993060928	bwd
sub-14	0.512	backward	8	-0.177777777777778	-0.177777777777778	0.00196626510621873	bwd
sub-14	0.512	backward	9	-0.111111111111111	-0.155555555555556	0.00195375647092287	bwd
sub-14	0.512	excluded	10	0.0222222222222222	0.0222222222222222	-0.00946557371741413	excluded
sub-14	0.512	excluded	11	-0.0888888888888889	-0.0666666666666667	-0.00179929414424249	excluded
sub-14	0.512	excluded	12	-0.177777777777778	-0.133333333333333	-0.0149724080327174	excluded
sub-14	0.512	excluded	13	-0.155555555555556	-0.244444444444444	-0.0171553074852726	excluded
sub-14	2.048	excluded	1	-0.0444444444444445	-0.0666666666666667	-0.0128056407216438	excluded
sub-14	2.048	forward	2	0.177777777777778	0.155555555555556	0.00270139487083805	fwd
sub-14	2.048	forward	3	0.155555555555556	0.333333333333333	0.0172316531504063	fwd
sub-14	2.048	forward	4	0.0444444444444444	0.0222222222222222	-0.0015945966604147	fwd
sub-14	2.048	forward	5	0.266666666666667	0.377777777777778	0.0320786968898676	fwd
sub-14	2.048	forward	6	0.133333333333333	0.244444444444444	0.0246779779544317	fwd
sub-14	2.048	forward	7	0.311111111111111	0.422222222222222	0.0314379868506152	fwd
sub-14	2.048	backward	8	0.355555555555556	0.422222222222222	0.0270647007992794	bwd
sub-14	2.048	backward	9	0.111111111111111	0.0888888888888889	-0.00303693444005827	bwd
sub-14	2.048	backward	10	-0.155555555555556	-0.177777777777778	-0.0164482650940927	bwd
sub-14	2.048	backward	11	-0.422222222222222	-0.511111111111111	-0.0518503218460442	bwd
sub-14	2.048	backward	12	-0.244444444444444	-0.355555555555556	-0.0294375134187588	bwd
sub-14	2.048	backward	13	-0.2	-0.333333333333333	-0.0200191383344257	bwd
sub-15	0.032	excluded	1	0.0888888888888889	0.0888888888888889	0.0425639223724187	excluded
sub-15	0.032	forward	2	-0.0666666666666667	-0.111111111111111	-0.013334688876247	fwd
sub-15	0.032	forward	3	-0.0444444444444444	-0.0222222222222222	-0.0111444233187067	fwd
sub-15	0.032	forward	4	-0.0666666666666667	-0.111111111111111	0.00844696019144302	fwd
sub-15	0.032	backward	5	0.0222222222222222	3.70977843352123e-18	0.0119945540924338	bwd
sub-15	0.032	backward	6	-0.0888888888888889	0	-0.0268423617372962	bwd
sub-15	0.032	backward	7	-0.0888888888888889	-0.2	-0.00634377359442081	bwd
sub-15	0.032	excluded	8	-0.2	-0.155555555555556	-0.0205189884620893	excluded
sub-15	0.032	excluded	9	0.222222222222222	0.155555555555556	0.00904225836473852	excluded
sub-15	0.032	excluded	10	-0.0222222222222222	-0.0222222222222222	-0.0005097626985505	excluded
sub-15	0.032	excluded	11	0.0888888888888889	0.0666666666666667	-0.0111649379285078	excluded
sub-15	0.032	excluded	12	0.133333333333333	0.111111111111111	0.00837810106288925	excluded
sub-15	0.032	excluded	13	-0.0222222222222222	-0.0666666666666667	0.00943314053189506	excluded
sub-15	0.064	excluded	1	-0.266666666666667	-0.311111111111111	-0.0211871921631722	excluded
sub-15	0.064	forward	2	-0.2	-0.133333333333333	-0.0091721089246983	fwd
sub-15	0.064	forward	3	-0.244444444444444	-0.355555555555556	-0.0346171981493447	fwd
sub-15	0.064	forward	4	0.0666666666666667	0.155555555555556	0.0215839093714292	fwd
sub-15	0.064	backward	5	-0.0666666666666667	-0.0888888888888889	0.00138018327072729	bwd
sub-15	0.064	backward	6	-0.0222222222222222	-0.0222222222222222	0.00432012780188087	bwd
sub-15	0.064	backward	7	0.0888888888888889	0.0888888888888889	0.0140389274873685	bwd
sub-15	0.064	excluded	8	0.0666666666666667	0.111111111111111	0.0136842650098242	excluded
sub-15	0.064	excluded	9	7.41413585618004e-18	-0.0888888888888889	0.000341148926242596	excluded
sub-15	0.064	excluded	10	0.111111111111111	0.133333333333333	0.00548361242114669	excluded
sub-15	0.064	excluded	11	0.177777777777778	0.244444444444444	0.0133337423745801	excluded
sub-15	0.064	excluded	12	0.0666666666666667	0.0666666666666667	0.0109097502631917	excluded
sub-15	0.064	excluded	13	-0.266666666666667	-0.355555555555556	-0.0200991676891759	excluded
sub-15	0.128	excluded	1	-0.0444444444444444	-0.0222222222222222	-0.0107934547851796	excluded
sub-15	0.128	forward	2	-0.111111111111111	-0.155555555555556	-0.011659906761984	fwd
sub-15	0.128	forward	3	0.0888888888888889	0.2	0.00217368479791889	fwd
sub-15	0.128	forward	4	0.222222222222222	0.2	0.022578679133994	fwd
sub-15	0.128	backward	5	0.155555555555556	0.311111111111111	0.0230829718239663	bwd
sub-15	0.128	backward	6	-0.222222222222222	-0.177777777777778	-0.0178322649472315	bwd
sub-15	0.128	backward	7	-0.222222222222222	-0.244444444444444	-0.0142208521750354	bwd
sub-15	0.128	backward	8	-0.0888888888888889	-0.2	-0.00976727639967831	bwd
sub-15	0.128	excluded	9	-0.133333333333333	-0.266666666666667	-0.0160903518405269	excluded
sub-15	0.128	excluded	10	-0.177777777777778	-0.222222222222222	-0.00941815153499177	excluded
sub-15	0.128	excluded	11	7.39606581997195e-18	-0.0666666666666667	0.000495031449327899	excluded
sub-15	0.128	excluded	12	0.0666666666666667	0.111111111111111	0.0180923248441079	excluded
sub-15	0.128	excluded	13	0.155555555555556	0.155555555555556	0.0233595663953126	excluded
sub-15	0.512	excluded	1	-0.0444444444444444	-0.0222222222222222	-0.0127372548987091	excluded
sub-15	0.512	forward	2	0.0666666666666667	0.0888888888888889	-0.0110671233076684	fwd
sub-15	0.512	forward	3	0.155555555555556	0.155555555555556	0.0348428604063169	fwd
sub-15	0.512	forward	4	0.133333333333333	0.311111111111111	0.0403066231999847	fwd
sub-15	0.512	forward	5	-0.111111111111111	-0.133333333333333	-0.00510701626876666	fwd
sub-15	0.512	backward	6	-0.155555555555556	-0.288888888888889	-0.0152375807816958	bwd
sub-15	0.512	backward	7	-0.133333333333333	-0.0666666666666667	-0.00760288481568835	bwd
sub-15	0.512	backward	8	-0.133333333333333	-0.177777777777778	-0.00969933031726897	bwd
sub-15	0.512	backward	9	7.3975114228686e-18	-0.0666666666666667	-0.0268184668581383	bwd
sub-15	0.512	excluded	10	0.0666666666666667	0.0222222222222222	0.0134537995138961	excluded
sub-15	0.512	excluded	11	-0.133333333333333	-0.244444444444444	-0.00502564498013464	excluded
sub-15	0.512	excluded	12	0.133333333333333	0.0888888888888889	0.00397884257531761	excluded
sub-15	0.512	excluded	13	-0.0666666666666667	-0.133333333333333	0.000713176532554802	excluded
sub-15	2.048	excluded	1	0.0444444444444444	0.0666666666666667	0.00786357850382345	excluded
sub-15	2.048	forward	2	-0.0444444444444444	-0.0444444444444444	-0.00493046132676719	fwd
sub-15	2.048	forward	3	-0.0444444444444445	0.0222222222222222	0.00338560489164767	fwd
sub-15	2.048	forward	4	0.111111111111111	0.288888888888889	0.024613583441006	fwd
sub-15	2.048	forward	5	0.4	0.511111111111111	0.0442065337157931	fwd
sub-15	2.048	forward	6	0.4	0.377777777777778	0.0440437256612403	fwd
sub-15	2.048	forward	7	0.155555555555556	0.0888888888888889	0.01536199786493	fwd
sub-15	2.048	backward	8	-0.177777777777778	-0.177777777777778	-0.02056839517235	bwd
sub-15	2.048	backward	9	-0.222222222222222	-0.2	-0.0217728210255348	bwd
sub-15	2.048	backward	10	-0.244444444444444	-0.311111111111111	-0.021932793210087	bwd
sub-15	2.048	backward	11	-0.0888888888888889	-0.155555555555556	-0.0417524780368684	bwd
sub-15	2.048	backward	12	-0.111111111111111	-0.155555555555556	-0.0118881254200271	bwd
sub-15	2.048	backward	13	-0.155555555555556	-0.111111111111111	-0.016629949886806	bwd
sub-16	0.032	excluded	1	-0.0666666666666667	-0.0888888888888889	-0.0117680693193186	excluded
sub-16	0.032	forward	2	0.155555555555556	0.0666666666666667	-0.00292286308942122	fwd
sub-16	0.032	forward	3	0.0222222222222222	0.0444444444444444	0.0224873307938154	fwd
sub-16	0.032	forward	4	-0.2	-0.266666666666667	-0.0235200891485063	fwd
sub-16	0.032	backward	5	-0.2	-0.2	-0.00804943664795825	bwd
sub-16	0.032	backward	6	-0.133333333333333	-0.177777777777778	-0.0121064979197651	bwd
sub-16	0.032	backward	7	0.0666666666666667	-0.0222222222222222	-0.00428565346026132	bwd
sub-16	0.032	excluded	8	-0.266666666666667	-0.355555555555556	-0.0159228396646141	excluded
sub-16	0.032	excluded	9	0.266666666666667	0.244444444444444	0.0214383187595741	excluded
sub-16	0.032	excluded	10	-0.0444444444444444	-0.0222222222222222	0.00276669366727537	excluded
sub-16	0.032	excluded	11	0.0888888888888889	0.0666666666666667	0.00434885571847134	excluded
sub-16	0.032	excluded	12	0.0444444444444445	0.0444444444444444	0.0174855263352745	excluded
sub-16	0.032	excluded	13	0.133333333333333	0.155555555555556	0.0100487239754342	excluded
sub-16	0.064	excluded	1	-0.155555555555556	-0.155555555555556	-0.00318039884213089	excluded
sub-16	0.064	forward	2	-0.0888888888888889	-0.133333333333333	0.0081290793075947	fwd
sub-16	0.064	forward	3	0	-0.0888888888888889	0.00365214989035656	fwd
sub-16	0.064	forward	4	0	-0.0666666666666667	0.00635252194143717	fwd
sub-16	0.064	backward	5	-0.0666666666666667	-0.0666666666666667	-0.0137393066672553	bwd
sub-16	0.064	backward	6	0.0888888888888889	0.111111111111111	0.00491721739170102	bwd
sub-16	0.064	backward	7	-0.0666666666666667	-0.2	-0.00707058152661441	bwd
sub-16	0.064	excluded	8	-0.0222222222222222	-0.0444444444444444	-0.00342016277653172	excluded
sub-16	0.064	excluded	9	-0.177777777777778	-0.2	-0.00978843747441157	excluded
sub-16	0.064	excluded	10	-0.244444444444444	-0.333333333333333	-0.00819778402436506	excluded
sub-16	0.064	excluded	11	-0.0666666666666667	-0.111111111111111	-0.00254725288038347	excluded
sub-16	0.064	excluded	12	0.0444444444444445	0.133333333333333	0.00306456728938466	excluded
sub-16	0.064	excluded	13	0.0222222222222222	-0.0444444444444444	0.0218283883712183	excluded
sub-16	0.128	excluded	1	-0.111111111111111	-0.177777777777778	-0.000918599923066569	excluded
sub-16	0.128	forward	2	0.0666666666666667	0.133333333333333	0.00621697518073734	fwd
sub-16	0.128	forward	3	0.0222222222222222	-0.0222222222222222	0.00435298132934431	fwd
sub-16	0.128	forward	4	0.0222222222222222	-0.0444444444444444	0.00984160503423858	fwd
sub-16	0.128	backward	5	-0.288888888888889	-0.266666666666667	-0.0202907610836574	bwd
sub-16	0.128	backward	6	-0.222222222222222	-0.311111111111111	-0.0209753208156627	bwd
sub-16	0.128	backward	7	-0.222222222222222	-0.177777777777778	-0.0352592585591941	bwd
sub-16	0.128	backward	8	-0.222222222222222	-0.155555555555556	-0.0239524540531156	bwd
sub-16	0.128	excluded	9	0.155555555555556	0.177777777777778	0.0117632085037194	excluded
sub-16	0.128	excluded	10	0.333333333333333	0.4	0.0220341586829451	excluded
sub-16	0.128	excluded	11	0.266666666666667	0.333333333333333	0.023397124007972	excluded
sub-16	0.128	excluded	12	0.133333333333333	0.266666666666667	0.00279970438510914	excluded
sub-16	0.128	excluded	13	0.0666666666666667	0.0888888888888889	0.0209906373106304	excluded
sub-16	0.512	excluded	1	0.0222222222222222	0.0444444444444444	0.0135613141018232	excluded
sub-16	0.512	forward	2	-0.0888888888888889	-0.0888888888888889	-0.00527735632352892	fwd
sub-16	0.512	forward	3	0.133333333333333	0.288888888888889	0.0143784742536867	fwd
sub-16	0.512	forward	4	0.333333333333333	0.333333333333333	0.0351851245357332	fwd
sub-16	0.512	forward	5	0.133333333333333	0.288888888888889	0.0160973846746322	fwd
sub-16	0.512	backward	6	-0.155555555555556	-0.2	-0.00948941571567343	bwd
sub-16	0.512	backward	7	-0.155555555555556	-0.177777777777778	-0.0211532093342734	bwd
sub-16	0.512	backward	8	-0.377777777777778	-0.4	-0.031643204678505	bwd
sub-16	0.512	backward	9	-0.0666666666666667	-0.0222222222222222	0.00349321309617998	bwd
sub-16	0.512	excluded	10	-0.0222222222222222	0.0222222222222222	0.00272646260029698	excluded
sub-16	0.512	excluded	11	-0.288888888888889	-0.266666666666667	-0.0220961563456748	excluded
sub-16	0.512	excluded	12	-0.2	-0.266666666666667	-0.00645861443570727	excluded
sub-16	0.512	excluded	13	0.0222222222222222	0.0666666666666667	0.0106759835710105	excluded
sub-16	2.048	excluded	1	0	-0.111111111111111	0.0111991980702985	excluded
sub-16	2.048	forward	2	0.133333333333333	0.133333333333333	0.00953175703703128	fwd
sub-16	2.048	forward	3	-0.222222222222222	-0.266666666666667	-0.00642114960148069	fwd
sub-16	2.048	forward	4	0	0	0.00166990038796983	fwd
sub-16	2.048	forward	5	0.2	0.355555555555556	0.00977697863961768	fwd
sub-16	2.048	forward	6	0.266666666666667	0.288888888888889	0.042742017392128	fwd
sub-16	2.048	forward	7	-0.0666666666666667	-0.0666666666666667	0.00692282744502001	fwd
sub-16	2.048	backward	8	-0.111111111111111	-0.111111111111111	-0.0150978160142539	bwd
sub-16	2.048	backward	9	0	0.0666666666666667	-0.0059142716916278	bwd
sub-16	2.048	backward	10	-0.4	-0.488888888888889	-0.039102824852556	bwd
sub-16	2.048	backward	11	-0.355555555555556	-0.488888888888889	-0.0397199042759487	bwd
sub-16	2.048	backward	12	-0.111111111111111	-0.0888888888888889	0.00386065383076558	bwd
sub-16	2.048	backward	13	0.177777777777778	0.155555555555556	0.0205526336330362	bwd
sub-17	0.032	excluded	1	-0.133333333333333	-0.177777777777778	0.00638798586098297	excluded
sub-17	0.032	forward	2	0.0222222222222222	0.0444444444444444	0.00996069829908322	fwd
sub-17	0.032	forward	3	0.0444444444444444	0.0222222222222222	-0.00197341551575173	fwd
sub-17	0.032	forward	4	0.0888888888888889	0.133333333333333	0.00946757812878924	fwd
sub-17	0.032	backward	5	0.0444444444444444	0.0666666666666667	0.011392131280847	bwd
sub-17	0.032	backward	6	-0.177777777777778	-0.133333333333333	-0.0108704946921288	bwd
sub-17	0.032	backward	7	-0.0666666666666667	-0.133333333333333	-0.0143812846528836	bwd
sub-17	0.032	excluded	8	-0.0888888888888889	-0.155555555555556	-0.00220370545614152	excluded
sub-17	0.032	excluded	9	0.155555555555556	0.222222222222222	0.020675214633487	excluded
sub-17	0.032	excluded	10	0.111111111111111	0.155555555555556	0.00616125890853318	excluded
sub-17	0.032	excluded	11	-0.0444444444444444	-0.0222222222222222	-0.00539633091325555	excluded
sub-17	0.032	excluded	12	-0.155555555555556	-0.177777777777778	-0.015516293855686	excluded
sub-17	0.032	excluded	13	-0.111111111111111	-0.111111111111111	-0.0137033420258755	excluded
sub-17	0.064	excluded	1	0.0444444444444444	0.0444444444444444	-0.00152968032468979	excluded
sub-17	0.064	forward	2	0.0444444444444445	0.155555555555556	0.00986806811187791	fwd
sub-17	0.064	forward	3	0	-0.0222222222222222	0.00575234154540281	fwd
sub-17	0.064	forward	4	-0.0888888888888889	-0.155555555555556	0.0136703954365163	fwd
sub-17	0.064	backward	5	0.0222222222222222	0.0444444444444444	0.00843210736047842	bwd
sub-17	0.064	backward	6	-0.0444444444444445	-0.0222222222222222	-0.00192678845942376	bwd
sub-17	0.064	backward	7	-0.0888888888888889	-0.0888888888888889	-0.000804029612699663	bwd
sub-17	0.064	excluded	8	0.0666666666666667	0.0888888888888889	-0.0103179747369452	excluded
sub-17	0.064	excluded	9	0.266666666666667	0.266666666666667	0.00605550413651164	excluded
sub-17	0.064	excluded	10	7.39233134582228e-18	0.0666666666666667	0.00572312193390132	excluded
sub-17	0.064	excluded	11	-0.244444444444444	-0.288888888888889	-0.0101406808277357	excluded
sub-17	0.064	excluded	12	-0.177777777777778	-0.2	-0.0198090868372156	excluded
sub-17	0.064	excluded	13	-0.0444444444444445	-0.0666666666666667	-0.00497329772597874	excluded
sub-17	0.128	excluded	1	-0.266666666666667	-0.222222222222222	-0.00407930329738637	excluded
sub-17	0.128	forward	2	-0.155555555555556	-0.0444444444444444	-0.00829612851429921	fwd
sub-17	0.128	forward	3	0.177777777777778	0.133333333333333	0.0169118818956816	fwd
sub-17	0.128	forward	4	0.0444444444444445	0.0888888888888889	0.00835495515267349	fwd
sub-17	0.128	backward	5	-0.0888888888888889	-0.0222222222222222	0.00454129767444983	bwd
sub-17	0.128	backward	6	-0.0888888888888889	-0.133333333333333	-0.00705443226468321	bwd
sub-17	0.128	backward	7	-0.111111111111111	-0.133333333333333	-0.0209922163823752	bwd
sub-17	0.128	backward	8	0.0888888888888889	0.0444444444444444	0.0205635763086264	bwd
sub-17	0.128	excluded	9	-0.0444444444444444	-0.0888888888888889	-0.00464741120000222	excluded
sub-17	0.128	excluded	10	0.0666666666666667	0.111111111111111	0.0044072705297306	excluded
sub-17	0.128	excluded	11	-0.111111111111111	-0.0222222222222222	-0.0125746840492301	excluded
sub-17	0.128	excluded	12	0.155555555555556	0.2	0.00823231970724128	excluded
sub-17	0.128	excluded	13	-0.0888888888888889	-0.0666666666666667	-0.00536712556042696	excluded
sub-17	0.512	excluded	1	-0.133333333333333	-0.177777777777778	0.00136054926803978	excluded
sub-17	0.512	forward	2	0.0666666666666667	0.111111111111111	0.00876506360954251	fwd
sub-17	0.512	forward	3	0.2	0.244444444444444	-0.0032350433879108	fwd
sub-17	0.512	forward	4	0.377777777777778	0.533333333333333	0.035756645106197	fwd
sub-17	0.512	forward	5	0.244444444444444	0.266666666666667	0.0125919816277017	fwd
sub-17	0.512	backward	6	-0.0222222222222222	-0.0222222222222222	-0.0118541346295513	bwd
sub-17	0.512	backward	7	-0.177777777777778	-0.333333333333333	-0.0235948004030986	bwd
sub-17	0.512	backward	8	-0.422222222222222	-0.533333333333333	-0.0320530311342065	bwd
sub-17	0.512	backward	9	-0.177777777777778	-0.222222222222222	-0.00033101523833171	bwd
sub-17	0.512	excluded	10	0.0222222222222222	0	-0.00403138011407689	excluded
sub-17	0.512	excluded	11	0.133333333333333	0.288888888888889	0.0111088667793423	excluded
sub-17	0.512	excluded	12	-0.111111111111111	-0.0444444444444444	0.00728908915450601	excluded
sub-17	0.512	excluded	13	-0.222222222222222	-0.311111111111111	-0.00177279063815346	excluded
sub-17	2.048	excluded	1	-0.155555555555556	-0.177777777777778	-0.00841058343962416	excluded
sub-17	2.048	forward	2	0	0.0444444444444444	0.0136557981423073	fwd
sub-17	2.048	forward	3	0.133333333333333	0.155555555555556	0.00571923561295276	fwd
sub-17	2.048	forward	4	0.0666666666666667	0.0666666666666667	0.0102438828006451	fwd
sub-17	2.048	forward	5	0.333333333333333	0.355555555555556	0.0563435181794085	fwd
sub-17	2.048	forward	6	0.311111111111111	0.311111111111111	0.047312054253773	fwd
sub-17	2.048	forward	7	0.355555555555556	0.355555555555556	0.0322256583069176	fwd
sub-17	2.048	backward	8	0.0666666666666667	0.0888888888888889	0.00890621459566868	bwd
sub-17	2.048	backward	9	-0.111111111111111	-0.222222222222222	-0.00617710381950739	bwd
sub-17	2.048	backward	10	-0.466666666666667	-0.533333333333333	-0.0672553435731029	bwd
sub-17	2.048	backward	11	-0.555555555555556	-0.6	-0.0584208417677827	bwd
sub-17	2.048	backward	12	-0.377777777777778	-0.4	-0.0246069388453968	bwd
sub-17	2.048	backward	13	-0.244444444444444	-0.244444444444444	-0.00953555044625897	bwd
sub-18	0.032	excluded	1	-0.155555555555556	-0.111111111111111	-0.0180333880742691	excluded
sub-18	0.032	forward	2	-0.0444444444444444	-0.0666666666666667	-0.00255222428302336	fwd
sub-18	0.032	forward	3	0.155555555555556	0.266666666666667	0.0225174214412394	fwd
sub-18	0.032	forward	4	-0.0222222222222222	-0.0888888888888889	0.00734290311259699	fwd
sub-18	0.032	backward	5	-0.0666666666666667	-0.111111111111111	-0.0072714710613732	bwd
sub-18	0.032	backward	6	-0.0666666666666667	-0.133333333333333	-0.0138655308801445	bwd
sub-18	0.032	backward	7	-0.2	-0.177777777777778	-0.00421348104130953	bwd
sub-18	0.032	excluded	8	-0.0222222222222222	0.0444444444444444	0.00733032660105704	excluded
sub-18	0.032	excluded	9	-0.0444444444444445	-0.0222222222222222	0.00356802130780662	excluded
sub-18	0.032	excluded	10	-0.0444444444444444	-3.71339244076285e-18	0.00496329729924907	excluded
sub-18	0.032	excluded	11	0.244444444444444	0.222222222222222	0.0116149688112353	excluded
sub-18	0.032	excluded	12	-0.0222222222222222	-0.0222222222222222	-0.00233450498851154	excluded
sub-18	0.032	excluded	13	-0.0444444444444444	-0.155555555555556	-0.00906633824455306	excluded
sub-18	0.064	excluded	1	0.0222222222222222	0	-0.00755166344976942	excluded
sub-18	0.064	forward	2	-0.177777777777778	-0.311111111111111	-0.011434286315018	fwd
sub-18	0.064	forward	3	0.177777777777778	0.177777777777778	0.013421153567706	fwd
sub-18	0.064	forward	4	-0.0222222222222222	0.0222222222222222	0.00296988087071276	fwd
sub-18	0.064	backward	5	-0.0666666666666667	-0.0666666666666667	-0.00937008368065652	bwd
sub-18	0.064	backward	6	0.0888888888888889	0.0444444444444444	-0.00709665786108144	bwd
sub-18	0.064	backward	7	-0.155555555555556	-0.2	-0.0142394917642744	bwd
sub-18	0.064	excluded	8	-0.0888888888888889	-0.0666666666666667	0.0235115004521076	excluded
sub-18	0.064	excluded	9	0.111111111111111	0.0666666666666667	0.0192316385555828	excluded
sub-18	0.064	excluded	10	0.0222222222222222	0.0666666666666667	-0.001081837840567	excluded
sub-18	0.064	excluded	11	0.111111111111111	0.0666666666666667	0.0149645643880388	excluded
sub-18	0.064	excluded	12	-0.0666666666666667	-0.0444444444444444	-0.0190505349602367	excluded
sub-18	0.064	excluded	13	-0.0888888888888889	-0.111111111111111	-0.00427418196254453	excluded
sub-18	0.128	excluded	1	-0.0888888888888889	-0.0222222222222222	0.0195565926185565	excluded
sub-18	0.128	forward	2	0.111111111111111	0.111111111111111	0.0142092204658886	fwd
sub-18	0.128	forward	3	0.0444444444444444	0.0444444444444444	0.0233807620350693	fwd
sub-18	0.128	forward	4	0.0444444444444445	0.0666666666666667	0.0125652748186714	fwd
sub-18	0.128	backward	5	-0.244444444444444	-0.333333333333333	-0.0217389571662934	bwd
sub-18	0.128	backward	6	-0.155555555555556	-0.333333333333333	-0.0197294303570749	bwd
sub-18	0.128	backward	7	-0.0888888888888889	-0.111111111111111	0.000766773459687867	bwd
sub-18	0.128	backward	8	0.0444444444444445	0.0444444444444444	0.0204891483199229	bwd
sub-18	0.128	excluded	9	-0.155555555555556	-0.177777777777778	-0.0310311266142824	excluded
sub-18	0.128	excluded	10	-0.266666666666667	-0.311111111111111	-0.00585571844392825	excluded
sub-18	0.128	excluded	11	-0.2	-0.222222222222222	-0.011677020297302	excluded
sub-18	0.128	excluded	12	0.0444444444444444	0.0222222222222222	0.0171516166840926	excluded
sub-18	0.128	excluded	13	-0.0666666666666667	-0.0888888888888889	-0.0180871355230083	excluded
sub-18	0.512	excluded	1	0.0222222222222222	3.69712940817557e-18	0.00585468825900898	excluded
sub-18	0.512	forward	2	-0.177777777777778	-0.2	-0.0260765364371338	fwd
sub-18	0.512	forward	3	-0.0666666666666667	-0.0888888888888889	-0.00427373003791759	fwd
sub-18	0.512	forward	4	0.2	0.222222222222222	0.00744406977313618	fwd
sub-18	0.512	forward	5	0.0666666666666667	0.2	0.0153696262721742	fwd
sub-18	0.512	backward	6	0.0888888888888889	0.177777777777778	0.00891521503912153	bwd
sub-18	0.512	backward	7	0.0222222222222222	-0.0222222222222222	-0.0100207043171354	bwd
sub-18	0.512	backward	8	0.0222222222222222	-0.0444444444444444	-0.0100237602021845	bwd
sub-18	0.512	backward	9	0.0444444444444444	0.0444444444444444	-0.00761294707234938	bwd
sub-18	0.512	excluded	10	0.177777777777778	0.111111111111111	0.00662038089750941	excluded
sub-18	0.512	excluded	11	0.111111111111111	0.2	-0.000856354004061163	excluded
sub-18	0.512	excluded	12	0.0666666666666667	0.133333333333333	0.00994420409092711	excluded
sub-18	0.512	excluded	13	0.0888888888888889	0.133333333333333	0.0047158477389045	excluded
sub-18	2.048	excluded	1	-0.222222222222222	-0.222222222222222	-0.0132576903084055	excluded
sub-18	2.048	forward	2	-0.0888888888888889	-0.133333333333333	-0.0115552285778493	fwd
sub-18	2.048	forward	3	-0.2	-0.266666666666667	-0.00421714082911095	fwd
sub-18	2.048	forward	4	0.0222222222222222	0.0666666666666667	0.00849453415993631	fwd
sub-18	2.048	forward	5	0.333333333333333	0.466666666666667	0.0356299113183299	fwd
sub-18	2.048	forward	6	0.466666666666667	0.577777777777778	0.0608076944708497	fwd
sub-18	2.048	forward	7	0.311111111111111	0.466666666666667	0.0458511946238224	fwd
sub-18	2.048	backward	8	0.133333333333333	0.222222222222222	0.0183075780918549	bwd
sub-18	2.048	backward	9	-0.0666666666666667	-0.133333333333333	-0.0100696030092725	bwd
sub-18	2.048	backward	10	-0.4	-0.6	-0.0436312393744888	bwd
sub-18	2.048	backward	11	-0.466666666666667	-0.533333333333333	-0.060599345573816	bwd
sub-18	2.048	backward	12	-0.4	-0.422222222222222	-0.0297490822990279	bwd
sub-18	2.048	backward	13	-0.0444444444444444	-0.0888888888888889	0.00398841730717769	bwd
sub-19	0.032	excluded	1	-0.133333333333333	-0.155555555555556	-0.00528322160216583	excluded
sub-19	0.032	forward	2	0.0222222222222222	-0.0444444444444444	0.00654140461360768	fwd
sub-19	0.032	forward	3	0.2	0.288888888888889	0.0195046711464627	fwd
sub-19	0.032	forward	4	0.0888888888888889	0.0888888888888889	0.019349238861701	fwd
sub-19	0.032	backward	5	-0.0666666666666667	-3.70797142990043e-18	1.93411450010175e-05	bwd
sub-19	0.032	backward	6	0.0222222222222222	0.0222222222222222	-0.00930528454249571	bwd
sub-19	0.032	backward	7	-0.0666666666666667	-0.177777777777778	-0.0171207858144899	bwd
sub-19	0.032	excluded	8	-0.0666666666666667	-0.0222222222222222	0.00818383709517366	excluded
sub-19	0.032	excluded	9	-0.0888888888888889	-0.0666666666666667	-0.0100428824761563	excluded
sub-19	0.032	excluded	10	0.111111111111111	0.0666666666666667	0.0149795174135016	excluded
sub-19	0.032	excluded	11	-0.2	-0.244444444444444	-0.0265529795158532	excluded
sub-19	0.032	excluded	12	0.111111111111111	0.133333333333333	0.0195632666981603	excluded
sub-19	0.032	excluded	13	-0.177777777777778	-0.133333333333333	-0.0198361230224471	excluded
sub-19	0.064	excluded	1	-0.0444444444444444	-0.0444444444444444	-0.00772265766917745	excluded
sub-19	0.064	forward	2	-0.0666666666666667	-3.71519944438366e-18	-0.00558895544470799	fwd
sub-19	0.064	forward	3	0.0888888888888889	0.0666666666666667	0.0138974865841045	fwd
sub-19	0.064	forward	4	0.2	0.266666666666667	0.0144223332333123	fwd
sub-19	0.064	backward	5	-0.0222222222222222	0.0222222222222222	0.017664633985841	bwd
sub-19	0.064	backward	6	-0.311111111111111	-0.422222222222222	-0.0349621355646811	bwd
sub-19	0.064	backward	7	-0.222222222222222	-0.266666666666667	-0.0278044868421117	bwd
sub-19	0.064	excluded	8	-0.333333333333333	-0.311111111111111	-0.0202607299487622	excluded
sub-19	0.064	excluded	9	-0.0444444444444444	-0.0444444444444444	-0.00242093155890021	excluded
sub-19	0.064	excluded	10	0.111111111111111	0.111111111111111	0.00825106171331853	excluded
sub-19	0.064	excluded	11	0.133333333333333	0.133333333333333	0.0184644372763666	excluded
sub-19	0.064	excluded	12	0.0444444444444444	0.0666666666666667	0.0151039942505391	excluded
sub-19	0.064	excluded	13	-0.0222222222222222	-0.0444444444444444	0.0109559499848588	excluded
sub-19	0.128	excluded	1	-0.133333333333333	-0.177777777777778	-0.000744435780990577	excluded
sub-19	0.128	forward	2	-0.0666666666666667	-0.133333333333333	0.00204098559926282	fwd
sub-19	0.128	forward	3	0.0888888888888889	0.133333333333333	0.00378592454788864	fwd
sub-19	0.128	forward	4	0.0666666666666667	0.0444444444444444	0.00186311460288927	fwd
sub-19	0.128	backward	5	0.2	0.266666666666667	0.0211125288283145	bwd
sub-19	0.128	backward	6	-0.0888888888888889	-0.177777777777778	-0.00663588379101446	bwd
sub-19	0.128	backward	7	-0.177777777777778	-0.133333333333333	0.00384635556604599	bwd
sub-19	0.128	backward	8	-0.0888888888888889	-0.0444444444444444	-0.0163367005759948	bwd
sub-19	0.128	excluded	9	-0.0888888888888889	-0.155555555555556	-0.00439277694559464	excluded
sub-19	0.128	excluded	10	-0.0222222222222222	-0.133333333333333	0.00721533998316571	excluded
sub-19	0.128	excluded	11	-0.155555555555556	-0.177777777777778	-0.00925242745591768	excluded
sub-19	0.128	excluded	12	-0.0666666666666667	-0.133333333333333	-0.00215170381607148	excluded
sub-19	0.128	excluded	13	-0.0666666666666667	-0.0666666666666667	-0.000350320761983298	excluded
sub-19	0.512	excluded	1	-0.0444444444444444	-0.0222222222222222	-0.000535244042266993	excluded
sub-19	0.512	forward	2	0.244444444444444	0.311111111111111	0.0252017333683652	fwd
sub-19	0.512	forward	3	0.155555555555556	0.111111111111111	0.00447597535000466	fwd
sub-19	0.512	forward	4	0.355555555555556	0.422222222222222	0.0347913152124152	fwd
sub-19	0.512	forward	5	0.0666666666666667	0.0444444444444444	0.0115195007834806	fwd
sub-19	0.512	backward	6	-0.0666666666666667	-0.133333333333333	-0.0102701185922542	bwd
sub-19	0.512	backward	7	-0.355555555555556	-0.377777777777778	-0.0362279549792534	bwd
sub-19	0.512	backward	8	-0.244444444444444	-0.266666666666667	-0.0161798314496114	bwd
sub-19	0.512	backward	9	0.0444444444444444	3.69893641179638e-18	-0.00127096561318407	bwd
sub-19	0.512	excluded	10	0.0666666666666667	0.0666666666666667	-0.00146688419536869	excluded
sub-19	0.512	excluded	11	-0.0222222222222222	3.70797142990043e-18	-0.000197026974265551	excluded
sub-19	0.512	excluded	12	0.0666666666666667	0.0888888888888889	-0.000900043624991236	excluded
sub-19	0.512	excluded	13	-0.133333333333333	-0.0888888888888889	-0.00894045524306997	excluded
sub-19	2.048	excluded	1	-0.133333333333333	-0.0666666666666667	-0.00628140786453388	excluded
sub-19	2.048	forward	2	0.266666666666667	0.333333333333333	0.00205979071106435	fwd
sub-19	2.048	forward	3	0.0888888888888889	0.244444444444444	0.00501043257575689	fwd
sub-19	2.048	forward	4	0.377777777777778	0.488888888888889	0.0139945740497401	fwd
sub-19	2.048	forward	5	0.466666666666667	0.6	0.0284047242451731	fwd
sub-19	2.048	forward	6	0.644444444444444	0.711111111111111	0.0619222260551776	fwd
sub-19	2.048	forward	7	0.511111111111111	0.622222222222222	0.0506715652155617	fwd
sub-19	2.048	backward	8	0.311111111111111	0.422222222222222	0.0376881237079667	bwd
sub-19	2.048	backward	9	0.0666666666666667	0.111111111111111	-0.00856370012147971	bwd
sub-19	2.048	backward	10	-0.266666666666667	-0.333333333333333	-0.0348326157785594	bwd
sub-19	2.048	backward	11	-0.377777777777778	-0.466666666666667	-0.0681046373430728	bwd
sub-19	2.048	backward	12	-0.288888888888889	-0.422222222222222	-0.0644878495358612	bwd
sub-19	2.048	backward	13	-0.0888888888888889	-0.0888888888888889	-0.0174812259169334	bwd
sub-20	0.032	excluded	1	0.133333333333333	0.155555555555556	0.0315120692110739	excluded
sub-20	0.032	forward	2	-0.0444444444444444	-0.155555555555556	0.00621060258144257	fwd
sub-20	0.032	forward	3	0.244444444444444	0.266666666666667	0.0415542988380856	fwd
sub-20	0.032	forward	4	-0.133333333333333	-0.111111111111111	-0.0118954268192902	fwd
sub-20	0.032	backward	5	0.0444444444444444	0.0444444444444444	-0.0100693767086687	bwd
sub-20	0.032	backward	6	-0.288888888888889	-0.311111111111111	-0.0159583993632739	bwd
sub-20	0.032	backward	7	-0.111111111111111	-0.111111111111111	-0.00875945246593612	bwd
sub-20	0.032	excluded	8	-7.39064480910952e-18	-0.0666666666666667	0.000558390171027494	excluded
sub-20	0.032	excluded	9	-0.177777777777778	-0.222222222222222	-0.0151829332593598	excluded
sub-20	0.032	excluded	10	-0.0666666666666667	-0.0888888888888889	-0.0161614316660367	excluded
sub-20	0.032	excluded	11	0.288888888888889	0.266666666666667	0.0237585364725066	excluded
sub-20	0.032	excluded	12	-0.0666666666666667	-0.133333333333333	-0.00645544142044979	excluded
sub-20	0.032	excluded	13	-0.133333333333333	-0.222222222222222	-0.0191114355711209	excluded
sub-20	0.064	excluded	1	0.155555555555556	0.133333333333333	0.027146657351978	excluded
sub-20	0.064	forward	2	0.0666666666666667	0.111111111111111	0.0172311033887039	fwd
sub-20	0.064	forward	3	0.0666666666666667	0.0222222222222222	0.0101115211528476	fwd
sub-20	0.064	forward	4	-0.0444444444444444	-0.0888888888888889	0.00719987642912899	fwd
sub-20	0.064	backward	5	-0.0444444444444444	-0.155555555555556	0.0141371195136984	bwd
sub-20	0.064	backward	6	-0.0666666666666667	-0.0666666666666667	-0.0150017603343601	bwd
sub-20	0.064	backward	7	-0.155555555555556	-0.0888888888888889	-0.00441075124846714	bwd
sub-20	0.064	excluded	8	0.0222222222222222	0.111111111111111	0.0279650337949884	excluded
sub-20	0.064	excluded	9	-0.0222222222222222	0.0222222222222222	0.00621302014986551	excluded
sub-20	0.064	excluded	10	-0.0444444444444444	-0.111111111111111	-0.00819872991524634	excluded
sub-20	0.064	excluded	11	-0.266666666666667	-0.311111111111111	-0.0268900082559351	excluded
sub-20	0.064	excluded	12	-0.244444444444444	-0.266666666666667	-0.0220013980549455	excluded
sub-20	0.064	excluded	13	-0.244444444444444	-0.377777777777778	-0.0335016839722567	excluded
sub-20	0.128	excluded	1	0.0666666666666667	0.0666666666666667	-0.00596826306852859	excluded
sub-20	0.128	forward	2	0	0.133333333333333	-0.00819299542154623	fwd
sub-20	0.128	forward	3	0.133333333333333	0.111111111111111	0.0145624777561479	fwd
sub-20	0.128	forward	4	7.39606581997195e-18	0.0888888888888889	0.00258500860713851	fwd
sub-20	0.128	backward	5	-0.133333333333333	-0.155555555555556	-0.0295809009973365	bwd
sub-20	0.128	backward	6	-0.133333333333333	-0.222222222222222	-0.015312207930568	bwd
sub-20	0.128	backward	7	-0.177777777777778	-0.266666666666667	-0.0224650479409642	bwd
sub-20	0.128	backward	8	0	-0.0222222222222222	0.00334014663262469	bwd
sub-20	0.128	excluded	9	0.133333333333333	0.177777777777778	-0.00171101396915186	excluded
sub-20	0.128	excluded	10	0.0666666666666667	0.0444444444444444	0.0139239528402129	excluded
sub-20	0.128	excluded	11	0.288888888888889	0.288888888888889	0.0176648338509305	excluded
sub-20	0.128	excluded	12	0.222222222222222	0.266666666666667	0.0283898112043277	excluded
sub-20	0.128	excluded	13	0	0.0222222222222222	0.00276419843671325	excluded
sub-20	0.512	excluded	1	-0.0888888888888889	-0.266666666666667	-0.00119961560229224	excluded
sub-20	0.512	forward	2	0.288888888888889	0.266666666666667	0.00734970065873455	fwd
sub-20	0.512	forward	3	0.177777777777778	0.2	0.0198389875607617	fwd
sub-20	0.512	forward	4	0.422222222222222	0.444444444444444	0.0418853913699799	fwd
sub-20	0.512	forward	5	0.0444444444444444	0.0666666666666667	0.00160489963759985	fwd
sub-20	0.512	backward	6	-0.377777777777778	-0.355555555555556	-0.030309176145095	bwd
sub-20	0.512	backward	7	-0.333333333333333	-0.355555555555556	-0.0361608426240368	bwd
sub-20	0.512	backward	8	-0.0666666666666667	-0.111111111111111	-0.0140858708592697	bwd
sub-20	0.512	backward	9	-0.0888888888888889	-0.111111111111111	-0.0122873184664458	bwd
sub-20	0.512	excluded	10	-0.0222222222222222	-0.0888888888888889	0.00177308405059562	excluded
sub-20	0.512	excluded	11	0.155555555555556	0.288888888888889	0.00787483099183972	excluded
sub-20	0.512	excluded	12	0.133333333333333	0.155555555555556	0.0110027267948623	excluded
sub-20	0.512	excluded	13	0	-0.0888888888888889	0.00271320263276598	excluded
sub-20	2.048	excluded	1	0.0444444444444444	3.71519944438366e-18	-0.00116872915794523	excluded
sub-20	2.048	forward	2	0.0444444444444444	0.0222222222222222	0.0116021230483474	fwd
sub-20	2.048	forward	3	0.111111111111111	0.177777777777778	-0.00188850454845773	fwd
sub-20	2.048	forward	4	0.266666666666667	0.222222222222222	0.0201907415612745	fwd
sub-20	2.048	forward	5	0.377777777777778	0.511111111111111	0.047817084795294	fwd
sub-20	2.048	forward	6	0.488888888888889	0.622222222222222	0.0595029944098638	fwd
sub-20	2.048	forward	7	0.333333333333333	0.333333333333333	0.0278074807289873	fwd
sub-20	2.048	backward	8	0.0888888888888889	0.0888888888888889	0.00606019044131146	bwd
sub-20	2.048	backward	9	-0.266666666666667	-0.311111111111111	-0.0316948270831665	bwd
sub-20	2.048	backward	10	-0.311111111111111	-0.422222222222222	-0.0441588638389789	bwd
sub-20	2.048	backward	11	-0.355555555555556	-0.4	-0.0561038947602256	bwd
sub-20	2.048	backward	12	-0.244444444444444	-0.311111111111111	-0.0341367270874899	bwd
sub-20	2.048	backward	13	-0.111111111111111	-0.133333333333333	-0.00382906850881464	bwd
sub-21	0.032	excluded	1	-0.0666666666666667	-0.133333333333333	-0.0096973966229159	excluded
sub-21	0.032	forward	2	-0.266666666666667	-0.288888888888889	-0.0245136390606294	fwd
sub-21	0.032	forward	3	-0.155555555555556	-0.266666666666667	-0.0162932281345544	fwd
sub-21	0.032	forward	4	-0.2	-0.311111111111111	-0.0265889840175509	fwd
sub-21	0.032	backward	5	0.0666666666666667	0.133333333333333	0.00415981985354521	bwd
sub-21	0.032	backward	6	0.155555555555556	0.2	-0.00756726539004702	bwd
sub-21	0.032	backward	7	-0.155555555555556	-0.111111111111111	-0.0102411781547675	bwd
sub-21	0.032	excluded	8	0.177777777777778	0.266666666666667	0.0116842734608639	excluded
sub-21	0.032	excluded	9	0.0666666666666667	0.0666666666666667	0.00972187581529372	excluded
sub-21	0.032	excluded	10	0.0666666666666667	0.155555555555556	0.00522501497610903	excluded
sub-21	0.032	excluded	11	0.133333333333333	0.2	0.00644444531452116	excluded
sub-21	0.032	excluded	12	0.0888888888888889	0.133333333333333	0.010454666908122	excluded
sub-21	0.032	excluded	13	0.222222222222222	0.311111111111111	0.0472115950520101	excluded
sub-21	0.064	excluded	1	-0.0444444444444444	-0.0888888888888889	-0.00948032837924714	excluded
sub-21	0.064	forward	2	0.0222222222222222	0.0888888888888889	-0.0045489106435488	fwd
sub-21	0.064	forward	3	-0.244444444444444	-0.266666666666667	-0.0159534915261509	fwd
sub-21	0.064	forward	4	-0.155555555555556	-0.2	-0.0313866989046683	fwd
sub-21	0.064	backward	5	-0.111111111111111	-0.0888888888888889	-0.0171543901358697	bwd
sub-21	0.064	backward	6	0.0666666666666667	0.111111111111111	-0.00632664611098715	bwd
sub-21	0.064	backward	7	0.2	0.311111111111111	0.00228023982208035	bwd
sub-21	0.064	excluded	8	0.177777777777778	0.155555555555556	0.012543416549034	excluded
sub-21	0.064	excluded	9	0.177777777777778	0.2	0.00112844052177044	excluded
sub-21	0.064	excluded	10	0.0666666666666667	0.0666666666666667	0.0213143925044936	excluded
sub-21	0.064	excluded	11	0.333333333333333	0.355555555555556	0.0243488438765126	excluded
sub-21	0.064	excluded	12	0.0888888888888889	0.0888888888888889	0.00823252986739632	excluded
sub-21	0.064	excluded	13	-0.0222222222222222	0	0.0150026025591847	excluded
sub-21	0.128	excluded	1	0.0444444444444444	0.0222222222222222	-0.00632869100190546	excluded
sub-21	0.128	forward	2	0.111111111111111	0.2	0.020012504241203	fwd
sub-21	0.128	forward	3	0.0444444444444444	-3.70074341541719e-18	-0.00816709295811383	fwd
sub-21	0.128	forward	4	-0.2	-0.2	-0.0283228234181245	fwd
sub-21	0.128	backward	5	-0.288888888888889	-0.355555555555556	-0.0223153886621163	bwd
sub-21	0.128	backward	6	0.0444444444444444	0.0666666666666667	0.00594253467470592	bwd
sub-21	0.128	backward	7	-0.0888888888888889	-0.177777777777778	-0.0353536089827404	bwd
sub-21	0.128	backward	8	0.222222222222222	0.311111111111111	0.0193934193094902	bwd
sub-21	0.128	excluded	9	0.111111111111111	0.0888888888888889	-0.00427774740889105	excluded
sub-21	0.128	excluded	10	0.444444444444444	0.466666666666667	0.0205063310056669	excluded
sub-21	0.128	excluded	11	7.39606581997195e-18	0.155555555555556	0.00723305512025204	excluded
sub-21	0.128	excluded	12	-0.0222222222222222	-0.0222222222222222	0.0130275744994755	excluded
sub-21	0.128	excluded	13	0.0444444444444444	0	0.0186499335810981	excluded
sub-21	0.512	excluded	1	-0.0222222222222222	-0.155555555555556	-0.00840308819424383	excluded
sub-21	0.512	forward	2	-0.133333333333333	-0.0888888888888889	-0.0118435325301151	fwd
sub-21	0.512	forward	3	7.39425881635114e-18	0.0888888888888889	-0.00578314383895224	fwd
sub-21	0.512	forward	4	0.0444444444444444	0.133333333333333	0.0050051584206499	fwd
sub-21	0.512	forward	5	-0.0222222222222222	-0.0222222222222222	0.0063924411745394	fwd
sub-21	0.512	backward	6	-0.0444444444444444	-0.0888888888888889	0.00796627152982588	bwd
sub-21	0.512	backward	7	-0.177777777777778	-0.222222222222222	-0.0200446098738374	bwd
sub-21	0.512	backward	8	0.0888888888888889	0.155555555555556	0.00119881086211007	bwd
sub-21	0.512	backward	9	-0.0444444444444445	-0.0222222222222222	-0.0120016832654758	bwd
sub-21	0.512	excluded	10	-0.111111111111111	-0.111111111111111	-0.0121047598909333	excluded
sub-21	0.512	excluded	11	0.111111111111111	0.0444444444444444	0.0129941761949613	excluded
sub-21	0.512	excluded	12	0.177777777777778	0.133333333333333	0.0109178236534134	excluded
sub-21	0.512	excluded	13	0.133333333333333	0.133333333333333	0.0257061357580578	excluded
sub-21	2.048	excluded	1	-0.133333333333333	-0.177777777777778	-0.0103799381939921	excluded
sub-21	2.048	forward	2	-0.244444444444444	-0.311111111111111	-0.0115102769399865	fwd
sub-21	2.048	forward	3	-0.266666666666667	-0.311111111111111	-0.0195850792517085	fwd
sub-21	2.048	forward	4	-0.0666666666666667	-0.133333333333333	-0.00388761486002671	fwd
sub-21	2.048	forward	5	0.422222222222222	0.488888888888889	0.0452845515672404	fwd
sub-21	2.048	forward	6	0.355555555555556	0.444444444444444	0.0405498526780255	fwd
sub-21	2.048	forward	7	0.311111111111111	0.311111111111111	0.032923409461726	fwd
sub-21	2.048	backward	8	0.222222222222222	0.288888888888889	0.0138640022800734	bwd
sub-21	2.048	backward	9	-0.111111111111111	-0.111111111111111	-0.00232062234845511	bwd
sub-21	2.048	backward	10	-0.444444444444444	-0.533333333333333	-0.047786826985675	bwd
sub-21	2.048	backward	11	-0.288888888888889	-0.355555555555556	-0.0231510045798425	bwd
sub-21	2.048	backward	12	-0.2	-0.2	-0.0198508003334366	bwd
sub-21	2.048	backward	13	0.111111111111111	0.133333333333333	0.00585034750605768	bwd
sub-22	0.032	excluded	1	0.0444444444444444	0.0888888888888889	0.0160632124594511	excluded
sub-22	0.032	forward	2	0.0444444444444444	0.177777777777778	0.00458085604716397	fwd
sub-22	0.032	forward	3	0	-0.0222222222222222	-0.0269222324080503	fwd
sub-22	0.032	forward	4	-0.2	-0.377777777777778	-0.0418831925700362	fwd
sub-22	0.032	backward	5	-0.0888888888888889	-0.0444444444444444	-0.019890582257553	bwd
sub-22	0.032	backward	6	0.0888888888888889	0.111111111111111	-0.003933051578844	bwd
sub-22	0.032	backward	7	0.133333333333333	0.155555555555556	0.0124343071580632	bwd
sub-22	0.032	excluded	8	0.0222222222222222	0.0222222222222222	0.00464316066100525	excluded
sub-22	0.032	excluded	9	0.0666666666666667	0.0666666666666667	0.00178097620055301	excluded
sub-22	0.032	excluded	10	0.244444444444444	0.2	0.0220457764451965	excluded
sub-22	0.032	excluded	11	0.133333333333333	0.155555555555556	0.00192026168099324	excluded
sub-22	0.032	excluded	12	0.133333333333333	0.2	0.0176526047926833	excluded
sub-22	0.032	excluded	13	0.244444444444444	0.222222222222222	0.0115079033693738	excluded
sub-22	0.064	excluded	1	0.0222222222222222	-0.0666666666666667	-0.0133651461987191	excluded
sub-22	0.064	forward	2	-0.0222222222222222	-0.0222222222222222	0.00604636308109704	fwd
sub-22	0.064	forward	3	-0.0666666666666667	0.0222222222222222	-0.00318836514865293	fwd
sub-22	0.064	forward	4	-0.222222222222222	-0.288888888888889	-0.0439932286771347	fwd
sub-22	0.064	backward	5	-0.111111111111111	-0.222222222222222	-0.0128522499141134	bwd
sub-22	0.064	backward	6	-0.111111111111111	-0.155555555555556	0.0020498826552143	bwd
sub-22	0.064	backward	7	0.111111111111111	0.155555555555556	0.00290231235035098	bwd
sub-22	0.064	excluded	8	0.155555555555556	0.2	0.0163668344408453	excluded
sub-22	0.064	excluded	9	0.0888888888888889	0.155555555555556	0.00904648450640254	excluded
sub-22	0.064	excluded	10	0.177777777777778	0.244444444444444	0.00378861907722407	excluded
sub-22	0.064	excluded	11	0.0888888888888889	0.155555555555556	-0.0035826279416484	excluded
sub-22	0.064	excluded	12	0.4	0.555555555555556	0.0271633120882344	excluded
sub-22	0.064	excluded	13	0.333333333333333	0.333333333333333	0.00961780968089996	excluded
sub-22	0.128	excluded	1	0.0888888888888889	0.2	0.0105243549132921	excluded
sub-22	0.128	forward	2	-0.244444444444444	-0.266666666666667	-0.0198460398081854	fwd
sub-22	0.128	forward	3	-7.40305290063908e-18	-0.177777777777778	-0.0188693493358367	fwd
sub-22	0.128	forward	4	-0.0222222222222222	-0.0222222222222222	-0.00873376098103628	fwd
sub-22	0.128	backward	5	-0.177777777777778	-0.266666666666667	-0.0246427337410158	bwd
sub-22	0.128	backward	6	-0.0666666666666667	-0.155555555555556	-0.0243322394139656	bwd
sub-22	0.128	backward	7	-0.0888888888888889	-0.111111111111111	-0.0165360613663814	bwd
sub-22	0.128	backward	8	0.111111111111111	0.111111111111111	0.00634770824946781	bwd
sub-22	0.128	excluded	9	0.288888888888889	0.266666666666667	0.0312001407338436	excluded
sub-22	0.128	excluded	10	0.222222222222222	0.244444444444444	0.0215557363996688	excluded
sub-22	0.128	excluded	11	0.244444444444444	0.244444444444444	0.00922227931210389	excluded
sub-22	0.128	excluded	12	0.0888888888888889	0.133333333333333	0.0170017759507609	excluded
sub-22	0.128	excluded	13	0.133333333333333	0.222222222222222	0.0171081890872841	excluded
sub-22	0.512	excluded	1	0.0222222222222222	-1.11022302462516e-17	0.0149819097326306	excluded
sub-22	0.512	forward	2	0.0444444444444444	0.0666666666666667	0.00194552614792806	fwd
sub-22	0.512	forward	3	-0.133333333333333	-0.111111111111111	-0.0136623140990655	fwd
sub-22	0.512	forward	4	0.0666666666666667	0.0222222222222222	0.00398748593394773	fwd
sub-22	0.512	forward	5	0.0222222222222222	0.0888888888888889	-0.00815577735759002	fwd
sub-22	0.512	backward	6	0.0444444444444445	0.0444444444444444	0.011281462409482	bwd
sub-22	0.512	backward	7	-0.111111111111111	-0.2	-0.0123608232646135	bwd
sub-22	0.512	backward	8	0.0444444444444444	0.0888888888888889	0.00550011293302617	bwd
sub-22	0.512	backward	9	-0.111111111111111	-0.0888888888888889	-0.00153652829136708	bwd
sub-22	0.512	excluded	10	0.0888888888888889	0.0666666666666667	0.000346193041986271	excluded
sub-22	0.512	excluded	11	0.0888888888888889	0.111111111111111	0.0139939213838436	excluded
sub-22	0.512	excluded	12	-0.244444444444444	-0.333333333333333	-0.0205297634807618	excluded
sub-22	0.512	excluded	13	0.0666666666666667	0.0666666666666667	0.0042085949105535	excluded
sub-22	2.048	excluded	1	0.0444444444444444	-0.0444444444444444	0.0182110050029727	excluded
sub-22	2.048	forward	2	-0.133333333333333	-0.177777777777778	-0.0104906757629673	fwd
sub-22	2.048	forward	3	-0.177777777777778	-0.155555555555556	-0.0221926020267599	fwd
sub-22	2.048	forward	4	-0.133333333333333	-0.111111111111111	-0.0123770567639469	fwd
sub-22	2.048	forward	5	0.466666666666667	0.488888888888889	0.0396348058254986	fwd
sub-22	2.048	forward	6	0.466666666666667	0.533333333333333	0.0373992325073013	fwd
sub-22	2.048	forward	7	0.355555555555556	0.4	0.0385244265731704	fwd
sub-22	2.048	backward	8	0.0444444444444444	0.0888888888888889	0.00364979565782517	bwd
sub-22	2.048	backward	9	-0.377777777777778	-0.511111111111111	-0.0275291363832578	bwd
sub-22	2.048	backward	10	-0.288888888888889	-0.333333333333333	-0.0371719740256838	bwd
sub-22	2.048	backward	11	-0.355555555555556	-0.444444444444444	-0.0477700323885014	bwd
sub-22	2.048	backward	12	-0.0666666666666667	-0.111111111111111	-0.00587186111438822	bwd
sub-22	2.048	backward	13	0.111111111111111	0.111111111111111	0.0259840728987372	bwd
sub-23	0.032	excluded	1	0.288888888888889	0.311111111111111	-0.000774143636982809	excluded
sub-23	0.032	forward	2	0.288888888888889	0.355555555555556	0.0252641689572708	fwd
sub-23	0.032	forward	3	0.222222222222222	0.311111111111111	0.0364954052103179	fwd
sub-23	0.032	forward	4	0.0444444444444444	0.0222222222222222	-0.00189658211965412	fwd
sub-23	0.032	backward	5	-0.0444444444444445	7.38341679462628e-18	-0.021919305960836	bwd
sub-23	0.032	backward	6	-0.133333333333333	-0.2	-0.0150637433681613	bwd
sub-23	0.032	backward	7	0.0888888888888889	0.0222222222222222	-0.00181981981576217	bwd
sub-23	0.032	excluded	8	0.0666666666666667	0.0666666666666667	-0.00537741489462388	excluded
sub-23	0.032	excluded	9	0.222222222222222	0.222222222222222	0.00121498956133853	excluded
sub-23	0.032	excluded	10	0	-0.0222222222222222	-0.000114344350735608	excluded
sub-23	0.032	excluded	11	-7.40317336754713e-18	0.0444444444444444	-0.00282726052721039	excluded
sub-23	0.032	excluded	12	-0.177777777777778	-0.222222222222222	-0.0115816584867108	excluded
sub-23	0.032	excluded	13	0.0222222222222222	0.0222222222222222	-0.00160029056825014	excluded
sub-23	0.064	excluded	1	-0.155555555555556	-0.2	-0.0227571160206283	excluded
sub-23	0.064	forward	2	0.0888888888888889	0.0888888888888889	0.00324400270385908	fwd
sub-23	0.064	forward	3	0.222222222222222	0.288888888888889	0.0182481321227046	fwd
sub-23	0.064	forward	4	0.355555555555556	0.4	0.0374966829839283	fwd
sub-23	0.064	backward	5	-0.222222222222222	-0.266666666666667	-0.00193653381134854	bwd
sub-23	0.064	backward	6	-0.155555555555556	-0.155555555555556	-0.0195411934267601	bwd
sub-23	0.064	backward	7	-0.0666666666666667	-0.111111111111111	-0.0111279165337073	bwd
sub-23	0.064	excluded	8	-0.133333333333333	-0.177777777777778	-0.00264595451861462	excluded
sub-23	0.064	excluded	9	-0.133333333333333	-0.111111111111111	-0.00178357457319008	excluded
sub-23	0.064	excluded	10	-0.177777777777778	-0.244444444444444	-0.00249281778829914	excluded
sub-23	0.064	excluded	11	-0.0888888888888889	-0.222222222222222	-0.0111920257633015	excluded
sub-23	0.064	excluded	12	0.0666666666666667	0.111111111111111	0.0119413619966967	excluded
sub-23	0.064	excluded	13	0.0666666666666667	0.0222222222222222	0.00254695262866083	excluded
sub-23	0.128	excluded	1	0.0222222222222222	-3.71339244076285e-18	-0.0138298693556077	excluded
sub-23	0.128	forward	2	0.0444444444444444	-7.40871484531761e-18	0.00289119844300288	fwd
sub-23	0.128	forward	3	0.355555555555556	0.377777777777778	0.0420485445383942	fwd
sub-23	0.128	forward	4	0.266666666666667	0.311111111111111	0.0512759323268493	fwd
sub-23	0.128	backward	5	0.0666666666666667	3.71339244076285e-18	-0.00821985793295381	bwd
sub-23	0.128	backward	6	-0.0666666666666667	-0.133333333333333	-0.00520538883726625	bwd
sub-23	0.128	backward	7	-0.133333333333333	-0.111111111111111	-0.00440267533962173	bwd
sub-23	0.128	backward	8	-0.0444444444444444	-0.0888888888888889	-0.00305234870458073	bwd
sub-23	0.128	excluded	9	-0.0888888888888889	-0.0888888888888889	-0.00121930606410411	excluded
sub-23	0.128	excluded	10	-0.288888888888889	-0.377777777777778	-0.0226568871011887	excluded
sub-23	0.128	excluded	11	-0.222222222222222	-0.2	-0.0192881799426969	excluded
sub-23	0.128	excluded	12	-0.177777777777778	-0.266666666666667	-0.0239000828631111	excluded
sub-23	0.128	excluded	13	-0.155555555555556	-0.177777777777778	0.00555892083288455	excluded
sub-23	0.512	excluded	1	0.0888888888888889	0.111111111111111	0.000788069848506947	excluded
sub-23	0.512	forward	2	0.155555555555556	0.222222222222222	0.0165583327670465	fwd
sub-23	0.512	forward	3	0.111111111111111	0.133333333333333	0.0169583712453369	fwd
sub-23	0.512	forward	4	0.111111111111111	0.0444444444444444	0.00760009286832921	fwd
sub-23	0.512	forward	5	-0.311111111111111	-0.333333333333333	-0.0351734196845743	fwd
sub-23	0.512	backward	6	-0.177777777777778	-0.288888888888889	-0.0302116310514192	bwd
sub-23	0.512	backward	7	-0.155555555555556	-0.177777777777778	-0.0147161250104126	bwd
sub-23	0.512	backward	8	-0.0222222222222222	-3.71519944438366e-18	0.0101236607925682	bwd
sub-23	0.512	backward	9	0.266666666666667	0.266666666666667	0.0214840578710788	bwd
sub-23	0.512	excluded	10	0.155555555555556	0.177777777777778	0.0306415498761286	excluded
sub-23	0.512	excluded	11	0.0222222222222222	1.10950022317683e-17	0.00129909973063629	excluded
sub-23	0.512	excluded	12	-0.0666666666666667	-0.0222222222222222	-0.00151674950054575	excluded
sub-23	0.512	excluded	13	0	0.0444444444444444	-0.0238353097526796	excluded
sub-23	2.048	excluded	1	0.288888888888889	0.355555555555556	0.0334853205004058	excluded
sub-23	2.048	forward	2	-0.0222222222222222	-0.0444444444444444	-0.00756533858200213	fwd
sub-23	2.048	forward	3	0.0222222222222222	-0.0444444444444444	0.0051750720212649	fwd
sub-23	2.048	forward	4	0.2	0.244444444444444	0.0142703444364196	fwd
sub-23	2.048	forward	5	0.244444444444444	0.222222222222222	0.0349004996173939	fwd
sub-23	2.048	forward	6	0.111111111111111	0.222222222222222	0.0263464912872166	fwd
sub-23	2.048	forward	7	0.0444444444444444	0.0666666666666667	0.0130891890071797	fwd
sub-23	2.048	backward	8	-0.0888888888888889	-0.155555555555556	-0.00432469738249863	bwd
sub-23	2.048	backward	9	-0.311111111111111	-0.222222222222222	-0.0245404472754916	bwd
sub-23	2.048	backward	10	-0.444444444444444	-0.533333333333333	-0.0362088434474227	bwd
sub-23	2.048	backward	11	-0.355555555555556	-0.422222222222222	-0.0554661583499417	bwd
sub-23	2.048	backward	12	0	-0.133333333333333	-0.00398177586103474	bwd
sub-23	2.048	backward	13	0.0444444444444444	3.69351540093395e-18	0.00482034402851094	bwd
sub-25	0.032	excluded	1	-0.133333333333333	-0.0666666666666667	-0.0116331103610907	excluded
sub-25	0.032	forward	2	0.111111111111111	0.266666666666667	0.0108186296662454	fwd
sub-25	0.032	forward	3	0.111111111111111	0.111111111111111	0.0274991778899004	fwd
sub-25	0.032	forward	4	-0.0222222222222222	0.0222222222222222	-0.000579400154576061	fwd
sub-25	0.032	backward	5	-0.133333333333333	-0.155555555555556	-0.0286800216409971	bwd
sub-25	0.032	backward	6	0.0222222222222222	0.0444444444444444	0.00139024365349297	bwd
sub-25	0.032	backward	7	0.0222222222222222	-0.0222222222222222	0.0127961635238893	bwd
sub-25	0.032	excluded	8	0.0444444444444444	0.0444444444444444	-0.000245436233943627	excluded
sub-25	0.032	excluded	9	0.0666666666666667	0.0222222222222222	-0.00807472780672094	excluded
sub-25	0.032	excluded	10	0	0.155555555555556	0.00356243963666237	excluded
sub-25	0.032	excluded	11	-0.0666666666666667	0	-0.016738659562838	excluded
sub-25	0.032	excluded	12	0.0222222222222222	0.0444444444444444	0.00266340399079596	excluded
sub-25	0.032	excluded	13	0.0444444444444444	0.111111111111111	0.0072212973991801	excluded
sub-25	0.064	excluded	1	0.0222222222222222	0.133333333333333	-0.0182793424602667	excluded
sub-25	0.064	forward	2	-0.0888888888888889	-3.71158543714204e-18	0.00100965189995997	fwd
sub-25	0.064	forward	3	0.244444444444444	0.377777777777778	0.0409306540902387	fwd
sub-25	0.064	forward	4	0.155555555555556	0.133333333333333	0.0116420510582301	fwd
sub-25	0.064	backward	5	0.266666666666667	0.288888888888889	0.0157033052460543	bwd
sub-25	0.064	backward	6	-0.177777777777778	-0.222222222222222	-0.00677479126094205	bwd
sub-25	0.064	backward	7	-0.155555555555556	-0.222222222222222	-0.0203010921191884	bwd
sub-25	0.064	excluded	8	-0.155555555555556	-0.2	-0.00876107344357903	excluded
sub-25	0.064	excluded	9	-0.0888888888888889	-0.155555555555556	-0.00692156607226468	excluded
sub-25	0.064	excluded	10	-0.111111111111111	-0.111111111111111	-0.0087011004876112	excluded
sub-25	0.064	excluded	11	-0.2	-0.355555555555556	-0.0115819862703756	excluded
sub-25	0.064	excluded	12	-0.155555555555556	-0.155555555555556	-0.00509063364410812	excluded
sub-25	0.064	excluded	13	0.0666666666666667	0.0444444444444444	0.0171259234638527	excluded
sub-25	0.128	excluded	1	-0.244444444444444	-0.244444444444444	-0.0176647116553844	excluded
sub-25	0.128	forward	2	-0.2	-0.266666666666667	-0.0202406369150881	fwd
sub-25	0.128	forward	3	-0.0444444444444444	-0.0222222222222222	0.00462726611825829	fwd
sub-25	0.128	forward	4	-0.0666666666666667	0	0.0145785026298103	fwd
sub-25	0.128	backward	5	0.0888888888888889	0.0444444444444444	0.020518895508775	bwd
sub-25	0.128	backward	6	-0.2	-0.222222222222222	-0.0145273193701624	bwd
sub-25	0.128	backward	7	-0.0888888888888889	-0.177777777777778	-0.00676204463164292	bwd
sub-25	0.128	backward	8	0.0666666666666667	0.133333333333333	0.00479160674235005	bwd
sub-25	0.128	excluded	9	-0.0888888888888889	-0.111111111111111	-0.00738215981076228	excluded
sub-25	0.128	excluded	10	7.39787282359276e-18	0.0666666666666667	-0.00328114065128165	excluded
sub-25	0.128	excluded	11	0.0666666666666667	0.0444444444444444	-0.00351342575102804	excluded
sub-25	0.128	excluded	12	0.2	0.244444444444444	0.026353788575112	excluded
sub-25	0.128	excluded	13	0.0222222222222222	-0.0444444444444444	0.00250137921104411	excluded
sub-25	0.512	excluded	1	-0.0888888888888889	-0.133333333333333	0.00168822132609679	excluded
sub-25	0.512	forward	2	-0.0444444444444445	-0.111111111111111	-0.000646954497009814	fwd
sub-25	0.512	forward	3	0.244444444444444	0.333333333333333	0.0234544033140401	fwd
sub-25	0.512	forward	4	0.0444444444444445	0.0888888888888889	0.0112704209804224	fwd
sub-25	0.512	forward	5	0.0666666666666667	0.177777777777778	0.0165560415283231	fwd
sub-25	0.512	backward	6	-0.0444444444444444	0.0222222222222222	0.0055702957609022	bwd
sub-25	0.512	backward	7	-0.377777777777778	-0.444444444444444	-0.029491843087961	bwd
sub-25	0.512	backward	8	-0.155555555555556	-0.288888888888889	-0.0114236398833739	bwd
sub-25	0.512	backward	9	0	0.0444444444444444	0.00938369210240367	bwd
sub-25	0.512	excluded	10	0.0888888888888889	0.0666666666666667	0.0128094967287776	excluded
sub-25	0.512	excluded	11	-0.155555555555556	-0.222222222222222	-0.0167822763612771	excluded
sub-25	0.512	excluded	12	0.0666666666666667	-0.0666666666666667	0.00031425886914301	excluded
sub-25	0.512	excluded	13	-0.0666666666666667	-0.0888888888888889	-0.0227021167804871	excluded
sub-25	2.048	excluded	1	-0.0444444444444444	-3.70074341541719e-18	-0.00648340304252895	excluded
sub-25	2.048	forward	2	-0.0222222222222222	0.0666666666666667	-0.000598321249344091	fwd
sub-25	2.048	forward	3	0.177777777777778	0.2	0.0176493602473879	fwd
sub-25	2.048	forward	4	0.111111111111111	0.111111111111111	0.00299726623103895	fwd
sub-25	2.048	forward	5	0.222222222222222	0.222222222222222	0.00475798375101585	fwd
sub-25	2.048	forward	6	0.4	0.422222222222222	0.0471612347596708	fwd
sub-25	2.048	forward	7	0.377777777777778	0.422222222222222	0.0459088936999788	fwd
sub-25	2.048	backward	8	0.133333333333333	0.133333333333333	0.0259107475535662	bwd
sub-25	2.048	backward	9	-0.266666666666667	-0.333333333333333	-0.0254105162210153	bwd
sub-25	2.048	backward	10	-0.4	-0.466666666666667	-0.0264701542865828	bwd
sub-25	2.048	backward	11	-0.377777777777778	-0.488888888888889	-0.0360128749840626	bwd
sub-25	2.048	backward	12	-0.288888888888889	-0.377777777777778	-0.0450057927688619	bwd
sub-25	2.048	backward	13	-0.0666666666666667	-0.0666666666666667	-0.00440442369026297	bwd
sub-26	0.032	excluded	1	-0.0444444444444444	-0.0666666666666667	-0.0086245426488653	excluded
sub-26	0.032	forward	2	0.0666666666666667	0.133333333333333	0.0068104522666817	fwd
sub-26	0.032	forward	3	-0.0222222222222222	0.0888888888888889	0.0258695269361505	fwd
sub-26	0.032	forward	4	0.155555555555556	7.3870308018679e-18	-0.00617026461858139	fwd
sub-26	0.032	backward	5	-0.0888888888888889	-0.133333333333333	-0.0138480073763222	bwd
sub-26	0.032	backward	6	-0.288888888888889	-0.266666666666667	-0.0145699160403837	bwd
sub-26	0.032	backward	7	-0.244444444444444	-0.377777777777778	-0.018860176630435	bwd
sub-26	0.032	excluded	8	-0.0222222222222222	-0.111111111111111	-0.00760519169979507	excluded
sub-26	0.032	excluded	9	0.0222222222222222	-0.0444444444444444	-0.00301173265006905	excluded
sub-26	0.032	excluded	10	0.111111111111111	0.111111111111111	0.0161854457193266	excluded
sub-26	0.032	excluded	11	0.111111111111111	0.133333333333333	0.0121947761957207	excluded
sub-26	0.032	excluded	12	0.0444444444444445	0.111111111111111	0.00765477229918361	excluded
sub-26	0.032	excluded	13	-0.0444444444444444	-0.0444444444444444	0.0039748582473887	excluded
sub-26	0.064	excluded	1	-0.0888888888888889	-0.0888888888888889	-0.00824804487784261	excluded
sub-26	0.064	forward	2	-0.111111111111111	-0.0444444444444444	0.00234949502111662	fwd
sub-26	0.064	forward	3	0.244444444444444	0.222222222222222	0.00884618988704139	fwd
sub-26	0.064	forward	4	0.0222222222222222	0.0222222222222222	-0.0207374385775276	fwd
sub-26	0.064	backward	5	0.0222222222222222	-3.71158543714204e-18	0.00386819734775866	bwd
sub-26	0.064	backward	6	-0.0666666666666667	-0.0444444444444444	0.00829078770552487	bwd
sub-26	0.064	backward	7	-0.0444444444444444	-0.0444444444444444	-0.00480655927164614	bwd
sub-26	0.064	excluded	8	-7.40510083807599e-18	-0.111111111111111	-0.00245466132573562	excluded
sub-26	0.064	excluded	9	0	0	-0.00455607658145492	excluded
sub-26	0.064	excluded	10	0.0888888888888889	0.177777777777778	-0.0121001582342896	excluded
sub-26	0.064	excluded	11	0.0222222222222222	0.0888888888888889	0.00521764573141504	excluded
sub-26	0.064	excluded	12	0	0.111111111111111	0.000558505803616844	excluded
sub-26	0.064	excluded	13	0.2	0.244444444444444	0.0237721173720231	excluded
sub-26	0.128	excluded	1	0.0666666666666667	0.0666666666666667	-2.28312193831453e-05	excluded
sub-26	0.128	forward	2	-0.111111111111111	-0.0444444444444444	0.0143814518022224	fwd
sub-26	0.128	forward	3	0.288888888888889	0.488888888888889	0.0414448873462788	fwd
sub-26	0.128	forward	4	-0.0666666666666667	-1.10877742172851e-17	0.0200074510538286	fwd
sub-26	0.128	backward	5	-0.133333333333333	-0.2	-0.0115491480731504	bwd
sub-26	0.128	backward	6	-0.244444444444444	-0.377777777777778	-0.0283684743367057	bwd
sub-26	0.128	backward	7	-0.311111111111111	-0.311111111111111	-0.0239406406534466	bwd
sub-26	0.128	backward	8	0.111111111111111	0.2	0.0037597483489382	bwd
sub-26	0.128	excluded	9	0.177777777777778	0.2	0.0292663728976276	excluded
sub-26	0.128	excluded	10	-0.111111111111111	-0.133333333333333	-0.00350500399956382	excluded
sub-26	0.128	excluded	11	-0.155555555555556	-0.133333333333333	-0.00918684698392176	excluded
sub-26	0.128	excluded	12	-0.177777777777778	-0.177777777777778	-0.0145315049754613	excluded
sub-26	0.128	excluded	13	-0.111111111111111	-0.0444444444444444	-0.017755461207263	excluded
sub-26	0.512	excluded	1	-0.288888888888889	-0.311111111111111	-0.0202532729548521	excluded
sub-26	0.512	forward	2	-0.133333333333333	-0.155555555555556	-0.0058902229346777	fwd
sub-26	0.512	forward	3	0.333333333333333	0.444444444444444	0.0413721045039965	fwd
sub-26	0.512	forward	4	0.533333333333333	0.644444444444444	0.0582303260235178	fwd
sub-26	0.512	forward	5	0.111111111111111	0.0666666666666667	0.012562721580946	fwd
sub-26	0.512	backward	6	-0.177777777777778	-0.222222222222222	-0.020799719305952	bwd
sub-26	0.512	backward	7	-0.311111111111111	-0.355555555555556	-0.0180956331642714	bwd
sub-26	0.512	backward	8	-0.2	-0.244444444444444	-0.0226930764427389	bwd
sub-26	0.512	backward	9	-0.0222222222222222	7.40510083807599e-18	-0.0125761334838519	bwd
sub-26	0.512	excluded	10	0.0222222222222222	0.2	0.0142562021518519	excluded
sub-26	0.512	excluded	11	-0.177777777777778	-0.111111111111111	-0.00662610887925687	excluded
sub-26	0.512	excluded	12	-0.177777777777778	-0.222222222222222	-0.00480292244144021	excluded
sub-26	0.512	excluded	13	-0.0666666666666667	-0.0222222222222222	-0.0146842646532711	excluded
sub-26	2.048	excluded	1	0.2	0.222222222222222	0.00640573440409451	excluded
sub-26	2.048	forward	2	0.266666666666667	0.333333333333333	0.0176678653062517	fwd
sub-26	2.048	forward	3	0.222222222222222	0.266666666666667	0.00115458389010711	fwd
sub-26	2.048	forward	4	0.333333333333333	0.355555555555556	0.015739756178653	fwd
sub-26	2.048	forward	5	0.244444444444444	0.288888888888889	0.0280292217885373	fwd
sub-26	2.048	forward	6	0.488888888888889	0.533333333333333	0.05246814655092	fwd
sub-26	2.048	forward	7	0.2	0.311111111111111	0.0205258298642898	fwd
sub-26	2.048	backward	8	0.0444444444444444	-0.0222222222222222	0.0033120730166555	bwd
sub-26	2.048	backward	9	-0.333333333333333	-0.355555555555556	-0.0253296408588953	bwd
sub-26	2.048	backward	10	-0.511111111111111	-0.6	-0.0587807859928107	bwd
sub-26	2.048	backward	11	-0.311111111111111	-0.333333333333333	-0.0397304880744585	bwd
sub-26	2.048	backward	12	-0.177777777777778	-0.266666666666667	-0.0161477126692918	bwd
sub-26	2.048	backward	13	0.0666666666666667	3.71519944438366e-18	-0.0053145834040526	bwd
sub-27	0.032	excluded	1	-0.155555555555556	-0.266666666666667	-0.00369258718495986	excluded
sub-27	0.032	forward	2	0.0888888888888889	0.111111111111111	0.0114752112208571	fwd
sub-27	0.032	forward	3	0.155555555555556	0.2	0.00632949642681484	fwd
sub-27	0.032	forward	4	0.177777777777778	0.266666666666667	0.0255924770221762	fwd
sub-27	0.032	backward	5	-0.133333333333333	-0.222222222222222	-0.0115068707901775	bwd
sub-27	0.032	backward	6	-0.0888888888888889	-0.0666666666666667	-0.0175270505754172	bwd
sub-27	0.032	backward	7	-0.0888888888888889	-0.0444444444444444	-0.00808601087906732	bwd
sub-27	0.032	excluded	8	0.266666666666667	0.2	0.0108869665005501	excluded
sub-27	0.032	excluded	9	0.2	0.177777777777778	0.000956178696339722	excluded
sub-27	0.032	excluded	10	0.0666666666666667	0.111111111111111	0.00474759720133993	excluded
sub-27	0.032	excluded	11	0.111111111111111	0.0888888888888889	0.00537624553615969	excluded
sub-27	0.032	excluded	12	-0.0666666666666667	-0.0666666666666667	-0.0164353198725995	excluded
sub-27	0.032	excluded	13	-0.155555555555556	-0.155555555555556	-0.00811633330201623	excluded
sub-27	0.064	excluded	1	-0.0444444444444444	-3.70074341541719e-18	-0.00789583319705029	excluded
sub-27	0.064	forward	2	0.0666666666666667	0.0222222222222222	-0.0116282441176658	fwd
sub-27	0.064	forward	3	0.311111111111111	0.377777777777778	0.0282517050989756	fwd
sub-27	0.064	forward	4	0.0666666666666667	0.222222222222222	0.0316937493206364	fwd
sub-27	0.064	backward	5	-0.0666666666666667	-0.177777777777778	-0.0199120782461101	bwd
sub-27	0.064	backward	6	-0.155555555555556	-0.222222222222222	-0.0252901369682943	bwd
sub-27	0.064	backward	7	0.0666666666666667	0.0444444444444444	0.00653568379896322	bwd
sub-27	0.064	excluded	8	-0.133333333333333	-0.111111111111111	-0.00390020397350731	excluded
sub-27	0.064	excluded	9	0.2	0.222222222222222	0.026290820815339	excluded
sub-27	0.064	excluded	10	-0.0666666666666667	-1.11203002824597e-17	-0.0102519552322048	excluded
sub-27	0.064	excluded	11	-7.3870308018679e-18	0.155555555555556	0.00466085360362596	excluded
sub-27	0.064	excluded	12	0	-0.0222222222222222	-0.00649769727608487	excluded
sub-27	0.064	excluded	13	-0.155555555555556	-0.133333333333333	-0.0120566636266228	excluded
sub-27	0.128	excluded	1	-0.0222222222222222	0.0888888888888889	-0.0123766660035464	excluded
sub-27	0.128	forward	2	0	0.0222222222222222	-0.00589911463048983	fwd
sub-27	0.128	forward	3	0.266666666666667	0.377777777777778	0.0526976281815326	fwd
sub-27	0.128	forward	4	0.133333333333333	0.177777777777778	-0.00730359108263284	fwd
sub-27	0.128	backward	5	-0.0666666666666667	-0.0444444444444444	-0.00940008593541199	bwd
sub-27	0.128	backward	6	-0.0444444444444444	-0.111111111111111	-0.00126359505861933	bwd
sub-27	0.128	backward	7	0.0222222222222222	-0.0444444444444444	-0.00352385581937885	bwd
sub-27	0.128	backward	8	0.0888888888888889	0.0888888888888889	0.0106497767501045	bwd
sub-27	0.128	excluded	9	0.0666666666666667	0.0888888888888889	-0.00113673658181138	excluded
sub-27	0.128	excluded	10	0.0888888888888889	0.0666666666666667	-1.87291953517431e-05	excluded
sub-27	0.128	excluded	11	-7.39967982721357e-18	0.0222222222222222	-0.0057231608965652	excluded
sub-27	0.128	excluded	12	0.222222222222222	0.177777777777778	0.0047981623150384	excluded
sub-27	0.128	excluded	13	-0.0444444444444445	-0.0222222222222222	-0.021500032042868	excluded
sub-27	0.512	excluded	1	-0.111111111111111	-0.133333333333333	-0.0307105197330332	excluded
sub-27	0.512	forward	2	0.2	0.288888888888889	0.0147795957979366	fwd
sub-27	0.512	forward	3	0.266666666666667	0.244444444444444	0.00312911847808165	fwd
sub-27	0.512	forward	4	0.377777777777778	0.377777777777778	0.0323185634108261	fwd
sub-27	0.512	forward	5	0.111111111111111	0.111111111111111	0.0114768676707852	fwd
sub-27	0.512	backward	6	-7.42678488152571e-18	-0.0444444444444444	0.00159788416790133	bwd
sub-27	0.512	backward	7	-0.0444444444444444	-0.0666666666666667	-0.00642888550017023	bwd
sub-27	0.512	backward	8	-0.133333333333333	-0.111111111111111	-0.00813203911825972	bwd
sub-27	0.512	backward	9	-0.0888888888888889	-0.0444444444444445	-0.00424137198034396	bwd
sub-27	0.512	excluded	10	0.0222222222222222	-0.0222222222222222	0.00499824967803503	excluded
sub-27	0.512	excluded	11	0.0444444444444444	0.0888888888888889	0.0117507877863697	excluded
sub-27	0.512	excluded	12	-0.133333333333333	-0.155555555555556	-0.0122765590368876	excluded
sub-27	0.512	excluded	13	-0.0888888888888889	-0.2	-0.0182616916212409	excluded
sub-27	2.048	excluded	1	0.111111111111111	0.0888888888888889	0.0223922539028588	excluded
sub-27	2.048	forward	2	0.0444444444444444	0.177777777777778	-0.00245481575045916	fwd
sub-27	2.048	forward	3	0.0222222222222222	0.0444444444444444	0.00144189123194186	fwd
sub-27	2.048	forward	4	0.111111111111111	0.155555555555556	0.00602738709688536	fwd
sub-27	2.048	forward	5	0.244444444444444	0.355555555555556	0.0352630538873842	fwd
sub-27	2.048	forward	6	0.266666666666667	0.355555555555556	0.0398412857374732	fwd
sub-27	2.048	forward	7	0.311111111111111	0.488888888888889	0.0314531897911963	fwd
sub-27	2.048	backward	8	0.0222222222222222	0.0222222222222222	-0.0112320376048557	bwd
sub-27	2.048	backward	9	-0.355555555555556	-0.4	-0.0263955614803355	bwd
sub-27	2.048	backward	10	-0.422222222222222	-0.511111111111111	-0.0579045969049831	bwd
sub-27	2.048	backward	11	-0.288888888888889	-0.266666666666667	-0.0225723452147093	bwd
sub-27	2.048	backward	12	-0.111111111111111	-0.0888888888888889	-0.0193943748516073	bwd
sub-27	2.048	backward	13	0.155555555555556	0.222222222222222	0.00353467015921032	bwd
sub-28	0.032	excluded	1	0.0888888888888889	0.133333333333333	0.0186150770509551	excluded
sub-28	0.032	forward	2	-0.0222222222222222	0.0222222222222222	-0.0106777477406846	fwd
sub-28	0.032	forward	3	0.155555555555556	0.155555555555556	-0.000466901968234555	fwd
sub-28	0.032	forward	4	-0.111111111111111	-0.155555555555556	-0.0252242964763991	fwd
sub-28	0.032	backward	5	-0.2	-0.244444444444444	-0.0126492126551774	bwd
sub-28	0.032	backward	6	-0.177777777777778	-0.244444444444444	-0.032508258703764	bwd
sub-28	0.032	backward	7	0.111111111111111	0.111111111111111	0.0103613080943806	bwd
sub-28	0.032	excluded	8	0.177777777777778	0.2	0.015105958164334	excluded
sub-28	0.032	excluded	9	0.111111111111111	0.133333333333333	0.014173524651191	excluded
sub-28	0.032	excluded	10	0.266666666666667	0.311111111111111	0.015289507409428	excluded
sub-28	0.032	excluded	11	0.0666666666666667	0.0444444444444444	0.00736434541865662	excluded
sub-28	0.032	excluded	12	0.0222222222222222	0	0.00117665207617314	excluded
sub-28	0.032	excluded	13	0.0444444444444444	0.0222222222222222	-0.000559955320858946	excluded
sub-28	0.064	excluded	1	0.111111111111111	0.133333333333333	-0.00446493372364453	excluded
sub-28	0.064	forward	2	-0.0888888888888889	-0.0888888888888889	0.0111884198326378	fwd
sub-28	0.064	forward	3	-0.0666666666666667	-0.0444444444444444	0.000902322146875662	fwd
sub-28	0.064	forward	4	0.0222222222222222	0	0.0172861955397059	fwd
sub-28	0.064	backward	5	-0.0444444444444444	-0.0888888888888889	-0.0112066003131094	bwd
sub-28	0.064	backward	6	0.222222222222222	0.266666666666667	0.0196030584904165	bwd
sub-28	0.064	backward	7	-0.0222222222222222	0.0888888888888889	-0.0111028631523811	bwd
sub-28	0.064	excluded	8	-0.0888888888888889	-0.111111111111111	-0.0103509245722822	excluded
sub-28	0.064	excluded	9	0.133333333333333	0.155555555555556	0.023288473611843	excluded
sub-28	0.064	excluded	10	-0.0444444444444444	0.0444444444444444	-0.00962132518816747	excluded
sub-28	0.064	excluded	11	-0.0666666666666667	-0.133333333333333	-0.021373337843902	excluded
sub-28	0.064	excluded	12	0.133333333333333	0.133333333333333	0.00140424906462923	excluded
sub-28	0.064	excluded	13	0.0444444444444444	0.0444444444444445	-0.00555273389262136	excluded
sub-28	0.128	excluded	1	-0.0888888888888889	-0.0222222222222222	-0.0171635736755661	excluded
sub-28	0.128	forward	2	-0.0888888888888889	-0.177777777777778	-0.00501917943413375	fwd
sub-28	0.128	forward	3	0.0444444444444444	0.0222222222222222	-0.0122390412346932	fwd
sub-28	0.128	forward	4	-0.133333333333333	-0.155555555555556	-8.8396966497643e-05	fwd
sub-28	0.128	backward	5	-0.133333333333333	-0.244444444444444	-0.0203947848472399	bwd
sub-28	0.128	backward	6	-0.155555555555556	-0.177777777777778	-0.00738199514376515	bwd
sub-28	0.128	backward	7	0.0666666666666667	-3.70435742265881e-18	-0.00328529984252186	bwd
sub-28	0.128	backward	8	7.39955936030551e-18	0.0666666666666667	0.00742517433255554	bwd
sub-28	0.128	excluded	9	0.0666666666666667	0.0888888888888889	0.0145163397696354	excluded
sub-28	0.128	excluded	10	0.0888888888888889	0.133333333333333	0.00715135819926513	excluded
sub-28	0.128	excluded	11	0.0888888888888889	0.222222222222222	0.0135319006836091	excluded
sub-28	0.128	excluded	12	0.244444444444444	0.311111111111111	0.0252505424358633	excluded
sub-28	0.128	excluded	13	0.0666666666666667	0.0888888888888889	-0.00230304427651073	excluded
sub-28	0.512	excluded	1	0.133333333333333	0.0666666666666667	0.00490239473260111	excluded
sub-28	0.512	forward	2	-0.0222222222222222	-0.0444444444444444	-0.00461068828053067	fwd
sub-28	0.512	forward	3	0.177777777777778	0.2	0.0125492218862742	fwd
sub-28	0.512	forward	4	0.444444444444444	0.488888888888889	0.0312460436545395	fwd
sub-28	0.512	forward	5	-0.133333333333333	-0.0666666666666667	-0.016417291600597	fwd
sub-28	0.512	backward	6	-0.0666666666666667	-0.0444444444444444	-0.0017540251986322	bwd
sub-28	0.512	backward	7	0.0222222222222222	0.0222222222222222	0.00779577183090378	bwd
sub-28	0.512	backward	8	0.111111111111111	0.0222222222222222	0.00260895923195948	bwd
sub-28	0.512	backward	9	-0.133333333333333	-0.177777777777778	-0.00637181143821368	bwd
sub-28	0.512	excluded	10	-0.0222222222222222	-0.155555555555556	0.00430088202130193	excluded
sub-28	0.512	excluded	11	-0.177777777777778	-0.111111111111111	-0.0175320001546535	excluded
sub-28	0.512	excluded	12	0.0888888888888889	0.0666666666666667	2.53299637506214e-05	excluded
sub-28	0.512	excluded	13	-0.177777777777778	-0.2	-0.0167427866487035	excluded
sub-28	2.048	excluded	1	0.244444444444444	0.2	0.0182110967206474	excluded
sub-28	2.048	forward	2	0.0444444444444444	0.0444444444444444	0.0164625412569281	fwd
sub-28	2.048	forward	3	0.0888888888888889	0.0222222222222222	-0.0115692294281587	fwd
sub-28	2.048	forward	4	-0.0888888888888889	-0.133333333333333	-0.0104226094279977	fwd
sub-28	2.048	forward	5	0.111111111111111	0.133333333333333	0.00853003633202106	fwd
sub-28	2.048	forward	6	0.266666666666667	0.311111111111111	0.0346809420442985	fwd
sub-28	2.048	forward	7	0.133333333333333	0.0888888888888889	0.0163322710011022	fwd
sub-28	2.048	backward	8	0.0444444444444445	0	-0.00365178752864375	bwd
sub-28	2.048	backward	9	-0.0666666666666667	-0.0444444444444444	-0.0276734659546721	bwd
sub-28	2.048	backward	10	-0.288888888888889	-0.355555555555556	-0.00934732630859768	bwd
sub-28	2.048	backward	11	-0.0666666666666667	-0.155555555555556	-0.0293023290570913	bwd
sub-28	2.048	backward	12	-0.222222222222222	-0.288888888888889	-0.0180801589978834	bwd
sub-28	2.048	backward	13	0.111111111111111	0.177777777777778	0.0158300193480473	bwd
sub-29	0.032	excluded	1	0.0666666666666667	0.0222222222222222	0.00656427985005087	excluded
sub-29	0.032	forward	2	-0.111111111111111	-0.0222222222222222	0.0156037775653124	fwd
sub-29	0.032	forward	3	-0.0222222222222222	-0.0444444444444444	-0.0135409997401585	fwd
sub-29	0.032	forward	4	-0.111111111111111	-0.0888888888888889	-0.0232343057964519	fwd
sub-29	0.032	backward	5	-0.0222222222222222	-3.70797142990043e-18	-0.0221528110698766	bwd
sub-29	0.032	backward	6	0.0222222222222222	0.0888888888888889	0.0151789963975725	bwd
sub-29	0.032	backward	7	0.155555555555556	0.177777777777778	0.0121668025326998	bwd
sub-29	0.032	excluded	8	0.0444444444444444	0.0222222222222222	0.000884735554947178	excluded
sub-29	0.032	excluded	9	0.133333333333333	0.155555555555556	0.0122748920224496	excluded
sub-29	0.032	excluded	10	0.0888888888888889	0.133333333333333	-0.0137603536885779	excluded
sub-29	0.032	excluded	11	-0.0222222222222222	-7.40510083807599e-18	0.00535147627428222	excluded
sub-29	0.032	excluded	12	0.0222222222222222	0.0222222222222222	0.00619729778807508	excluded
sub-29	0.032	excluded	13	-0.0222222222222222	-0.0444444444444445	-0.00153378769032479	excluded
sub-29	0.064	excluded	1	-0.0222222222222222	-0.133333333333333	-0.00905775259103372	excluded
sub-29	0.064	forward	2	-0.133333333333333	-0.133333333333333	-0.00951893205410867	fwd
sub-29	0.064	forward	3	-0.111111111111111	-0.177777777777778	-0.019180494057712	fwd
sub-29	0.064	forward	4	-0.111111111111111	-0.0444444444444444	-0.00751786956114171	fwd
sub-29	0.064	backward	5	-0.133333333333333	-0.266666666666667	-0.0145091826813806	bwd
sub-29	0.064	backward	6	0.0444444444444444	0.111111111111111	0.00100890085787759	bwd
sub-29	0.064	backward	7	-0.0666666666666667	-0.0666666666666667	0.00899657888004819	bwd
sub-29	0.064	excluded	8	0.111111111111111	0.0222222222222222	0.00205372197981485	excluded
sub-29	0.064	excluded	9	0.155555555555556	0.133333333333333	-0.00215829395614518	excluded
sub-29	0.064	excluded	10	0.266666666666667	0.444444444444444	0.0408759691018144	excluded
sub-29	0.064	excluded	11	0.244444444444444	0.266666666666667	0.0102663301830676	excluded
sub-29	0.064	excluded	12	-0.0666666666666667	-0.177777777777778	-0.014181610803074	excluded
sub-29	0.064	excluded	13	0.222222222222222	0.155555555555556	0.0129226347019733	excluded
sub-29	0.128	excluded	1	-0.0444444444444444	-0.0888888888888889	-0.0173352723179365	excluded
sub-29	0.128	forward	2	-0.111111111111111	-0.111111111111111	2.42436394162708e-05	fwd
sub-29	0.128	forward	3	-0.0888888888888889	-0.0888888888888889	-0.0199849760059781	fwd
sub-29	0.128	forward	4	-0.222222222222222	-0.4	-0.0224123269827713	fwd
sub-29	0.128	backward	5	-0.0666666666666667	0.0444444444444444	-0.0103422824953409	bwd
sub-29	0.128	backward	6	-0.0444444444444444	-0.0222222222222222	-0.000575825703494351	bwd
sub-29	0.128	backward	7	-7.39606581997195e-18	0.133333333333333	0.00746793767588064	bwd
sub-29	0.128	backward	8	0.133333333333333	0.222222222222222	0.0201736790255099	bwd
sub-29	0.128	excluded	9	0.288888888888889	0.333333333333333	0.00640768632549925	excluded
sub-29	0.128	excluded	10	0.155555555555556	0.111111111111111	0.0134704347172318	excluded
sub-29	0.128	excluded	11	0.0888888888888889	0.111111111111111	0.00830630559005786	excluded
sub-29	0.128	excluded	12	0.355555555555556	0.422222222222222	0.0229972305093754	excluded
sub-29	0.128	excluded	13	0.0666666666666667	0.0666666666666667	-0.00819683397745006	excluded
sub-29	0.512	excluded	1	0	-0.0444444444444444	-0.00437364799844116	excluded
sub-29	0.512	forward	2	-0.133333333333333	-0.177777777777778	-0.00516916120718717	fwd
sub-29	0.512	forward	3	-0.0888888888888889	-0.0888888888888889	-0.00275108762646714	fwd
sub-29	0.512	forward	4	-0.155555555555556	-0.2	-0.00984489933557147	fwd
sub-29	0.512	forward	5	-0.266666666666667	-0.266666666666667	-0.00669302735091956	fwd
sub-29	0.512	backward	6	-0.177777777777778	-0.177777777777778	-0.0166620982606842	bwd
sub-29	0.512	backward	7	-0.0888888888888889	-0.133333333333333	-0.00465192295381068	bwd
sub-29	0.512	backward	8	0.0222222222222222	-0.0222222222222222	-0.00378866437704509	bwd
sub-29	0.512	backward	9	0.0444444444444444	0.133333333333333	0.0258322650944629	bwd
sub-29	0.512	excluded	10	0.177777777777778	0.177777777777778	0.00924433321400752	excluded
sub-29	0.512	excluded	11	0.222222222222222	0.377777777777778	0.0110934507659849	excluded
sub-29	0.512	excluded	12	0.133333333333333	0.177777777777778	0.019635737193377	excluded
sub-29	0.512	excluded	13	-0.111111111111111	-0.155555555555556	-0.0118712771577058	excluded
sub-29	2.048	excluded	1	7.41220838565118e-18	-0.0444444444444444	-0.0152586402473077	excluded
sub-29	2.048	forward	2	-0.111111111111111	-0.222222222222222	-0.00906493188648286	fwd
sub-29	2.048	forward	3	-0.111111111111111	-0.111111111111111	-0.0113873684239133	fwd
sub-29	2.048	forward	4	-0.155555555555556	-0.2	-0.00298216237239999	fwd
sub-29	2.048	forward	5	0.155555555555556	0.2	0.0123881804872944	fwd
sub-29	2.048	forward	6	0.244444444444444	0.311111111111111	0.0408826215608525	fwd
sub-29	2.048	forward	7	0.2	0.2	0.022037730017078	fwd
sub-29	2.048	backward	8	0.222222222222222	0.311111111111111	0.0332392553955563	bwd
sub-29	2.048	backward	9	0.133333333333333	0.155555555555556	0.0112576964493962	bwd
sub-29	2.048	backward	10	-0.2	-0.2	-0.00806888738202407	bwd
sub-29	2.048	backward	11	-0.377777777777778	-0.466666666666667	-0.0519380195297613	bwd
sub-29	2.048	backward	12	-0.155555555555556	-0.355555555555556	-0.0436360566470714	bwd
sub-29	2.048	backward	13	0.222222222222222	0.2	0.0225305825787832	bwd
sub-30	0.032	excluded	1	0.177777777777778	0.222222222222222	0.0288594163861531	excluded
sub-30	0.032	forward	2	-0.222222222222222	-0.288888888888889	-0.0087049158791097	fwd
sub-30	0.032	forward	3	-0.155555555555556	-0.244444444444444	-0.0141916387381394	fwd
sub-30	0.032	forward	4	-0.0888888888888889	-0.0888888888888889	-0.0332364518390199	fwd
sub-30	0.032	backward	5	-0.222222222222222	-0.288888888888889	-0.0359062290951656	bwd
sub-30	0.032	backward	6	0.0444444444444444	-3.70616442627962e-18	0.0112860425179342	bwd
sub-30	0.032	backward	7	0.2	0.266666666666667	0.0125225331229017	bwd
sub-30	0.032	excluded	8	0.355555555555556	0.4	0.0161906515811718	excluded
sub-30	0.032	excluded	9	0.133333333333333	0.177777777777778	0.0101394848471066	excluded
sub-30	0.032	excluded	10	0.0888888888888889	0.133333333333333	0.00442502089566307	excluded
sub-30	0.032	excluded	11	-7.39967982721357e-18	-0.111111111111111	-0.00900720301469849	excluded
sub-30	0.032	excluded	12	0.0666666666666667	0.0444444444444444	0.0110036763317864	excluded
sub-30	0.032	excluded	13	0	-0.0222222222222222	0.0066196128834163	excluded
sub-30	0.064	excluded	1	-0.0666666666666667	-0.0888888888888889	0.00323103716780978	excluded
sub-30	0.064	forward	2	-0.222222222222222	-0.355555555555556	-0.0138213781879622	fwd
sub-30	0.064	forward	3	-0.133333333333333	-0.222222222222222	-0.0223980978005363	fwd
sub-30	0.064	forward	4	-0.111111111111111	-0.222222222222222	-0.0259299456435006	fwd
sub-30	0.064	backward	5	-0.133333333333333	-0.177777777777778	-0.0178158334399814	bwd
sub-30	0.064	backward	6	-0.0222222222222222	-0.133333333333333	-0.015825238124749	bwd
sub-30	0.064	backward	7	0.0888888888888889	0.133333333333333	0.0102996910357892	bwd
sub-30	0.064	excluded	8	0.177777777777778	0.155555555555556	0.0079855919695795	excluded
sub-30	0.064	excluded	9	0.133333333333333	0.177777777777778	0.0170584275315157	excluded
sub-30	0.064	excluded	10	0.2	0.222222222222222	0.00609522087570576	excluded
sub-30	0.064	excluded	11	0.177777777777778	0.311111111111111	0.0189426786464301	excluded
sub-30	0.064	excluded	12	0.177777777777778	0.266666666666667	0.0309475702366008	excluded
sub-30	0.064	excluded	13	0.2	0.2	0.00123027573329856	excluded
sub-30	0.128	excluded	1	0	-0.0222222222222222	0.00566543038235109	excluded
sub-30	0.128	forward	2	-0.133333333333333	-0.155555555555556	-0.00873523505460471	fwd
sub-30	0.128	forward	3	-0.0444444444444444	-0.0666666666666667	-0.0067285249857757	fwd
sub-30	0.128	forward	4	-0.111111111111111	-0.155555555555556	-0.0316401776685628	fwd
sub-30	0.128	backward	5	-0.0444444444444444	-0.0444444444444444	-0.0283269218454743	bwd
sub-30	0.128	backward	6	0.0444444444444444	3.71519944438366e-18	0.0226575922948533	bwd
sub-30	0.128	backward	7	0.0666666666666667	-0.0444444444444444	-0.032296917456068	bwd
sub-30	0.128	backward	8	0.222222222222222	0.244444444444444	0.00381852827370697	bwd
sub-30	0.128	excluded	9	0.2	0.244444444444444	0.0252827395295344	excluded
sub-30	0.128	excluded	10	0.177777777777778	0.222222222222222	0.0162137170843778	excluded
sub-30	0.128	excluded	11	0.333333333333333	0.444444444444444	0.0416516987307771	excluded
sub-30	0.128	excluded	12	7.39763188977665e-18	-0.0222222222222222	-0.00832932677530496	excluded
sub-30	0.128	excluded	13	0.111111111111111	0.0888888888888889	0.000767397490189802	excluded
sub-30	0.512	excluded	1	0.222222222222222	0.222222222222222	0.0146094797956878	excluded
sub-30	0.512	forward	2	0.155555555555556	0.244444444444444	0.0116957842518383	fwd
sub-30	0.512	forward	3	0.222222222222222	0.244444444444444	0.0158646019006427	fwd
sub-30	0.512	forward	4	0.244444444444444	0.355555555555556	0.0185154258156673	fwd
sub-30	0.512	forward	5	0.0222222222222222	0.0888888888888889	0.0113734417837771	fwd
sub-30	0.512	backward	6	-0.0444444444444445	-0.0222222222222222	-0.0136176422535104	bwd
sub-30	0.512	backward	7	-0.0222222222222222	-0.0444444444444444	-0.00864053073396861	bwd
sub-30	0.512	backward	8	0.0888888888888889	-0.0444444444444444	-0.0241517152552167	bwd
sub-30	0.512	backward	9	0.222222222222222	0.266666666666667	0.0129725115361898	bwd
sub-30	0.512	excluded	10	0.0222222222222222	-0.0444444444444444	-0.00242090035902346	excluded
sub-30	0.512	excluded	11	7.3959453530639e-18	-0.0222222222222222	-0.00294918179815007	excluded
sub-30	0.512	excluded	12	-7.39582488615584e-18	-0.0888888888888889	-0.0147285390435873	excluded
sub-30	0.512	excluded	13	-0.0222222222222222	-0.0888888888888889	-0.0185227356403464	excluded
sub-30	2.048	excluded	1	0.133333333333333	0.266666666666667	0.0102210181432843	excluded
sub-30	2.048	forward	2	0.0666666666666667	0.0888888888888889	0.00819012499248592	fwd
sub-30	2.048	forward	3	0.0888888888888889	0.155555555555556	-0.0164476961466375	fwd
sub-30	2.048	forward	4	0.155555555555556	0.111111111111111	0.0044964972132054	fwd
sub-30	2.048	forward	5	0.4	0.511111111111111	0.0233519066930563	fwd
sub-30	2.048	forward	6	0.511111111111111	0.555555555555556	0.0471931579583048	fwd
sub-30	2.048	forward	7	0.511111111111111	0.577777777777778	0.046084259465383	fwd
sub-30	2.048	backward	8	0.311111111111111	0.422222222222222	0.0238091213727761	bwd
sub-30	2.048	backward	9	0.0666666666666667	0.0666666666666667	0.0012136763329578	bwd
sub-30	2.048	backward	10	-0.2	-0.355555555555556	-0.0452698994795481	bwd
sub-30	2.048	backward	11	-0.333333333333333	-0.422222222222222	-0.0541467530909865	bwd
sub-30	2.048	backward	12	-0.311111111111111	-0.4	-0.045362088810099	bwd
sub-30	2.048	backward	13	-0.133333333333333	-0.2	-0.00333332464418264	bwd
sub-32	0.032	excluded	1	-0.0222222222222222	-0.0888888888888889	-0.00727961520946704	excluded
sub-32	0.032	forward	2	0.177777777777778	0.288888888888889	0.00894748998737137	fwd
sub-32	0.032	forward	3	0.0888888888888889	0.222222222222222	0.0258061253799253	fwd
sub-32	0.032	forward	4	0.0444444444444444	0.0666666666666667	0.0221837335363115	fwd
sub-32	0.032	backward	5	-0.0666666666666667	-0.0222222222222222	-0.00989943843079551	bwd
sub-32	0.032	backward	6	7.39955936030551e-18	0.0666666666666667	-0.00625672258215162	bwd
sub-32	0.032	backward	7	-0.0222222222222222	-0.0666666666666667	0.00956424131427469	bwd
sub-32	0.032	excluded	8	-7.40329383445519e-18	-0.111111111111111	-0.00186875245624697	excluded
sub-32	0.032	excluded	9	0.0444444444444444	0.0444444444444444	-0.0023930905346752	excluded
sub-32	0.032	excluded	10	-0.133333333333333	-0.0888888888888889	-0.0117403636386689	excluded
sub-32	0.032	excluded	11	-0.0444444444444444	-0.155555555555556	-0.00344579732485941	excluded
sub-32	0.032	excluded	12	-0.222222222222222	-0.244444444444444	-0.0156127083881674	excluded
sub-32	0.032	excluded	13	-0.155555555555556	-0.222222222222222	-0.00800510165285079	excluded
sub-32	0.064	excluded	1	-0.133333333333333	-0.177777777777778	0.0135657631950868	excluded
sub-32	0.064	forward	2	-0.0444444444444445	-0.0444444444444444	-0.0147880583365653	fwd
sub-32	0.064	forward	3	0.0888888888888889	0.155555555555556	0.0176244524819914	fwd
sub-32	0.064	forward	4	0.0222222222222222	-0.0222222222222222	0.0076208729346495	fwd
sub-32	0.064	backward	5	-0.222222222222222	-0.4	-0.0196471714001589	bwd
sub-32	0.064	backward	6	-0.266666666666667	-0.288888888888889	-0.0102244197196977	bwd
sub-32	0.064	backward	7	-0.111111111111111	-0.155555555555556	0.0138765029944885	bwd
sub-32	0.064	excluded	8	-0.111111111111111	-0.0666666666666667	-0.00120301163131005	excluded
sub-32	0.064	excluded	9	0.0888888888888889	0.0444444444444444	-0.00458556807442678	excluded
sub-32	0.064	excluded	10	-0.155555555555556	-0.111111111111111	0.00207439369443982	excluded
sub-32	0.064	excluded	11	0.0666666666666667	0.177777777777778	0.00799500020753859	excluded
sub-32	0.064	excluded	12	-0.0888888888888889	-0.111111111111111	-0.0153822152362737	excluded
sub-32	0.064	excluded	13	-0.0888888888888889	-0.0888888888888889	0.00307345889023783	excluded
sub-32	0.128	excluded	1	-0.111111111111111	-0.0666666666666667	-0.00363125106068334	excluded
sub-32	0.128	forward	2	-0.0444444444444444	-0.0666666666666667	-0.00934810335617124	fwd
sub-32	0.128	forward	3	0.244444444444444	0.266666666666667	0.0278278049561539	fwd
sub-32	0.128	forward	4	0.155555555555556	0.155555555555556	0.0175091051365233	fwd
sub-32	0.128	backward	5	0.222222222222222	0.244444444444444	0.0308198609147975	bwd
sub-32	0.128	backward	6	-0.0888888888888889	-0.133333333333333	-0.00274758110167526	bwd
sub-32	0.128	backward	7	-0.111111111111111	-0.133333333333333	-0.0195444908707445	bwd
sub-32	0.128	backward	8	-0.155555555555556	-0.177777777777778	-0.0173545400561435	bwd
sub-32	0.128	excluded	9	-0.133333333333333	-0.2	-0.0104676178814775	excluded
sub-32	0.128	excluded	10	-0.133333333333333	-0.0888888888888889	-0.0207911263121097	excluded
sub-32	0.128	excluded	11	0.133333333333333	0.111111111111111	0.0053577001255081	excluded
sub-32	0.128	excluded	12	0.0444444444444444	-3.70435742265881e-18	0.0115100171235098	excluded
sub-32	0.128	excluded	13	-0.0444444444444444	-3.70797142990043e-18	-0.00913977761748759	excluded
sub-32	0.512	excluded	1	-0.0666666666666667	-0.0666666666666667	-0.00982964161195859	excluded
sub-32	0.512	forward	2	0.2	0.244444444444444	0.0153601127324651	fwd
sub-32	0.512	forward	3	0.177777777777778	0.311111111111111	0.024510185257618	fwd
sub-32	0.512	forward	4	0.333333333333333	0.488888888888889	0.0248172221534516	fwd
sub-32	0.512	forward	5	0.311111111111111	0.4	0.0211366382690322	fwd
sub-32	0.512	backward	6	-0.0444444444444444	-0.0444444444444444	-0.018482112291681	bwd
sub-32	0.512	backward	7	-0.244444444444444	-0.311111111111111	-0.0254203765550339	bwd
sub-32	0.512	backward	8	-7.40510083807599e-18	3.71519944438366e-18	-0.00860883859792688	bwd
sub-32	0.512	backward	9	-0.0666666666666667	-0.177777777777778	-0.0119969590139857	bwd
sub-32	0.512	excluded	10	-0.0222222222222222	0	-0.000992385067780087	excluded
sub-32	0.512	excluded	11	-0.111111111111111	-0.0444444444444444	-0.0141298747080241	excluded
sub-32	0.512	excluded	12	-0.0888888888888889	-0.133333333333333	0.00176236277396959	excluded
sub-32	0.512	excluded	13	0.0444444444444444	0.0444444444444444	0.00187366665985376	excluded
sub-32	2.048	excluded	1	-0.0666666666666667	-0.133333333333333	-0.00608164517563153	excluded
sub-32	2.048	forward	2	0.177777777777778	0.2	0.0115910750650878	fwd
sub-32	2.048	forward	3	0.222222222222222	0.222222222222222	0.0255785332428088	fwd
sub-32	2.048	forward	4	-7.39425881635114e-18	0.0444444444444444	0.00557722054385789	fwd
sub-32	2.048	forward	5	-0.0444444444444444	-0.0888888888888889	0.00321762188087589	fwd
sub-32	2.048	forward	6	0.222222222222222	0.333333333333333	0.0258142215010307	fwd
sub-32	2.048	forward	7	0.355555555555556	0.511111111111111	0.0714033909358344	fwd
sub-32	2.048	backward	8	0.266666666666667	0.311111111111111	0.0225812163981977	bwd
sub-32	2.048	backward	9	-0.0444444444444444	-0.0444444444444444	-0.000588554481013254	bwd
sub-32	2.048	backward	10	-0.4	-0.444444444444444	-0.0422757171512866	bwd
sub-32	2.048	backward	11	-0.4	-0.488888888888889	-0.0488508034506066	bwd
sub-32	2.048	backward	12	-0.266666666666667	-0.266666666666667	-0.0367842577616197	bwd
sub-32	2.048	backward	13	-0.311111111111111	-0.355555555555556	-0.0311823015475355	bwd
sub-33	0.032	excluded	1	-0.0222222222222222	-0.0666666666666667	-0.00287273069173662	excluded
sub-33	0.032	forward	2	0.111111111111111	0.133333333333333	0.00176610706172633	fwd
sub-33	0.032	forward	3	0.4	0.488888888888889	0.0432611088755606	fwd
sub-33	0.032	forward	4	0.177777777777778	0.111111111111111	0.02267332639181	fwd
sub-33	0.032	backward	5	-0.0222222222222222	0.0222222222222222	-0.00879580005472369	bwd
sub-33	0.032	backward	6	-0.133333333333333	-0.133333333333333	-0.0166579651908122	bwd
sub-33	0.032	backward	7	-0.2	-0.311111111111111	-0.00744292796971245	bwd
sub-33	0.032	excluded	8	-0.111111111111111	-0.133333333333333	-0.00996889608975652	excluded
sub-33	0.032	excluded	9	-0.0444444444444444	-0.0444444444444444	-0.0110793361394393	excluded
sub-33	0.032	excluded	10	-0.177777777777778	-0.266666666666667	-0.0117625325389657	excluded
sub-33	0.032	excluded	11	-0.2	-0.2	-0.0108636958699769	excluded
sub-33	0.032	excluded	12	0.0222222222222222	0.133333333333333	0.00116779965041567	excluded
sub-33	0.032	excluded	13	-0.0666666666666667	-0.111111111111111	0.0105755425656107	excluded
sub-33	0.064	excluded	1	-0.111111111111111	-0.177777777777778	-0.00473933613173251	excluded
sub-33	0.064	forward	2	0.2	0.222222222222222	0.0276998750811089	fwd
sub-33	0.064	forward	3	0.2	0.133333333333333	0.0019336601949224	fwd
sub-33	0.064	forward	4	0.133333333333333	0.0666666666666667	0.00347780306635824	fwd
sub-33	0.064	backward	5	0.0444444444444444	0.0666666666666667	0.0055950331116517	bwd
sub-33	0.064	backward	6	0.0666666666666667	0.0444444444444444	-0.00410270136459379	bwd
sub-33	0.064	backward	7	-0.0888888888888889	-0.133333333333333	0.00460706108936819	bwd
sub-33	0.064	excluded	8	-7.39955936030551e-18	-0.0222222222222222	-0.00753561790172795	excluded
sub-33	0.064	excluded	9	0.111111111111111	0.2	0.0019955722468591	excluded
sub-33	0.064	excluded	10	-0.133333333333333	-0.288888888888889	-0.0121944958478122	excluded
sub-33	0.064	excluded	11	-0.0444444444444445	-0.0888888888888889	-0.000977683003010902	excluded
sub-33	0.064	excluded	12	-0.0222222222222222	-0.0666666666666667	-0.00387336957694003	excluded
sub-33	0.064	excluded	13	-0.0222222222222222	0.0888888888888889	-0.0118858009644511	excluded
sub-33	0.128	excluded	1	-0.133333333333333	-0.177777777777778	-0.00142678959854209	excluded
sub-33	0.128	forward	2	-0.0222222222222222	-0.111111111111111	0.000150444597186908	fwd
sub-33	0.128	forward	3	0.222222222222222	0.222222222222222	0.0151529183990272	fwd
sub-33	0.128	forward	4	0.0444444444444444	0	0.0123785906161533	fwd
sub-33	0.128	backward	5	0.0888888888888889	0.244444444444444	0.0213804962363672	bwd
sub-33	0.128	backward	6	-0.155555555555556	-0.155555555555556	-0.00770482504811015	bwd
sub-33	0.128	backward	7	-0.222222222222222	-0.222222222222222	-0.0193102321974572	bwd
sub-33	0.128	backward	8	0.0666666666666667	0.0666666666666667	0.00636916062049651	bwd
sub-33	0.128	excluded	9	-0.244444444444444	-0.333333333333333	-0.0228360425490196	excluded
sub-33	0.128	excluded	10	-0.177777777777778	-0.288888888888889	-0.0124384650206645	excluded
sub-33	0.128	excluded	11	-0.0888888888888889	-0.0666666666666667	-0.0138393503831208	excluded
sub-33	0.128	excluded	12	0.0222222222222222	0	0.0167974104069887	excluded
sub-33	0.128	excluded	13	0.222222222222222	0.222222222222222	0.00532668392069469	excluded
sub-33	0.512	excluded	1	-0.155555555555556	-0.222222222222222	-0.00144377896701613	excluded
sub-33	0.512	forward	2	-0.133333333333333	-0.177777777777778	-0.00445055725500918	fwd
sub-33	0.512	forward	3	0.2	0.177777777777778	0.0329558086292847	fwd
sub-33	0.512	forward	4	0.311111111111111	0.355555555555556	0.0212782621320765	fwd
sub-33	0.512	forward	5	-0.0444444444444444	0.0222222222222222	0.0214279414690491	fwd
sub-33	0.512	backward	6	-0.0666666666666667	-0.0444444444444444	0.00503479882250105	bwd
sub-33	0.512	backward	7	-0.0666666666666667	-0.0666666666666667	-0.0119931294184399	bwd
sub-33	0.512	backward	8	-0.111111111111111	-0.177777777777778	-0.0256648620532675	bwd
sub-33	0.512	backward	9	-0.333333333333333	-0.355555555555556	-0.0222362906490466	bwd
sub-33	0.512	excluded	10	-0.0444444444444444	-0.0666666666666667	-0.0197712304979274	excluded
[truncated: 2,681 more rows]
