# Supplementary material for: Dynamics of fMRI patterns reflect sub-second activation sequences and reveal replay in human visual cortex
Source: Nat Commun. 2021 Mar 19;12:1795. doi: 10.1038/s41467-021-21970-2 (PMC7979874; doi:10.1038/s41467-021-21970-2)
Supplement: Supplementary file 4 — Source Data [file 41467_2021_21970_MOESM4_ESM.zip › sourcedata/source_data_figure_s7b.csv]

id	tITI	period	seq_tr	mean_cor	mean_step	mean_slope	period_short
sub-01	0.032	excluded	1	-0.155555555555556	-0.288888888888889	-0.010237334952064	excluded
sub-01	0.032	forward	2	-0.0888888888888889	-0.377777777777778	-0.00221489966533122	fwd
sub-01	0.032	forward	3	0.0888888888888889	0.2	0.00238654153761178	fwd
sub-01	0.032	forward	4	0.288888888888889	0.422222222222222	0.00261252740147807	fwd
sub-01	0.032	backward	5	0.0888888888888889	0.177777777777778	0.00649143617953405	bwd
sub-01	0.032	backward	6	-0.133333333333333	-0.177777777777778	-0.0121779737709067	bwd
sub-01	0.032	backward	7	-0.177777777777778	-0.311111111111111	-0.00477985365880034	bwd
sub-01	0.032	excluded	8	-0.0666666666666667	-0.244444444444444	-0.00367859948892221	excluded
sub-01	0.032	excluded	9	0.177777777777778	0.0666666666666667	0.0014901616212462	excluded
sub-01	0.032	excluded	10	0.111111111111111	0.155555555555556	0.0102660251209577	excluded
sub-01	0.032	excluded	11	-0.288888888888889	-0.4	-0.00606591295123079	excluded
sub-01	0.032	excluded	12	-0.133333333333333	-0.177777777777778	0.00210759275983392	excluded
sub-01	0.032	excluded	13	-0.0222222222222222	0	0.00386440120209807	excluded
sub-01	0.064	excluded	1	-0.2	-0.288888888888889	-0.00880034657657929	excluded
sub-01	0.064	forward	2	0.0666666666666667	0.177777777777778	-0.000277577239635135	fwd
sub-01	0.064	forward	3	0.377777777777778	0.488888888888889	0.0058390106246851	fwd
sub-01	0.064	forward	4	0.222222222222222	0.377777777777778	0.00304829426900057	fwd
sub-01	0.064	backward	5	-0.0666666666666667	-0.155555555555556	-0.00196450460457629	bwd
sub-01	0.064	backward	6	-0.133333333333333	-0.222222222222222	-0.00498076405848556	bwd
sub-01	0.064	backward	7	-0.0666666666666667	-0.155555555555556	-0.00392151732525248	bwd
sub-01	0.064	excluded	8	-0.0222222222222222	-0.0444444444444444	-0.00448569341067275	excluded
sub-01	0.064	excluded	9	0.155555555555556	0.133333333333333	-0.00172514729433414	excluded
sub-01	0.064	excluded	10	0.177777777777778	0.244444444444444	0.00184149394288449	excluded
sub-01	0.064	excluded	11	0.0222222222222222	0.0444444444444445	-0.000668054192600357	excluded
sub-01	0.064	excluded	12	-0.0444444444444444	-0.244444444444444	-0.00449034825669009	excluded
sub-01	0.064	excluded	13	0.155555555555556	0.222222222222222	0.0103657707429302	excluded
sub-01	0.128	excluded	1	-0.0888888888888889	-0.133333333333333	0.00719837689875809	excluded
sub-01	0.128	forward	2	0.177777777777778	0.266666666666667	0.00752095010968066	fwd
sub-01	0.128	forward	3	0.155555555555556	0.222222222222222	0.00809674679107459	fwd
sub-01	0.128	forward	4	0.133333333333333	0.288888888888889	0.00396019994747124	fwd
sub-01	0.128	backward	5	0.0444444444444445	0.0444444444444444	0.0045343951051906	bwd
sub-01	0.128	backward	6	-0.155555555555556	-0.4	-0.00200122717689361	bwd
sub-01	0.128	backward	7	0.111111111111111	0.0444444444444444	0.00293058087290391	bwd
sub-01	0.128	backward	8	0.0444444444444444	0.0888888888888889	2.19791806442404e-05	bwd
sub-01	0.128	excluded	9	0.0888888888888889	0.266666666666667	0.00734089106607285	excluded
sub-01	0.128	excluded	10	0.0666666666666667	0.111111111111111	-0.00295913845189279	excluded
sub-01	0.128	excluded	11	-0.155555555555556	-0.311111111111111	-0.00580386550596913	excluded
sub-01	0.128	excluded	12	0.0666666666666667	0.222222222222222	0.000347286566910895	excluded
sub-01	0.128	excluded	13	-0.0222222222222222	0.0444444444444444	-0.00026518451225182	excluded
sub-01	0.512	excluded	1	0.0666666666666667	0.0888888888888889	-0.00313703016594527	excluded
sub-01	0.512	forward	2	0.0888888888888889	0.133333333333333	0.00106042083487939	fwd
sub-01	0.512	forward	3	0.222222222222222	0.333333333333333	0.00747289919310348	fwd
sub-01	0.512	forward	4	0.2	0.377777777777778	0.00984191663961989	fwd
sub-01	0.512	forward	5	0.355555555555556	0.644444444444444	0.00638091763191441	fwd
sub-01	0.512	backward	6	-0.0444444444444444	0.0888888888888889	0.00457912171431866	bwd
sub-01	0.512	backward	7	-0.288888888888889	-0.466666666666667	-0.00392075752611579	bwd
sub-01	0.512	backward	8	-0.177777777777778	-0.266666666666667	-0.00447804255229676	bwd
sub-01	0.512	backward	9	0.244444444444444	0.422222222222222	0.00458663163242591	bwd
sub-01	0.512	excluded	10	0.133333333333333	0.155555555555556	0.00287081667858213	excluded
sub-01	0.512	excluded	11	0.311111111111111	0.466666666666667	0.00403118273871731	excluded
sub-01	0.512	excluded	12	0.0888888888888889	0.0888888888888889	0.00391870658858102	excluded
sub-01	0.512	excluded	13	0.111111111111111	0.155555555555556	-0.00161297381389506	excluded
sub-01	2.048	excluded	1	0.0222222222222222	0.0222222222222222	0.00123413953143778	excluded
sub-01	2.048	forward	2	0.0888888888888889	0.244444444444444	0.00036307985209121	fwd
sub-01	2.048	forward	3	0.222222222222222	0.266666666666667	0.00633823292667227	fwd
sub-01	2.048	forward	4	0.4	0.533333333333333	0.012070276506985	fwd
sub-01	2.048	forward	5	0.444444444444444	0.644444444444444	0.0249784407430118	fwd
sub-01	2.048	forward	6	0.2	0.311111111111111	0.00524249165067998	fwd
sub-01	2.048	forward	7	0.155555555555556	0.333333333333333	-3.77638438944176e-05	fwd
sub-01	2.048	backward	8	-0.2	-0.355555555555556	-0.00492179940420959	bwd
sub-01	2.048	backward	9	-0.155555555555556	-0.2	-0.00410978496398236	bwd
sub-01	2.048	backward	10	-0.288888888888889	-0.533333333333333	-0.0145710677331993	bwd
sub-01	2.048	backward	11	-0.244444444444444	-0.377777777777778	-0.00889568007255516	bwd
sub-01	2.048	backward	12	-0.244444444444444	-0.377777777777778	-0.0105768862451789	bwd
sub-01	2.048	backward	13	0.133333333333333	0.2	0.00314763800253851	bwd
sub-02	0.032	excluded	1	0.266666666666667	0.355555555555556	0.00786520770861027	excluded
sub-02	0.032	forward	2	0.155555555555556	0.133333333333333	0.00142115276716121	fwd
sub-02	0.032	forward	3	-0.0444444444444444	-3.70797142990043e-18	-0.00392861521620711	fwd
sub-02	0.032	forward	4	-0.111111111111111	-0.177777777777778	-0.00237287639112758	fwd
sub-02	0.032	backward	5	-0.133333333333333	-0.244444444444444	0.00165675481704694	bwd
sub-02	0.032	backward	6	-0.0444444444444444	-0.0444444444444444	0.00193593605131855	bwd
sub-02	0.032	backward	7	0	-0.0222222222222222	-0.00604246599707205	bwd
sub-02	0.032	excluded	8	0.0222222222222222	-0.0444444444444444	-0.00612250658308631	excluded
sub-02	0.032	excluded	9	-0.0888888888888889	-0.133333333333333	0.00203930898135094	excluded
sub-02	0.032	excluded	10	0.0444444444444444	-0.0444444444444444	-0.00370858179962869	excluded
sub-02	0.032	excluded	11	-0.0222222222222222	0.0666666666666667	0.00259716610973631	excluded
sub-02	0.032	excluded	12	-0.133333333333333	-0.155555555555556	-0.00205334117099052	excluded
sub-02	0.032	excluded	13	0.0888888888888889	0.266666666666667	0.00104401547033859	excluded
sub-02	0.064	excluded	1	0.0444444444444444	0.0444444444444444	-0.000691692288365986	excluded
sub-02	0.064	forward	2	0.266666666666667	0.444444444444444	-0.0024811014070152	fwd
sub-02	0.064	forward	3	0.0444444444444444	0.0666666666666667	0.00179586327483609	fwd
sub-02	0.064	forward	4	0.0222222222222222	-0.0222222222222222	0.000440760364459946	fwd
sub-02	0.064	backward	5	-0.0222222222222222	-0.0222222222222222	0.00186311103777398	bwd
sub-02	0.064	backward	6	-0.0666666666666667	-0.0444444444444444	-0.0055235526936454	bwd
sub-02	0.064	backward	7	-0.244444444444444	-0.444444444444444	-0.0038858390622439	bwd
sub-02	0.064	excluded	8	0.0222222222222222	-0.0888888888888889	0.000398784975081352	excluded
sub-02	0.064	excluded	9	0.0888888888888889	0.0888888888888889	0.00432217030340095	excluded
sub-02	0.064	excluded	10	0.0666666666666667	0.0666666666666667	0.0027318424394215	excluded
sub-02	0.064	excluded	11	0.0888888888888889	0.0888888888888889	0.00627692496813907	excluded
sub-02	0.064	excluded	12	7.39787282359276e-18	0.0444444444444444	0.00252863148244953	excluded
sub-02	0.064	excluded	13	0.133333333333333	0.2	0.00468405411296678	excluded
sub-02	0.128	excluded	1	-0.0222222222222222	-0.0444444444444444	-0.00394331116091717	excluded
sub-02	0.128	forward	2	-7.40510083807599e-18	-0.0666666666666667	0.000136900289089155	fwd
sub-02	0.128	forward	3	0.0222222222222222	0.0666666666666667	0.00278293836556737	fwd
sub-02	0.128	forward	4	0.0666666666666667	-0.0444444444444444	0.00267450727405793	fwd
sub-02	0.128	backward	5	-0.133333333333333	-0.0444444444444444	-0.0011986937800782	bwd
sub-02	0.128	backward	6	-0.0888888888888889	-0.266666666666667	-0.00384054176966706	bwd
sub-02	0.128	backward	7	-0.2	-0.155555555555556	0.000414436753165889	bwd
sub-02	0.128	backward	8	-0.222222222222222	-0.311111111111111	-0.00337303245076107	bwd
sub-02	0.128	excluded	9	-0.133333333333333	-0.111111111111111	-0.00167071108783053	excluded
sub-02	0.128	excluded	10	0.0888888888888889	0.177777777777778	0.00245360057091466	excluded
sub-02	0.128	excluded	11	0.0222222222222222	0.0444444444444444	0.00012415257977287	excluded
sub-02	0.128	excluded	12	-7.40871484531761e-18	0.0222222222222222	-0.0005623589447467	excluded
sub-02	0.128	excluded	13	0.0888888888888889	0.155555555555556	-0.00144673430403213	excluded
sub-02	0.512	excluded	1	0.0222222222222222	0.0666666666666667	0.00465942873121037	excluded
sub-02	0.512	forward	2	0.311111111111111	0.422222222222222	0.0110581248824313	fwd
sub-02	0.512	forward	3	0.0888888888888889	0.177777777777778	0.00571062890786562	fwd
sub-02	0.512	forward	4	0.377777777777778	0.577777777777778	0.015586864564568	fwd
sub-02	0.512	forward	5	0.0444444444444444	-0.0222222222222222	-0.00195055968552012	fwd
sub-02	0.512	backward	6	-0.333333333333333	-0.4	-0.0149090417933613	bwd
sub-02	0.512	backward	7	-0.133333333333333	-0.155555555555556	-0.00468807398113611	bwd
sub-02	0.512	backward	8	-0.177777777777778	-0.333333333333333	-0.00268124427041656	bwd
sub-02	0.512	backward	9	0.155555555555556	0.2	0.00437848679893721	bwd
sub-02	0.512	excluded	10	0.155555555555556	0.177777777777778	-0.00044311996307282	excluded
sub-02	0.512	excluded	11	-0.0222222222222222	-0.133333333333333	-0.000174062616196514	excluded
sub-02	0.512	excluded	12	0.133333333333333	0.155555555555556	0.00578944026291494	excluded
sub-02	0.512	excluded	13	0	-0.0222222222222222	0.00261623071288067	excluded
sub-02	2.048	excluded	1	0.177777777777778	0.177777777777778	0.00586685518351793	excluded
sub-02	2.048	forward	2	0	-0.0444444444444444	0.000165435512421751	fwd
sub-02	2.048	forward	3	0.133333333333333	0.111111111111111	0.00505033793530656	fwd
sub-02	2.048	forward	4	0.133333333333333	0.155555555555556	0.000744986528760613	fwd
sub-02	2.048	forward	5	0.177777777777778	0.355555555555556	0.00601780342891639	fwd
sub-02	2.048	forward	6	-0.155555555555556	-0.155555555555556	-0.00446078666932569	fwd
sub-02	2.048	forward	7	-0.0888888888888889	-0.155555555555556	0.00196301866168846	fwd
sub-02	2.048	backward	8	-0.266666666666667	-0.333333333333333	-0.00937746913023752	bwd
sub-02	2.048	backward	9	-0.222222222222222	-0.444444444444444	-0.00723767818886806	bwd
sub-02	2.048	backward	10	-0.2	-0.222222222222222	-0.00808991230237331	bwd
sub-02	2.048	backward	11	-0.244444444444444	-0.333333333333333	-0.00158892772034363	bwd
sub-02	2.048	backward	12	-0.0666666666666667	-0.0666666666666667	0.000840749822391534	bwd
sub-02	2.048	backward	13	0.0222222222222222	0.0222222222222222	0.000833632611114585	bwd
sub-03	0.032	excluded	1	-0.177777777777778	-0.222222222222222	-0.00368441743588416	excluded
sub-03	0.032	forward	2	-0.133333333333333	-0.2	-0.00351705471073582	fwd
sub-03	0.032	forward	3	0.133333333333333	0.0666666666666667	-0.000458750961735355	fwd
sub-03	0.032	forward	4	0.177777777777778	0.333333333333333	0.00506314488125331	fwd
sub-03	0.032	backward	5	0.111111111111111	0.177777777777778	-0.00145540718943366	bwd
sub-03	0.032	backward	6	0	-0.0666666666666667	-0.00149557274057004	bwd
sub-03	0.032	backward	7	-0.111111111111111	-0.288888888888889	-0.00956006655665801	bwd
sub-03	0.032	excluded	8	-0.222222222222222	-0.4	-0.00457975839847405	excluded
sub-03	0.032	excluded	9	-0.266666666666667	-0.422222222222222	-0.0111919988208872	excluded
sub-03	0.032	excluded	10	-0.333333333333333	-0.4	-0.00589907375396427	excluded
sub-03	0.032	excluded	11	-0.0888888888888889	-0.311111111111111	-0.00191461126474566	excluded
sub-03	0.032	excluded	12	-0.311111111111111	-0.444444444444444	-0.0105760185255421	excluded
sub-03	0.032	excluded	13	-0.266666666666667	-0.377777777777778	-0.00248924218508222	excluded
sub-03	0.064	excluded	1	-0.222222222222222	-0.355555555555556	-0.00344814805393755	excluded
sub-03	0.064	forward	2	0.111111111111111	0.0888888888888889	0.00488431629373285	fwd
sub-03	0.064	forward	3	0.0666666666666667	0.133333333333333	-0.00696812463060055	fwd
sub-03	0.064	forward	4	0.111111111111111	0.177777777777778	0.00686221468328516	fwd
sub-03	0.064	backward	5	0.244444444444444	0.311111111111111	0.0119583508414349	bwd
sub-03	0.064	backward	6	0.111111111111111	-0.0888888888888889	0.00130834471389955	bwd
sub-03	0.064	backward	7	-0.155555555555556	-0.333333333333333	0.000956877764551144	bwd
sub-03	0.064	excluded	8	0.0222222222222222	0.111111111111111	-0.00179026671604659	excluded
sub-03	0.064	excluded	9	-0.0444444444444444	-0.0222222222222222	-0.00234387264769204	excluded
sub-03	0.064	excluded	10	-0.0444444444444444	-0.0222222222222222	-0.00762228397989778	excluded
sub-03	0.064	excluded	11	0.0666666666666667	0.355555555555556	0.00441962134528752	excluded
sub-03	0.064	excluded	12	-0.0222222222222222	0.0444444444444444	-0.00424380482197586	excluded
sub-03	0.064	excluded	13	0.0666666666666667	0.111111111111111	0.000346538269878366	excluded
sub-03	0.128	excluded	1	-0.177777777777778	-0.288888888888889	-0.00676521932828443	excluded
sub-03	0.128	forward	2	0.0222222222222222	0.0666666666666667	-0.000195237272071771	fwd
sub-03	0.128	forward	3	0.133333333333333	0.311111111111111	0.00336053966731199	fwd
sub-03	0.128	forward	4	0.244444444444444	0.333333333333333	0.00403677397963313	fwd
sub-03	0.128	backward	5	0.222222222222222	0.333333333333333	0.00188578662129059	bwd
sub-03	0.128	backward	6	-0.111111111111111	-0.244444444444444	0.00174750192214128	bwd
sub-03	0.128	backward	7	-0.222222222222222	-0.355555555555556	-0.00638367900599982	bwd
sub-03	0.128	backward	8	0.177777777777778	0.222222222222222	0.00418527438879041	bwd
sub-03	0.128	excluded	9	-0.0666666666666667	0.0888888888888889	0.000479802161966194	excluded
sub-03	0.128	excluded	10	-0.0666666666666667	-0.111111111111111	-0.00416931023318619	excluded
sub-03	0.128	excluded	11	0.0888888888888889	0.133333333333333	0.00251439604145698	excluded
sub-03	0.128	excluded	12	-0.0444444444444444	-1.10913882245267e-17	-1.9632674185157e-05	excluded
sub-03	0.128	excluded	13	0.2	0.177777777777778	0.00825351511223769	excluded
sub-03	0.512	excluded	1	-0.0444444444444444	-0.0222222222222222	-0.00318983352874896	excluded
sub-03	0.512	forward	2	-0.133333333333333	-0.155555555555556	0.000860674156805668	fwd
sub-03	0.512	forward	3	0.355555555555556	0.466666666666667	0.0103743359129356	fwd
sub-03	0.512	forward	4	0.333333333333333	0.488888888888889	0.0136814610742684	fwd
sub-03	0.512	forward	5	0.111111111111111	0.266666666666667	0.00312171083651367	fwd
sub-03	0.512	backward	6	0.0888888888888889	0.222222222222222	0.00017862129901099	bwd
sub-03	0.512	backward	7	-0.333333333333333	-0.422222222222222	-0.00746975765281451	bwd
sub-03	0.512	backward	8	-0.133333333333333	-0.288888888888889	-0.00543279231815087	bwd
sub-03	0.512	backward	9	-0.0222222222222222	0.0222222222222222	-0.00212009097452331	bwd
sub-03	0.512	excluded	10	-7.3959453530639e-18	-0.0222222222222222	0.00128851322264156	excluded
sub-03	0.512	excluded	11	-0.2	-0.4	-0.000288584435001116	excluded
sub-03	0.512	excluded	12	-0.288888888888889	-0.4	-0.00686417615222869	excluded
sub-03	0.512	excluded	13	0	-3.70074341541719e-18	-0.00224992778753681	excluded
sub-03	2.048	excluded	1	-0.111111111111111	-0.0888888888888889	-0.00388618721775387	excluded
sub-03	2.048	forward	2	-0.155555555555556	-0.311111111111111	-0.00487639165275289	fwd
sub-03	2.048	forward	3	0.0222222222222222	-0.133333333333333	-0.000439475680483873	fwd
sub-03	2.048	forward	4	0.133333333333333	0.177777777777778	0.00396761565556016	fwd
sub-03	2.048	forward	5	0.333333333333333	0.444444444444444	0.0194754702634985	fwd
sub-03	2.048	forward	6	0.266666666666667	0.577777777777778	0.00873619298428058	fwd
sub-03	2.048	forward	7	0.0444444444444444	0.0888888888888889	0.00104968554442175	fwd
sub-03	2.048	backward	8	0.0888888888888889	0.0444444444444444	0.00510982905675044	bwd
sub-03	2.048	backward	9	-0.266666666666667	-0.377777777777778	-0.00612996751648636	bwd
sub-03	2.048	backward	10	-0.333333333333333	-0.533333333333333	-0.0126520158780415	bwd
sub-03	2.048	backward	11	-0.377777777777778	-0.466666666666667	-0.0191656189055864	bwd
sub-03	2.048	backward	12	-0.111111111111111	-0.0888888888888889	-0.00582508271576478	bwd
sub-03	2.048	backward	13	-0.0444444444444445	-0.0444444444444444	-0.00309385442983575	bwd
sub-04	0.032	excluded	1	-0.0222222222222222	0.0222222222222222	0.00162976717687313	excluded
sub-04	0.032	forward	2	0.155555555555556	0.288888888888889	0.0121403864141154	fwd
sub-04	0.032	forward	3	0.0888888888888889	0.266666666666667	0.00429002671603135	fwd
sub-04	0.032	forward	4	0.0666666666666667	0.155555555555556	0.00879792872305919	fwd
sub-04	0.032	backward	5	-0.111111111111111	-0.0888888888888889	-0.00103719209966645	bwd
sub-04	0.032	backward	6	-0.2	-0.288888888888889	-0.00668283822186859	bwd
sub-04	0.032	backward	7	-0.0888888888888889	-0.0666666666666667	-0.00280520358225576	bwd
sub-04	0.032	excluded	8	-0.244444444444444	-0.422222222222222	-0.0102856677877402	excluded
sub-04	0.032	excluded	9	0.2	0.311111111111111	0.00285071703125191	excluded
sub-04	0.032	excluded	10	0.111111111111111	0.333333333333333	0.00633847769483331	excluded
sub-04	0.032	excluded	11	0.377777777777778	0.377777777777778	0.0148505054328163	excluded
sub-04	0.032	excluded	12	0.0666666666666667	-0.0444444444444444	0.00152892834834646	excluded
sub-04	0.032	excluded	13	-0.0888888888888889	-0.0666666666666667	-0.000566293354268193	excluded
sub-04	0.064	excluded	1	0.222222222222222	0.355555555555556	0.00772504236222894	excluded
sub-04	0.064	forward	2	-0.0666666666666667	0.0444444444444444	-0.00165107307635731	fwd
sub-04	0.064	forward	3	0.111111111111111	0.0888888888888889	0.00453980511095595	fwd
sub-04	0.064	forward	4	-0.155555555555556	-0.377777777777778	-0.000338069914804981	fwd
sub-04	0.064	backward	5	-0.355555555555556	-0.555555555555556	-0.0130400522321879	bwd
sub-04	0.064	backward	6	-0.133333333333333	-0.2	-0.00888079348274668	bwd
sub-04	0.064	backward	7	-0.111111111111111	-0.288888888888889	-0.00731355275455881	bwd
sub-04	0.064	excluded	8	-0.133333333333333	-0.111111111111111	-0.00201701567321991	excluded
sub-04	0.064	excluded	9	-0.0666666666666667	-0.111111111111111	-0.0054717437018855	excluded
sub-04	0.064	excluded	10	-0.0444444444444445	-0.111111111111111	-0.00259361083063098	excluded
sub-04	0.064	excluded	11	0.0666666666666667	0.133333333333333	0.00377952116314799	excluded
sub-04	0.064	excluded	12	0.0222222222222222	0.0888888888888889	-0.00121084383319117	excluded
sub-04	0.064	excluded	13	-0.0222222222222222	0.0666666666666667	0.00594344878514723	excluded
sub-04	0.128	excluded	1	-0.155555555555556	-0.244444444444444	-0.00682069269738132	excluded
sub-04	0.128	forward	2	-0.0888888888888889	-0.0444444444444444	-0.00743955262378607	fwd
sub-04	0.128	forward	3	-0.133333333333333	-0.177777777777778	-0.00414327504798847	fwd
sub-04	0.128	forward	4	-0.244444444444444	-0.266666666666667	-0.000396973520318312	fwd
sub-04	0.128	backward	5	-0.288888888888889	-0.4	-0.00870502816176595	bwd
sub-04	0.128	backward	6	-0.311111111111111	-0.511111111111111	-0.00957456150640214	bwd
sub-04	0.128	backward	7	-0.311111111111111	-0.466666666666667	-0.0144534877049054	bwd
sub-04	0.128	backward	8	-0.2	-0.311111111111111	-0.00532204059519266	bwd
sub-04	0.128	excluded	9	0.222222222222222	0.355555555555556	0.00775836426770358	excluded
sub-04	0.128	excluded	10	0.0888888888888889	0.111111111111111	-0.00102952430609939	excluded
sub-04	0.128	excluded	11	0.133333333333333	0.288888888888889	0.00410676275344571	excluded
sub-04	0.128	excluded	12	-0.0222222222222222	0.0222222222222222	-0.00223050698874268	excluded
sub-04	0.128	excluded	13	0.133333333333333	0.2	0.0062715365704602	excluded
sub-04	0.512	excluded	1	-0.0444444444444445	0.0222222222222222	-0.00515791574696735	excluded
sub-04	0.512	forward	2	0.0222222222222222	0.2	-0.00166549089438175	fwd
sub-04	0.512	forward	3	0.111111111111111	0.155555555555556	0.00276146628846386	fwd
sub-04	0.512	forward	4	-0.111111111111111	-0.133333333333333	0.00272189280307871	fwd
sub-04	0.512	forward	5	0.0666666666666667	0.155555555555556	-0.00327217436869014	fwd
sub-04	0.512	backward	6	-0.222222222222222	-0.4	-0.00832182533406199	bwd
sub-04	0.512	backward	7	-0.355555555555556	-0.488888888888889	-0.00871712774126381	bwd
sub-04	0.512	backward	8	-0.177777777777778	-0.2	-0.00798228249373745	bwd
sub-04	0.512	backward	9	-0.0888888888888889	-0.111111111111111	-0.00384710317979299	bwd
sub-04	0.512	excluded	10	0.111111111111111	0.111111111111111	0.00148771321159948	excluded
sub-04	0.512	excluded	11	7.40510083807599e-18	-3.71519944438366e-18	-0.00262456652905216	excluded
sub-04	0.512	excluded	12	-0.0444444444444444	-0.111111111111111	0.00319525412746102	excluded
sub-04	0.512	excluded	13	-0.111111111111111	-0.133333333333333	0.00258982139881057	excluded
sub-04	2.048	excluded	1	0.0888888888888889	0.0222222222222222	0.00356457981549029	excluded
sub-04	2.048	forward	2	0.244444444444444	0.4	0.00742078123462763	fwd
sub-04	2.048	forward	3	0.155555555555556	0.266666666666667	-0.0011354062331518	fwd
sub-04	2.048	forward	4	0.2	0.288888888888889	0.00872445419029061	fwd
sub-04	2.048	forward	5	0.155555555555556	0.266666666666667	0.00664433594983252	fwd
sub-04	2.048	forward	6	0.111111111111111	0.133333333333333	7.577380042241e-05	fwd
sub-04	2.048	forward	7	0.111111111111111	0.222222222222222	0.00463510984048562	fwd
sub-04	2.048	backward	8	-0.0666666666666667	0.0444444444444444	-0.000129833890874191	bwd
sub-04	2.048	backward	9	-0.2	-0.133333333333333	-0.00511679550570317	bwd
sub-04	2.048	backward	10	-0.466666666666667	-0.711111111111111	-0.0122944584163626	bwd
sub-04	2.048	backward	11	-0.222222222222222	-0.355555555555556	-0.00819030157242631	bwd
sub-04	2.048	backward	12	-7.40148683083438e-18	-0.0888888888888889	-0.00294616635075595	bwd
sub-04	2.048	backward	13	-0.2	-0.4	-0.0102567561789922	bwd
sub-05	0.032	excluded	1	0.133333333333333	0.355555555555556	0.0052530447742857	excluded
sub-05	0.032	forward	2	-0.0888888888888889	-0.0666666666666667	-0.00188763813393403	fwd
sub-05	0.032	forward	3	0.0222222222222222	0.0444444444444444	0.000461981341108171	fwd
sub-05	0.032	forward	4	-0.0888888888888889	-0.133333333333333	-0.00215206009819016	fwd
sub-05	0.032	backward	5	-0.0888888888888889	-0.155555555555556	-0.00538151098417879	bwd
sub-05	0.032	backward	6	-0.355555555555556	-0.577777777777778	-0.007581226114559	bwd
sub-05	0.032	backward	7	-0.222222222222222	-0.333333333333333	-0.00856846273802052	bwd
sub-05	0.032	excluded	8	0.0444444444444445	0.266666666666667	-0.000856643071852043	excluded
sub-05	0.032	excluded	9	0.0444444444444445	0.0222222222222222	-0.0025697113338893	excluded
sub-05	0.032	excluded	10	-0.133333333333333	-0.311111111111111	-0.00394897589854745	excluded
sub-05	0.032	excluded	11	0	-0.0888888888888889	0.00153251185550218	excluded
sub-05	0.032	excluded	12	0.0444444444444444	-0.0444444444444444	0.000355157104564486	excluded
sub-05	0.032	excluded	13	-0.244444444444444	-0.4	-0.00648832153071931	excluded
sub-05	0.064	excluded	1	-0.333333333333333	-0.4	-0.0134092190031653	excluded
sub-05	0.064	forward	2	-0.177777777777778	-0.288888888888889	-0.00481636664482812	fwd
sub-05	0.064	forward	3	-0.111111111111111	-0.133333333333333	-0.00629924307739918	fwd
sub-05	0.064	forward	4	-0.0888888888888889	-0.244444444444444	-0.00460370429601269	fwd
sub-05	0.064	backward	5	-0.0444444444444444	3.70074341541719e-18	-0.00229833393005786	bwd
sub-05	0.064	backward	6	-0.177777777777778	-0.288888888888889	-0.00604277706781051	bwd
sub-05	0.064	backward	7	0.0444444444444444	-0.0666666666666667	0.00115117109494643	bwd
sub-05	0.064	excluded	8	0.311111111111111	0.333333333333333	0.00640976083022628	excluded
sub-05	0.064	excluded	9	0.0666666666666667	0.0444444444444444	0.00393371711754765	excluded
sub-05	0.064	excluded	10	0.111111111111111	0.0222222222222222	0.00403294656728925	excluded
sub-05	0.064	excluded	11	0.111111111111111	0.0888888888888889	0.00488347850920752	excluded
sub-05	0.064	excluded	12	-0.222222222222222	-0.533333333333333	-0.00500676759443552	excluded
sub-05	0.064	excluded	13	-0.244444444444444	-0.333333333333333	-0.00752072744544256	excluded
sub-05	0.128	excluded	1	-0.155555555555556	-0.177777777777778	-0.00986957055665947	excluded
sub-05	0.128	forward	2	0.0666666666666667	0.0888888888888889	0.00227523828624094	fwd
sub-05	0.128	forward	3	0.2	0.333333333333333	0.00310299702595307	fwd
sub-05	0.128	forward	4	0.0666666666666667	0.155555555555556	-0.00301557340071066	fwd
sub-05	0.128	backward	5	-0.0444444444444444	-0.111111111111111	0.0015530686726029	bwd
sub-05	0.128	backward	6	-0.2	-0.244444444444444	-0.00784029928281515	bwd
sub-05	0.128	backward	7	-0.288888888888889	-0.422222222222222	-0.00865701327859702	bwd
sub-05	0.128	backward	8	0.0666666666666667	0.0222222222222222	0.00335849750670663	bwd
sub-05	0.128	excluded	9	-0.133333333333333	-0.133333333333333	0.00200758247561117	excluded
sub-05	0.128	excluded	10	-0.0888888888888889	-0.133333333333333	-0.00543028327322336	excluded
sub-05	0.128	excluded	11	0.0444444444444444	0.0222222222222222	0.00272845659313053	excluded
sub-05	0.128	excluded	12	-0.0888888888888889	-0.133333333333333	-0.00361090447438145	excluded
sub-05	0.128	excluded	13	-0.111111111111111	-0.155555555555556	-0.00667353091570907	excluded
sub-05	0.512	excluded	1	0.0222222222222222	-3.70435742265881e-18	0.00486468739504849	excluded
sub-05	0.512	forward	2	-0.288888888888889	-0.4	-0.00450719692248053	fwd
sub-05	0.512	forward	3	0.2	0.222222222222222	0.0105347326894419	fwd
sub-05	0.512	forward	4	0.133333333333333	0.133333333333333	0.00148478187643297	fwd
sub-05	0.512	forward	5	0.2	0.311111111111111	0.00413714073890477	fwd
sub-05	0.512	backward	6	-0.155555555555556	-0.0666666666666667	0.000247221447884887	bwd
sub-05	0.512	backward	7	-0.0222222222222222	-0.0888888888888889	0.000680300836991485	bwd
sub-05	0.512	backward	8	-0.355555555555556	-0.511111111111111	-0.0144192842205515	bwd
sub-05	0.512	backward	9	-0.0666666666666667	-0.0888888888888889	-0.00809920148004088	bwd
sub-05	0.512	excluded	10	0.0888888888888889	0.0666666666666667	0.00136987515546354	excluded
sub-05	0.512	excluded	11	0	0.0444444444444444	-0.00111478930762292	excluded
sub-05	0.512	excluded	12	0.177777777777778	0.288888888888889	0.00623842739273888	excluded
sub-05	0.512	excluded	13	7.39245181273033e-18	0.0666666666666667	-0.00275163419773499	excluded
sub-05	2.048	excluded	1	-0.0666666666666667	-0.177777777777778	-0.00176114900235575	excluded
sub-05	2.048	forward	2	-0.133333333333333	-0.244444444444444	-0.00301349925508948	fwd
sub-05	2.048	forward	3	0.0888888888888889	0.0222222222222222	0.0023618805802728	fwd
sub-05	2.048	forward	4	0.244444444444444	0.4	0.0068018301210791	fwd
sub-05	2.048	forward	5	0.222222222222222	0.244444444444444	0.0106413525726227	fwd
sub-05	2.048	forward	6	0.222222222222222	0.244444444444444	0.0010900143650385	fwd
sub-05	2.048	forward	7	0.111111111111111	0.0222222222222222	0.00277555995190247	fwd
sub-05	2.048	backward	8	-0.311111111111111	-0.6	-0.00654269795870634	bwd
sub-05	2.048	backward	9	-0.444444444444444	-0.688888888888889	-0.00715288266751384	bwd
sub-05	2.048	backward	10	-0.311111111111111	-0.622222222222222	-0.0163031267616605	bwd
sub-05	2.048	backward	11	-0.0222222222222222	-0.177777777777778	-0.00316891892216942	bwd
sub-05	2.048	backward	12	0.133333333333333	0.111111111111111	0.00613143987752641	bwd
sub-05	2.048	backward	13	7.40148683083438e-18	0.111111111111111	-5.69972926809925e-06	bwd
sub-06	0.032	excluded	1	0.2	0.333333333333333	1.20769290426966e-05	excluded
sub-06	0.032	forward	2	-0.0666666666666667	-0.0222222222222222	-0.00326901593903484	fwd
sub-06	0.032	forward	3	0.0222222222222222	0.111111111111111	-0.00927243198670242	fwd
sub-06	0.032	forward	4	-0.0222222222222222	-0.0222222222222222	-0.00199415741529136	fwd
sub-06	0.032	backward	5	0.0444444444444444	0.0666666666666667	0.00538982767341926	bwd
sub-06	0.032	backward	6	0.0666666666666667	0.133333333333333	0.00330895227367001	bwd
sub-06	0.032	backward	7	0.0666666666666667	0.111111111111111	0.0029159740831726	bwd
sub-06	0.032	excluded	8	0.222222222222222	0.4	0.00770545207527657	excluded
sub-06	0.032	excluded	9	0.111111111111111	0.0666666666666667	0.00590817263357103	excluded
sub-06	0.032	excluded	10	0.155555555555556	0.0444444444444444	-0.000764381926344236	excluded
sub-06	0.032	excluded	11	-0.0222222222222222	0.0222222222222222	-0.00340816037677952	excluded
sub-06	0.032	excluded	12	-0.0444444444444444	-0.133333333333333	-9.76302881041782e-05	excluded
sub-06	0.032	excluded	13	0.177777777777778	0.288888888888889	0.00557327072444827	excluded
sub-06	0.064	excluded	1	0.155555555555556	0.4	0.0118958097552375	excluded
sub-06	0.064	forward	2	-0.0888888888888889	-0.0222222222222222	0.00134564223309718	fwd
sub-06	0.064	forward	3	0.2	0.266666666666667	0.000751180784644864	fwd
sub-06	0.064	forward	4	0.111111111111111	0.133333333333333	-0.00352464301398547	fwd
sub-06	0.064	backward	5	-0.266666666666667	-0.377777777777778	-0.0085499529579172	bwd
sub-06	0.064	backward	6	0.0444444444444444	0.133333333333333	0.00564876733939174	bwd
sub-06	0.064	backward	7	-0.0666666666666667	-0.222222222222222	-0.000354860073287769	bwd
sub-06	0.064	excluded	8	0.288888888888889	0.422222222222222	0.00342137779827288	excluded
sub-06	0.064	excluded	9	0.266666666666667	0.355555555555556	0.00196252409032683	excluded
sub-06	0.064	excluded	10	0.177777777777778	0.222222222222222	0.00675218110192393	excluded
sub-06	0.064	excluded	11	0.311111111111111	0.355555555555556	0.00922131566866717	excluded
sub-06	0.064	excluded	12	0.111111111111111	0.155555555555556	0.00182602840628526	excluded
sub-06	0.064	excluded	13	0.244444444444444	0.288888888888889	0.0135014730182232	excluded
sub-06	0.128	excluded	1	0.222222222222222	0.288888888888889	0.00876248861848602	excluded
sub-06	0.128	forward	2	0.0666666666666667	0.0888888888888889	0.00664427474933963	fwd
sub-06	0.128	forward	3	0.222222222222222	0.222222222222222	0.00415135635426113	fwd
sub-06	0.128	forward	4	0.111111111111111	0.111111111111111	0.0005120591598403	fwd
sub-06	0.128	backward	5	-0.111111111111111	-0.0666666666666667	-0.00143520336620006	bwd
sub-06	0.128	backward	6	0.222222222222222	0.2	0.0033356481153449	bwd
sub-06	0.128	backward	7	0.0666666666666667	-0.0222222222222222	0.00162691233704816	bwd
sub-06	0.128	backward	8	-0.155555555555556	-0.2	-0.00499975695145514	bwd
sub-06	0.128	excluded	9	-0.0888888888888889	-0.133333333333333	0.000460676985369873	excluded
sub-06	0.128	excluded	10	0.155555555555556	0.333333333333333	0.00566567094420807	excluded
sub-06	0.128	excluded	11	0.111111111111111	0.244444444444444	0.00421590034599165	excluded
sub-06	0.128	excluded	12	0.133333333333333	0.222222222222222	0.00602571635361012	excluded
sub-06	0.128	excluded	13	0.222222222222222	0.177777777777778	-0.00254889318765373	excluded
sub-06	0.512	excluded	1	-0.0444444444444444	0.0444444444444444	-0.00390056239664556	excluded
sub-06	0.512	forward	2	0.222222222222222	0.266666666666667	0.00604756150278146	fwd
sub-06	0.512	forward	3	0.222222222222222	0.266666666666667	0.00555615030816083	fwd
sub-06	0.512	forward	4	0.0888888888888889	0.177777777777778	0.000415774317785941	fwd
sub-06	0.512	forward	5	0.177777777777778	0.266666666666667	0.000356478005969946	fwd
sub-06	0.512	backward	6	-0.133333333333333	-0.222222222222222	-0.00458207286086242	bwd
sub-06	0.512	backward	7	0.0888888888888889	0.2	0.00284550861323417	bwd
sub-06	0.512	backward	8	0.0666666666666667	0.244444444444444	0.00010256569569016	bwd
sub-06	0.512	backward	9	0.0888888888888889	0.111111111111111	0.00349347981586789	bwd
sub-06	0.512	excluded	10	0.111111111111111	0.2	0.00234964559897948	excluded
sub-06	0.512	excluded	11	-7.4069078416968e-18	0.0444444444444444	-0.00127333196805318	excluded
sub-06	0.512	excluded	12	-0.0444444444444444	0.0444444444444445	-0.00280105405012143	excluded
sub-06	0.512	excluded	13	-0.0444444444444444	-0.0444444444444444	-0.0017302473563911	excluded
sub-06	2.048	excluded	1	-0.155555555555556	-0.177777777777778	0.00226977185870687	excluded
sub-06	2.048	forward	2	-0.133333333333333	-0.155555555555556	-0.00663736510769433	fwd
sub-06	2.048	forward	3	0.155555555555556	0.288888888888889	0.00800745863924085	fwd
sub-06	2.048	forward	4	0.2	0.177777777777778	0.00402363406057138	fwd
sub-06	2.048	forward	5	0.111111111111111	0.422222222222222	0.014163954041172	fwd
sub-06	2.048	forward	6	0.266666666666667	0.555555555555556	0.00786314129780523	fwd
sub-06	2.048	forward	7	0.355555555555556	0.6	0.00990606934783121	fwd
sub-06	2.048	backward	8	-0.0444444444444444	0.0888888888888889	-0.000626755047919174	bwd
sub-06	2.048	backward	9	-0.111111111111111	-0.2	0.000766199502635148	bwd
sub-06	2.048	backward	10	0	-0.111111111111111	-0.00358500934674865	bwd
sub-06	2.048	backward	11	-0.0444444444444444	0.0444444444444444	-0.000378607970718135	bwd
sub-06	2.048	backward	12	-0.244444444444444	-0.155555555555556	-0.00491736142390636	bwd
sub-06	2.048	backward	13	0.266666666666667	0.333333333333333	0.000625006863919036	bwd
sub-07	0.032	excluded	1	-0.0222222222222222	-0.0222222222222222	0.00464993058689589	excluded
sub-07	0.032	forward	2	7.40148683083438e-18	-0.0666666666666667	-0.000114051065303701	fwd
sub-07	0.032	forward	3	0.311111111111111	0.533333333333333	0.0105077011386704	fwd
sub-07	0.032	forward	4	0.0666666666666667	-0.111111111111111	0.00223320723915685	fwd
sub-07	0.032	backward	5	-0.155555555555556	-0.311111111111111	-0.00748602522473047	bwd
sub-07	0.032	backward	6	-0.133333333333333	-0.244444444444444	-0.00145385328849355	bwd
sub-07	0.032	backward	7	0.0888888888888889	0.133333333333333	0.00459853030267635	bwd
sub-07	0.032	excluded	8	0.0444444444444444	0.177777777777778	0.00145701304897319	excluded
sub-07	0.032	excluded	9	0.0666666666666667	-0.0444444444444444	0.00191476393975704	excluded
sub-07	0.032	excluded	10	-0.0444444444444444	0.0888888888888889	0.00089787516635688	excluded
sub-07	0.032	excluded	11	-0.133333333333333	-0.266666666666667	-0.000686346996147168	excluded
sub-07	0.032	excluded	12	-0.177777777777778	-0.2	-0.00359639476474427	excluded
sub-07	0.032	excluded	13	0.222222222222222	0.2	0.0044047258239191	excluded
sub-07	0.064	excluded	1	-0.155555555555556	-0.288888888888889	-0.0150774293259472	excluded
sub-07	0.064	forward	2	-0.0888888888888889	-0.0888888888888889	0.00086613679688241	fwd
sub-07	0.064	forward	3	0.0222222222222222	0.0888888888888889	0.00252936633690768	fwd
sub-07	0.064	forward	4	0.333333333333333	0.488888888888889	0.0123725075745254	fwd
sub-07	0.064	backward	5	-0.111111111111111	-0.0444444444444444	-0.00312602556065626	bwd
sub-07	0.064	backward	6	-0.0444444444444444	-0.111111111111111	-0.00320569459488589	bwd
sub-07	0.064	backward	7	-0.2	-0.355555555555556	0.000732423684459424	bwd
sub-07	0.064	excluded	8	-0.0888888888888889	-0.0888888888888889	0.000196290842861669	excluded
sub-07	0.064	excluded	9	0.0444444444444444	0.266666666666667	0.00300455728537002	excluded
sub-07	0.064	excluded	10	0.0666666666666667	-3.71519944438366e-18	0.00552192096609987	excluded
sub-07	0.064	excluded	11	-0.133333333333333	-0.0444444444444444	-0.00808968044495387	excluded
sub-07	0.064	excluded	12	-0.155555555555556	-0.333333333333333	-0.00195537473040619	excluded
sub-07	0.064	excluded	13	0.0222222222222222	0.155555555555556	-0.00166019326584856	excluded
sub-07	0.128	excluded	1	-0.0888888888888889	-0.0444444444444444	-0.000770130379524197	excluded
sub-07	0.128	forward	2	-0.0666666666666667	-0.177777777777778	-0.00232318457601171	fwd
sub-07	0.128	forward	3	0.0444444444444444	0.0666666666666667	-7.52867059975111e-05	fwd
sub-07	0.128	forward	4	-0.0222222222222222	-0.0444444444444444	-0.00438104763276498	fwd
sub-07	0.128	backward	5	0.0444444444444445	0.333333333333333	0.00164526283500287	bwd
sub-07	0.128	backward	6	-0.0888888888888889	-0.177777777777778	-0.000883874508319266	bwd
sub-07	0.128	backward	7	0.0666666666666667	0.177777777777778	0.00233368175440571	bwd
sub-07	0.128	backward	8	-0.0666666666666667	-0.0666666666666667	0.00496561539383094	bwd
sub-07	0.128	excluded	9	-0.177777777777778	-0.244444444444444	-0.00901029005146132	excluded
sub-07	0.128	excluded	10	0.0888888888888889	0.0888888888888889	-0.000261770129201794	excluded
sub-07	0.128	excluded	11	-0.0222222222222222	0.0666666666666667	0.00186847905687916	excluded
sub-07	0.128	excluded	12	0.0888888888888889	0.111111111111111	-0.0023149579419538	excluded
sub-07	0.128	excluded	13	-0.377777777777778	-0.533333333333333	-0.011360444572983	excluded
sub-07	0.512	excluded	1	-0.0222222222222222	-0.0888888888888889	-0.00113433053283561	excluded
sub-07	0.512	forward	2	0.0222222222222222	0.0666666666666667	0.00406449074273603	fwd
sub-07	0.512	forward	3	0	0.111111111111111	0.0116316455462411	fwd
sub-07	0.512	forward	4	0.355555555555556	0.511111111111111	0.013991102316633	fwd
sub-07	0.512	forward	5	-0.0444444444444445	-0.0666666666666667	-0.0120372903076509	fwd
sub-07	0.512	backward	6	-0.2	-0.244444444444444	-0.00976424619033534	bwd
sub-07	0.512	backward	7	-0.0444444444444444	-0.111111111111111	0.000161532242285556	bwd
sub-07	0.512	backward	8	0.111111111111111	0.155555555555556	0.00875761178808112	bwd
sub-07	0.512	backward	9	0.111111111111111	0.133333333333333	-0.00146879343523621	bwd
sub-07	0.512	excluded	10	0.0666666666666667	0.155555555555556	0.00117233389871228	excluded
sub-07	0.512	excluded	11	0.133333333333333	0.155555555555556	0.00485768926786437	excluded
sub-07	0.512	excluded	12	-0.0444444444444444	0.0222222222222222	-0.00160292361056932	excluded
sub-07	0.512	excluded	13	-0.0666666666666667	0.0444444444444444	-0.000554943712794365	excluded
sub-07	2.048	excluded	1	-0.2	-0.2	-0.00718239105985374	excluded
sub-07	2.048	forward	2	-0.0222222222222222	0.0888888888888889	-0.000701388841611989	fwd
sub-07	2.048	forward	3	0.244444444444444	0.333333333333333	0.00751552825117995	fwd
sub-07	2.048	forward	4	0.244444444444444	0.222222222222222	0.00648777288479361	fwd
sub-07	2.048	forward	5	0.2	0.333333333333333	0.00596470225213707	fwd
sub-07	2.048	forward	6	0.111111111111111	0.177777777777778	0.00444744872471887	fwd
sub-07	2.048	forward	7	0.0444444444444444	0.0666666666666667	0.00338083925877889	fwd
sub-07	2.048	backward	8	0	0.0222222222222222	-0.000641041232125408	bwd
sub-07	2.048	backward	9	-0.111111111111111	-0.133333333333333	-0.00296994080687146	bwd
sub-07	2.048	backward	10	-0.155555555555556	-0.2	-0.00708183172645655	bwd
sub-07	2.048	backward	11	-0.177777777777778	-0.422222222222222	-0.00821748937088897	bwd
sub-07	2.048	backward	12	-0.222222222222222	-0.288888888888889	-0.00623910077543892	bwd
sub-07	2.048	backward	13	0.0444444444444444	0.0444444444444444	0.00165949340830602	bwd
sub-08	0.032	excluded	1	0.0222222222222222	-0.0222222222222222	0.000792915571555277	excluded
sub-08	0.032	forward	2	-0.0222222222222222	-0.0666666666666667	-0.00144390844338533	fwd
sub-08	0.032	forward	3	-0.266666666666667	-0.4	-0.00628834722141654	fwd
sub-08	0.032	forward	4	-0.0888888888888889	-0.0888888888888889	-0.00252854781702312	fwd
sub-08	0.032	backward	5	0.0222222222222222	0.0444444444444444	-0.0124618849339129	bwd
sub-08	0.032	backward	6	-0.266666666666667	-0.422222222222222	-0.0041089236925847	bwd
sub-08	0.032	backward	7	0.0666666666666667	0.133333333333333	0.00489970666717609	bwd
sub-08	0.032	excluded	8	0	0.0666666666666667	0.0010736633970527	excluded
sub-08	0.032	excluded	9	0.133333333333333	0.111111111111111	0.00739843170272765	excluded
sub-08	0.032	excluded	10	-0.0222222222222222	-0.0888888888888889	0.00112739754953257	excluded
sub-08	0.032	excluded	11	-0.0444444444444445	-0.0888888888888889	0.00111628146438023	excluded
sub-08	0.032	excluded	12	7.4158223928928e-18	-0.0222222222222222	0.00235763746051095	excluded
sub-08	0.032	excluded	13	0.288888888888889	0.422222222222222	0.0128455000615349	excluded
sub-08	0.064	excluded	1	-0.0444444444444444	3.71519944438366e-18	-0.00579004413436203	excluded
sub-08	0.064	forward	2	0	0.0666666666666667	-0.00397312354683865	fwd
sub-08	0.064	forward	3	-0.155555555555556	-0.311111111111111	-0.0063997296936308	fwd
sub-08	0.064	forward	4	-0.288888888888889	-0.533333333333333	-0.00994868955819258	fwd
sub-08	0.064	backward	5	-0.222222222222222	-0.555555555555556	-0.00466850561607778	bwd
sub-08	0.064	backward	6	-0.111111111111111	-0.222222222222222	-0.000739173589441191	bwd
sub-08	0.064	backward	7	-0.0444444444444444	-0.0888888888888889	0.00116991363538517	bwd
sub-08	0.064	excluded	8	0.222222222222222	0.333333333333333	0.00624661904814068	excluded
sub-08	0.064	excluded	9	0.0444444444444444	0.0666666666666667	0.00312767790205709	excluded
sub-08	0.064	excluded	10	-0.0888888888888889	0	0.001903300345473	excluded
sub-08	0.064	excluded	11	7.40678737478875e-18	-0.0222222222222222	0.000533566479597989	excluded
sub-08	0.064	excluded	12	0.0888888888888889	0.0666666666666667	-0.000549886346950412	excluded
sub-08	0.064	excluded	13	0.177777777777778	0.311111111111111	0.00331499483249266	excluded
sub-08	0.128	excluded	1	0.244444444444444	0.422222222222222	0.0121482864119794	excluded
sub-08	0.128	forward	2	0	0.111111111111111	0.0122276010088222	fwd
sub-08	0.128	forward	3	7.40871484531761e-18	0.0222222222222222	0.000985438154838857	fwd
sub-08	0.128	forward	4	-0.222222222222222	-0.444444444444444	-0.000879814958331442	fwd
sub-08	0.128	backward	5	-0.288888888888889	-0.311111111111111	-0.00578300557090359	bwd
sub-08	0.128	backward	6	-0.111111111111111	-0.244444444444444	-0.00698450581008683	bwd
sub-08	0.128	backward	7	0.133333333333333	0.266666666666667	0.00529438335823023	bwd
sub-08	0.128	backward	8	0.0444444444444444	-3.70616442627962e-18	0.00548459312287552	bwd
sub-08	0.128	excluded	9	0.222222222222222	0.288888888888889	0.00392146729852194	excluded
sub-08	0.128	excluded	10	0.0222222222222222	0.0888888888888889	-0.000868843052722524	excluded
sub-08	0.128	excluded	11	-0.111111111111111	-0.155555555555556	-0.00558642898158168	excluded
sub-08	0.128	excluded	12	0.111111111111111	0.0888888888888889	0.00284377480421698	excluded
sub-08	0.128	excluded	13	-0.177777777777778	-0.2	-0.00172934911658271	excluded
sub-08	0.512	excluded	1	0.311111111111111	0.377777777777778	0.0136601421136787	excluded
sub-08	0.512	forward	2	0.133333333333333	0.177777777777778	0.00867227391058603	fwd
sub-08	0.512	forward	3	0.177777777777778	0.222222222222222	-0.000290499914658809	fwd
sub-08	0.512	forward	4	0.111111111111111	0.0222222222222222	0.00687160659535727	fwd
sub-08	0.512	forward	5	-0.177777777777778	-0.288888888888889	-0.00342637501918391	fwd
sub-08	0.512	backward	6	-0.266666666666667	-0.311111111111111	-0.00562337617426623	bwd
sub-08	0.512	backward	7	0.133333333333333	0.177777777777778	0.00427254296581406	bwd
sub-08	0.512	backward	8	-0.0222222222222222	-0.0222222222222222	0.00319981076727638	bwd
sub-08	0.512	backward	9	0.133333333333333	0.244444444444444	0.0016669642657147	bwd
sub-08	0.512	excluded	10	-0.111111111111111	-0.177777777777778	-0.00294904240211071	excluded
sub-08	0.512	excluded	11	-0.0222222222222222	0	-0.00139831291619215	excluded
sub-08	0.512	excluded	12	0.266666666666667	0.4	0.00832245849528184	excluded
sub-08	0.512	excluded	13	0.0888888888888889	0.0222222222222222	-0.00279483306514278	excluded
sub-08	2.048	excluded	1	-0.0222222222222222	0.0888888888888889	0.00304347639762296	excluded
sub-08	2.048	forward	2	0.244444444444444	0.4	0.00728994187950126	fwd
sub-08	2.048	forward	3	0.133333333333333	0.155555555555556	0.00594227469442366	fwd
sub-08	2.048	forward	4	-0.0444444444444444	-0.0666666666666667	0.00163823102439495	fwd
sub-08	2.048	forward	5	-0.0888888888888889	-0.155555555555556	-0.00248439507219383	fwd
sub-08	2.048	forward	6	-0.4	-0.577777777777778	-0.0115290169613467	fwd
sub-08	2.048	forward	7	0	-0.0888888888888889	0.00573941394588416	fwd
sub-08	2.048	backward	8	-0.266666666666667	-0.377777777777778	-0.00290695490200139	bwd
sub-08	2.048	backward	9	0.2	0.222222222222222	0.000368332553872061	bwd
sub-08	2.048	backward	10	-0.155555555555556	-0.0222222222222222	-0.00317595072176879	bwd
sub-08	2.048	backward	11	0.0444444444444444	-0.0666666666666667	0.000662384940812532	bwd
sub-08	2.048	backward	12	-0.155555555555556	-0.0222222222222222	-0.0054284900747312	bwd
sub-08	2.048	backward	13	-0.0888888888888889	-0.133333333333333	0.000123429985044243	bwd
sub-09	0.032	excluded	1	0.0222222222222222	0.133333333333333	0.00574429912224586	excluded
sub-09	0.032	forward	2	0.244444444444444	0.266666666666667	-0.00362763561018918	fwd
sub-09	0.032	forward	3	0.244444444444444	0.377777777777778	0.00912812129907048	fwd
sub-09	0.032	forward	4	-0.0222222222222222	0	-0.00451719643612843	fwd
sub-09	0.032	backward	5	-0.177777777777778	-0.244444444444444	-0.00282356344621591	bwd
sub-09	0.032	backward	6	-0.0444444444444445	-0.133333333333333	0.000611762410727222	bwd
sub-09	0.032	backward	7	0.0888888888888889	0.111111111111111	-0.00503070237282632	bwd
sub-09	0.032	excluded	8	-0.0888888888888889	-0.222222222222222	-0.00542697744334238	excluded
sub-09	0.032	excluded	9	-0.111111111111111	-0.177777777777778	-0.00629969361308296	excluded
sub-09	0.032	excluded	10	-0.111111111111111	-0.222222222222222	-0.000898456580382693	excluded
sub-09	0.032	excluded	11	-0.0444444444444444	-0.133333333333333	-0.00247973502742695	excluded
sub-09	0.032	excluded	12	-0.111111111111111	-0.133333333333333	-0.0100200399539414	excluded
sub-09	0.032	excluded	13	0.244444444444444	0.244444444444444	0.00745895036140067	excluded
sub-09	0.064	excluded	1	-0.133333333333333	-0.222222222222222	-0.00603493307236707	excluded
sub-09	0.064	forward	2	0.2	0.311111111111111	0.00704819028749074	fwd
sub-09	0.064	forward	3	0.2	0.333333333333333	-0.000479127800930424	fwd
sub-09	0.064	forward	4	0.0444444444444444	0.0888888888888889	-0.000710793329608793	fwd
sub-09	0.064	backward	5	0.0444444444444444	-3.71519944438366e-18	0.00415166692234027	bwd
sub-09	0.064	backward	6	-0.177777777777778	-0.288888888888889	-0.0104003369542074	bwd
sub-09	0.064	backward	7	0.0222222222222222	0.0222222222222222	0.0108334869624229	bwd
sub-09	0.064	excluded	8	0.2	0.333333333333333	0.00367594822134367	excluded
sub-09	0.064	excluded	9	0.133333333333333	0.177777777777778	0.00267418626509522	excluded
sub-09	0.064	excluded	10	-0.0444444444444444	-0.0666666666666667	-0.00328868674579948	excluded
sub-09	0.064	excluded	11	0.0444444444444444	-3.70797142990043e-18	-0.0014449687487023	excluded
sub-09	0.064	excluded	12	0.0222222222222222	0.177777777777778	0.00190751845327105	excluded
sub-09	0.064	excluded	13	0.0444444444444444	0.0666666666666667	0.00215142487674819	excluded
sub-09	0.128	excluded	1	-0.111111111111111	-0.222222222222222	-0.00357855836666002	excluded
sub-09	0.128	forward	2	-1.47957456471855e-17	-3.71519944438366e-18	-0.00145603543359954	fwd
sub-09	0.128	forward	3	0.177777777777778	0.288888888888889	0.00843587774162565	fwd
sub-09	0.128	forward	4	-0.222222222222222	-0.4	-0.00538423558908759	fwd
sub-09	0.128	backward	5	-0.222222222222222	-0.266666666666667	-0.0022033186924855	bwd
sub-09	0.128	backward	6	-0.0222222222222222	0	0.00319993216557816	bwd
sub-09	0.128	backward	7	0.222222222222222	0.2	0.0053779261452255	bwd
sub-09	0.128	backward	8	0.0222222222222222	0.2	0.00274588557267144	bwd
sub-09	0.128	excluded	9	-0.155555555555556	-0.244444444444444	-0.00402523484626278	excluded
sub-09	0.128	excluded	10	-0.4	-0.466666666666667	-0.00998276572896725	excluded
sub-09	0.128	excluded	11	-0.111111111111111	-0.0222222222222222	-0.00242944760837549	excluded
sub-09	0.128	excluded	12	-0.0444444444444444	-0.111111111111111	-0.00470690562417849	excluded
sub-09	0.128	excluded	13	7.41232885255923e-18	0.0666666666666667	5.38876858297752e-05	excluded
sub-09	0.512	excluded	1	-0.177777777777778	-0.222222222222222	-0.00472107087648548	excluded
sub-09	0.512	forward	2	0	-0.0666666666666667	-0.00494245241699171	fwd
sub-09	0.512	forward	3	0.311111111111111	0.555555555555556	0.00538986371803651	fwd
sub-09	0.512	forward	4	0.0222222222222222	-0.0444444444444444	-4.97810100945105e-05	fwd
sub-09	0.512	forward	5	-0.155555555555556	-0.311111111111111	-0.0104892199815864	fwd
sub-09	0.512	backward	6	-0.244444444444444	-0.311111111111111	-0.00535870670448664	bwd
sub-09	0.512	backward	7	0.0222222222222222	0.133333333333333	0.002675529155412	bwd
sub-09	0.512	backward	8	0.133333333333333	0.222222222222222	0.00655578470142781	bwd
sub-09	0.512	backward	9	0.0222222222222222	0.0888888888888889	0.00707270055909609	bwd
sub-09	0.512	excluded	10	0	0	0.00133000579592635	excluded
sub-09	0.512	excluded	11	-0.0444444444444444	-0.0666666666666667	-0.00257925408776978	excluded
sub-09	0.512	excluded	12	-0.0888888888888889	-0.133333333333333	-0.00219454963904977	excluded
sub-09	0.512	excluded	13	-0.2	-0.244444444444444	-0.00198300845236041	excluded
sub-09	2.048	excluded	1	0.111111111111111	0.0666666666666667	-0.00348514703158668	excluded
sub-09	2.048	forward	2	0.155555555555556	0.244444444444444	-0.000728985548492853	fwd
sub-09	2.048	forward	3	0.111111111111111	0.0666666666666667	0.00918252163066417	fwd
sub-09	2.048	forward	4	0.0444444444444444	-0.0444444444444444	0.00121626521006273	fwd
sub-09	2.048	forward	5	0.111111111111111	0.155555555555556	0.00600414844384171	fwd
sub-09	2.048	forward	6	0.0444444444444444	0.0444444444444444	0.00495465159619168	fwd
sub-09	2.048	forward	7	-0.111111111111111	-0.355555555555556	0.00312096847860218	fwd
sub-09	2.048	backward	8	-0.133333333333333	-0.266666666666667	-0.00322307856967099	bwd
sub-09	2.048	backward	9	-0.2	-0.311111111111111	-0.00339711660302558	bwd
sub-09	2.048	backward	10	-0.4	-0.622222222222222	-0.0116592633795051	bwd
sub-09	2.048	backward	11	-0.155555555555556	-0.2	-0.00460292092324218	bwd
sub-09	2.048	backward	12	-0.177777777777778	-0.355555555555556	-0.00702758910855735	bwd
sub-09	2.048	backward	13	0	-0.111111111111111	-0.0018550309577004	bwd
sub-10	0.032	excluded	1	-0.133333333333333	-0.133333333333333	-0.00597683655911827	excluded
sub-10	0.032	forward	2	-0.133333333333333	-0.222222222222222	-0.00443196489827645	fwd
sub-10	0.032	forward	3	0.155555555555556	0.311111111111111	0.00605023276887571	fwd
sub-10	0.032	forward	4	0.177777777777778	0.311111111111111	0.00287956052255612	fwd
sub-10	0.032	backward	5	0.133333333333333	0.133333333333333	0.00476953753712731	bwd
sub-10	0.032	backward	6	-0.0444444444444444	0.0222222222222222	-0.00184407918540607	bwd
sub-10	0.032	backward	7	-0.0888888888888889	-0.0666666666666667	-0.00242467684397798	bwd
sub-10	0.032	excluded	8	-0.244444444444444	-0.4	-0.0077135280110973	excluded
sub-10	0.032	excluded	9	-0.0222222222222222	-0.0222222222222222	0.00174753439129852	excluded
sub-10	0.032	excluded	10	-0.177777777777778	-0.133333333333333	-0.0111607632111649	excluded
sub-10	0.032	excluded	11	0.111111111111111	0.2	0.00716510573091299	excluded
sub-10	0.032	excluded	12	-0.0222222222222222	-0.0444444444444444	-0.00185855600690498	excluded
sub-10	0.032	excluded	13	0.0888888888888889	0.177777777777778	0.00402117377323887	excluded
sub-10	0.064	excluded	1	0.155555555555556	0.133333333333333	0.00842131113650638	excluded
sub-10	0.064	forward	2	-0.266666666666667	-0.355555555555556	-0.0103620695223836	fwd
sub-10	0.064	forward	3	-0.133333333333333	-0.177777777777778	0.00124489502675046	fwd
sub-10	0.064	forward	4	0.0888888888888889	0.177777777777778	0.00820071717707867	fwd
sub-10	0.064	backward	5	0.0444444444444444	0.111111111111111	0.000709713293339966	bwd
sub-10	0.064	backward	6	-7.40148683083438e-18	0.0888888888888889	-0.00167978487953549	bwd
sub-10	0.064	backward	7	-0.0222222222222222	-0.0888888888888889	-0.00343061730675079	bwd
sub-10	0.064	excluded	8	-0.0222222222222222	-0.0666666666666667	0.000631313057074914	excluded
sub-10	0.064	excluded	9	0.0666666666666667	-0.0444444444444445	-0.00150346201270063	excluded
sub-10	0.064	excluded	10	-0.266666666666667	-0.377777777777778	-0.0114595573100862	excluded
sub-10	0.064	excluded	11	-0.222222222222222	-0.222222222222222	-0.00530128206110487	excluded
sub-10	0.064	excluded	12	0.0222222222222222	-0.0444444444444444	0.000257760399751875	excluded
sub-10	0.064	excluded	13	0.2	0.311111111111111	-0.00135492403766178	excluded
sub-10	0.128	excluded	1	0.0444444444444445	0.0222222222222222	-0.00485529063344696	excluded
sub-10	0.128	forward	2	0.0222222222222222	-0.0888888888888889	0.00106443610131673	fwd
sub-10	0.128	forward	3	-0.0888888888888889	-0.0444444444444444	-0.00253403285507205	fwd
sub-10	0.128	forward	4	-0.0444444444444444	-0.0888888888888889	-0.00720383640761567	fwd
sub-10	0.128	backward	5	0.0666666666666667	0.155555555555556	0.00602128027315916	bwd
sub-10	0.128	backward	6	0	0.0666666666666667	-0.00139884967099441	bwd
sub-10	0.128	backward	7	0.0666666666666667	0.0444444444444444	0.00450558046108195	bwd
sub-10	0.128	backward	8	0	0.0222222222222222	0.00144081797846875	bwd
sub-10	0.128	excluded	9	-0.0222222222222222	0.0222222222222222	0.00280780547449707	excluded
sub-10	0.128	excluded	10	0.111111111111111	0.2	0.00578803103208128	excluded
sub-10	0.128	excluded	11	-0.0222222222222222	-0.0444444444444444	-0.00484312449003376	excluded
sub-10	0.128	excluded	12	0.2	0.2	0.00332874942888699	excluded
sub-10	0.128	excluded	13	7.39425881635114e-18	0.133333333333333	-0.00137355361224585	excluded
sub-10	0.512	excluded	1	7.3959453530639e-18	0.0222222222222222	0.000166333044081788	excluded
sub-10	0.512	forward	2	-0.0444444444444444	-0.155555555555556	-0.00477031708436117	fwd
sub-10	0.512	forward	3	-0.0222222222222222	7.41955686704247e-18	0.000821021445758259	fwd
sub-10	0.512	forward	4	0.0888888888888889	0.133333333333333	0.00543370733370598	fwd
sub-10	0.512	forward	5	0.0888888888888889	0.0444444444444444	0.00481279532762643	fwd
sub-10	0.512	backward	6	0.111111111111111	0.177777777777778	-0.0014581563908435	bwd
sub-10	0.512	backward	7	0.0444444444444445	0.133333333333333	-0.00327615791430651	bwd
sub-10	0.512	backward	8	-0.222222222222222	-0.311111111111111	-0.00194594399833964	bwd
sub-10	0.512	backward	9	0.0666666666666667	0.266666666666667	0.00209095858793646	bwd
sub-10	0.512	excluded	10	0.0666666666666667	0.133333333333333	0.00402770588893049	excluded
sub-10	0.512	excluded	11	0.0666666666666667	0.0222222222222222	-0.00207228550639439	excluded
sub-10	0.512	excluded	12	0.111111111111111	0.0666666666666667	0.000188436363828576	excluded
sub-10	0.512	excluded	13	-0.155555555555556	-0.111111111111111	-0.0068997117848717	excluded
sub-10	2.048	excluded	1	-0.177777777777778	-0.355555555555556	-0.000956497489241611	excluded
sub-10	2.048	forward	2	0.0444444444444444	-3.71519944438366e-18	-0.00474986655137001	fwd
sub-10	2.048	forward	3	-0.111111111111111	-0.244444444444444	-0.00132896897658896	fwd
sub-10	2.048	forward	4	0.355555555555556	0.4	0.00974075494084137	fwd
sub-10	2.048	forward	5	0.244444444444444	0.333333333333333	0.00267348283007596	fwd
sub-10	2.048	forward	6	0.2	0.422222222222222	0.00812684728623352	fwd
sub-10	2.048	forward	7	0.177777777777778	0.266666666666667	0.000564462225800072	fwd
sub-10	2.048	backward	8	0.0666666666666667	0.0888888888888889	-0.00041219113749338	bwd
sub-10	2.048	backward	9	-0.0444444444444444	-1.48065876689104e-17	-0.00504843284139649	bwd
sub-10	2.048	backward	10	0.0666666666666667	0.0888888888888889	-0.00379900922324889	bwd
sub-10	2.048	backward	11	0.0666666666666667	-0.0666666666666667	-0.00598021729603163	bwd
sub-10	2.048	backward	12	-0.155555555555556	-0.222222222222222	-0.00466763085304062	bwd
sub-10	2.048	backward	13	0.0888888888888889	0.0888888888888889	0.003123158868851	bwd
sub-11	0.032	excluded	1	-0.0444444444444444	-0.0444444444444444	-0.00367681365882034	excluded
sub-11	0.032	forward	2	0.0222222222222222	0.0222222222222222	-0.00219216102230846	fwd
sub-11	0.032	forward	3	-0.155555555555556	-0.377777777777778	-0.00312498031331201	fwd
sub-11	0.032	forward	4	-0.244444444444444	-0.333333333333333	0.00127659282381285	fwd
sub-11	0.032	backward	5	0.0222222222222222	-0.0222222222222222	-0.00401929902382389	bwd
sub-11	0.032	backward	6	0.0444444444444444	0.0666666666666667	0.0068923807753837	bwd
sub-11	0.032	backward	7	0.177777777777778	0.244444444444444	0.00231314001360238	bwd
sub-11	0.032	excluded	8	0.0888888888888889	0.222222222222222	0.00233802403272101	excluded
sub-11	0.032	excluded	9	0.133333333333333	0.0444444444444444	0.0058184243335725	excluded
sub-11	0.032	excluded	10	0.177777777777778	0.222222222222222	0.00654871933254386	excluded
sub-11	0.032	excluded	11	0.0888888888888889	0.111111111111111	0.00253145496683079	excluded
sub-11	0.032	excluded	12	0.155555555555556	0.2	0.00900558635422968	excluded
sub-11	0.032	excluded	13	0.0888888888888889	0.0888888888888889	0.0019068889974425	excluded
sub-11	0.064	excluded	1	-0.0666666666666667	-0.0444444444444444	-0.00431852346299324	excluded
sub-11	0.064	forward	2	-0.177777777777778	-0.222222222222222	-0.000941236808195661	fwd
sub-11	0.064	forward	3	0.177777777777778	0.311111111111111	0.00410844660911264	fwd
sub-11	0.064	forward	4	-0.0666666666666667	-0.155555555555556	0.000762054994807371	fwd
sub-11	0.064	backward	5	-0.333333333333333	-0.555555555555556	-0.0134665061808861	bwd
sub-11	0.064	backward	6	-0.133333333333333	-0.2	-0.0109857569557303	bwd
sub-11	0.064	backward	7	-0.155555555555556	-0.222222222222222	-0.000816507063848394	bwd
sub-11	0.064	excluded	8	0.133333333333333	0.222222222222222	0.00689009700092184	excluded
sub-11	0.064	excluded	9	0.177777777777778	0.2	0.00547380939403076	excluded
sub-11	0.064	excluded	10	0.155555555555556	0.311111111111111	-0.00162225628468342	excluded
sub-11	0.064	excluded	11	0.133333333333333	0.111111111111111	0.00161184606276209	excluded
sub-11	0.064	excluded	12	-0.0444444444444444	-0.111111111111111	0.00273703985923491	excluded
sub-11	0.064	excluded	13	0.244444444444444	0.377777777777778	0.00821958720449216	excluded
sub-11	0.128	excluded	1	0	0.0666666666666667	-0.00590433554072508	excluded
sub-11	0.128	forward	2	-0.0888888888888889	-0.222222222222222	-0.00234457963966007	fwd
sub-11	0.128	forward	3	-0.244444444444444	-0.266666666666667	-0.00478680565807742	fwd
sub-11	0.128	forward	4	-0.333333333333333	-0.488888888888889	-0.00679224103439897	fwd
sub-11	0.128	backward	5	-0.333333333333333	-0.555555555555556	-0.00526127784618129	bwd
sub-11	0.128	backward	6	-0.133333333333333	-0.266666666666667	-0.000588446172432986	bwd
sub-11	0.128	backward	7	-0.0222222222222222	-0.0444444444444444	0.000622696078577328	bwd
sub-11	0.128	backward	8	-0.0444444444444444	-0.177777777777778	-0.00269672577187914	bwd
sub-11	0.128	excluded	9	0.155555555555556	0.222222222222222	0.00379434224382274	excluded
sub-11	0.128	excluded	10	-0.133333333333333	-0.266666666666667	-0.00131200739769737	excluded
sub-11	0.128	excluded	11	0.0222222222222222	-0.0666666666666667	3.53168214173044e-05	excluded
sub-11	0.128	excluded	12	-0.0222222222222222	-0.155555555555556	0.00596204908134937	excluded
sub-11	0.128	excluded	13	0.0444444444444445	-3.71519944438366e-18	0.00223586497609208	excluded
sub-11	0.512	excluded	1	0.0666666666666667	0.177777777777778	-0.00357704624952859	excluded
sub-11	0.512	forward	2	0	-0.0222222222222222	-0.00182784470072308	fwd
sub-11	0.512	forward	3	7.42317087428409e-18	-3.71158543714204e-18	0.000698776008870701	fwd
sub-11	0.512	forward	4	0.0222222222222222	0.155555555555556	0.00694602964772396	fwd
sub-11	0.512	forward	5	-0.111111111111111	-0.155555555555556	-0.00284140716849568	fwd
sub-11	0.512	backward	6	-0.244444444444444	-0.511111111111111	-0.00778493649802679	bwd
sub-11	0.512	backward	7	0.0222222222222222	0.0222222222222222	3.44144732438798e-05	bwd
sub-11	0.512	backward	8	-0.2	-0.4	-0.00300328588943029	bwd
sub-11	0.512	backward	9	0.0888888888888889	0.155555555555556	0.00305080534214749	bwd
sub-11	0.512	excluded	10	0.0666666666666667	0.0666666666666667	-0.00343350905398167	excluded
sub-11	0.512	excluded	11	0.111111111111111	0.355555555555556	0.0057197473215337	excluded
sub-11	0.512	excluded	12	0.2	0.2	0.00334984928287269	excluded
sub-11	0.512	excluded	13	0.0888888888888889	0.155555555555556	0.00893346686918588	excluded
sub-11	2.048	excluded	1	0.0666666666666667	0.0444444444444444	-0.000195095385813723	excluded
sub-11	2.048	forward	2	0.133333333333333	0.311111111111111	0.00746895176129238	fwd
sub-11	2.048	forward	3	0.133333333333333	0.155555555555556	0.00390329261529337	fwd
sub-11	2.048	forward	4	0.222222222222222	0.422222222222222	0.0133184173175956	fwd
sub-11	2.048	forward	5	0.133333333333333	0.155555555555556	0.00237079269877019	fwd
sub-11	2.048	forward	6	0.0666666666666667	0.222222222222222	0.00466409037886606	fwd
sub-11	2.048	forward	7	-0.0888888888888889	-0.0222222222222222	7.09737830011897e-05	fwd
sub-11	2.048	backward	8	-0.2	-0.266666666666667	-0.00628139873006114	bwd
sub-11	2.048	backward	9	-0.311111111111111	-0.444444444444444	-0.00527923413453557	bwd
sub-11	2.048	backward	10	-0.377777777777778	-0.555555555555556	-0.0124278511034001	bwd
sub-11	2.048	backward	11	-0.111111111111111	-0.2	-0.00473689663728821	bwd
sub-11	2.048	backward	12	-0.244444444444444	-0.4	-0.00816442100342208	bwd
sub-11	2.048	backward	13	-0.0222222222222222	0.0222222222222222	0.00114278070035839	bwd
sub-12	0.032	excluded	1	0.0666666666666667	0.177777777777778	0.00312161743957573	excluded
sub-12	0.032	forward	2	0.333333333333333	0.377777777777778	0.0106346727886535	fwd
sub-12	0.032	forward	3	0.111111111111111	0.2	0.00287241880454305	fwd
sub-12	0.032	forward	4	-0.111111111111111	-0.311111111111111	-0.00668448356709267	fwd
sub-12	0.032	backward	5	-0.355555555555556	-0.377777777777778	-0.0145043625065492	bwd
sub-12	0.032	backward	6	-0.377777777777778	-0.555555555555556	-0.00888683304662287	bwd
sub-12	0.032	backward	7	0.0444444444444444	0.0222222222222222	0.0033375093909442	bwd
sub-12	0.032	excluded	8	-7.4069078416968e-18	-0.0888888888888889	-0.00527449548031295	excluded
sub-12	0.032	excluded	9	0.0666666666666667	0.0888888888888889	-0.000341653498402616	excluded
sub-12	0.032	excluded	10	0.0444444444444444	0.133333333333333	0.00274057794179882	excluded
sub-12	0.032	excluded	11	0.288888888888889	0.333333333333333	0.0102682524202745	excluded
sub-12	0.032	excluded	12	0.0222222222222222	0.222222222222222	0.00518147583601646	excluded
sub-12	0.032	excluded	13	0.0222222222222222	-0.0444444444444444	0.0026386249298738	excluded
sub-12	0.064	excluded	1	-0.0222222222222222	-0.111111111111111	0.00326173811187115	excluded
sub-12	0.064	forward	2	0.288888888888889	0.333333333333333	0.00965182597039553	fwd
sub-12	0.064	forward	3	-0.133333333333333	-0.133333333333333	-0.009053086105006	fwd
sub-12	0.064	forward	4	-0.177777777777778	-0.333333333333333	-0.00843888464954987	fwd
sub-12	0.064	backward	5	-0.333333333333333	-0.511111111111111	-0.0162307119754297	bwd
sub-12	0.064	backward	6	-0.155555555555556	-0.0666666666666667	-0.00170053072538389	bwd
sub-12	0.064	backward	7	0.244444444444444	0.244444444444444	0.00434288923075387	bwd
sub-12	0.064	excluded	8	0.133333333333333	0.355555555555556	0.000858499446476048	excluded
sub-12	0.064	excluded	9	-0.133333333333333	-0.2	-0.00142711613648046	excluded
sub-12	0.064	excluded	10	0.244444444444444	0.266666666666667	0.00710719386633656	excluded
sub-12	0.064	excluded	11	0.244444444444444	0.355555555555556	0.00560078036142477	excluded
sub-12	0.064	excluded	12	-0.133333333333333	-0.111111111111111	-0.00197847130185317	excluded
sub-12	0.064	excluded	13	0.155555555555556	0.266666666666667	0.0145186429564001	excluded
sub-12	0.128	excluded	1	-0.155555555555556	-0.133333333333333	-0.00472678710877462	excluded
sub-12	0.128	forward	2	0.0666666666666667	0.0666666666666667	-0.00141177481229926	fwd
sub-12	0.128	forward	3	0.0222222222222222	0.177777777777778	0.00250712772845129	fwd
sub-12	0.128	forward	4	-0.177777777777778	-0.333333333333333	-0.00413909610877682	fwd
sub-12	0.128	backward	5	-0.355555555555556	-0.377777777777778	-0.0149323915093293	bwd
sub-12	0.128	backward	6	-0.111111111111111	0.0222222222222222	-0.00457649325741058	bwd
sub-12	0.128	backward	7	-0.0444444444444445	-0.0222222222222222	-0.00739469964380704	bwd
sub-12	0.128	backward	8	0.111111111111111	0.311111111111111	0.00607480797849729	bwd
sub-12	0.128	excluded	9	0.0888888888888889	-0.0444444444444444	0.00121862814262395	excluded
sub-12	0.128	excluded	10	0.0444444444444445	0.111111111111111	-0.00255753529319905	excluded
sub-12	0.128	excluded	11	0.111111111111111	0.2	0.00257292856772434	excluded
sub-12	0.128	excluded	12	0.0888888888888889	0.222222222222222	0.00290738851000154	excluded
sub-12	0.128	excluded	13	-7.39064480910952e-18	0.0444444444444444	0.000104279906585987	excluded
sub-12	0.512	excluded	1	-0.0666666666666667	-0.288888888888889	-0.00304323288354765	excluded
sub-12	0.512	forward	2	-0.222222222222222	-0.355555555555556	-0.00586764892029715	fwd
sub-12	0.512	forward	3	0.222222222222222	0.355555555555556	0.00621942427507902	fwd
sub-12	0.512	forward	4	0.0888888888888889	0.133333333333333	-0.000526432055444788	fwd
sub-12	0.512	forward	5	-0.133333333333333	-0.177777777777778	-0.00343554926588084	fwd
sub-12	0.512	backward	6	-0.266666666666667	-0.4	-0.00621389606928779	bwd
sub-12	0.512	backward	7	-0.2	-0.266666666666667	0.000956176257382626	bwd
sub-12	0.512	backward	8	0.111111111111111	0.133333333333333	0.00214651717761937	bwd
sub-12	0.512	backward	9	-0.111111111111111	-0.133333333333333	-0.00350978954155107	bwd
sub-12	0.512	excluded	10	0.0666666666666667	0.0666666666666667	0.00255333981592047	excluded
sub-12	0.512	excluded	11	0.0888888888888889	0.2	0.00800868243761099	excluded
sub-12	0.512	excluded	12	0.222222222222222	0.244444444444444	0.0122781595730811	excluded
sub-12	0.512	excluded	13	0.288888888888889	0.422222222222222	0.00862950000010968	excluded
sub-12	2.048	excluded	1	0	-0.0444444444444444	-0.00317148914766245	excluded
sub-12	2.048	forward	2	-0.0444444444444444	7.39064480910952e-18	0.0070743048591238	fwd
sub-12	2.048	forward	3	0.155555555555556	0.266666666666667	0.0105874410742952	fwd
sub-12	2.048	forward	4	0.222222222222222	0.355555555555556	0.0172348126455468	fwd
sub-12	2.048	forward	5	0.0666666666666667	0	0.00576929874081704	fwd
sub-12	2.048	forward	6	-0.0222222222222222	-0.0444444444444445	-0.00192161373886848	fwd
sub-12	2.048	forward	7	-0.177777777777778	-0.266666666666667	-0.00676976373541076	fwd
sub-12	2.048	backward	8	-0.2	-0.244444444444444	-0.00422587809800202	bwd
sub-12	2.048	backward	9	-0.266666666666667	-0.311111111111111	-0.0121128408339846	bwd
sub-12	2.048	backward	10	-0.377777777777778	-0.6	-0.0187617873594775	bwd
sub-12	2.048	backward	11	-0.111111111111111	-0.111111111111111	-0.00333515087946252	bwd
sub-12	2.048	backward	12	-0.2	-0.288888888888889	-0.00782250127401303	bwd
sub-12	2.048	backward	13	-0.266666666666667	-0.377777777777778	-0.00400798593429216	bwd
sub-13	0.032	excluded	1	0.2	0.266666666666667	0.00181294956972095	excluded
sub-13	0.032	forward	2	0.311111111111111	0.444444444444444	0.00831878931893083	fwd
sub-13	0.032	forward	3	-0.0666666666666667	-0.111111111111111	-0.00400886679978547	fwd
sub-13	0.032	forward	4	-0.0222222222222222	-0.0444444444444444	-0.000883881291285707	fwd
sub-13	0.032	backward	5	-0.155555555555556	-0.377777777777778	-0.0124618309270274	bwd
sub-13	0.032	backward	6	-0.0888888888888889	-0.0888888888888889	-0.00187575567440373	bwd
sub-13	0.032	backward	7	0.244444444444444	0.377777777777778	0.00332404835614231	bwd
sub-13	0.032	excluded	8	0.222222222222222	0.355555555555556	0.00640893343138572	excluded
sub-13	0.032	excluded	9	0.133333333333333	0.155555555555556	0.00442173432131116	excluded
sub-13	0.032	excluded	10	0.244444444444444	0.266666666666667	0.0078826531471466	excluded
sub-13	0.032	excluded	11	0.111111111111111	0.244444444444444	-0.00196949836636797	excluded
sub-13	0.032	excluded	12	0.355555555555556	0.488888888888889	0.0127494768959192	excluded
sub-13	0.032	excluded	13	0.133333333333333	0.288888888888889	0.0162059829162029	excluded
sub-13	0.064	excluded	1	0.0444444444444444	-3.71158543714204e-18	-0.00311731252128795	excluded
sub-13	0.064	forward	2	0.0222222222222222	0.133333333333333	0.0011681069318803	fwd
sub-13	0.064	forward	3	-0.155555555555556	-0.311111111111111	-0.00608383792169207	fwd
sub-13	0.064	forward	4	-0.0888888888888889	-0.0222222222222222	-0.000702009402540171	fwd
sub-13	0.064	backward	5	-0.2	-0.2	-0.00236295171302789	bwd
sub-13	0.064	backward	6	0.0666666666666667	0.0666666666666667	0.00281615437476855	bwd
sub-13	0.064	backward	7	0.222222222222222	0.377777777777778	0.00160220844175541	bwd
sub-13	0.064	excluded	8	0.266666666666667	0.377777777777778	2.18399431291855e-05	excluded
sub-13	0.064	excluded	9	0.422222222222222	0.577777777777778	0.0178783480062036	excluded
sub-13	0.064	excluded	10	0.2	0.4	0.00788067998835384	excluded
sub-13	0.064	excluded	11	0.244444444444444	0.4	0.00724460659830241	excluded
sub-13	0.064	excluded	12	0.2	0.266666666666667	0.00580875364591443	excluded
sub-13	0.064	excluded	13	0.266666666666667	0.4	0.00293451457869968	excluded
sub-13	0.128	excluded	1	0.2	0.288888888888889	0.00547079901837978	excluded
sub-13	0.128	forward	2	0.488888888888889	0.577777777777778	0.0150688140394533	fwd
sub-13	0.128	forward	3	0.155555555555556	0.244444444444444	0.00414820247616658	fwd
sub-13	0.128	forward	4	0.0888888888888889	0.111111111111111	-0.000714444917675219	fwd
sub-13	0.128	backward	5	0.0444444444444444	0.0444444444444444	0.00126374943118095	bwd
sub-13	0.128	backward	6	-0.0222222222222222	-0.0666666666666667	-0.00224883993670495	bwd
sub-13	0.128	backward	7	0.266666666666667	0.422222222222222	0.00801830284758579	bwd
sub-13	0.128	backward	8	0.2	0.355555555555556	0.00227947480986907	bwd
sub-13	0.128	excluded	9	0.177777777777778	0.222222222222222	0.00144973298493143	excluded
sub-13	0.128	excluded	10	0.111111111111111	0.222222222222222	0.00297518347606058	excluded
sub-13	0.128	excluded	11	0.266666666666667	0.355555555555556	0.00854758908398247	excluded
sub-13	0.128	excluded	12	0.4	0.666666666666667	0.00881923040026767	excluded
sub-13	0.128	excluded	13	0.177777777777778	0.244444444444444	0.00725682216742713	excluded
sub-13	0.512	excluded	1	0.0444444444444444	0.0666666666666667	0.00221508745944845	excluded
sub-13	0.512	forward	2	0.133333333333333	0.266666666666667	0.00700160839156594	fwd
sub-13	0.512	forward	3	-0.0222222222222222	-0.111111111111111	-0.000703184069235758	fwd
sub-13	0.512	forward	4	0.177777777777778	0.377777777777778	-0.00112072111052431	fwd
sub-13	0.512	forward	5	-0.0666666666666667	-0.133333333333333	-0.00152526255135341	fwd
sub-13	0.512	backward	6	-0.155555555555556	-0.177777777777778	-0.00378652945597533	bwd
sub-13	0.512	backward	7	0.0222222222222222	0.0444444444444444	0.00454279663492552	bwd
sub-13	0.512	backward	8	0.133333333333333	0.355555555555556	0.000601513657719641	bwd
sub-13	0.512	backward	9	0.466666666666667	0.688888888888889	0.0122213128849346	bwd
sub-13	0.512	excluded	10	0.4	0.488888888888889	0.0116118399343893	excluded
sub-13	0.512	excluded	11	0.111111111111111	0.2	0.00610888612963437	excluded
sub-13	0.512	excluded	12	0.133333333333333	0.266666666666667	0.00370914500771776	excluded
sub-13	0.512	excluded	13	-7.40329383445519e-18	-0.0444444444444444	0.00138516738969376	excluded
sub-13	2.048	excluded	1	0.155555555555556	0.244444444444444	0.00939376395253247	excluded
sub-13	2.048	forward	2	-0.2	-0.266666666666667	-0.00218081251419582	fwd
sub-13	2.048	forward	3	0.2	0.288888888888889	-0.000385921336578641	fwd
sub-13	2.048	forward	4	0.111111111111111	0.222222222222222	0.00894115467604085	fwd
sub-13	2.048	forward	5	0.377777777777778	0.355555555555556	0.011106800094781	fwd
sub-13	2.048	forward	6	0.355555555555556	0.533333333333333	0.0118124734686573	fwd
sub-13	2.048	forward	7	0.222222222222222	0.488888888888889	0.00276629160273756	fwd
sub-13	2.048	backward	8	-0.0444444444444444	-0.0888888888888889	-0.000187124277579338	bwd
sub-13	2.048	backward	9	-0.222222222222222	-0.422222222222222	-0.00747833250167766	bwd
sub-13	2.048	backward	10	-0.133333333333333	-0.266666666666667	-0.00204815017400479	bwd
sub-13	2.048	backward	11	-0.0444444444444444	-0.0888888888888889	-0.00453716225559743	bwd
sub-13	2.048	backward	12	0.311111111111111	0.4	0.00808312177893512	bwd
sub-13	2.048	backward	13	0.2	0.133333333333333	0.0110501083791035	bwd
sub-14	0.032	excluded	1	1.47921316399439e-17	0.0888888888888889	0.00578305215729837	excluded
sub-14	0.032	forward	2	-0.0888888888888889	-0.2	0.000832108750631492	fwd
sub-14	0.032	forward	3	0.111111111111111	0.155555555555556	0.00515917652393827	fwd
sub-14	0.032	forward	4	-0.0666666666666667	-0.133333333333333	-0.000582327298749451	fwd
sub-14	0.032	backward	5	-0.155555555555556	-0.311111111111111	-0.00421867161661255	bwd
sub-14	0.032	backward	6	-0.155555555555556	-0.177777777777778	-0.00138890332653554	bwd
sub-14	0.032	backward	7	-0.0222222222222222	0.0888888888888889	-0.00511221802024848	bwd
sub-14	0.032	excluded	8	7.40510083807599e-18	-0.133333333333333	0.00164534409988668	excluded
sub-14	0.032	excluded	9	0.0222222222222222	0.0666666666666667	0.00174419287294535	excluded
sub-14	0.032	excluded	10	-0.0888888888888889	0.0222222222222222	-0.00123480228292037	excluded
sub-14	0.032	excluded	11	0.177777777777778	0.133333333333333	0.0040870817309759	excluded
sub-14	0.032	excluded	12	0.133333333333333	0.244444444444444	0.00389732458440746	excluded
sub-14	0.032	excluded	13	-0.266666666666667	-0.466666666666667	-0.00421840041217754	excluded
sub-14	0.064	excluded	1	0.333333333333333	0.377777777777778	0.00848909783608676	excluded
sub-14	0.064	forward	2	0.2	0.311111111111111	0.0123923490094378	fwd
sub-14	0.064	forward	3	-0.177777777777778	-0.377777777777778	-0.00323544250186896	fwd
sub-14	0.064	forward	4	7.3870308018679e-18	0.0444444444444444	0.00337730239149846	fwd
sub-14	0.064	backward	5	0.0666666666666667	0.0888888888888889	0.000733729544284156	bwd
sub-14	0.064	backward	6	0.0444444444444444	0.0888888888888889	0.0045725258075311	bwd
sub-14	0.064	backward	7	0.333333333333333	0.444444444444444	0.0118973727314165	bwd
sub-14	0.064	excluded	8	0.111111111111111	0.133333333333333	0.00452715354403527	excluded
sub-14	0.064	excluded	9	0.0222222222222222	-0.0222222222222222	-0.00322748561508518	excluded
sub-14	0.064	excluded	10	0.111111111111111	0.244444444444444	-0.00102561444612672	excluded
sub-14	0.064	excluded	11	0.0888888888888889	0.2	0.00258416347947599	excluded
sub-14	0.064	excluded	12	-0.0666666666666667	-0.2	0.000701156205330477	excluded
sub-14	0.064	excluded	13	0.111111111111111	0.111111111111111	-0.00203685083479182	excluded
sub-14	0.128	excluded	1	-0.0222222222222222	0.0222222222222222	-0.000350809341821519	excluded
sub-14	0.128	forward	2	0.155555555555556	0.2	0.00317453979338638	fwd
sub-14	0.128	forward	3	0.0444444444444444	-7.40510083807599e-18	0.00430508445576309	fwd
sub-14	0.128	forward	4	-0.244444444444444	-0.4	-0.00359981786241168	fwd
sub-14	0.128	backward	5	-0.0222222222222222	-0.0888888888888889	-0.002574315960579	bwd
sub-14	0.128	backward	6	0.0444444444444444	-0.0444444444444444	0.000932479135775699	bwd
sub-14	0.128	backward	7	0.266666666666667	0.155555555555556	0.000919109191508835	bwd
sub-14	0.128	backward	8	-0.0444444444444444	-0.0888888888888889	0.000100111501825676	bwd
sub-14	0.128	excluded	9	-0.133333333333333	-0.0666666666666667	-0.0033716795393735	excluded
sub-14	0.128	excluded	10	-0.155555555555556	-0.222222222222222	-0.00616568951864829	excluded
sub-14	0.128	excluded	11	0.177777777777778	0.177777777777778	0.00346127926017597	excluded
sub-14	0.128	excluded	12	0.133333333333333	0.133333333333333	0.00323557467847535	excluded
sub-14	0.128	excluded	13	0.133333333333333	0.133333333333333	0.00189561317347662	excluded
sub-14	0.512	excluded	1	0.422222222222222	0.644444444444444	0.0146078835238957	excluded
sub-14	0.512	forward	2	0.133333333333333	0.222222222222222	0.00598313065020973	fwd
sub-14	0.512	forward	3	0.0444444444444444	0.0222222222222222	0.00310119511015799	fwd
sub-14	0.512	forward	4	-0.377777777777778	-0.622222222222222	-0.00532882079075176	fwd
sub-14	0.512	forward	5	0	-0.0222222222222222	0.00164996355336006	fwd
sub-14	0.512	backward	6	-0.133333333333333	-0.133333333333333	-0.00913818382141466	bwd
sub-14	0.512	backward	7	0.0222222222222222	0.0666666666666667	-0.00321288527457778	bwd
sub-14	0.512	backward	8	-0.111111111111111	-0.0222222222222222	-0.00103753992382019	bwd
sub-14	0.512	backward	9	-0.0888888888888889	0	0.00029906653808753	bwd
sub-14	0.512	excluded	10	0.111111111111111	0.2	-0.00082471489020432	excluded
sub-14	0.512	excluded	11	7.39955936030551e-18	0.155555555555556	-0.00087208437888187	excluded
sub-14	0.512	excluded	12	-0.133333333333333	-0.0222222222222222	-0.00660642435154418	excluded
sub-14	0.512	excluded	13	-0.133333333333333	-0.244444444444444	-0.0085048413903672	excluded
sub-14	2.048	excluded	1	0.0666666666666667	0.177777777777778	0.00389032277570767	excluded
sub-14	2.048	forward	2	0.266666666666667	0.266666666666667	0.0113063926859218	fwd
sub-14	2.048	forward	3	0.2	0.311111111111111	0.00770199338250905	fwd
sub-14	2.048	forward	4	0.0444444444444444	-0.0888888888888889	-0.000597567243887346	fwd
sub-14	2.048	forward	5	0.133333333333333	0.133333333333333	0.00489319879376138	fwd
sub-14	2.048	forward	6	0.0666666666666667	0.177777777777778	0.0013550785073942	fwd
sub-14	2.048	forward	7	0.0666666666666667	0.0222222222222222	0.00125840672360081	fwd
sub-14	2.048	backward	8	0.288888888888889	0.488888888888889	0.00509367424358601	bwd
sub-14	2.048	backward	9	0.0222222222222222	-0.111111111111111	-0.000129129497828523	bwd
sub-14	2.048	backward	10	-0.0222222222222222	7.41955686704247e-18	-0.000680067386013688	bwd
sub-14	2.048	backward	11	-0.133333333333333	-0.222222222222222	-0.0102507689647752	bwd
sub-14	2.048	backward	12	0.0222222222222222	0.0888888888888889	-0.000787998715009266	bwd
sub-14	2.048	backward	13	-0.0666666666666667	-0.0444444444444444	-0.00219649974043944	bwd
sub-15	0.032	excluded	1	-0.244444444444444	-0.355555555555556	-0.00371616354328033	excluded
sub-15	0.032	forward	2	0.0888888888888889	0.0222222222222222	-0.00185846481993524	fwd
sub-15	0.032	forward	3	0.333333333333333	0.555555555555556	0.0117770805793858	fwd
sub-15	0.032	forward	4	0.0222222222222222	-0.111111111111111	-0.000548205178680256	fwd
sub-15	0.032	backward	5	-0.0888888888888889	-0.133333333333333	-0.000687245814440304	bwd
sub-15	0.032	backward	6	-0.222222222222222	-0.333333333333333	-0.011920951990067	bwd
sub-15	0.032	backward	7	-0.222222222222222	-0.244444444444444	-0.00449660071990551	bwd
sub-15	0.032	excluded	8	-0.177777777777778	-0.0888888888888889	-0.00792600128331093	excluded
sub-15	0.032	excluded	9	0.288888888888889	0.288888888888889	0.00675331873859404	excluded
sub-15	0.032	excluded	10	-0.2	-0.288888888888889	0.000976729502713577	excluded
sub-15	0.032	excluded	11	0.177777777777778	0.244444444444444	0.00111679709222351	excluded
sub-15	0.032	excluded	12	0	-0.244444444444444	0.00280068698177758	excluded
sub-15	0.032	excluded	13	0.0444444444444444	0	0.00242548576028715	excluded
sub-15	0.064	excluded	1	-0.222222222222222	-0.4	-0.00524726321052466	excluded
sub-15	0.064	forward	2	-0.0222222222222222	0.111111111111111	0.000895575429499572	fwd
sub-15	0.064	forward	3	7.42317087428409e-18	-0.0888888888888889	0.00387151443138974	fwd
sub-15	0.064	forward	4	-0.0666666666666667	-0.0666666666666667	-0.00256903405871297	fwd
sub-15	0.064	backward	5	-0.244444444444444	-0.177777777777778	-0.00667617638139483	bwd
sub-15	0.064	backward	6	-0.222222222222222	-0.222222222222222	-0.0091890147586576	bwd
sub-15	0.064	backward	7	-0.111111111111111	-0.222222222222222	-0.00259838903320484	bwd
sub-15	0.064	excluded	8	0.177777777777778	0.266666666666667	0.00590869928256288	excluded
sub-15	0.064	excluded	9	0.0666666666666667	0.0222222222222222	0.00512078645000904	excluded
sub-15	0.064	excluded	10	0.0222222222222222	-0.0444444444444444	-0.000521694169045535	excluded
sub-15	0.064	excluded	11	0.0222222222222222	0.0888888888888889	-0.00551494383170487	excluded
sub-15	0.064	excluded	12	0	-0.0222222222222222	-0.00209731448037434	excluded
sub-15	0.064	excluded	13	-0.0888888888888889	-0.177777777777778	-0.00713291222409234	excluded
sub-15	0.128	excluded	1	-0.177777777777778	-0.311111111111111	-0.00746090666389639	excluded
sub-15	0.128	forward	2	0.0444444444444444	0.0888888888888889	0.000670684151713076	fwd
sub-15	0.128	forward	3	0.155555555555556	0.288888888888889	0.00221744535144821	fwd
sub-15	0.128	forward	4	0.222222222222222	0.244444444444444	0.00858948787886836	fwd
sub-15	0.128	backward	5	-0.133333333333333	-0.311111111111111	-0.00648863073690708	bwd
sub-15	0.128	backward	6	-0.266666666666667	-0.288888888888889	-0.00634099266779063	bwd
sub-15	0.128	backward	7	-0.355555555555556	-0.577777777777778	-0.00727785601120561	bwd
sub-15	0.128	backward	8	-0.177777777777778	-0.444444444444444	-0.00964416307024327	bwd
sub-15	0.128	excluded	9	-0.133333333333333	-0.266666666666667	-0.00254754172333226	excluded
sub-15	0.128	excluded	10	-0.2	-0.177777777777778	-0.00506863579969018	excluded
sub-15	0.128	excluded	11	-0.2	-0.333333333333333	-0.00376703922064785	excluded
sub-15	0.128	excluded	12	-0.0888888888888889	-0.177777777777778	0.00152271881791348	excluded
sub-15	0.128	excluded	13	-0.0444444444444445	-0.133333333333333	0.0029270805771856	excluded
sub-15	0.512	excluded	1	0.155555555555556	0.222222222222222	0.00236938968928239	excluded
sub-15	0.512	forward	2	0.111111111111111	0.177777777777778	-0.000611318950902216	fwd
sub-15	0.512	forward	3	0.177777777777778	0.288888888888889	0.00426870644155756	fwd
sub-15	0.512	forward	4	0	0.155555555555556	0.00466940202853017	fwd
sub-15	0.512	forward	5	-0.0666666666666667	-0.133333333333333	-0.00118275294837362	fwd
sub-15	0.512	backward	6	-0.222222222222222	-0.333333333333333	-0.00517614849011212	bwd
sub-15	0.512	backward	7	-0.111111111111111	-0.111111111111111	-0.00429325750883194	bwd
sub-15	0.512	backward	8	0.0888888888888889	0.177777777777778	0.0141139088234813	bwd
sub-15	0.512	backward	9	0.0888888888888889	0.0444444444444444	-0.00453715430473567	bwd
sub-15	0.512	excluded	10	0.0222222222222222	0.0666666666666667	0.00639569142777485	excluded
sub-15	0.512	excluded	11	-0.0888888888888889	-0.155555555555556	-0.000808657836857002	excluded
sub-15	0.512	excluded	12	-7.39425881635114e-18	-0.0222222222222222	-0.00366004113394315	excluded
sub-15	0.512	excluded	13	-0.133333333333333	-0.111111111111111	0.000590237961810702	excluded
sub-15	2.048	excluded	1	0.0444444444444444	0.0666666666666667	0.00126886406150018	excluded
sub-15	2.048	forward	2	0.0222222222222222	0.0666666666666667	0.00482728611058779	fwd
sub-15	2.048	forward	3	0.0444444444444445	0.133333333333333	0.0028519388459529	fwd
sub-15	2.048	forward	4	0.177777777777778	0.511111111111111	0.00714242738682339	fwd
sub-15	2.048	forward	5	0.2	0.355555555555556	0.0103029888632249	fwd
sub-15	2.048	forward	6	0.111111111111111	0.111111111111111	0.00165631921969626	fwd
sub-15	2.048	forward	7	-0.0888888888888889	-0.288888888888889	-0.0029445243641004	fwd
sub-15	2.048	backward	8	-0.111111111111111	-0.155555555555556	-0.00162018162129219	bwd
sub-15	2.048	backward	9	-0.0222222222222222	3.71158543714204e-18	-0.00731847177089195	bwd
sub-15	2.048	backward	10	-0.0666666666666667	-0.0666666666666667	0.000372044528506795	bwd
sub-15	2.048	backward	11	0.0666666666666667	0.0888888888888889	-0.00196744534141661	bwd
sub-15	2.048	backward	12	-0.111111111111111	-0.244444444444444	-2.78595758054577e-05	bwd
sub-15	2.048	backward	13	-0.133333333333333	-0.155555555555556	-0.00389890597363574	bwd
sub-16	0.032	excluded	1	0.0666666666666667	0.0222222222222222	-0.00172031688666452	excluded
sub-16	0.032	forward	2	0.177777777777778	0.111111111111111	0.00238864083225478	fwd
sub-16	0.032	forward	3	-0.111111111111111	-0.0888888888888889	0.000544877904535828	fwd
sub-16	0.032	forward	4	0.0666666666666667	0.0666666666666667	0.00660386085634554	fwd
sub-16	0.032	backward	5	0.0222222222222222	0.0888888888888889	0.000496445134216443	bwd
sub-16	0.032	backward	6	-0.0222222222222222	0.0222222222222222	-0.00084784368064728	bwd
sub-16	0.032	backward	7	0.177777777777778	0.288888888888889	0.00344509380928345	bwd
sub-16	0.032	excluded	8	-0.222222222222222	-0.311111111111111	-0.00589127140184796	excluded
sub-16	0.032	excluded	9	-0.0222222222222222	-0.177777777777778	-0.00260819719434809	excluded
sub-16	0.032	excluded	10	-0.0666666666666667	-0.0222222222222222	0.00223012500030806	excluded
sub-16	0.032	excluded	11	-0.0666666666666667	0	-0.00231331788392831	excluded
sub-16	0.032	excluded	12	0.111111111111111	0.2	0.00284472503632181	excluded
sub-16	0.032	excluded	13	-0.0444444444444444	-0.0666666666666667	-0.00972945441503569	excluded
sub-16	0.064	excluded	1	-0.0444444444444444	0.0222222222222222	0.000173244452268298	excluded
sub-16	0.064	forward	2	-0.0666666666666667	-0.0666666666666667	0.00106253764501885	fwd
sub-16	0.064	forward	3	0.0444444444444444	0.133333333333333	0.0121299448890346	fwd
sub-16	0.064	forward	4	0.0444444444444444	0.0222222222222222	0.00339812143662008	fwd
sub-16	0.064	backward	5	7.40148683083438e-18	0.0666666666666667	-0.00118229684123835	bwd
sub-16	0.064	backward	6	0.155555555555556	0.2	0.00678169555178589	bwd
sub-16	0.064	backward	7	0.0444444444444444	3.70074341541719e-18	0.000334485366814208	bwd
sub-16	0.064	excluded	8	0.0666666666666667	0.133333333333333	-0.00091731520094987	excluded
sub-16	0.064	excluded	9	-0.0222222222222222	-0.0444444444444444	-0.00274350016908823	excluded
sub-16	0.064	excluded	10	-0.111111111111111	-0.222222222222222	0.00340469898609299	excluded
sub-16	0.064	excluded	11	7.41184698492702e-18	0.0222222222222222	-0.00183593980961601	excluded
sub-16	0.064	excluded	12	0.111111111111111	0.155555555555556	0.00305151767302339	excluded
sub-16	0.064	excluded	13	-0.0444444444444444	-0.155555555555556	-0.000750905802448003	excluded
sub-16	0.128	excluded	1	-0.133333333333333	-0.111111111111111	-0.00465344045687301	excluded
sub-16	0.128	forward	2	-0.0666666666666667	-0.0222222222222222	-0.00453343469216364	fwd
sub-16	0.128	forward	3	0.266666666666667	0.288888888888889	0.012674791869888	fwd
sub-16	0.128	forward	4	0.0666666666666667	-0.0444444444444444	0.00423670332408862	fwd
sub-16	0.128	backward	5	0.0222222222222222	0.133333333333333	0.0146653246122647	bwd
sub-16	0.128	backward	6	-0.133333333333333	-0.155555555555556	-0.00213684516117188	bwd
sub-16	0.128	backward	7	-0.266666666666667	-0.422222222222222	-0.00442647332767606	bwd
sub-16	0.128	backward	8	-0.111111111111111	-0.111111111111111	0.000640373669989231	bwd
sub-16	0.128	excluded	9	-7.40317336754713e-18	-0.0444444444444444	-0.00275641486602219	excluded
sub-16	0.128	excluded	10	0.0444444444444444	-0.0444444444444444	-0.00115316513112341	excluded
sub-16	0.128	excluded	11	0.0888888888888889	0.0888888888888889	-0.00272918347985222	excluded
sub-16	0.128	excluded	12	-0.0666666666666667	-0.0666666666666667	0.000621370755641411	excluded
sub-16	0.128	excluded	13	0.0888888888888889	0.288888888888889	0.00147105680137244	excluded
sub-16	0.512	excluded	1	0.0444444444444444	0.177777777777778	0.000541632139902731	excluded
sub-16	0.512	forward	2	-0.2	-0.244444444444444	-0.00576542947930722	fwd
sub-16	0.512	forward	3	0.0222222222222222	0.155555555555556	0.00114176639588238	fwd
sub-16	0.512	forward	4	0.244444444444444	0.266666666666667	0.00213966443833416	fwd
sub-16	0.512	forward	5	-0.0888888888888889	-0.0666666666666667	-0.000345867634363581	fwd
sub-16	0.512	backward	6	-0.177777777777778	-0.133333333333333	-0.00883276907040637	bwd
sub-16	0.512	backward	7	-0.0222222222222222	-0.0222222222222222	-0.00779937826241488	bwd
sub-16	0.512	backward	8	-0.2	-0.266666666666667	-0.00809328900809352	bwd
sub-16	0.512	backward	9	0	0.0444444444444444	0.00125274402258124	bwd
sub-16	0.512	excluded	10	-0.0444444444444444	-0.0444444444444444	-0.00132946249290407	excluded
sub-16	0.512	excluded	11	-0.0444444444444444	0.0222222222222222	0.00159437526410992	excluded
sub-16	0.512	excluded	12	-0.2	-0.177777777777778	-0.00723394906763935	excluded
sub-16	0.512	excluded	13	-0.0444444444444444	-0.0444444444444444	-0.00241995905420017	excluded
sub-16	2.048	excluded	1	0	-0.0888888888888889	0.00418886799855122	excluded
sub-16	2.048	forward	2	0.0666666666666667	0.0444444444444444	0.00191182575638894	fwd
sub-16	2.048	forward	3	-0.155555555555556	-0.266666666666667	-0.0058868205576479	fwd
sub-16	2.048	forward	4	0.133333333333333	0.222222222222222	0.00672995381371697	fwd
sub-16	2.048	forward	5	0.2	0.422222222222222	0.00443022659030938	fwd
sub-16	2.048	forward	6	-0.0666666666666667	-0.0888888888888889	0.000612623827881162	fwd
sub-16	2.048	forward	7	-0.244444444444444	-0.355555555555556	-0.0050254498989975	fwd
sub-16	2.048	backward	8	-0.333333333333333	-0.533333333333333	-0.0133582978239426	bwd
sub-16	2.048	backward	9	-0.0444444444444444	-0.0444444444444444	-0.00386744027615223	bwd
sub-16	2.048	backward	10	-0.155555555555556	-0.2	-0.00597124741722718	bwd
sub-16	2.048	backward	11	-0.222222222222222	-0.355555555555556	-0.00907982761766355	bwd
sub-16	2.048	backward	12	-0.244444444444444	-0.4	-0.00692836836996155	bwd
sub-16	2.048	backward	13	-0.0888888888888889	-0.111111111111111	-0.00259232098560833	bwd
sub-17	0.032	excluded	1	-0.0888888888888889	-0.0888888888888889	0.00356979433317331	excluded
sub-17	0.032	forward	2	0.0888888888888889	0.222222222222222	0.00633461180065424	fwd
sub-17	0.032	forward	3	0.333333333333333	0.4	0.0157292184094911	fwd
sub-17	0.032	forward	4	0.288888888888889	0.333333333333333	0.00942536347613603	fwd
sub-17	0.032	backward	5	0.2	0.2	0.00544147022472684	bwd
sub-17	0.032	backward	6	-0.133333333333333	-0.0888888888888889	0.00152495033121052	bwd
sub-17	0.032	backward	7	-0.133333333333333	-0.177777777777778	-0.00507460475815412	bwd
sub-17	0.032	excluded	8	-0.177777777777778	-0.177777777777778	-0.00488928928743499	excluded
sub-17	0.032	excluded	9	0.0222222222222222	1.10877742172851e-17	0.000691226189092049	excluded
sub-17	0.032	excluded	10	0.0888888888888889	-0.0444444444444444	0.00230200848578862	excluded
sub-17	0.032	excluded	11	0	0.0444444444444444	-0.00199835209496481	excluded
sub-17	0.032	excluded	12	-0.111111111111111	-0.0888888888888889	-0.00429009067374842	excluded
sub-17	0.032	excluded	13	-0.0888888888888889	0.0222222222222222	-0.000663048739617352	excluded
sub-17	0.064	excluded	1	0.155555555555556	0.222222222222222	0.00537859969227244	excluded
sub-17	0.064	forward	2	-0.0444444444444444	-0.0444444444444444	0.000310249424959202	fwd
sub-17	0.064	forward	3	0.133333333333333	0.222222222222222	0.00788485538277228	fwd
sub-17	0.064	forward	4	-0.0444444444444444	-0.0666666666666667	0.000537079996162968	fwd
sub-17	0.064	backward	5	-7.40510083807599e-18	-0.111111111111111	-0.000192852240591003	bwd
sub-17	0.064	backward	6	-0.2	-0.2	-0.00274760833521134	bwd
sub-17	0.064	backward	7	-0.266666666666667	-0.333333333333333	-0.00848269093759121	bwd
sub-17	0.064	excluded	8	-0.0222222222222222	-3.69351540093395e-18	-0.00167941209631895	excluded
sub-17	0.064	excluded	9	0.333333333333333	0.466666666666667	0.0052814228150012	excluded
sub-17	0.064	excluded	10	0.133333333333333	0.266666666666667	0.00522438245175571	excluded
sub-17	0.064	excluded	11	-0.244444444444444	-0.311111111111111	-0.0105074820633221	excluded
sub-17	0.064	excluded	12	-0.2	-0.444444444444444	-0.00709070418322445	excluded
sub-17	0.064	excluded	13	-0.355555555555556	-0.444444444444444	-0.00859419478540082	excluded
sub-17	0.128	excluded	1	-0.222222222222222	-0.333333333333333	-0.0104842187527832	excluded
sub-17	0.128	forward	2	-0.288888888888889	-0.288888888888889	-0.00901620994851098	fwd
sub-17	0.128	forward	3	0.0888888888888889	0.0888888888888889	1.17055143589461e-05	fwd
sub-17	0.128	forward	4	0.244444444444444	0.466666666666667	0.00538349422525053	fwd
sub-17	0.128	backward	5	0.0888888888888889	0.155555555555556	0.00785339255531115	bwd
sub-17	0.128	backward	6	0.0666666666666667	0.0888888888888889	0.000710632902913778	bwd
sub-17	0.128	backward	7	-0.0444444444444444	-0.0666666666666667	0.00143049545017602	bwd
sub-17	0.128	backward	8	-0.0666666666666667	-0.177777777777778	-0.00323970196484965	bwd
sub-17	0.128	excluded	9	-0.111111111111111	-0.0888888888888889	-0.00440282768825515	excluded
sub-17	0.128	excluded	10	-0.0444444444444444	-0.111111111111111	-0.000814270438996043	excluded
sub-17	0.128	excluded	11	0.0666666666666667	0.266666666666667	0.0055529233965447	excluded
sub-17	0.128	excluded	12	0.0222222222222222	-7.41955686704247e-18	0.00128261215057377	excluded
sub-17	0.128	excluded	13	-0.244444444444444	-0.355555555555556	-0.0122082966892872	excluded
sub-17	0.512	excluded	1	0.0888888888888889	0.111111111111111	0.00492739734722859	excluded
sub-17	0.512	forward	2	0.177777777777778	0.377777777777778	0.0070628028246515	fwd
sub-17	0.512	forward	3	0.377777777777778	0.422222222222222	0.00867080099620287	fwd
sub-17	0.512	forward	4	0.377777777777778	0.555555555555556	0.00766887469220627	fwd
sub-17	0.512	forward	5	0.355555555555556	0.422222222222222	0.0126919942505307	fwd
sub-17	0.512	backward	6	-0.0888888888888889	-0.133333333333333	-0.00522305273918634	bwd
sub-17	0.512	backward	7	-0.2	-0.466666666666667	-0.00958544394915589	bwd
sub-17	0.512	backward	8	-0.422222222222222	-0.577777777777778	-0.0101072871222233	bwd
sub-17	0.512	backward	9	-7.40148683083438e-18	0.0222222222222222	0.000664361083215163	bwd
sub-17	0.512	excluded	10	0.0888888888888889	0.0666666666666667	-0.00397567151792474	excluded
sub-17	0.512	excluded	11	0.0888888888888889	0.155555555555556	2.13249253439535e-05	excluded
sub-17	0.512	excluded	12	-0.155555555555556	-0.222222222222222	-0.00279677427701233	excluded
sub-17	0.512	excluded	13	-0.333333333333333	-0.444444444444444	-0.00746044129507883	excluded
sub-17	2.048	excluded	1	-0.155555555555556	-0.222222222222222	-0.000506520695522724	excluded
sub-17	2.048	forward	2	-0.133333333333333	-0.2	-0.00187287170048774	fwd
sub-17	2.048	forward	3	0.244444444444444	0.311111111111111	0.00832049431399886	fwd
sub-17	2.048	forward	4	0.155555555555556	0.177777777777778	0.0117432433695897	fwd
sub-17	2.048	forward	5	0.311111111111111	0.4	0.0164266694548352	fwd
sub-17	2.048	forward	6	0.2	0.333333333333333	0.0113984563044184	fwd
sub-17	2.048	forward	7	0.0666666666666667	0.0888888888888889	0.00404722032771325	fwd
sub-17	2.048	backward	8	-0.244444444444444	-0.488888888888889	-0.00974427701925145	bwd
sub-17	2.048	backward	9	-0.266666666666667	-0.355555555555556	-0.00460699151172972	bwd
sub-17	2.048	backward	10	-0.133333333333333	-0.244444444444444	-0.0153270681477675	bwd
sub-17	2.048	backward	11	-0.2	-0.333333333333333	-0.0124155738018286	bwd
sub-17	2.048	backward	12	-0.2	-0.311111111111111	-0.00474838030123478	bwd
sub-17	2.048	backward	13	-0.311111111111111	-0.422222222222222	-0.00815126926814976	bwd
sub-18	0.032	excluded	1	0.0666666666666667	0.0888888888888889	-0.00105781846635521	excluded
sub-18	0.032	forward	2	0.0666666666666667	0.0888888888888889	0.00360783982738845	fwd
sub-18	0.032	forward	3	-0.0444444444444444	-0.0666666666666667	-0.00152113255072902	fwd
sub-18	0.032	forward	4	-0.0222222222222222	-0.0444444444444444	0.00404285999482462	fwd
sub-18	0.032	backward	5	0.0888888888888889	0.155555555555556	0.00686765361285462	bwd
sub-18	0.032	backward	6	0.177777777777778	0.244444444444444	0.0119658855417474	bwd
sub-18	0.032	backward	7	-0.0888888888888889	-0.133333333333333	-0.0015527861152302	bwd
sub-18	0.032	excluded	8	-0.0444444444444444	-0.0888888888888889	0.000985288129801189	excluded
sub-18	0.032	excluded	9	-0.244444444444444	-0.355555555555556	-0.00502119564894493	excluded
sub-18	0.032	excluded	10	-0.0222222222222222	-0.0888888888888889	-0.0065849644944728	excluded
sub-18	0.032	excluded	11	0.0444444444444444	-0.133333333333333	0.000281456445486269	excluded
sub-18	0.032	excluded	12	-0.133333333333333	-0.244444444444444	-0.00816601518405111	excluded
sub-18	0.032	excluded	13	0.0222222222222222	0.0888888888888889	0.00317200973947667	excluded
sub-18	0.064	excluded	1	-0.0222222222222222	-0.0666666666666667	-0.00512825920944627	excluded
sub-18	0.064	forward	2	-0.111111111111111	-0.288888888888889	-0.00176061245738094	fwd
sub-18	0.064	forward	3	0.155555555555556	0.222222222222222	-0.00148481455427681	fwd
sub-18	0.064	forward	4	-0.0444444444444444	-0.0222222222222222	-0.0033535936185247	fwd
sub-18	0.064	backward	5	0	-0.111111111111111	-0.00806749429570099	bwd
sub-18	0.064	backward	6	0.2	0.288888888888889	0.00388289803785849	bwd
sub-18	0.064	backward	7	0.0666666666666667	0.111111111111111	-0.000562848977703291	bwd
sub-18	0.064	excluded	8	-0.133333333333333	-0.0666666666666667	0.00145456887915686	excluded
sub-18	0.064	excluded	9	-0.0444444444444445	-0.111111111111111	0.00249481010716487	excluded
sub-18	0.064	excluded	10	0.111111111111111	0.133333333333333	4.11187809828559e-05	excluded
sub-18	0.064	excluded	11	0.133333333333333	0.333333333333333	0.00765460759364275	excluded
sub-18	0.064	excluded	12	0.0444444444444445	0.0888888888888889	-0.00501566035001597	excluded
sub-18	0.064	excluded	13	-1.48027327278526e-17	0.111111111111111	0.000416002991748544	excluded
sub-18	0.128	excluded	1	-0.0888888888888889	0.0222222222222222	-0.000104621148105678	excluded
sub-18	0.128	forward	2	0.0888888888888889	0.2	0.00234155059682267	fwd
sub-18	0.128	forward	3	-0.111111111111111	-0.288888888888889	0.00127430760868698	fwd
sub-18	0.128	forward	4	0.155555555555556	0.355555555555556	0.0120984243135011	fwd
sub-18	0.128	backward	5	-0.0888888888888889	-0.133333333333333	-0.000268806473666629	bwd
sub-18	0.128	backward	6	0.177777777777778	0.244444444444444	0.00975006308604404	bwd
sub-18	0.128	backward	7	-0.133333333333333	-0.2	0.0020313543480599	bwd
sub-18	0.128	backward	8	0.133333333333333	0.133333333333333	0.007205581872665	bwd
sub-18	0.128	excluded	9	0.0444444444444445	0.155555555555556	-0.00090282089670636	excluded
sub-18	0.128	excluded	10	-0.177777777777778	-0.133333333333333	-0.00200174768917922	excluded
sub-18	0.128	excluded	11	-0.111111111111111	-0.155555555555556	-0.00434548771582087	excluded
sub-18	0.128	excluded	12	-0.177777777777778	-0.288888888888889	-0.00189079681638293	excluded
sub-18	0.128	excluded	13	0.0888888888888889	0.177777777777778	0.00367717792587796	excluded
sub-18	0.512	excluded	1	-0.0888888888888889	-0.222222222222222	0.00217665577952172	excluded
sub-18	0.512	forward	2	-0.177777777777778	-0.2	-0.00565223671310749	fwd
sub-18	0.512	forward	3	0.0222222222222222	0.0222222222222222	0.00534441033652903	fwd
sub-18	0.512	forward	4	0.155555555555556	0.311111111111111	0.00411636923961131	fwd
sub-18	0.512	forward	5	0.0888888888888889	0.2	0.00258924102502964	fwd
sub-18	0.512	backward	6	0.155555555555556	0.333333333333333	0.00653535571426252	bwd
sub-18	0.512	backward	7	0.0222222222222222	-0.177777777777778	0.001877744074098	bwd
sub-18	0.512	backward	8	-0.0444444444444444	-0.0888888888888889	-0.00433825849359195	bwd
sub-18	0.512	backward	9	-0.0444444444444444	-0.133333333333333	-0.00531669069666322	bwd
sub-18	0.512	excluded	10	0.0444444444444444	0.0888888888888889	0.0013527322836556	excluded
sub-18	0.512	excluded	11	-0.133333333333333	-0.244444444444444	-0.00601393839317971	excluded
sub-18	0.512	excluded	12	7.39787282359276e-18	0.0666666666666667	0.00372267020548862	excluded
sub-18	0.512	excluded	13	0.0444444444444445	0.177777777777778	0.00026152198735532	excluded
sub-18	2.048	excluded	1	0.0888888888888889	0.266666666666667	-0.00104167182290205	excluded
sub-18	2.048	forward	2	0.0666666666666667	0.0888888888888889	0.000923456824092298	fwd
sub-18	2.048	forward	3	-0.133333333333333	-0.111111111111111	0.000940790143855461	fwd
sub-18	2.048	forward	4	0.111111111111111	0.244444444444444	0.0104455819836205	fwd
sub-18	2.048	forward	5	0.311111111111111	0.533333333333333	0.0114462692131308	fwd
sub-18	2.048	forward	6	0.222222222222222	0.355555555555556	0.00697898484530814	fwd
sub-18	2.048	forward	7	0.0444444444444444	0.177777777777778	-0.00106569539651759	fwd
sub-18	2.048	backward	8	-0.0888888888888889	-0.0888888888888889	-0.00263040316704964	bwd
sub-18	2.048	backward	9	-0.311111111111111	-0.488888888888889	-0.00667174336798737	bwd
sub-18	2.048	backward	10	-0.333333333333333	-0.466666666666667	-0.00549485380410969	bwd
sub-18	2.048	backward	11	-0.0888888888888889	-0.177777777777778	-0.00472719908795256	bwd
sub-18	2.048	backward	12	-0.266666666666667	-0.311111111111111	-0.0119573942542148	bwd
sub-18	2.048	backward	13	-0.0444444444444444	-0.0888888888888889	0.000524102379587598	bwd
sub-19	0.032	excluded	1	-0.2	-0.355555555555556	-0.00666181216845295	excluded
sub-19	0.032	forward	2	0.0222222222222222	0.0888888888888889	0.000826552882138128	fwd
sub-19	0.032	forward	3	0.111111111111111	0.155555555555556	0.00236580208879042	fwd
sub-19	0.032	forward	4	0.0666666666666667	0.0444444444444444	-0.00028761224978004	fwd
sub-19	0.032	backward	5	-0.155555555555556	-0.111111111111111	-0.00581373363600182	bwd
sub-19	0.032	backward	6	0.0888888888888889	0.111111111111111	0.00022685756126867	bwd
sub-19	0.032	backward	7	0.0888888888888889	0.133333333333333	-0.0027953806532134	bwd
sub-19	0.032	excluded	8	-0.0444444444444444	-0.0222222222222222	0.00193559221948744	excluded
sub-19	0.032	excluded	9	-0.155555555555556	-0.266666666666667	-0.00275057980325036	excluded
sub-19	0.032	excluded	10	0.0666666666666667	0.0444444444444444	0.00284944500907572	excluded
sub-19	0.032	excluded	11	-0.177777777777778	-0.266666666666667	-0.00755098913828019	excluded
sub-19	0.032	excluded	12	0.0222222222222222	-0.0888888888888889	-0.00200686302398343	excluded
sub-19	0.032	excluded	13	-0.0444444444444444	7.40329383445519e-18	-0.00744198894238632	excluded
sub-19	0.064	excluded	1	0.0666666666666667	0.0888888888888889	-0.00155466813850986	excluded
sub-19	0.064	forward	2	-0.0222222222222222	-7.3870308018679e-18	-0.00512966834710511	fwd
sub-19	0.064	forward	3	0.111111111111111	0.0666666666666667	0.010190249520627	fwd
sub-19	0.064	forward	4	0.244444444444444	0.422222222222222	0.00931229762600301	fwd
sub-19	0.064	backward	5	0.0222222222222222	0	0.00240335456350965	bwd
sub-19	0.064	backward	6	-0.155555555555556	-0.222222222222222	-0.00657962089166614	bwd
sub-19	0.064	backward	7	0.0222222222222222	-0.133333333333333	-0.00215896370613939	bwd
sub-19	0.064	excluded	8	-0.222222222222222	-0.133333333333333	-0.00994771022357859	excluded
sub-19	0.064	excluded	9	-7.39064480910952e-18	-0.0666666666666667	0.000556599152069229	excluded
sub-19	0.064	excluded	10	0.0888888888888889	0.0444444444444444	-0.00154024530948174	excluded
sub-19	0.064	excluded	11	0.0666666666666667	0.0222222222222222	0.00369580246068526	excluded
sub-19	0.064	excluded	12	-0.155555555555556	-0.2	-0.00187370914033526	excluded
sub-19	0.064	excluded	13	0.0222222222222222	-0.0222222222222222	0.00468232306987137	excluded
sub-19	0.128	excluded	1	-0.111111111111111	-0.133333333333333	-0.00493930726574294	excluded
sub-19	0.128	forward	2	-0.0888888888888889	-0.0888888888888889	-0.00292355072720881	fwd
sub-19	0.128	forward	3	0.244444444444444	0.355555555555556	0.00457159717491891	fwd
sub-19	0.128	forward	4	-0.0222222222222222	0.0222222222222222	-0.00467499488767627	fwd
sub-19	0.128	backward	5	-1.47918907061278e-17	-0.0666666666666667	0.0012088097603543	bwd
sub-19	0.128	backward	6	-0.0888888888888889	-0.155555555555556	-0.00234790627376874	bwd
sub-19	0.128	backward	7	-0.266666666666667	-0.4	-0.0103769517663561	bwd
sub-19	0.128	backward	8	-0.244444444444444	-0.4	2.16171328111225e-05	bwd
sub-19	0.128	excluded	9	-0.0666666666666667	-0.288888888888889	-0.000621127359171383	excluded
sub-19	0.128	excluded	10	-0.133333333333333	-0.288888888888889	-0.00203185250579478	excluded
sub-19	0.128	excluded	11	-0.0222222222222222	0.0222222222222222	0.00279461272404548	excluded
sub-19	0.128	excluded	12	-7.40136636392632e-18	-0.111111111111111	-0.00151863712826476	excluded
sub-19	0.128	excluded	13	0.155555555555556	0.288888888888889	0.00618577195421917	excluded
sub-19	0.512	excluded	1	-0.155555555555556	-0.244444444444444	-0.00749768690492504	excluded
sub-19	0.512	forward	2	-0.0666666666666667	-0.155555555555556	-0.00382934884062995	fwd
sub-19	0.512	forward	3	0.333333333333333	0.466666666666667	0.0126062916654032	fwd
sub-19	0.512	forward	4	0.333333333333333	0.311111111111111	0.0186826893620566	fwd
sub-19	0.512	forward	5	0.111111111111111	0.111111111111111	0.00682769176889391	fwd
sub-19	0.512	backward	6	-0.0666666666666667	-0.266666666666667	8.17647008236571e-05	bwd
sub-19	0.512	backward	7	-0.333333333333333	-0.444444444444444	-0.00519292604147362	bwd
sub-19	0.512	backward	8	-0.288888888888889	-0.288888888888889	-0.00964296008479648	bwd
sub-19	0.512	backward	9	0.111111111111111	0.0666666666666667	0.00309268910512307	bwd
sub-19	0.512	excluded	10	-0.0666666666666667	-0.0444444444444444	0.00282848469974194	excluded
sub-19	0.512	excluded	11	-0.222222222222222	-0.311111111111111	-0.00518614003436267	excluded
sub-19	0.512	excluded	12	-0.111111111111111	-0.177777777777778	-0.00187677840910701	excluded
sub-19	0.512	excluded	13	-0.177777777777778	-0.155555555555556	-0.00969805263203002	excluded
sub-19	2.048	excluded	1	-0.244444444444444	-0.288888888888889	-0.00151773788671354	excluded
sub-19	2.048	forward	2	0.0666666666666667	0.0888888888888889	0.00184183853343517	fwd
sub-19	2.048	forward	3	0.222222222222222	0.4	0.00836781355447695	fwd
sub-19	2.048	forward	4	0.444444444444444	0.6	0.012248723431799	fwd
sub-19	2.048	forward	5	0.466666666666667	0.688888888888889	0.012250456442918	fwd
sub-19	2.048	forward	6	0.422222222222222	0.577777777777778	0.0113877686712704	fwd
sub-19	2.048	forward	7	0.333333333333333	0.688888888888889	0.00666531390440432	fwd
sub-19	2.048	backward	8	0.0444444444444445	0.133333333333333	0.00279567841800121	bwd
sub-19	2.048	backward	9	-0.0666666666666667	-0.155555555555556	-0.00237198959644146	bwd
sub-19	2.048	backward	10	-0.0666666666666667	-0.2	-0.0036207422944894	bwd
sub-19	2.048	backward	11	0.111111111111111	0.155555555555556	-0.0060252235766306	bwd
sub-19	2.048	backward	12	-0.0888888888888889	-0.2	-0.00280835590676814	bwd
sub-19	2.048	backward	13	-0.133333333333333	-0.244444444444444	-0.00796651482353337	bwd
sub-20	0.032	excluded	1	-0.177777777777778	-0.488888888888889	-0.00391128353075327	excluded
sub-20	0.032	forward	2	-0.133333333333333	-0.244444444444444	0.000497154561598303	fwd
sub-20	0.032	forward	3	0.133333333333333	0.222222222222222	0.00134295579699031	fwd
sub-20	0.032	forward	4	0.0666666666666667	0.155555555555556	0.00191985560013065	fwd
sub-20	0.032	backward	5	0.0444444444444444	-0.0222222222222222	-0.00526337347861459	bwd
sub-20	0.032	backward	6	-0.244444444444444	-0.222222222222222	-0.0103021595148789	bwd
sub-20	0.032	backward	7	-0.0888888888888889	-0.0666666666666667	-0.00194459546621897	bwd
sub-20	0.032	excluded	8	0.0666666666666667	-0.0222222222222222	-0.000426387387407998	excluded
sub-20	0.032	excluded	9	-0.0888888888888889	-0.177777777777778	-0.00127501295391916	excluded
sub-20	0.032	excluded	10	-0.0888888888888889	-0.0888888888888889	-0.00491969021886574	excluded
sub-20	0.032	excluded	11	-0.0222222222222222	-0.222222222222222	-0.00414076514176066	excluded
sub-20	0.032	excluded	12	0.0666666666666667	0.111111111111111	0.00220643602642349	excluded
sub-20	0.032	excluded	13	-0.0666666666666667	-0.2	-0.00212353079972269	excluded
sub-20	0.064	excluded	1	0.0666666666666667	0.0666666666666667	0.00258136385721523	excluded
sub-20	0.064	forward	2	0.0444444444444444	0.0888888888888889	0.00215247200246112	fwd
sub-20	0.064	forward	3	-0.0444444444444445	-0.133333333333333	-0.00471990002281013	fwd
sub-20	0.064	forward	4	-0.0666666666666667	-0.155555555555556	-2.50599478535816e-05	fwd
sub-20	0.064	backward	5	-0.111111111111111	-0.155555555555556	0.00110694410652576	bwd
sub-20	0.064	backward	6	0	0.133333333333333	0.00359464903357403	bwd
sub-20	0.064	backward	7	-0.222222222222222	-0.311111111111111	-0.00616880269931122	bwd
sub-20	0.064	excluded	8	-0.0888888888888889	-0.0444444444444444	0.00501547512528761	excluded
sub-20	0.064	excluded	9	-0.0222222222222222	0.0666666666666667	-0.000684055050151759	excluded
sub-20	0.064	excluded	10	0.0666666666666667	0.133333333333333	0.00201478063105305	excluded
sub-20	0.064	excluded	11	7.39401788253503e-18	0.133333333333333	0.000999162903204154	excluded
sub-20	0.064	excluded	12	0.111111111111111	0.133333333333333	0.00212790938631777	excluded
sub-20	0.064	excluded	13	-0.0888888888888889	-0.133333333333333	-0.00399611241729844	excluded
sub-20	0.128	excluded	1	0.177777777777778	0.333333333333333	0.00191029869027114	excluded
sub-20	0.128	forward	2	0.0222222222222222	0.111111111111111	-0.00260386885225987	fwd
sub-20	0.128	forward	3	0.111111111111111	0.0666666666666667	0.00691663511826655	fwd
sub-20	0.128	forward	4	0.0222222222222222	0.0666666666666667	-0.000628174555489798	fwd
sub-20	0.128	backward	5	-0.133333333333333	-0.311111111111111	-0.00853059691891375	bwd
sub-20	0.128	backward	6	-0.0888888888888889	-0.244444444444444	-0.00368657383397091	bwd
sub-20	0.128	backward	7	-0.0666666666666667	-0.111111111111111	-0.00693525853407787	bwd
sub-20	0.128	backward	8	0.0222222222222222	-3.71519944438366e-18	0.00209628916158352	bwd
sub-20	0.128	excluded	9	0.2	0.177777777777778	0.00514906190040369	excluded
sub-20	0.128	excluded	10	-0.0222222222222222	-0.0888888888888889	-0.00153542651749199	excluded
sub-20	0.128	excluded	11	0.155555555555556	0.222222222222222	0.00667058600984609	excluded
sub-20	0.128	excluded	12	-0.0888888888888889	-0.0666666666666667	-0.00177085401627087	excluded
sub-20	0.128	excluded	13	0.111111111111111	0.266666666666667	0.00329007065913134	excluded
sub-20	0.512	excluded	1	0.2	0.266666666666667	0.0107433755082393	excluded
sub-20	0.512	forward	2	0.377777777777778	0.4	0.00614749442894766	fwd
sub-20	0.512	forward	3	0.355555555555556	0.577777777777778	0.0105007560881366	fwd
sub-20	0.512	forward	4	0.444444444444444	0.577777777777778	0.0148310185098421	fwd
sub-20	0.512	forward	5	-0.0666666666666667	-0.0444444444444444	-0.00339006971317658	fwd
sub-20	0.512	backward	6	-0.355555555555556	-0.311111111111111	-0.0139282125576263	bwd
sub-20	0.512	backward	7	-0.222222222222222	-0.311111111111111	-0.00574086761964839	bwd
sub-20	0.512	backward	8	-0.0444444444444444	-0.111111111111111	-0.00991393495620027	bwd
sub-20	0.512	backward	9	-0.0444444444444445	-0.0666666666666667	-0.00387572298201655	bwd
sub-20	0.512	excluded	10	-0.0222222222222222	-0.0222222222222222	0.00123662313983337	excluded
sub-20	0.512	excluded	11	0	-0.0888888888888889	-0.00343191597642111	excluded
sub-20	0.512	excluded	12	0.0888888888888889	0.2	0.00233172393600894	excluded
sub-20	0.512	excluded	13	0.0888888888888889	0.266666666666667	0.00610159311274713	excluded
sub-20	2.048	excluded	1	0.0888888888888889	0.0666666666666667	0.00354408606351411	excluded
sub-20	2.048	forward	2	0.0444444444444444	0.0222222222222222	0.00273919550311734	fwd
sub-20	2.048	forward	3	0.288888888888889	0.422222222222222	0.0128493464351475	fwd
sub-20	2.048	forward	4	0.355555555555556	0.511111111111111	0.0151446007072657	fwd
sub-20	2.048	forward	5	0.2	0.355555555555556	0.002589119705236	fwd
sub-20	2.048	forward	6	0.288888888888889	0.4	0.00606094512873837	fwd
sub-20	2.048	forward	7	0.0444444444444444	0.0222222222222222	0.000265577945394969	fwd
sub-20	2.048	backward	8	-1.47993596544271e-17	-0.0888888888888889	0.00586940258995731	bwd
sub-20	2.048	backward	9	-0.155555555555556	-0.155555555555556	-0.0124974109852279	bwd
sub-20	2.048	backward	10	-0.266666666666667	-0.444444444444444	-0.0113128092427905	bwd
sub-20	2.048	backward	11	-0.0222222222222222	-0.0666666666666667	-0.000272335121844595	bwd
sub-20	2.048	backward	12	-0.0222222222222222	-0.133333333333333	0.00310559595337193	bwd
sub-20	2.048	backward	13	0.0222222222222222	0	0.000565863739946904	bwd
sub-21	0.032	excluded	1	-0.0222222222222222	3.71519944438366e-18	0.0028380778703408	excluded
sub-21	0.032	forward	2	-0.177777777777778	-0.222222222222222	-0.00796855189059136	fwd
sub-21	0.032	forward	3	-0.0222222222222222	0.0666666666666667	-0.000641143748498884	fwd
sub-21	0.032	forward	4	-0.266666666666667	-0.377777777777778	-0.00586335356561665	fwd
sub-21	0.032	backward	5	-0.0666666666666667	7.42317087428409e-18	-0.00303808931068064	bwd
sub-21	0.032	backward	6	0.2	0.266666666666667	-0.000117722380793222	bwd
sub-21	0.032	backward	7	7.40136636392632e-18	-0.0444444444444444	-0.00293996265710969	bwd
sub-21	0.032	excluded	8	0.133333333333333	0.355555555555556	0.00472126055732213	excluded
sub-21	0.032	excluded	9	0.0444444444444444	0.133333333333333	0.00251773797864505	excluded
sub-21	0.032	excluded	10	-0.0666666666666667	-0.133333333333333	-0.00622650228361323	excluded
sub-21	0.032	excluded	11	-0.0444444444444444	-0.111111111111111	-0.00343523342264433	excluded
sub-21	0.032	excluded	12	0.0222222222222222	0.0222222222222222	0.00089685181695397	excluded
sub-21	0.032	excluded	13	-0.111111111111111	-0.266666666666667	0.000383967123044602	excluded
sub-21	0.064	excluded	1	0.2	0.333333333333333	0.00557782982367542	excluded
sub-21	0.064	forward	2	-0.0222222222222222	0.0666666666666667	-0.00418830598969163	fwd
sub-21	0.064	forward	3	-0.0888888888888889	-0.0666666666666667	0.00491174374632321	fwd
sub-21	0.064	forward	4	-0.133333333333333	-0.266666666666667	-0.00780570262448132	fwd
sub-21	0.064	backward	5	-0.177777777777778	-0.288888888888889	-0.00995016709914852	bwd
sub-21	0.064	backward	6	-0.0222222222222222	-0.0444444444444444	-0.00406976324923374	bwd
sub-21	0.064	backward	7	0.266666666666667	0.422222222222222	0.00490203913018295	bwd
sub-21	0.064	excluded	8	0.222222222222222	0.355555555555556	0.00517105611312777	excluded
sub-21	0.064	excluded	9	0.133333333333333	0.266666666666667	0.000902233059647944	excluded
sub-21	0.064	excluded	10	0.155555555555556	0.311111111111111	0.00676157726473913	excluded
sub-21	0.064	excluded	11	0.0444444444444444	0.0666666666666667	0.00395211840429075	excluded
sub-21	0.064	excluded	12	-0.0222222222222222	7.39787282359276e-18	-0.00730653329932438	excluded
sub-21	0.064	excluded	13	-0.0666666666666667	-0.0222222222222222	-0.00227102228079203	excluded
sub-21	0.128	excluded	1	0.0666666666666667	0.155555555555556	0.00739611450489537	excluded
sub-21	0.128	forward	2	0.177777777777778	0.355555555555556	0.00653431077961697	fwd
sub-21	0.128	forward	3	0.0888888888888889	0.2	0.00495357060809959	fwd
sub-21	0.128	forward	4	-0.222222222222222	-0.244444444444444	-0.00765265809684434	fwd
sub-21	0.128	backward	5	-0.244444444444444	-0.4	-0.00357634497464342	bwd
sub-21	0.128	backward	6	0.111111111111111	0.355555555555556	0.00564175117135335	bwd
sub-21	0.128	backward	7	0.244444444444444	0.355555555555556	0.00375982127140665	bwd
sub-21	0.128	backward	8	0.0888888888888889	0.177777777777778	0.000309352862912635	bwd
sub-21	0.128	excluded	9	0.2	0.311111111111111	0.00209406342428336	excluded
sub-21	0.128	excluded	10	0.4	0.488888888888889	0.00497209563963431	excluded
sub-21	0.128	excluded	11	0.2	0.444444444444444	0.0100773548307249	excluded
sub-21	0.128	excluded	12	-0.0444444444444444	0.0666666666666667	0.0035242535062122	excluded
sub-21	0.128	excluded	13	0	0.111111111111111	0.000549688958688992	excluded
sub-21	0.512	excluded	1	0.111111111111111	-0.0222222222222222	0.00149819438975573	excluded
sub-21	0.512	forward	2	-0.0444444444444444	0.0888888888888889	-0.00929374397352922	fwd
sub-21	0.512	forward	3	-0.111111111111111	-0.177777777777778	-0.0122250708388392	fwd
sub-21	0.512	forward	4	-0.0444444444444444	-0.0444444444444444	0.00207735398693058	fwd
sub-21	0.512	forward	5	-0.266666666666667	-0.4	-0.00425926795337989	fwd
sub-21	0.512	backward	6	0.133333333333333	0.244444444444444	0.0077128347381966	bwd
sub-21	0.512	backward	7	0.111111111111111	0.0666666666666667	0.00538134339635438	bwd
sub-21	0.512	backward	8	0.0222222222222222	-0.0666666666666667	-0.00214236728240992	bwd
sub-21	0.512	backward	9	-0.0222222222222222	-0.0222222222222222	-0.00185552445943509	bwd
sub-21	0.512	excluded	10	-0.0444444444444444	-0.111111111111111	1.16243699453577e-05	excluded
sub-21	0.512	excluded	11	0.155555555555556	0.133333333333333	0.0022316158537539	excluded
sub-21	0.512	excluded	12	0.266666666666667	0.266666666666667	0.00638136475968925	excluded
sub-21	0.512	excluded	13	2.21842220519501e-17	-0.0444444444444444	0.00485745860786826	excluded
sub-21	2.048	excluded	1	-0.177777777777778	-0.266666666666667	-0.00365340365279919	excluded
sub-21	2.048	forward	2	-0.2	-0.311111111111111	-0.0102145995976616	fwd
sub-21	2.048	forward	3	0.0222222222222222	-0.0888888888888889	0.000106735034520233	fwd
sub-21	2.048	forward	4	0.155555555555556	0.155555555555556	0.00644169199278571	fwd
sub-21	2.048	forward	5	0.377777777777778	0.422222222222222	0.00998739455426677	fwd
sub-21	2.048	forward	6	0.288888888888889	0.4	0.0062986662926431	fwd
sub-21	2.048	forward	7	0.288888888888889	0.377777777777778	0.00646409735273028	fwd
sub-21	2.048	backward	8	0.0888888888888889	-0.0222222222222222	0.000811675290047315	bwd
sub-21	2.048	backward	9	-0.266666666666667	-0.533333333333333	-0.00625210306545145	bwd
sub-21	2.048	backward	10	-0.288888888888889	-0.4	-0.0113696201163891	bwd
sub-21	2.048	backward	11	-0.2	-0.2	-0.00866582483359132	bwd
sub-21	2.048	backward	12	-0.0666666666666667	-0.0888888888888889	-0.00902086055128649	bwd
sub-21	2.048	backward	13	-0.0222222222222222	0.0444444444444444	-0.000504553540339868	bwd
sub-22	0.032	excluded	1	-0.111111111111111	-0.111111111111111	-0.00249583170308394	excluded
sub-22	0.032	forward	2	-0.0888888888888889	-0.0444444444444444	-0.000637974771334822	fwd
sub-22	0.032	forward	3	0.0444444444444444	-0.0888888888888889	-0.00689888301754981	fwd
sub-22	0.032	forward	4	0.0888888888888889	0.0222222222222222	0.000430966869440583	fwd
sub-22	0.032	backward	5	7.39425881635114e-18	0.0444444444444444	-0.000208025235758491	bwd
sub-22	0.032	backward	6	-0.0666666666666667	-0.111111111111111	-0.00818666185363449	bwd
sub-22	0.032	backward	7	0.0666666666666667	0.2	0.00501313773414343	bwd
sub-22	0.032	excluded	8	0.133333333333333	0.377777777777778	0.00636492135887657	excluded
sub-22	0.032	excluded	9	-7.39787282359276e-18	-0.0222222222222222	-0.00131065369340396	excluded
sub-22	0.032	excluded	10	-0.0222222222222222	0.0444444444444444	0.00707542829977474	excluded
sub-22	0.032	excluded	11	0.177777777777778	0.288888888888889	0.0047944153360059	excluded
sub-22	0.032	excluded	12	0.0888888888888889	0.111111111111111	0.00347970256497592	excluded
sub-22	0.032	excluded	13	0.333333333333333	0.422222222222222	0.0175925939767625	excluded
sub-22	0.064	excluded	1	7.39787282359276e-18	-0.111111111111111	0.00632328321714077	excluded
sub-22	0.064	forward	2	-0.0444444444444444	-0.0666666666666667	0.00575201608059745	fwd
sub-22	0.064	forward	3	-0.177777777777778	-0.222222222222222	-0.00311163654165603	fwd
sub-22	0.064	forward	4	-0.0222222222222222	-0.0444444444444444	-0.0017440472827206	fwd
sub-22	0.064	backward	5	0.0222222222222222	0.0666666666666667	0.00614419119948731	bwd
sub-22	0.064	backward	6	-0.155555555555556	-0.222222222222222	-0.00572909901210487	bwd
sub-22	0.064	backward	7	0.2	0.311111111111111	0.00084024783817225	bwd
sub-22	0.064	excluded	8	0.2	0.4	0.00766412248570445	excluded
sub-22	0.064	excluded	9	0.2	0.333333333333333	0.0037471822606463	excluded
sub-22	0.064	excluded	10	0.333333333333333	0.422222222222222	0.00880113918385953	excluded
sub-22	0.064	excluded	11	0.2	0.466666666666667	0.00741891562943817	excluded
sub-22	0.064	excluded	12	0.222222222222222	0.422222222222222	0.00100857101207361	excluded
sub-22	0.064	excluded	13	0.333333333333333	0.488888888888889	0.00699745437330884	excluded
sub-22	0.128	excluded	1	0.0666666666666667	0.133333333333333	-0.00142869768992235	excluded
sub-22	0.128	forward	2	-0.0666666666666667	-0.0666666666666667	-0.00331011013584625	fwd
sub-22	0.128	forward	3	-0.0888888888888889	-0.244444444444444	-0.00489853530093089	fwd
sub-22	0.128	forward	4	-0.177777777777778	-0.222222222222222	-0.0070303597913189	fwd
sub-22	0.128	backward	5	-0.155555555555556	-0.311111111111111	-0.0074109251352175	bwd
sub-22	0.128	backward	6	0.0888888888888889	-0.0222222222222222	0.00544352994802467	bwd
sub-22	0.128	backward	7	0.222222222222222	0.355555555555556	0.00949093586328322	bwd
sub-22	0.128	backward	8	0.311111111111111	0.488888888888889	0.0120372535839157	bwd
sub-22	0.128	excluded	9	0.2	0.222222222222222	0.00508662561945059	excluded
sub-22	0.128	excluded	10	0.222222222222222	0.333333333333333	0.00603984554127788	excluded
sub-22	0.128	excluded	11	0.222222222222222	0.288888888888889	0.00682951883609255	excluded
sub-22	0.128	excluded	12	0.133333333333333	0.0888888888888889	0.00430451285118544	excluded
sub-22	0.128	excluded	13	0.0222222222222222	0.0444444444444444	-0.00197589385783236	excluded
sub-22	0.512	excluded	1	-0.0666666666666667	-0.177777777777778	-0.00063320511883524	excluded
sub-22	0.512	forward	2	0.0222222222222222	-0.0222222222222222	0.00541134085933561	fwd
sub-22	0.512	forward	3	-0.155555555555556	-0.0222222222222222	-0.00538110705234219	fwd
sub-22	0.512	forward	4	-0.2	-0.311111111111111	-0.00269450701035264	fwd
sub-22	0.512	forward	5	-0.2	-0.4	-0.00909627069214423	fwd
sub-22	0.512	backward	6	-0.133333333333333	-0.133333333333333	-0.00311932392561728	bwd
sub-22	0.512	backward	7	-0.133333333333333	-0.177777777777778	-0.00507146804567991	bwd
sub-22	0.512	backward	8	0.155555555555556	0.133333333333333	-0.000282173455540306	bwd
sub-22	0.512	backward	9	7.40148683083438e-18	0.0666666666666667	-0.00262336599403647	bwd
sub-22	0.512	excluded	10	0.2	0.333333333333333	0.00513148289626942	excluded
sub-22	0.512	excluded	11	0.0444444444444444	0.0888888888888889	0.00180562660467734	excluded
sub-22	0.512	excluded	12	-0.0666666666666667	-0.133333333333333	-0.00588798791712572	excluded
sub-22	0.512	excluded	13	0.177777777777778	0.222222222222222	0.00793342806121412	excluded
sub-22	2.048	excluded	1	0.111111111111111	0.177777777777778	0.00462216863548992	excluded
sub-22	2.048	forward	2	-0.0444444444444444	-0.0222222222222222	-0.00118985527392057	fwd
sub-22	2.048	forward	3	0.0888888888888889	0.2	-0.00116673239015446	fwd
sub-22	2.048	forward	4	0.0666666666666667	0.2	0.0070945715531178	fwd
sub-22	2.048	forward	5	0.444444444444444	0.555555555555556	0.0136611437247969	fwd
sub-22	2.048	forward	6	0.288888888888889	0.555555555555556	0.00837786452070686	fwd
sub-22	2.048	forward	7	0.177777777777778	0.511111111111111	0.00309109944560804	fwd
sub-22	2.048	backward	8	-0.0222222222222222	0.155555555555556	-0.000139672961214432	bwd
sub-22	2.048	backward	9	-0.377777777777778	-0.533333333333333	-0.0107135551616822	bwd
sub-22	2.048	backward	10	-0.266666666666667	-0.466666666666667	-0.00598378695457554	bwd
sub-22	2.048	backward	11	-0.244444444444444	-0.466666666666667	-0.0128381185634101	bwd
sub-22	2.048	backward	12	0.0888888888888889	0.111111111111111	-0.00571399415800915	bwd
sub-22	2.048	backward	13	0.133333333333333	0.266666666666667	0.00708773868597654	bwd
sub-23	0.032	excluded	1	0.288888888888889	0.377777777777778	0.00984922374702495	excluded
sub-23	0.032	forward	2	0.177777777777778	0.288888888888889	0.00556609307543836	fwd
sub-23	0.032	forward	3	0.2	0.288888888888889	0.00616562749860506	fwd
sub-23	0.032	forward	4	-0.111111111111111	-0.288888888888889	-0.00298100229531078	fwd
sub-23	0.032	backward	5	-0.2	-0.266666666666667	-0.00918491666663931	bwd
sub-23	0.032	backward	6	-0.2	-0.288888888888889	-0.00992910321199335	bwd
sub-23	0.032	backward	7	0.155555555555556	0.133333333333333	0.00715402056744727	bwd
sub-23	0.032	excluded	8	0.0444444444444444	0.0444444444444444	-0.00654587865003471	excluded
sub-23	0.032	excluded	9	0.266666666666667	0.311111111111111	0.00818300313414463	excluded
sub-23	0.032	excluded	10	0.222222222222222	0.333333333333333	0.0109305135858829	excluded
sub-23	0.032	excluded	11	0.0444444444444444	0.0888888888888889	-0.00243232229054366	excluded
sub-23	0.032	excluded	12	-0.0888888888888889	-0.111111111111111	-0.0017739158211904	excluded
sub-23	0.032	excluded	13	0	0.0222222222222222	0.00520653561074101	excluded
sub-23	0.064	excluded	1	-0.155555555555556	-0.177777777777778	-0.00274294068076095	excluded
sub-23	0.064	forward	2	0.244444444444444	0.355555555555556	0.000171903282373085	fwd
sub-23	0.064	forward	3	0.111111111111111	0.177777777777778	-0.000776987980261887	fwd
sub-23	0.064	forward	4	0.155555555555556	0.155555555555556	0.00432487797834919	fwd
sub-23	0.064	backward	5	-0.244444444444444	-0.266666666666667	-0.00393572464124664	bwd
sub-23	0.064	backward	6	-0.177777777777778	-0.333333333333333	-0.00535857078203248	bwd
sub-23	0.064	backward	7	-0.111111111111111	-0.0666666666666667	-0.00682569493603299	bwd
sub-23	0.064	excluded	8	-0.266666666666667	-0.244444444444444	-0.00811879697903231	excluded
sub-23	0.064	excluded	9	-0.222222222222222	-0.177777777777778	-0.00948783641766965	excluded
sub-23	0.064	excluded	10	-0.244444444444444	-0.311111111111111	-0.00452763410844253	excluded
sub-23	0.064	excluded	11	7.39967982721357e-18	-0.0888888888888889	-0.000742504117558779	excluded
sub-23	0.064	excluded	12	0.2	0.266666666666667	0.00629532364383418	excluded
sub-23	0.064	excluded	13	0.111111111111111	-0.0666666666666667	0.00373287019674033	excluded
sub-23	0.128	excluded	1	0.266666666666667	0.311111111111111	0.0103283548228642	excluded
sub-23	0.128	forward	2	0.155555555555556	0.266666666666667	0.00420482088849889	fwd
sub-23	0.128	forward	3	0.177777777777778	0.288888888888889	0.00122033993399941	fwd
sub-23	0.128	forward	4	0	0.0666666666666667	0.00971883348386096	fwd
sub-23	0.128	backward	5	0.133333333333333	0.111111111111111	0.000903307342661065	bwd
sub-23	0.128	backward	6	0.0222222222222222	-0.111111111111111	0.000838441287874049	bwd
sub-23	0.128	backward	7	-0.288888888888889	-0.422222222222222	-0.00592438971613848	bwd
sub-23	0.128	backward	8	0.0444444444444444	0.0444444444444444	-0.00230507949597424	bwd
sub-23	0.128	excluded	9	-0.177777777777778	-0.311111111111111	-0.00421800514801808	excluded
sub-23	0.128	excluded	10	-0.133333333333333	-0.355555555555556	-0.00619691305546379	excluded
sub-23	0.128	excluded	11	-0.155555555555556	-0.222222222222222	-0.00753464007853077	excluded
sub-23	0.128	excluded	12	-0.0444444444444444	-0.0444444444444444	-0.00410448206453249	excluded
sub-23	0.128	excluded	13	-0.0444444444444444	-0.0666666666666667	-8.34044190495023e-05	excluded
sub-23	0.512	excluded	1	0.111111111111111	0.0666666666666667	0.00201215662990461	excluded
sub-23	0.512	forward	2	0.133333333333333	0.244444444444444	0.000589530373276543	fwd
sub-23	0.512	forward	3	0.244444444444444	0.444444444444444	0.0135652304695363	fwd
sub-23	0.512	forward	4	0.0222222222222222	0.0666666666666667	-0.0048758763973861	fwd
sub-23	0.512	forward	5	-0.333333333333333	-0.466666666666667	-0.00558408692857586	fwd
sub-23	0.512	backward	6	-0.155555555555556	-0.133333333333333	-0.00829990951642214	bwd
sub-23	0.512	backward	7	-0.111111111111111	-0.133333333333333	-0.00167767649298613	bwd
sub-23	0.512	backward	8	-0.0888888888888889	-0.222222222222222	0.000484502713254593	bwd
sub-23	0.512	backward	9	0.111111111111111	0.155555555555556	0.00289682339164351	bwd
sub-23	0.512	excluded	10	0.155555555555556	0.266666666666667	0.00645085825676005	excluded
sub-23	0.512	excluded	11	-0.0444444444444444	-0.0444444444444444	-0.00228766131206055	excluded
sub-23	0.512	excluded	12	-0.155555555555556	-0.155555555555556	-0.00338273596628317	excluded
sub-23	0.512	excluded	13	0.222222222222222	0.488888888888889	0.00256259045283267	excluded
sub-23	2.048	excluded	1	0.2	0.222222222222222	0.0096254057697356	excluded
sub-23	2.048	forward	2	0.2	0.266666666666667	0.0160226811675529	fwd
sub-23	2.048	forward	3	0.0666666666666667	0.0222222222222222	0.00641068762438409	fwd
sub-23	2.048	forward	4	0.288888888888889	0.422222222222222	0.00942351490089969	fwd
sub-23	2.048	forward	5	0.0444444444444444	0.0888888888888889	0.00223415626005828	fwd
sub-23	2.048	forward	6	-0.2	-0.288888888888889	-0.00721449171080613	fwd
sub-23	2.048	forward	7	-0.111111111111111	-0.133333333333333	-0.00354887833295286	fwd
sub-23	2.048	backward	8	-0.0666666666666667	0.155555555555556	0.00105005287599595	bwd
sub-23	2.048	backward	9	-0.222222222222222	-0.222222222222222	-0.00122149133707208	bwd
sub-23	2.048	backward	10	-0.422222222222222	-0.511111111111111	-0.00662415658192056	bwd
sub-23	2.048	backward	11	-0.133333333333333	-0.0666666666666667	-0.0022844275009671	bwd
sub-23	2.048	backward	12	0.0666666666666667	0.0888888888888889	0.00574082756288927	bwd
sub-23	2.048	backward	13	-0.0222222222222222	-0.133333333333333	-0.00252436659302889	bwd
sub-25	0.032	excluded	1	-0.2	-0.244444444444444	-0.0109980876843055	excluded
sub-25	0.032	forward	2	0.177777777777778	0.244444444444444	0.00447067162561123	fwd
sub-25	0.032	forward	3	-0.0666666666666667	-0.111111111111111	0.000212384039183643	fwd
sub-25	0.032	forward	4	-0.0888888888888889	-0.0222222222222222	-0.00233811705529436	fwd
sub-25	0.032	backward	5	0.0444444444444444	-0.111111111111111	0.00289800184013314	bwd
sub-25	0.032	backward	6	-0.288888888888889	-0.533333333333333	-0.00703942065471963	bwd
sub-25	0.032	backward	7	-0.133333333333333	-0.111111111111111	-0.00341274148270292	bwd
sub-25	0.032	excluded	8	0.0222222222222222	-0.0666666666666667	0.000680386573385936	excluded
sub-25	0.032	excluded	9	0.177777777777778	0.244444444444444	4.05809764904093e-05	excluded
sub-25	0.032	excluded	10	-0.133333333333333	-0.177777777777778	-0.000965993589314289	excluded
sub-25	0.032	excluded	11	-0.0888888888888889	-0.2	-0.0045878096056032	excluded
sub-25	0.032	excluded	12	-0.155555555555556	-0.177777777777778	-0.00157900056313524	excluded
sub-25	0.032	excluded	13	-7.39967982721357e-18	0	0.00293560258649978	excluded
sub-25	0.064	excluded	1	0.222222222222222	0.422222222222222	0.00129747820465389	excluded
sub-25	0.064	forward	2	0.0444444444444444	0.133333333333333	0.00314410736472963	fwd
sub-25	0.064	forward	3	-7.39064480910952e-18	0.0444444444444444	0.00152032654475695	fwd
sub-25	0.064	forward	4	0.0666666666666667	0.133333333333333	0.00144357180575556	fwd
sub-25	0.064	backward	5	7.41232885255923e-18	-0.177777777777778	0.00211567320782399	bwd
sub-25	0.064	backward	6	-0.133333333333333	-0.222222222222222	-0.00693214215525708	bwd
sub-25	0.064	backward	7	-7.39787282359276e-18	-0.0444444444444444	0.00183323141683716	bwd
sub-25	0.064	excluded	8	-0.0444444444444444	-7.4069078416968e-18	0.00256736167387907	excluded
sub-25	0.064	excluded	9	0.111111111111111	0.266666666666667	0.00105822654953383	excluded
sub-25	0.064	excluded	10	0.0666666666666667	0.133333333333333	0.000818487187748121	excluded
sub-25	0.064	excluded	11	-0.266666666666667	-0.4	-0.00859015008319718	excluded
sub-25	0.064	excluded	12	-0.111111111111111	-0.0666666666666667	-0.00466149817615415	excluded
sub-25	0.064	excluded	13	0.0666666666666667	0.0666666666666667	0.00548142674327644	excluded
sub-25	0.128	excluded	1	-0.222222222222222	-0.311111111111111	-0.00528698768433704	excluded
sub-25	0.128	forward	2	-0.0888888888888889	-0.155555555555556	-0.00178828925956578	fwd
sub-25	0.128	forward	3	0.0444444444444444	0.177777777777778	0.000745422745924743	fwd
sub-25	0.128	forward	4	-0.0666666666666667	0.111111111111111	-0.000244187884429991	fwd
sub-25	0.128	backward	5	-0.0666666666666667	-0.133333333333333	0.00312836414841915	bwd
sub-25	0.128	backward	6	-0.177777777777778	-0.155555555555556	-0.00989402900167092	bwd
sub-25	0.128	backward	7	-0.133333333333333	-0.111111111111111	-0.0018976188641433	bwd
sub-25	0.128	backward	8	-0.0666666666666667	-0.266666666666667	-0.00338010696545609	bwd
sub-25	0.128	excluded	9	-7.40498037116794e-18	0.0444444444444444	0.00136114643858196	excluded
sub-25	0.128	excluded	10	-0.133333333333333	-0.133333333333333	-0.00437394302634662	excluded
sub-25	0.128	excluded	11	0.155555555555556	0.2	0.00125339591783665	excluded
sub-25	0.128	excluded	12	0.0666666666666667	0.222222222222222	0.00595670470950286	excluded
sub-25	0.128	excluded	13	0.0666666666666667	0.0666666666666667	0.00301588814707271	excluded
sub-25	0.512	excluded	1	-0.111111111111111	-0.0888888888888889	-0.00562984095821374	excluded
sub-25	0.512	forward	2	0.0888888888888889	0.0666666666666667	0.00436140058318387	fwd
sub-25	0.512	forward	3	0.155555555555556	0.244444444444444	0.00982870977297272	fwd
sub-25	0.512	forward	4	-0.0444444444444444	-0.0888888888888889	0.00256371341373798	fwd
sub-25	0.512	forward	5	-0.155555555555556	-0.2	-0.000702916586911738	fwd
sub-25	0.512	backward	6	-0.355555555555556	-0.533333333333333	-0.0156678041080162	bwd
sub-25	0.512	backward	7	-0.333333333333333	-0.377777777777778	-0.00918627634240551	bwd
sub-25	0.512	backward	8	-0.0444444444444445	-0.0888888888888889	-0.00130463835447859	bwd
sub-25	0.512	backward	9	-0.155555555555556	-0.311111111111111	-0.00350289935133586	bwd
sub-25	0.512	excluded	10	0.0222222222222222	-0.111111111111111	-0.00183377871455596	excluded
sub-25	0.512	excluded	11	0.0222222222222222	0.0222222222222222	0.00475864784860825	excluded
sub-25	0.512	excluded	12	0.0888888888888889	0.111111111111111	0.00192510594685193	excluded
sub-25	0.512	excluded	13	-0.0222222222222222	-0.133333333333333	0.00222453283976173	excluded
sub-25	2.048	excluded	1	0	0.133333333333333	0.000943372909698084	excluded
sub-25	2.048	forward	2	0.133333333333333	0.177777777777778	0.00472113156592859	fwd
sub-25	2.048	forward	3	0.155555555555556	0.244444444444444	0.000737805386240297	fwd
sub-25	2.048	forward	4	0.222222222222222	0.333333333333333	0.00753695687177885	fwd
sub-25	2.048	forward	5	0.244444444444444	0.311111111111111	0.00448556362093308	fwd
sub-25	2.048	forward	6	0.311111111111111	0.444444444444444	0.00893622398866132	fwd
sub-25	2.048	forward	7	0.0444444444444445	0.155555555555556	0.0044460043065644	fwd
sub-25	2.048	backward	8	-0.0444444444444444	-0.155555555555556	-0.0018382737305194	bwd
sub-25	2.048	backward	9	-0.333333333333333	-0.4	-0.0133783229201673	bwd
sub-25	2.048	backward	10	-0.333333333333333	-0.444444444444444	-0.00439787233674938	bwd
sub-25	2.048	backward	11	-7.4069078416968e-18	0.0444444444444444	0.00375036910794232	bwd
sub-25	2.048	backward	12	1.4816947823003e-17	-0.0666666666666667	-0.000675190034850755	bwd
sub-25	2.048	backward	13	-0.0888888888888889	-0.155555555555556	0.00734877894932168	bwd
sub-26	0.032	excluded	1	0	0.0222222222222222	0.00148330760296176	excluded
sub-26	0.032	forward	2	0.177777777777778	0.288888888888889	0.0084680251482279	fwd
sub-26	0.032	forward	3	-0.111111111111111	-0.0666666666666667	-0.00478600223740649	fwd
sub-26	0.032	forward	4	0.333333333333333	0.444444444444444	0.00654319631150765	fwd
sub-26	0.032	backward	5	0.0444444444444444	0.0666666666666667	0.00242206296674758	bwd
sub-26	0.032	backward	6	-0.222222222222222	-0.266666666666667	-0.00791950153198663	bwd
sub-26	0.032	backward	7	-0.222222222222222	-0.355555555555556	-0.00673304187192765	bwd
sub-26	0.032	excluded	8	0.133333333333333	0.111111111111111	-0.00215282925385076	excluded
sub-26	0.032	excluded	9	-0.0666666666666667	-0.111111111111111	-0.00273177125439378	excluded
sub-26	0.032	excluded	10	0.0888888888888889	0.133333333333333	0.00125016114562687	excluded
sub-26	0.032	excluded	11	0.0666666666666667	0.111111111111111	-0.00131269824139054	excluded
sub-26	0.032	excluded	12	0.111111111111111	0.266666666666667	0.00116112872920696	excluded
sub-26	0.032	excluded	13	0.0222222222222222	0.222222222222222	-0.00159500261726691	excluded
sub-26	0.064	excluded	1	-0.111111111111111	-0.2	-0.00528666584517754	excluded
sub-26	0.064	forward	2	-0.0666666666666667	0.133333333333333	0.000325801762518994	fwd
sub-26	0.064	forward	3	0.288888888888889	0.266666666666667	0.00549640364319529	fwd
sub-26	0.064	forward	4	0.177777777777778	0.266666666666667	0.00152285131485113	fwd
sub-26	0.064	backward	5	-0.0222222222222222	-0.0888888888888889	-0.00378290204914471	bwd
sub-26	0.064	backward	6	-0.266666666666667	-0.466666666666667	-0.00540947365058448	bwd
sub-26	0.064	backward	7	-0.0888888888888889	-0.133333333333333	0.000366137626981348	bwd
sub-26	0.064	excluded	8	-0.222222222222222	-0.355555555555556	-0.00249293062532605	excluded
sub-26	0.064	excluded	9	-0.133333333333333	-0.111111111111111	-0.00206120094949032	excluded
sub-26	0.064	excluded	10	0.111111111111111	0.0666666666666667	0.00158830719336655	excluded
sub-26	0.064	excluded	11	0.0444444444444444	0.0444444444444444	0.00204110324016212	excluded
sub-26	0.064	excluded	12	-0.0666666666666667	-0.0666666666666667	-0.002711802352981	excluded
sub-26	0.064	excluded	13	0.155555555555556	0.155555555555556	0.00527645190340081	excluded
sub-26	0.128	excluded	1	0.133333333333333	0.266666666666667	-0.00303750581613218	excluded
sub-26	0.128	forward	2	-0.111111111111111	-0.133333333333333	-0.000224577100272348	fwd
sub-26	0.128	forward	3	-7.41040138203037e-18	0.155555555555556	0.00511965113194925	fwd
sub-26	0.128	forward	4	-0.0888888888888889	-0.0444444444444444	-0.00199962161984144	fwd
sub-26	0.128	backward	5	-0.177777777777778	-0.333333333333333	-0.00705279375363031	bwd
sub-26	0.128	backward	6	-0.0666666666666667	-0.133333333333333	0.00105192649311199	bwd
sub-26	0.128	backward	7	-0.177777777777778	-0.311111111111111	-0.00622384094557465	bwd
sub-26	0.128	backward	8	-0.0222222222222222	-0.0888888888888889	-0.000326406258778211	bwd
sub-26	0.128	excluded	9	-0.0444444444444445	-0.133333333333333	0.00318298248300314	excluded
sub-26	0.128	excluded	10	-0.0222222222222222	0.133333333333333	-0.00221407871967896	excluded
sub-26	0.128	excluded	11	-0.222222222222222	-0.4	-0.00499625800996039	excluded
sub-26	0.128	excluded	12	-0.0888888888888889	-0.177777777777778	-0.00113961431270123	excluded
sub-26	0.128	excluded	13	-7.3870308018679e-18	0.0444444444444444	-0.00218083399469405	excluded
sub-26	0.512	excluded	1	-0.133333333333333	-0.111111111111111	-0.00515372350355007	excluded
sub-26	0.512	forward	2	-0.111111111111111	-0.111111111111111	-0.00724884984024533	fwd
sub-26	0.512	forward	3	0.222222222222222	0.377777777777778	0.0110971687679052	fwd
sub-26	0.512	forward	4	0.355555555555556	0.577777777777778	0.00959843284537733	fwd
sub-26	0.512	forward	5	-0.0444444444444445	-0.133333333333333	-0.000693371035173717	fwd
sub-26	0.512	backward	6	-0.222222222222222	-0.466666666666667	-0.0100592715856811	bwd
sub-26	0.512	backward	7	-0.177777777777778	-0.222222222222222	-0.0040437426382828	bwd
sub-26	0.512	backward	8	-0.0222222222222222	0.0444444444444444	-0.000454959587163971	bwd
sub-26	0.512	backward	9	0.111111111111111	0.111111111111111	0.00419916895274176	bwd
sub-26	0.512	excluded	10	-0.0666666666666667	-0.133333333333333	-0.0032030137792375	excluded
sub-26	0.512	excluded	11	-0.155555555555556	-0.0888888888888889	-0.00367226100751123	excluded
sub-26	0.512	excluded	12	-0.177777777777778	-0.377777777777778	-0.00793355805178413	excluded
sub-26	0.512	excluded	13	0.266666666666667	0.422222222222222	0.00945697458123707	excluded
sub-26	2.048	excluded	1	0.111111111111111	0.0666666666666667	0.000434293291386894	excluded
sub-26	2.048	forward	2	0.288888888888889	0.288888888888889	0.0143863411679386	fwd
sub-26	2.048	forward	3	0.311111111111111	0.377777777777778	0.00694414710774355	fwd
sub-26	2.048	forward	4	0.355555555555556	0.4	0.00593280299071267	fwd
sub-26	2.048	forward	5	0.177777777777778	0.266666666666667	0.00832421024993903	fwd
sub-26	2.048	forward	6	0.177777777777778	0.133333333333333	0.00654327293613781	fwd
sub-26	2.048	forward	7	-0.0888888888888889	-0.2	-0.000480975815424689	fwd
sub-26	2.048	backward	8	-0.111111111111111	-0.133333333333333	0.00151207957497371	bwd
sub-26	2.048	backward	9	-0.466666666666667	-0.644444444444444	-0.012074892834633	bwd
sub-26	2.048	backward	10	-0.288888888888889	-0.444444444444444	-0.00146627589437802	bwd
sub-26	2.048	backward	11	-0.266666666666667	-0.466666666666667	-0.00875899033061807	bwd
sub-26	2.048	backward	12	-0.111111111111111	-0.177777777777778	0.00286853556884593	bwd
sub-26	2.048	backward	13	0.0666666666666667	0.0444444444444444	-0.00234210075309653	bwd
sub-27	0.032	excluded	1	-0.177777777777778	-0.155555555555556	-0.00165650222317723	excluded
sub-27	0.032	forward	2	0.244444444444444	0.377777777777778	0.00991948412026612	fwd
sub-27	0.032	forward	3	0.266666666666667	0.422222222222222	0.00492281622341609	fwd
sub-27	0.032	forward	4	0.266666666666667	0.288888888888889	0.0137772661439561	fwd
sub-27	0.032	backward	5	-0.0222222222222222	-0.111111111111111	0.00343892487696037	bwd
sub-27	0.032	backward	6	-0.0222222222222222	7.40148683083438e-18	-0.00284888685474014	bwd
sub-27	0.032	backward	7	-0.0888888888888889	-0.177777777777778	-0.00513242319106777	bwd
sub-27	0.032	excluded	8	0.133333333333333	0.0888888888888889	0.00476364160701049	excluded
sub-27	0.032	excluded	9	0.0666666666666667	0.177777777777778	0.00112899438471789	excluded
sub-27	0.032	excluded	10	0.177777777777778	0.422222222222222	0.00409709017729193	excluded
sub-27	0.032	excluded	11	0.155555555555556	0.222222222222222	0.00361318909025321	excluded
sub-27	0.032	excluded	12	0.155555555555556	0.177777777777778	0.00202490493290521	excluded
sub-27	0.032	excluded	13	-0.177777777777778	-0.155555555555556	-0.00189294723585729	excluded
sub-27	0.064	excluded	1	-0.133333333333333	-0.244444444444444	-0.00140871657665596	excluded
sub-27	0.064	forward	2	0.266666666666667	0.333333333333333	0.00860585000850145	fwd
sub-27	0.064	forward	3	0.266666666666667	0.4	0.00885373207396812	fwd
sub-27	0.064	forward	4	0.222222222222222	0.511111111111111	0.0166793515351672	fwd
sub-27	0.064	backward	5	0.133333333333333	0.133333333333333	-0.00391250294946363	bwd
sub-27	0.064	backward	6	0.0444444444444444	0.0444444444444444	-0.00248352182036619	bwd
sub-27	0.064	backward	7	0.155555555555556	0.4	0.0075701164572512	bwd
sub-27	0.064	excluded	8	7.41016044821426e-18	0.111111111111111	0.00056596273587615	excluded
sub-27	0.064	excluded	9	0	-0.222222222222222	-0.00309313548900121	excluded
sub-27	0.064	excluded	10	0	0.133333333333333	-8.24979270132563e-05	excluded
sub-27	0.064	excluded	11	-0.288888888888889	-0.355555555555556	-0.00908796680476528	excluded
sub-27	0.064	excluded	12	7.40871484531761e-18	0	-0.00354556069229004	excluded
sub-27	0.064	excluded	13	-0.2	-0.222222222222222	-0.00497727604463723	excluded
sub-27	0.128	excluded	1	0.244444444444444	0.511111111111111	0.00198296660155875	excluded
sub-27	0.128	forward	2	0.0222222222222222	3.70074341541719e-18	0.00261398670590309	fwd
sub-27	0.128	forward	3	0.244444444444444	0.466666666666667	0.0128983246798235	fwd
sub-27	0.128	forward	4	0.333333333333333	0.511111111111111	0.008345464361424	fwd
sub-27	0.128	backward	5	0.222222222222222	0.333333333333333	0.00717800612353237	bwd
sub-27	0.128	backward	6	7.40859437840956e-18	0.0222222222222222	0.0020878882063581	bwd
sub-27	0.128	backward	7	0.0222222222222222	-0.0666666666666667	0.00107905324885474	bwd
sub-27	0.128	backward	8	0.0666666666666667	0.0222222222222222	0.00390742754656186	bwd
sub-27	0.128	excluded	9	-0.0222222222222222	-0.0666666666666667	-3.83317000018403e-05	excluded
sub-27	0.128	excluded	10	0.133333333333333	0.222222222222222	0.00486254073611768	excluded
sub-27	0.128	excluded	11	0.0222222222222222	0.177777777777778	0.000125827350814598	excluded
sub-27	0.128	excluded	12	0.0888888888888889	0.0222222222222222	-0.00038682513886526	excluded
sub-27	0.128	excluded	13	-0.0222222222222222	-0.0666666666666667	-0.00290032496883734	excluded
sub-27	0.512	excluded	1	0.133333333333333	0.111111111111111	-0.00632999194568492	excluded
sub-27	0.512	forward	2	0.0888888888888889	0.177777777777778	0.00331517968661351	fwd
sub-27	0.512	forward	3	0.377777777777778	0.422222222222222	0.0124314156047386	fwd
sub-27	0.512	forward	4	0.333333333333333	0.444444444444444	0.0129477197017943	fwd
sub-27	0.512	forward	5	0.155555555555556	0.2	-0.0015821658080913	fwd
sub-27	0.512	backward	6	-7.41232885255923e-18	-0.0666666666666667	-0.00129906737135551	bwd
sub-27	0.512	backward	7	0.0222222222222222	-0.0444444444444444	-0.000796041922737896	bwd
sub-27	0.512	backward	8	-0.111111111111111	-0.0666666666666667	0.00259343661897229	bwd
sub-27	0.512	backward	9	-0.244444444444444	-0.4	-0.00640083956633855	bwd
sub-27	0.512	excluded	10	-0.0222222222222222	0	0.000812337020370519	excluded
sub-27	0.512	excluded	11	-0.177777777777778	-0.422222222222222	-0.00334067145866874	excluded
sub-27	0.512	excluded	12	-0.4	-0.622222222222222	-0.00542653179786565	excluded
sub-27	0.512	excluded	13	-7.39425881635114e-18	-0.0444444444444444	-0.0032999512772885	excluded
sub-27	2.048	excluded	1	-0.0222222222222222	-0.0666666666666667	-0.004960327977345	excluded
sub-27	2.048	forward	2	-0.0666666666666667	3.70435742265881e-18	-0.00505057681090241	fwd
sub-27	2.048	forward	3	0.0444444444444444	0.155555555555556	-0.00447815351029223	fwd
sub-27	2.048	forward	4	0.0888888888888889	0.111111111111111	0.00572501374690556	fwd
sub-27	2.048	forward	5	0.333333333333333	0.488888888888889	0.0153963022990095	fwd
sub-27	2.048	forward	6	0.0666666666666667	0.111111111111111	0.00485618218966538	fwd
sub-27	2.048	forward	7	-0.0888888888888889	-0.0888888888888889	-0.00741523139697698	fwd
sub-27	2.048	backward	8	0.0666666666666667	0.177777777777778	-0.00302633946443692	bwd
sub-27	2.048	backward	9	-0.133333333333333	-0.111111111111111	-0.00193832234921526	bwd
sub-27	2.048	backward	10	0	0.0222222222222222	-0.00195959735147174	bwd
sub-27	2.048	backward	11	-0.244444444444444	-0.377777777777778	-0.00779745379195448	bwd
sub-27	2.048	backward	12	-0.111111111111111	-0.0666666666666667	-0.00133328827931079	bwd
sub-27	2.048	backward	13	0.0666666666666667	0.0444444444444444	0.0023763029263743	bwd
sub-28	0.032	excluded	1	0.0888888888888889	0.2	0.00318710323347628	excluded
sub-28	0.032	forward	2	-7.40871484531761e-18	-0.0444444444444444	0.000193175561923427	fwd
sub-28	0.032	forward	3	0.2	0.311111111111111	0.00368970364283333	fwd
sub-28	0.032	forward	4	0.0444444444444444	-0.0222222222222222	-0.00338223787064299	fwd
sub-28	0.032	backward	5	-0.222222222222222	-0.377777777777778	-0.00873039360435915	bwd
sub-28	0.032	backward	6	0	0.0222222222222222	-0.00387949298362409	bwd
sub-28	0.032	backward	7	0.177777777777778	0.266666666666667	0.00676819146336149	bwd
sub-28	0.032	excluded	8	0.111111111111111	0.155555555555556	0.00133190022144193	excluded
sub-28	0.032	excluded	9	0.177777777777778	0.2	0.0010047379650014	excluded
sub-28	0.032	excluded	10	0.133333333333333	0.133333333333333	0.00404403836038792	excluded
sub-28	0.032	excluded	11	0.0666666666666667	0.0888888888888889	-6.63307680860694e-05	excluded
sub-28	0.032	excluded	12	-0.0222222222222222	-0.0666666666666667	0.00165958873571532	excluded
sub-28	0.032	excluded	13	0.0444444444444445	0.0444444444444444	0.00545589235736719	excluded
sub-28	0.064	excluded	1	0.0444444444444444	0.133333333333333	-0.00142532694358743	excluded
sub-28	0.064	forward	2	-0.0888888888888889	0.0444444444444444	-0.000526376496483326	fwd
sub-28	0.064	forward	3	7.40871484531761e-18	0.0444444444444444	0.00346459913771642	fwd
sub-28	0.064	forward	4	-0.0888888888888889	-0.111111111111111	-0.00648098547570065	fwd
sub-28	0.064	backward	5	-0.0666666666666667	-0.0444444444444444	-0.00179157891167865	bwd
sub-28	0.064	backward	6	0.0222222222222222	0.0444444444444444	-0.000229845524158945	bwd
sub-28	0.064	backward	7	-0.2	-0.422222222222222	-0.00257020114176108	bwd
sub-28	0.064	excluded	8	-0.111111111111111	-0.222222222222222	-0.00224900450183168	excluded
sub-28	0.064	excluded	9	-0.0888888888888889	-0.288888888888889	0.00328162490091488	excluded
sub-28	0.064	excluded	10	-0.0222222222222222	0.0222222222222222	0.00285430928439554	excluded
sub-28	0.064	excluded	11	0.0888888888888889	0.0444444444444444	0.000821974042137032	excluded
sub-28	0.064	excluded	12	0.0444444444444444	0.177777777777778	-0.00205816360955015	excluded
sub-28	0.064	excluded	13	-7.40871484531761e-18	-0.0888888888888889	-0.000122794970321111	excluded
sub-28	0.128	excluded	1	0.155555555555556	0.266666666666667	0.00783040386178019	excluded
sub-28	0.128	forward	2	0	0.0222222222222222	0.000174328977100332	fwd
sub-28	0.128	forward	3	0.155555555555556	0.2	-0.00339675698487954	fwd
sub-28	0.128	forward	4	-0.155555555555556	-0.355555555555556	-0.00148725675940428	fwd
sub-28	0.128	backward	5	-0.111111111111111	-0.244444444444444	-0.0107430148600298	bwd
sub-28	0.128	backward	6	-0.0222222222222222	-0.0444444444444444	-0.00270644119661375	bwd
sub-28	0.128	backward	7	0.0888888888888889	0.0222222222222222	0.000665511749050169	bwd
sub-28	0.128	backward	8	0.133333333333333	0.266666666666667	0.00936102989351153	bwd
sub-28	0.128	excluded	9	0.0222222222222222	0.0222222222222222	-0.00202818143682435	excluded
sub-28	0.128	excluded	10	-0.133333333333333	-0.266666666666667	-0.00812174922570977	excluded
sub-28	0.128	excluded	11	-0.0222222222222222	-0.0222222222222222	0.00304687206635962	excluded
sub-28	0.128	excluded	12	-0.177777777777778	-0.311111111111111	-0.00083465601796508	excluded
sub-28	0.128	excluded	13	-0.133333333333333	-0.288888888888889	-0.00507107797952662	excluded
sub-28	0.512	excluded	1	0.111111111111111	0.177777777777778	0.00423834951872792	excluded
sub-28	0.512	forward	2	0.0888888888888889	0.111111111111111	0.00165885730805892	fwd
sub-28	0.512	forward	3	0.2	0.266666666666667	0.0138229638793978	fwd
sub-28	0.512	forward	4	0.311111111111111	0.422222222222222	0.00942052480701335	fwd
sub-28	0.512	forward	5	-0.0444444444444444	0.0444444444444444	0.000540572824213968	fwd
sub-28	0.512	backward	6	-0.0888888888888889	-0.155555555555556	-0.00160578874772792	bwd
sub-28	0.512	backward	7	-0.0222222222222222	-3.71519944438366e-18	0.00523945224836971	bwd
sub-28	0.512	backward	8	0.2	0.244444444444444	0.00689319614029408	bwd
sub-28	0.512	backward	9	-0.222222222222222	-0.444444444444444	-0.00686467912553407	bwd
sub-28	0.512	excluded	10	-0.0666666666666667	-0.177777777777778	0.00168182302532207	excluded
sub-28	0.512	excluded	11	-0.355555555555556	-0.466666666666667	-0.010445259563899	excluded
sub-28	0.512	excluded	12	0.244444444444444	0.422222222222222	0.00354996476687655	excluded
sub-28	0.512	excluded	13	-0.0444444444444444	-0.0222222222222222	-0.00170430629168063	excluded
sub-28	2.048	excluded	1	0.222222222222222	0.244444444444444	0.00663043138456896	excluded
sub-28	2.048	forward	2	0.0888888888888889	0.155555555555556	0.00423342319242754	fwd
sub-28	2.048	forward	3	0.377777777777778	0.444444444444444	0.00994733160727182	fwd
sub-28	2.048	forward	4	-0.0666666666666667	-3.71519944438366e-18	-0.0106616955566766	fwd
sub-28	2.048	forward	5	0.177777777777778	0.355555555555556	0.0100545254235133	fwd
sub-28	2.048	forward	6	0.0222222222222222	0.0222222222222222	-5.33642298085181e-05	fwd
sub-28	2.048	forward	7	0.0888888888888889	0.155555555555556	0.00416190107428531	fwd
sub-28	2.048	backward	8	0.244444444444444	0.355555555555556	0.00736639660149843	bwd
sub-28	2.048	backward	9	0.133333333333333	0.288888888888889	0.000223303628834619	bwd
sub-28	2.048	backward	10	-0.155555555555556	-0.111111111111111	-9.87747870818575e-05	bwd
sub-28	2.048	backward	11	0.288888888888889	0.377777777777778	0.012973033627444	bwd
sub-28	2.048	backward	12	-0.155555555555556	-0.311111111111111	-0.00520451383659493	bwd
sub-28	2.048	backward	13	-0.0666666666666667	-0.0222222222222222	0.000816067465993173	bwd
sub-29	0.032	excluded	1	0.0222222222222222	0.133333333333333	0.000503274878277742	excluded
sub-29	0.032	forward	2	-0.244444444444444	-0.222222222222222	-0.0056195242226563	fwd
sub-29	0.032	forward	3	0.0444444444444444	0.0888888888888889	0.00185780738871694	fwd
sub-29	0.032	forward	4	-0.0444444444444444	-0.133333333333333	-0.00499696144382375	fwd
sub-29	0.032	backward	5	-0.0444444444444445	-0.0444444444444444	-0.00756514454252041	bwd
sub-29	0.032	backward	6	-0.0666666666666667	0.0444444444444444	0.000509008995572687	bwd
sub-29	0.032	backward	7	0.2	0.244444444444444	0.000169019131826278	bwd
sub-29	0.032	excluded	8	0.0222222222222222	0.0888888888888889	0.00333107794173975	excluded
sub-29	0.032	excluded	9	0.0444444444444445	0.0444444444444444	0.0009009177626063	excluded
sub-29	0.032	excluded	10	0.311111111111111	0.511111111111111	0.0113228711306291	excluded
sub-29	0.032	excluded	11	0.111111111111111	0.266666666666667	0.008771382876043	excluded
sub-29	0.032	excluded	12	0.111111111111111	0.111111111111111	0.00746366332141989	excluded
sub-29	0.032	excluded	13	0.133333333333333	0.288888888888889	0.00311339728919868	excluded
sub-29	0.064	excluded	1	0.177777777777778	0.222222222222222	0.00623994300661644	excluded
sub-29	0.064	forward	2	-0.0222222222222222	-0.111111111111111	-0.000313606011209077	fwd
sub-29	0.064	forward	3	0.155555555555556	0.244444444444444	0.00120466654138141	fwd
sub-29	0.064	forward	4	0.0222222222222222	0.0222222222222222	-0.00147937512141806	fwd
sub-29	0.064	backward	5	-0.111111111111111	-0.311111111111111	-0.00466803672393666	bwd
sub-29	0.064	backward	6	-0.2	-0.422222222222222	-0.00739061923368554	bwd
sub-29	0.064	backward	7	-0.288888888888889	-0.333333333333333	-0.00303785201456691	bwd
sub-29	0.064	excluded	8	0.2	0.266666666666667	0.01605752234775	excluded
sub-29	0.064	excluded	9	0.244444444444444	0.422222222222222	0.00328937427224349	excluded
sub-29	0.064	excluded	10	0.177777777777778	0.311111111111111	-0.000218358466128652	excluded
sub-29	0.064	excluded	11	0.311111111111111	0.377777777777778	0.0122567062310369	excluded
sub-29	0.064	excluded	12	0.155555555555556	0.0444444444444445	0.00310439623209948	excluded
sub-29	0.064	excluded	13	0.177777777777778	0.288888888888889	0.00625097568847793	excluded
sub-29	0.128	excluded	1	0.0888888888888889	0.177777777777778	0.00482867124774354	excluded
sub-29	0.128	forward	2	-0.2	-0.244444444444444	-0.00219368328122679	fwd
sub-29	0.128	forward	3	-0.133333333333333	-0.333333333333333	-0.00444318884473605	fwd
sub-29	0.128	forward	4	-0.133333333333333	-0.288888888888889	-0.00310235529467799	fwd
sub-29	0.128	backward	5	-0.133333333333333	-0.333333333333333	-0.00585883695759833	bwd
sub-29	0.128	backward	6	-0.111111111111111	-0.266666666666667	-0.00261872996152586	bwd
sub-29	0.128	backward	7	-0.0888888888888889	0.0222222222222222	-0.00177267831955629	bwd
sub-29	0.128	backward	8	0.155555555555556	0.244444444444444	0.00380666207624804	bwd
sub-29	0.128	excluded	9	0.377777777777778	0.488888888888889	0.0115788497445988	excluded
sub-29	0.128	excluded	10	0.311111111111111	0.466666666666667	0.00640870575149125	excluded
sub-29	0.128	excluded	11	0.333333333333333	0.488888888888889	0.00433807058388923	excluded
sub-29	0.128	excluded	12	0.355555555555556	0.622222222222222	0.0106860699017177	excluded
sub-29	0.128	excluded	13	0.333333333333333	0.511111111111111	0.0147675697093083	excluded
sub-29	0.512	excluded	1	-0.0666666666666667	-0.177777777777778	-0.000892460095944502	excluded
sub-29	0.512	forward	2	-0.0666666666666667	-0.155555555555556	-0.0049730403410583	fwd
sub-29	0.512	forward	3	-0.111111111111111	-0.133333333333333	2.96270263479914e-05	fwd
sub-29	0.512	forward	4	-0.133333333333333	-0.0666666666666667	-0.00268183662135273	fwd
sub-29	0.512	forward	5	-0.377777777777778	-0.466666666666667	-0.00317219584007901	fwd
sub-29	0.512	backward	6	-0.311111111111111	-0.444444444444444	-0.00967372203613692	bwd
sub-29	0.512	backward	7	-0.0222222222222222	0.0222222222222222	-0.00171350399396875	bwd
sub-29	0.512	backward	8	0.0222222222222222	0.133333333333333	-0.00226752214401883	bwd
sub-29	0.512	backward	9	0.0222222222222222	0.177777777777778	0.00422133392496713	bwd
sub-29	0.512	excluded	10	0.222222222222222	0.266666666666667	0.00959604342477198	excluded
sub-29	0.512	excluded	11	0.177777777777778	0.2	0.00522398743363185	excluded
sub-29	0.512	excluded	12	0.2	0.244444444444444	0.00484355067305267	excluded
sub-29	0.512	excluded	13	0.111111111111111	0.2	0.00663005136722342	excluded
sub-29	2.048	excluded	1	0.133333333333333	0.355555555555556	0.00458498271939721	excluded
sub-29	2.048	forward	2	-0.0444444444444445	-0.0888888888888889	0.000566027545957786	fwd
sub-29	2.048	forward	3	0.155555555555556	0.244444444444444	0.00255117459472593	fwd
sub-29	2.048	forward	4	-0.0666666666666667	-0.0888888888888889	-0.000262278763651413	fwd
sub-29	2.048	forward	5	0.111111111111111	0.111111111111111	0.00187765643211937	fwd
sub-29	2.048	forward	6	0.111111111111111	0.222222222222222	0.00406408300291859	fwd
sub-29	2.048	forward	7	0.0888888888888889	0.155555555555556	0.00464194465651521	fwd
sub-29	2.048	backward	8	-0.0222222222222222	-0.0444444444444444	0.00365570516201578	bwd
sub-29	2.048	backward	9	-0.0444444444444444	-0.0666666666666667	-0.00224524066563804	bwd
sub-29	2.048	backward	10	-0.422222222222222	-0.444444444444444	-0.011398344966118	bwd
sub-29	2.048	backward	11	-0.155555555555556	-0.222222222222222	-0.00533262714948393	bwd
sub-29	2.048	backward	12	0.111111111111111	0.155555555555556	-9.93867618906582e-05	bwd
sub-29	2.048	backward	13	0.0888888888888889	0.0888888888888889	0.00290453318943174	bwd
sub-30	0.032	excluded	1	0.222222222222222	0.288888888888889	0.00620902779448467	excluded
sub-30	0.032	forward	2	-0.0444444444444444	-0.0444444444444444	0.00135839647739997	fwd
sub-30	0.032	forward	3	0.0444444444444444	-0.0444444444444444	0.000272751976065433	fwd
sub-30	0.032	forward	4	0.0444444444444444	0.0444444444444444	-0.00231432081340867	fwd
sub-30	0.032	backward	5	0.0888888888888889	0.311111111111111	0.00474957598944415	bwd
sub-30	0.032	backward	6	0.133333333333333	0.177777777777778	0.0103305240697516	bwd
sub-30	0.032	backward	7	0.2	0.288888888888889	0.00135829828144499	bwd
sub-30	0.032	excluded	8	0.422222222222222	0.622222222222222	0.0140793885786024	excluded
sub-30	0.032	excluded	9	0.288888888888889	0.422222222222222	0.0127484242397229	excluded
sub-30	0.032	excluded	10	0.0222222222222222	0.0666666666666667	0.00472997119015908	excluded
sub-30	0.032	excluded	11	0.0888888888888889	0.177777777777778	0.00196796965091952	excluded
sub-30	0.032	excluded	12	0.0444444444444444	-0.0444444444444444	0.00077398077783428	excluded
sub-30	0.032	excluded	13	-0.133333333333333	-0.133333333333333	-0.00554528846792716	excluded
sub-30	0.064	excluded	1	-0.0666666666666667	-0.133333333333333	-0.00335066725086374	excluded
sub-30	0.064	forward	2	0.0444444444444445	0.0222222222222222	0.00635619929794695	fwd
sub-30	0.064	forward	3	0.133333333333333	0.0444444444444444	-0.00255910724700736	fwd
sub-30	0.064	forward	4	0.155555555555556	0.155555555555556	0.0040951650475237	fwd
sub-30	0.064	backward	5	0.0888888888888889	0.0666666666666667	-0.00199246672054282	bwd
sub-30	0.064	backward	6	0.0222222222222222	-0.133333333333333	-9.36146494979302e-05	bwd
sub-30	0.064	backward	7	0.0666666666666667	3.69893641179638e-18	-0.0022453852797888	bwd
sub-30	0.064	excluded	8	0.244444444444444	0.422222222222222	0.00595558153227592	excluded
sub-30	0.064	excluded	9	-7.39955936030551e-18	0.0222222222222222	0.00227154108929962	excluded
sub-30	0.064	excluded	10	0.244444444444444	0.377777777777778	0.00864244783892602	excluded
sub-30	0.064	excluded	11	0.0222222222222222	0.111111111111111	-0.000573137828653343	excluded
sub-30	0.064	excluded	12	0.133333333333333	0.266666666666667	0.00476472945484723	excluded
sub-30	0.064	excluded	13	0.288888888888889	0.377777777777778	0.00989484282201109	excluded
sub-30	0.128	excluded	1	-0.0888888888888889	-0.0888888888888889	-0.00381636754535217	excluded
sub-30	0.128	forward	2	-0.111111111111111	-0.133333333333333	-0.0055832928945566	fwd
sub-30	0.128	forward	3	-0.0444444444444444	-0.288888888888889	-0.0018549949302923	fwd
sub-30	0.128	forward	4	0.0888888888888889	0.0888888888888889	-0.00312589965017169	fwd
sub-30	0.128	backward	5	0.2	0.288888888888889	0.000627844906705633	bwd
sub-30	0.128	backward	6	0.0222222222222222	-0.0444444444444444	0.00611675008546671	bwd
sub-30	0.128	backward	7	0.311111111111111	0.333333333333333	0.00598264624065508	bwd
sub-30	0.128	backward	8	0.377777777777778	0.533333333333333	0.0116310652383382	bwd
sub-30	0.128	excluded	9	0.0444444444444444	0.133333333333333	0.00248114105871261	excluded
sub-30	0.128	excluded	10	0.0666666666666667	0.2	0.00466945179896491	excluded
sub-30	0.128	excluded	11	-0.111111111111111	-0.0444444444444444	-5.6680938812276e-05	excluded
sub-30	0.128	excluded	12	-0.177777777777778	-0.222222222222222	-0.00241249620307826	excluded
sub-30	0.128	excluded	13	-0.111111111111111	-0.155555555555556	0.00365037890436219	excluded
sub-30	0.512	excluded	1	0.333333333333333	0.488888888888889	0.0202690770270108	excluded
sub-30	0.512	forward	2	0.177777777777778	0.288888888888889	0.0052350806485096	fwd
sub-30	0.512	forward	3	0.222222222222222	0.377777777777778	0.00311603110440076	fwd
sub-30	0.512	forward	4	0.155555555555556	0.244444444444444	7.54555779339976e-05	fwd
sub-30	0.512	forward	5	0.0666666666666667	0.177777777777778	0.00505565121987236	fwd
sub-30	0.512	backward	6	-0.0888888888888889	-0.0444444444444444	-0.00268918038928408	bwd
sub-30	0.512	backward	7	0.0222222222222222	0.0666666666666667	-0.00495435475750752	bwd
sub-30	0.512	backward	8	0.155555555555556	0.133333333333333	-0.0139108446602175	bwd
sub-30	0.512	backward	9	0.266666666666667	0.533333333333333	0.00613420753241051	bwd
sub-30	0.512	excluded	10	0.0666666666666667	0.155555555555556	0.00233155044567079	excluded
sub-30	0.512	excluded	11	0.177777777777778	0.311111111111111	0.00221787217486172	excluded
sub-30	0.512	excluded	12	-0.155555555555556	-0.244444444444444	-0.0120551129381835	excluded
sub-30	0.512	excluded	13	0	-0.0222222222222222	-0.0039654063394844	excluded
sub-30	2.048	excluded	1	0.0444444444444445	0.111111111111111	-0.00522767721276945	excluded
sub-30	2.048	forward	2	-0.0444444444444444	-0.0444444444444445	0.00111340012022483	fwd
sub-30	2.048	forward	3	0.311111111111111	0.511111111111111	0.00930445743484547	fwd
sub-30	2.048	forward	4	0.244444444444444	0.266666666666667	0.0104740081276669	fwd
sub-30	2.048	forward	5	0.266666666666667	0.488888888888889	0.00377905286844071	fwd
sub-30	2.048	forward	6	0.355555555555556	0.577777777777778	0.00371056303690357	fwd
sub-30	2.048	forward	7	0.311111111111111	0.377777777777778	0.00413597951930213	fwd
sub-30	2.048	backward	8	0.133333333333333	0.333333333333333	-0.00124107404223372	bwd
sub-30	2.048	backward	9	0.0444444444444444	0.111111111111111	-0.0034467598762173	bwd
sub-30	2.048	backward	10	-0.0222222222222222	0.0666666666666667	-0.00295927363621002	bwd
sub-30	2.048	backward	11	0.0222222222222222	-0.0222222222222222	-0.00294341148191558	bwd
sub-30	2.048	backward	12	0.0222222222222222	0.0222222222222222	-0.0116065925392109	bwd
sub-30	2.048	backward	13	-7.40148683083438e-18	3.71158543714204e-18	0.00171994002579738	bwd
sub-32	0.032	excluded	1	-0.111111111111111	-0.222222222222222	-0.00646409601757314	excluded
sub-32	0.032	forward	2	0.0444444444444445	0.155555555555556	0.000563975240881299	fwd
sub-32	0.032	forward	3	-0.0888888888888889	-0.222222222222222	-0.0010177366837855	fwd
sub-32	0.032	forward	4	7.40317336754713e-18	-0.0444444444444444	0.00390712605035218	fwd
sub-32	0.032	backward	5	0.0444444444444444	0.0888888888888889	0.00404553955544365	bwd
sub-32	0.032	backward	6	7.41774986342166e-18	-0.0444444444444444	0.00639396074993632	bwd
sub-32	0.032	backward	7	0	-0.0444444444444444	0.00200587983035217	bwd
sub-32	0.032	excluded	8	-0.0444444444444444	-0.133333333333333	-0.00232121361950448	excluded
sub-32	0.032	excluded	9	0.0222222222222222	-0.0444444444444444	0.00168174923398296	excluded
sub-32	0.032	excluded	10	-0.0888888888888889	-0.133333333333333	-0.00412603927111555	excluded
sub-32	0.032	excluded	11	0.0888888888888889	0.177777777777778	0.00109725734273227	excluded
sub-32	0.032	excluded	12	-0.0666666666666667	-0.133333333333333	0.0016392356769881	excluded
sub-32	0.032	excluded	13	-0.266666666666667	-0.444444444444444	-0.00434937352288853	excluded
sub-32	0.064	excluded	1	-0.222222222222222	-0.333333333333333	-0.00421837749627215	excluded
sub-32	0.064	forward	2	-0.0888888888888889	-0.177777777777778	-0.00024939863645285	fwd
sub-32	0.064	forward	3	0.244444444444444	0.377777777777778	0.00885851232734546	fwd
sub-32	0.064	forward	4	0.0222222222222222	-0.0444444444444444	0.00104024200587288	fwd
sub-32	0.064	backward	5	0.111111111111111	0.0888888888888889	0.000372024423716206	bwd
sub-32	0.064	backward	6	-0.177777777777778	-0.177777777777778	-0.00408274895597385	bwd
sub-32	0.064	backward	7	0	0	0.000766950256296684	bwd
sub-32	0.064	excluded	8	-0.177777777777778	-0.177777777777778	-0.00330718874752301	excluded
sub-32	0.064	excluded	9	0.0888888888888889	0.0444444444444444	0.00177467933273408	excluded
sub-32	0.064	excluded	10	0.0222222222222222	0.0888888888888889	0.00039075612292328	excluded
sub-32	0.064	excluded	11	-0.155555555555556	-0.222222222222222	0.000301756211636662	excluded
sub-32	0.064	excluded	12	-0.0444444444444444	0.0222222222222222	0.000859122555260749	excluded
sub-32	0.064	excluded	13	-0.111111111111111	-0.155555555555556	-0.000163716808465207	excluded
sub-32	0.128	excluded	1	-0.0444444444444444	0.0666666666666667	0.000923844158280821	excluded
sub-32	0.128	forward	2	0.0444444444444444	0.111111111111111	-0.00463922879268211	fwd
sub-32	0.128	forward	3	0.111111111111111	0.111111111111111	0.00912353484302704	fwd
sub-32	0.128	forward	4	0.2	0.266666666666667	0.00357848493092437	fwd
sub-32	0.128	backward	5	0.177777777777778	0.244444444444444	0.00632004284878809	bwd
sub-32	0.128	backward	6	0.0222222222222222	0.111111111111111	0.00811233020223926	bwd
sub-32	0.128	backward	7	-0.155555555555556	-0.177777777777778	-0.0103824629848629	bwd
sub-32	0.128	backward	8	-0.0666666666666667	-0.0666666666666667	0.00196287747181721	bwd
sub-32	0.128	excluded	9	-0.0444444444444444	-0.0222222222222222	-0.0047307153645745	excluded
sub-32	0.128	excluded	10	-0.111111111111111	-0.111111111111111	-0.00154154248583877	excluded
sub-32	0.128	excluded	11	-0.0444444444444445	-0.133333333333333	-0.00467402292210753	excluded
sub-32	0.128	excluded	12	0.0222222222222222	0.0444444444444444	0.00415824795035665	excluded
sub-32	0.128	excluded	13	-0.133333333333333	-0.311111111111111	-0.006190153803367	excluded
sub-32	0.512	excluded	1	-0.244444444444444	-0.444444444444444	-0.0107912209747516	excluded
sub-32	0.512	forward	2	-0.0444444444444444	-0.244444444444444	0.00147496289788556	fwd
sub-32	0.512	forward	3	0.0222222222222222	0.0888888888888889	-0.00256021405593617	fwd
sub-32	0.512	forward	4	0.244444444444444	0.355555555555556	0.00125683272448045	fwd
sub-32	0.512	forward	5	0.333333333333333	0.511111111111111	0.00773618696431239	fwd
sub-32	0.512	backward	6	0.0888888888888889	0.177777777777778	-0.00217582119211542	bwd
sub-32	0.512	backward	7	-0.0666666666666667	0.0444444444444444	0.000660707337470214	bwd
sub-32	0.512	backward	8	-0.0222222222222222	0	-0.00985062992447052	bwd
sub-32	0.512	backward	9	0.0444444444444444	0.0444444444444444	-0.000975252194772713	bwd
sub-32	0.512	excluded	10	-0.0444444444444444	0.0444444444444444	-0.00600735203587149	excluded
sub-32	0.512	excluded	11	-0.0888888888888889	-0.0666666666666667	-0.00355910271715077	excluded
sub-32	0.512	excluded	12	-0.133333333333333	-0.133333333333333	0.0012998483112994	excluded
sub-32	0.512	excluded	13	0.0444444444444444	-1.11094582607348e-17	0.000532956342786021	excluded
sub-32	2.048	excluded	1	-0.0888888888888889	-0.177777777777778	3.85237607543204e-05	excluded
sub-32	2.048	forward	2	0.133333333333333	0.0222222222222222	0.000384357820722661	fwd
sub-32	2.048	forward	3	0.2	0.244444444444444	0.00725425978553888	fwd
sub-32	2.048	forward	4	-7.40148683083438e-18	-0.0444444444444444	0.00400532957914532	fwd
sub-32	2.048	forward	5	0	0.0444444444444444	-0.00525722831494768	fwd
sub-32	2.048	forward	6	0.155555555555556	0.444444444444444	0.00785460051376356	fwd
sub-32	2.048	forward	7	0.177777777777778	0.311111111111111	0.00564221644259506	fwd
sub-32	2.048	backward	8	0.111111111111111	0.0888888888888889	0.00196453043353312	bwd
sub-32	2.048	backward	9	-0.222222222222222	-0.422222222222222	-0.00464952468889215	bwd
sub-32	2.048	backward	10	-0.466666666666667	-0.844444444444444	-0.0196732794803325	bwd
sub-32	2.048	backward	11	-0.355555555555556	-0.622222222222222	-0.012067555273416	bwd
sub-32	2.048	backward	12	-0.288888888888889	-0.4	-0.0102205412905791	bwd
sub-32	2.048	backward	13	-0.155555555555556	-0.222222222222222	-0.00364070147830584	bwd
sub-33	0.032	excluded	1	-0.111111111111111	-0.177777777777778	-0.00102739907501203	excluded
sub-33	0.032	forward	2	0.133333333333333	0.2	0.00314088832821415	fwd
sub-33	0.032	forward	3	0.2	0.288888888888889	0.00439751748465656	fwd
sub-33	0.032	forward	4	0.0888888888888889	0.0444444444444444	0.00624249952976265	fwd
sub-33	0.032	backward	5	0.0444444444444444	0.111111111111111	0.00150045437138844	bwd
sub-33	0.032	backward	6	0.0222222222222222	-0.155555555555556	0.00327642003678966	bwd
sub-33	0.032	backward	7	-0.177777777777778	-0.2	-0.00334837413183691	bwd
sub-33	0.032	excluded	8	-0.0222222222222222	0.0444444444444444	0.000434555244494794	excluded
sub-33	0.032	excluded	9	0.0444444444444444	0.0666666666666667	-0.00315819338333261	excluded
sub-33	0.032	excluded	10	-0.222222222222222	-0.266666666666667	-0.00361168628583986	excluded
sub-33	0.032	excluded	11	-0.311111111111111	-0.377777777777778	-0.011882799868631	excluded
sub-33	0.032	excluded	12	-0.0444444444444444	-0.0888888888888889	-0.00050974190588245	excluded
sub-33	0.032	excluded	13	-0.266666666666667	-0.4	-0.00698934824720027	excluded
sub-33	0.064	excluded	1	-0.0666666666666667	-0.2	0.00176823738872981	excluded
sub-33	0.064	forward	2	0.111111111111111	0.133333333333333	0.00350771815995367	fwd
sub-33	0.064	forward	3	0.422222222222222	0.511111111111111	0.0095776055988974	fwd
sub-33	0.064	forward	4	0.2	0.244444444444444	0.00693843673374992	fwd
sub-33	0.064	backward	5	0.155555555555556	0.4	0.00323936711787078	bwd
sub-33	0.064	backward	6	0.0666666666666667	-0.0666666666666667	0.00282114543254978	bwd
sub-33	0.064	backward	7	-0.0444444444444444	0.0222222222222222	0.00297378050704754	bwd
sub-33	0.064	excluded	8	0	0.0888888888888889	-0.00468795202031301	excluded
sub-33	0.064	excluded	9	0.0444444444444444	0.2	-0.00218833989872504	excluded
sub-33	0.064	excluded	10	-0.0888888888888889	3.70616442627962e-18	-0.00446548683024657	excluded
sub-33	0.064	excluded	11	0.0888888888888889	0.0888888888888889	0.00614314130921883	excluded
sub-33	0.064	excluded	12	-0.155555555555556	-0.222222222222222	-0.00498236913343525	excluded
sub-33	0.064	excluded	13	-0.0222222222222222	-0.0222222222222222	-0.00516529087949134	excluded
sub-33	0.128	excluded	1	-0.177777777777778	-0.244444444444444	-0.00268268032868896	excluded
sub-33	0.128	forward	2	-7.40847391150151e-18	-0.111111111111111	-0.00115342103733555	fwd
sub-33	0.128	forward	3	0.377777777777778	0.444444444444444	0.00526530647986354	fwd
sub-33	0.128	forward	4	0.0666666666666667	0.0222222222222222	0.000829977300810446	fwd
sub-33	0.128	backward	5	0.0444444444444444	0.0222222222222222	0.00109796567830193	bwd
sub-33	0.128	backward	6	-0.0444444444444444	0.0222222222222222	-0.0016802846883446	bwd
sub-33	0.128	backward	7	-0.2	-0.288888888888889	-0.0134722636947129	bwd
sub-33	0.128	backward	8	-0.155555555555556	-0.222222222222222	-0.00366243350276569	bwd
sub-33	0.128	excluded	9	0.0222222222222222	0.0888888888888889	0.00267234788045673	excluded
sub-33	0.128	excluded	10	-0.0666666666666667	-0.177777777777778	0.00108796655189071	excluded
sub-33	0.128	excluded	11	-0.155555555555556	-0.244444444444444	-0.00909530816654689	excluded
sub-33	0.128	excluded	12	0	0.0444444444444444	-0.000203452855916019	excluded
sub-33	0.128	excluded	13	0.288888888888889	0.355555555555556	0.00218774180213097	excluded
sub-33	0.512	excluded	1	-0.311111111111111	-0.511111111111111	-0.00837703470888048	excluded
sub-33	0.512	forward	2	-0.177777777777778	-0.222222222222222	-0.00375701660310253	fwd
sub-33	0.512	forward	3	0.333333333333333	0.555555555555556	0.0139412784143035	fwd
sub-33	0.512	forward	4	0.2	0.266666666666667	0.000944225108987198	fwd
sub-33	0.512	forward	5	-0.177777777777778	-0.244444444444444	-0.00358206472952415	fwd
sub-33	0.512	backward	6	-0.2	-0.311111111111111	-0.0129340225290879	bwd
sub-33	0.512	backward	7	-0.0888888888888889	-0.177777777777778	-0.00266730649414543	bwd
sub-33	0.512	backward	8	-0.0222222222222222	-0.0888888888888889	-0.000385295028290442	bwd
sub-33	0.512	backward	9	-0.2	-0.222222222222222	-0.0083270494110315	bwd
sub-33	0.512	excluded	10	0.133333333333333	0.133333333333333	-0.00302856172906604	excluded
[truncated: 2,681 more rows]
