# Supplementary material for: Dynamics of fMRI patterns reflect sub-second activation sequences and reveal replay in human visual cortex
Source: Nat Commun. 2021 Mar 19;12:1795. doi: 10.1038/s41467-021-21970-2 (PMC7979874; doi:10.1038/s41467-021-21970-2)
Supplement: Supplementary file 4 — Source Data [file 41467_2021_21970_MOESM4_ESM.zip › sourcedata/source_data_figure_s7a.csv]

tITI	period	seq_tr	mean_variable	sem_upper	sem_lower
0.032	backward	5	-0.00106224655863248	3.06231951466259e-05	-0.00215511631241159
0.032	backward	6	-0.000391577137803269	0.000709554386627388	-0.00149270866223392
0.032	backward	7	-0.000958224801944541	0.000108964631692369	-0.00202541423558145
0.064	backward	5	-0.00315320000854783	-0.00204836013887887	-0.00425803987821679
0.064	backward	6	-0.00274131849718177	-0.00198878024658813	-0.00349385674777541
0.064	backward	7	-0.00130425322057774	-0.000245091533881478	-0.00236341490727399
0.128	backward	5	-0.00230290029569459	-0.000863074629791909	-0.00374272596159728
0.128	backward	6	-0.0012268103952317	-0.000555864260798324	-0.00189775652966507
0.128	backward	7	-0.00195963836893436	-0.000862410761327767	-0.00305686597654096
0.128	backward	8	0.00201849818114392	0.00293852155959828	0.00109847480268956
0.512	backward	6	-0.00462772809223447	-0.00354905027116312	-0.00570640591330582
0.512	backward	7	-0.00497231284848859	-0.00384237289885708	-0.0061022527981201
0.512	backward	8	-0.00132276678740219	0.000383535991686579	-0.00302906956649095
0.512	backward	9	0.000214103631814097	0.00110674661332052	-0.000678539349692328
2.048	backward	8	-0.00272021872515211	-0.00195164062062726	-0.00348879682967697
2.048	backward	9	-0.0056940587194715	-0.00501525426760085	-0.00637286317134215
2.048	backward	10	-0.00980297558157454	-0.00854346082490923	-0.0110624903382399
2.048	backward	11	-0.00676274468152846	-0.00531728459665239	-0.00820820476640453
2.048	backward	12	-0.00379279112826481	-0.0024466459484694	-0.00513893630806022
2.048	backward	13	-0.000185664824285289	0.000582725689463422	-0.000954055338034
0.032	excluded	1	-0.000388224449265489	0.00101704705071789	-0.00179349594924887
0.032	excluded	8	2.49747820937552e-05	0.00101244659386736	-0.000962497029679847
0.032	excluded	9	0.000637142510114984	0.0013911206879705	-0.000116835667740535
0.032	excluded	10	0.0013722632736426	0.00213924213048745	0.00060528441679775
0.032	excluded	11	0.0012819813649356	0.00223837271523194	0.000325590014639256
0.032	excluded	12	0.00164752128702046	0.00257468792276985	0.00072035465127107
0.032	excluded	13	0.00179926842778402	0.00290827149630016	0.000690265359267878
0.064	excluded	1	-9.11496505451785e-05	0.00102657235709126	-0.00120887165818161
0.064	excluded	8	0.000622922947533519	0.00196084405110851	-0.00071499815604147
0.064	excluded	9	0.00121846547276883	0.0024257038590311	1.12270865065653e-05
0.064	excluded	10	0.00177241068151975	0.00272395397610365	0.000820867386935844
0.064	excluded	11	0.00186917846563567	0.00280406515070926	0.000934291780562077
0.064	excluded	12	0.000303181713920041	0.00110589524036701	-0.000499531812526931
0.064	excluded	13	0.0005457577539801	0.00178315359445855	-0.000691638086498352
0.128	excluded	1	0.000446877545102936	0.00168929022003049	-0.000795535129824619
0.128	excluded	9	0.000128028894099565	0.00108931858595101	-0.000833260797751879
0.128	excluded	10	-0.00108323499540821	-0.000269602907514817	-0.0018968670833016
0.128	excluded	11	-0.000302433760785115	0.000493818701336557	-0.00109868622290679
0.128	excluded	12	-6.88070641050001e-05	0.000893378143521209	-0.00103099227173121
0.128	excluded	13	0.00134560413928115	0.00246984333545335	0.000221364943108947
0.512	excluded	1	0.000311549465959389	0.00180785087714696	-0.00118475194522818
0.512	excluded	10	0.00195466214732232	0.00273751766068511	0.00117180663395953
0.512	excluded	11	0.000386044880734039	0.0012200034282644	-0.00044791366679632
0.512	excluded	12	0.000613433931783958	0.00179840108052114	-0.000571533216953223
0.512	excluded	13	-0.000203365201182072	0.000646582577125885	-0.00105331297949003
2.048	excluded	1	0.00336707445405239	0.00457266813125698	0.0021614807768478
0.032	forward	2	0.00155102621685804	0.002803249149726	0.00029880328399008
0.032	forward	3	0.00175969456249553	0.00286471496804486	0.000654674156946197
0.032	forward	4	0.00109741780887776	0.00247387021244709	-0.000279034594691573
0.064	forward	2	0.00126870975611082	0.00241121790542879	0.000126201606792859
0.064	forward	3	0.00258364035582702	0.00401700571845681	0.00115027499319724
0.064	forward	4	-0.000518099212790515	0.000920806728194438	-0.00195700515377547
0.128	forward	2	0.000813778575287167	0.00175931566539847	-0.000131758514824134
0.128	forward	3	0.00307578253299547	0.00426274500139946	0.00188882006459149
0.128	forward	4	-0.000510650266417444	0.00104603462103911	-0.00206733515387399
0.512	forward	2	-0.00126118639995369	-0.000218612327036807	-0.00230376047287058
0.512	forward	3	0.00609728693064693	0.00751740662851001	0.00467716723278385
0.512	forward	4	0.00594066146581192	0.00720595271530466	0.00467537021631919
0.512	forward	5	0.00049186835472822	0.00165724086014422	-0.000673504150687775
2.048	forward	2	0.00298093025650139	0.00418247064203615	0.00177938987096664
2.048	forward	3	0.00439518746058973	0.00555425718387967	0.00323611773729979
2.048	forward	4	0.00674977105607366	0.00804886793627575	0.00545067417587158
2.048	forward	5	0.0090461270521456	0.0102662360297669	0.00782601807452431
2.048	forward	6	0.00542398885132616	0.00663072593082993	0.00421725177182238
2.048	forward	7	0.00216697380748737	0.0029304449370298	0.00140350267794494
