# Supplementary material for: Dynamics of fMRI patterns reflect sub-second activation sequences and reveal replay in human visual cortex
Source: Nat Commun. 2021 Mar 19;12:1795. doi: 10.1038/s41467-021-21970-2 (PMC7979874; doi:10.1038/s41467-021-21970-2)
Supplement: Supplementary file 4 — Source Data [file 41467_2021_21970_MOESM4_ESM.zip › sourcedata/source_data_figure_s6d.csv]

tITI	period	seq_tr	mean_variable	pvalue	tvalue	df	cohens_d	sem_upper	sem_lower	pvalue_adjust	pvalue_round	pvalue_adjust_round	significance
0.032	backward	5	-0.074537037037037	0.00333075811298676	-3.15050137203942	35	0.53	-0.0508782512645405	-0.0981958228095336	0.00683681928455176	p = .003	p = .007	*
0.032	backward	6	-0.124074074074074	1.78179778907546e-06	-5.72449477615041	35	0.95	-0.102399834001222	-0.145748314146927	6.31728307035846e-06	p < .001	p < .001	*
0.032	backward	7	-0.0453703703703704	0.0894009229943757	-1.74704195573663	35	0.29	-0.0194005473667549	-0.0713401933739858	0.116221199892688	p = .09	p = .12
0.064	backward	5	-0.0981481481481482	0.000823836202616563	-3.66021201661063	35	0.61	-0.0713332675612488	-0.124963028735048	0.00201666363464142	p < .001	p = .002	*
0.064	backward	6	-0.106018518518519	0.00105813284564816	-3.57092117760625	35	0.6	-0.0763291153518019	-0.135707921685235	0.00242748123413401	p = .001	p = .002	*
0.064	backward	7	-0.0685185185185185	0.0297460929210323	-2.26593987070322	35	0.38	-0.038280064531099	-0.098756972505938	0.0446191393815484	p = .03	p = .04	*
0.128	backward	5	-0.0680555555555555	0.0276617299984788	-2.29787701334459	35	0.38	-0.0384388462363305	-0.0976722648747806	0.043152298797627	p = .03	p = .04	*
0.128	backward	6	-0.153703703703704	2.35860711278539e-06	-5.63218288190832	35	0.94	-0.126413449298537	-0.180993958108871	7.66547311655251e-06	p < .001	p < .001	*
0.128	backward	7	-0.0699074074074074	0.00795714990890151	-2.81490596230622	35	0.47	-0.045072685273339	-0.0947421295414758	0.0147775641165314	p = .008	p = .01	*
0.128	backward	8	0.00694444444444444	0.790844944096853	0.267250333958135	35	0.04	0.0329292368358818	-0.0190403479469929	0.83359331945344	p = .79	p = .83
0.512	backward	6	-0.2125	9.27152125382562e-09	-7.48015197923494	35	1.25	-0.18409148629735	-0.24090851370265	4.0176592099911e-08	p < .001	p < .001	*
0.512	backward	7	-0.175462962962963	3.40110240372991e-06	-5.51170597730064	35	0.92	-0.143628361537272	-0.207297564388654	1.02033072111897e-05	p < .001	p < .001	*
0.512	backward	8	-0.0726851851851852	0.0112997840392635	-2.67448530162801	35	0.45	-0.0455079241469808	-0.0998624462233896	0.0191605033709251	p = .01	p = .02	*
0.512	backward	9	0.00925925925925926	0.769841340410313	0.294861935841619	35	0.05	0.0406612753683604	-0.0221427568498419	0.83359331945344	p = .77	p = .83
2.048	backward	8	-0.105555555555556	0.00174536901347515	-3.38992434798163	35	0.56	-0.0744175286499098	-0.136693582461201	0.00378163286252948	p = .002	p = .004	*
2.048	backward	9	-0.261574074074074	2.38389016380109e-10	-8.76299301990977	35	1.46	-0.23172421872445	-0.291423929423698	1.32816737697489e-09	p < .001	p < .001	*
2.048	backward	10	-0.398148148148148	5.5887491826478e-17	-15.1919482766159	35	2.53	-0.371940308251734	-0.424355988044562	7.26537393744215e-16	p < .001	p < .001	*
2.048	backward	11	-0.367592592592593	6.10512775119116e-18	-16.3248743276219	35	2.72	-0.345075261970903	-0.390109923214282	2.09601236823757e-16	p < .001	p < .001	*
2.048	backward	12	-0.195833333333333	2.13318847494954e-08	-7.1967149186035	35	1.2	-0.168621843709491	-0.223044822957176	8.31943505230319e-08	p < .001	p < .001	*
2.048	backward	13	0.00462962962962963	0.860483251347002	0.177058315513687	35	0.03	0.0307771145201191	-0.0215178552608598	0.860483251347002	p = .86	p = .86
0.032	excluded	1	0.00185185185185185	0.943264784627806	0.0716797864060235	35	0.01	0.0276869156083509	-0.0239832119046472	NA	p = .94	p = NA	NA
0.032	excluded	8	0.00555555555555556	0.843822017337639	0.198474769435361	35	0.03	0.0335467988322728	-0.0224356877211617	NA	p = .84	p = NA	NA
0.032	excluded	9	0.0310185185185185	0.344580748132399	0.958107035953289	35	0.16	0.0633933131443152	-0.00135627610727813	NA	p = .34	p = NA	NA
0.032	excluded	10	0.0194444444444444	0.433103699699473	0.793029774318486	35	0.13	0.0439636303238834	-0.00507474143499446	NA	p = .43	p = NA	NA
0.032	excluded	11	0.0037037037037037	0.888438935828243	0.141305331634016	35	0.02	0.0299143474272991	-0.0225069400198917	NA	p = .89	p = NA	NA
0.032	excluded	12	0.0037037037037037	0.872112060897217	0.162160470002881	35	0.03	0.0265434482088714	-0.019136040801464	NA	p = .87	p = NA	NA
0.032	excluded	13	0.0222222222222222	0.401677003328589	0.848952719956018	35	0.14	0.0483982644208661	-0.00395381997642166	NA	p = .40	p = NA	NA
0.064	excluded	1	-0.0268518518518518	0.331216980798124	-0.985346340980274	35	0.16	0.000399329519703489	-0.0541030332234072	NA	p = .33	p = NA	NA
0.064	excluded	8	0.0300925925925926	0.380534807556969	0.888128276908709	35	0.15	0.0639757526889418	-0.00379056750375666	NA	p = .38	p = NA	NA
0.064	excluded	9	0.0472222222222222	0.125830421372194	1.56820772476997	35	0.26	0.0773344461810405	0.0171099982634039	NA	p = .13	p = NA	NA
0.064	excluded	10	-0.0101851851851852	0.688952761948533	-0.403612948172065	35	0.07	0.0150498456316238	-0.0354202160019942	NA	p = .69	p = NA	NA
0.064	excluded	11	0.0231481481481481	0.445425093905793	0.771779304437699	35	0.13	0.0531413703232534	-0.00684507402695715	NA	p = .45	p = NA	NA
0.064	excluded	12	0.00555555555555556	0.855262762202026	0.183759317407857	35	0.03	0.0357883384909911	-0.02467722737988	NA	p = .86	p = NA	NA
0.064	excluded	13	0.0412037037037037	0.11257643208043	1.62761745054747	35	0.27	0.066519052645093	0.0158883547623144	NA	p = .11	p = NA	NA
0.128	excluded	1	0.0148148148148148	0.526255663109711	0.640131697782424	35	0.11	0.0379582005683044	-0.00832857093867473	NA	p = .53	p = NA	NA
0.128	excluded	9	-0.00462962962962963	0.877267443578582	-0.155567847821764	35	0.03	0.0251299234814596	-0.0343891827407189	NA	p = .88	p = NA	NA
0.128	excluded	10	-0.0087962962962963	0.776770111996939	-0.285728823703069	35	0.05	0.0219891742848497	-0.0395817668774423	NA	p = .78	p = NA	NA
0.128	excluded	11	0.0273148148148148	0.351049222772076	0.945175124102558	35	0.16	0.0562140252555786	-0.00158439562594895	NA	p = .35	p = NA	NA
0.128	excluded	12	0.0277777777777778	0.338199360919968	0.971024166040415	35	0.16	0.0563844579709684	-0.000828902415412849	NA	p = .34	p = NA	NA
0.128	excluded	13	0.0430555555555556	0.130920333714573	1.54674421556942	35	0.26	0.0708918035415905	0.0152193075695206	NA	p = .13	p = NA	NA
0.512	excluded	1	-0.0402777777777778	0.188592972940657	-1.34089390227185	35	0.22	-0.0102397727502839	-0.0703157828052716	NA	p = .19	p = NA	NA
0.512	excluded	10	0.037962962962963	0.105770143638728	1.66039147917331	35	0.28	0.0608268257562509	0.015099100169675	NA	p = .11	p = NA	NA
0.512	excluded	11	0.00601851851851852	0.833928924621677	0.211235162193996	35	0.04	0.0345105482355746	-0.0224735111985376	NA	p = .83	p = NA	NA
0.512	excluded	12	-0.0106481481481481	0.68993489833901	-0.402265497284171	35	0.07	0.0158223003989864	-0.0371185966952827	NA	p = .69	p = NA	NA
0.512	excluded	13	0.00740740740740741	0.775343597222558	0.287607150413512	35	0.05	0.0331627038134852	-0.0183478889986704	NA	p = .78	p = NA	NA
2.048	excluded	1	-0.0310185185185185	0.29370312002197	-1.06604290531274	35	0.18	-0.00192164224465146	-0.0601153947923856	NA	p = .29	p = NA	NA
0.032	forward	2	0.0421296296296296	0.0559118884641823	1.97741999070105	35	0.33	0.0634349819714422	0.020824277287817	0.0778772732179682	p = .06	p = .08
0.032	forward	3	0.0939814814814815	0.00367179085689611	3.11374179502632	35	0.52	0.124164292924486	0.0637986700384771	0.00715999217094742	p = .004	p = .007	*
0.032	forward	4	-0.0453703703703704	0.195582325328922	-1.31945915692781	35	0.22	-0.0109847888749874	-0.0797559518657533	0.238365958994624	p = .20	p = .24
0.064	forward	2	0.0337962962962963	0.202047761109232	1.30014670740301	35	0.22	0.0597905137979526	0.00780207879463993	0.238783717674547	p = .20	p = .24
0.064	forward	3	0.0606481481481481	0.0639356972983747	1.91316466259379	35	0.32	0.0923485811186819	0.0289477151776144	0.085982489470228	p = .06	p = .09
0.064	forward	4	-0.0199074074074074	0.566491923326137	-0.57870812787189	35	0.1	0.0144923296078887	-0.0543071444227036	0.631233857420553	p = .57	p = .63
0.128	forward	2	0.0509259259259259	0.0328172151283187	2.22236151491834	35	0.37	0.0738411562266977	0.0280106956251541	0.0474026440742381	p = .03	p = .05	*
0.128	forward	3	0.0912037037037037	0.00879402486567771	2.77521420299844	35	0.46	0.124067366481576	0.058340040925831	0.0155894077164287	p = .009	p = .02	*
0.128	forward	4	-0.00787037037037037	0.812947930054267	-0.238417213704064	35	0.04	0.0251405446055066	-0.0408812853462474	0.834341296634642	p = .81	p = .83
0.512	forward	2	0.0611111111111111	0.0262226512797073	2.32121535245401	35	0.39	0.0874383155415419	0.0347839066806803	0.0426118083295243	p = .03	p = .04	*
0.512	forward	3	0.252777777777778	8.61506767909819e-11	9.13267515001401	35	1.52	0.280456171416622	0.225099384138934	5.59979399141382e-10	p < .001	p < .001	*
0.512	forward	4	0.199074074074074	1.0622168270885e-05	5.13633928469023	35	0.86	0.237832042159915	0.160316105988233	2.95903258974652e-05	p < .001	p < .001	*
0.512	forward	5	-0.0300925925925926	0.419745750419886	-0.816484617870783	35	0.14	0.00676369585907187	-0.066948881044257	0.481473066658104	p = .42	p = .48
2.048	forward	2	0.0462962962962963	0.0994478656166843	1.69243748420639	35	0.28	0.0736511006706543	0.0189414919219383	0.125111830937119	p = .10	p = .13
2.048	forward	3	0.263425925925926	4.19163357073088e-11	9.39827596846507	35	1.57	0.291455101362977	0.235396750488875	3.26947418517009e-10	p < .001	p < .001	*
2.048	forward	4	0.389814814814815	1.07487813755773e-17	16.0295193766624	35	2.67	0.41413337394656	0.36549625568307	2.09601236823757e-16	p < .001	p < .001	*
2.048	forward	5	0.351851851851852	3.61389212608178e-14	12.2053795703246	35	2.03	0.380679456091815	0.323024247611889	3.52354482292974e-13	p < .001	p < .001	*
2.048	forward	6	0.239814814814815	5.8520345076028e-10	8.4418771985802	35	1.41	0.268222574033955	0.211407055595675	2.85286682245636e-09	p < .001	p < .001	*
2.048	forward	7	0.10787037037037	0.000827349183442635	3.6587002835914	35	0.61	0.13735361906777	0.0783871216729711	0.00201666363464142	p < .001	p = .002	*
