# Supplementary material for: Dynamics of fMRI patterns reflect sub-second activation sequences and reveal replay in human visual cortex
Source: Nat Commun. 2021 Mar 19;12:1795. doi: 10.1038/s41467-021-21970-2 (PMC7979874; doi:10.1038/s41467-021-21970-2)
Supplement: Supplementary file 4 — Source Data [file 41467_2021_21970_MOESM4_ESM.zip › sourcedata/source_data_figure_s6c.csv]

tITI	period	seq_tr	mean_variable	pvalue	tvalue	df	cohens_d	sem_upper	sem_lower	pvalue_adjust	pvalue_round	pvalue_adjust_round	significance
0.032	backward	5	-0.0529629629629629	0.00874229894373542	-2.77756314302778	35	0.46	-0.0338948229295275	-0.0720311029963984	0.0154977117638946	p = .009	p = .02	*
0.032	backward	6	-0.0881481481481481	2.88132727739471e-05	-4.80569280948677	35	0.8	-0.0698057047913573	-0.106490591504939	8.64398183218414e-05	p < .001	p < .001	*
0.032	backward	7	-0.0233333333333333	0.256574949015328	-1.15336872493941	35	0.19	-0.00310274026383677	-0.0435639264028299	0.322787839083799	p = .26	p = .32
0.064	backward	5	-0.0881481481481481	9.1956350534317e-05	-4.41711269283408	35	0.74	-0.0681920921726799	-0.108104204123616	0.000239086511389224	p < .001	p < .001	*
0.064	backward	6	-0.0848148148148148	0.000564344583602109	-3.79380709158274	35	0.63	-0.0624586926485106	-0.107170936981119	0.00137558992253014	p < .001	p = .001	*
0.064	backward	7	-0.0437037037037037	0.0368305021842174	-2.1706018595792	35	0.36	-0.0235693324412668	-0.0638380749661406	0.0552457532763261	p = .04	p = .06
0.128	backward	5	-0.0611111111111111	0.00978368443496697	-2.73258644957887	35	0.46	-0.038747276612653	-0.0834749456095692	0.0159646609615464	p = .01	p = .02	*
0.128	backward	6	-0.0888888888888889	6.36808189644633e-05	-4.540766091865	35	0.76	-0.0693131417372931	-0.108464636040485	0.000177396567115291	p < .001	p < .001	*
0.128	backward	7	-0.0574074074074074	0.00291126759922285	-3.20096880249845	35	0.53	-0.039473022241704	-0.0753417925731108	0.00597575980893111	p = .003	p = .006	*
0.128	backward	8	0.0148148148148148	0.422504879548278	0.811603067336689	35	0.14	0.0330685836964804	-0.00343895406685079	0.484637950070083	p = .42	p = .48
0.512	backward	6	-0.175555555555556	9.69550912073131e-10	-8.26330900494225	35	1.38	-0.154310367284058	-0.196800743827053	5.40178365297887e-09	p < .001	p < .001	*
0.512	backward	7	-0.15	1.38215402508501e-07	-6.56969588226005	35	1.09	-0.127167892899725	-0.172832107100275	4.90036427075594e-07	p < .001	p < .001	*
0.512	backward	8	-0.0648148148148148	0.00982440674556702	-2.7309197226459	35	0.46	-0.0410811201633961	-0.0885485094662335	0.0159646609615464	p = .01	p = .02	*
0.512	backward	9	0.00592592592592592	0.766011500510004	0.299921013348267	35	0.05	0.0256842144825359	-0.013832362630684	0.786169697891846	p = .77	p = .79
2.048	backward	8	-0.0803703703703704	0.000987395055305571	-3.59568174907561	35	0.6	-0.0580184560523047	-0.102722284688436	0.00226520042099513	p < .001	p = .002	*
2.048	backward	9	-0.204444444444444	1.04009030434327e-10	-9.06377233499686	35	1.51	-0.181888224265011	-0.227000664623878	6.76058697823128e-10	p < .001	p < .001	*
2.048	backward	10	-0.318888888888889	1.15122121450863e-16	-14.8353175845923	35	2.47	-0.297393636962494	-0.340384140815284	2.08155386384186e-15	p < .001	p < .001	*
2.048	backward	11	-0.269259259259259	1.11357719328448e-16	-14.8515875228515	35	2.48	-0.251129260776271	-0.287389257742247	2.08155386384186e-15	p < .001	p < .001	*
2.048	backward	12	-0.160740740740741	1.93168830205776e-09	-8.02164671809751	35	1.34	-0.140702368771791	-0.18077911270969	8.37064930891697e-09	p < .001	p < .001	*
2.048	backward	13	0.00296296296296296	0.886617492033096	0.143628654189478	35	0.02	0.0235922933683998	-0.0176663674424739	0.886617492033096	p = .89	p = .89
0.032	excluded	1	0.00333333333333333	0.869087963974753	0.166030992181957	35	0.03	0.0234099063244786	-0.0167432396578119	NA	p = .87	p = NA	NA
0.032	excluded	8	0.00851851851851852	0.691218776723702	0.400505195279906	35	0.07	0.0297879517716005	-0.0127509147345635	NA	p = .69	p = NA	NA
0.032	excluded	9	0.0396296296296296	0.0955449896017795	1.71307634586569	35	0.29	0.0627632335260765	0.0164960257331827	NA	p = .10	p = NA	NA
0.032	excluded	10	0.0111111111111111	0.584414491163496	0.552061460795802	35	0.09	0.0312376946532666	-0.0090154724310444	NA	p = .58	p = NA	NA
0.032	excluded	11	0.0166666666666667	0.399025099121551	0.853793989565168	35	0.14	0.0361873787709471	-0.00285404543761378	NA	p = .40	p = NA	NA
0.032	excluded	12	0.00814814814814815	0.645138758412846	0.464538672603207	35	0.08	0.0256884491579373	-0.00939215286164103	NA	p = .65	p = NA	NA
0.032	excluded	13	0.0251851851851852	0.195864867711755	1.31860508916714	35	0.22	0.044285054730731	0.00608531563963937	NA	p = .20	p = NA	NA
0.064	excluded	1	-0.0248148148148148	0.219524600014828	-1.25019024048995	35	0.21	-0.00496598380403206	-0.0446636458255976	NA	p = .22	p = NA	NA
0.064	excluded	8	0.0222222222222222	0.391031605863222	0.868510417224564	35	0.14	0.0478088148312506	-0.0033643703868062	NA	p = .39	p = NA	NA
0.064	excluded	9	0.0492592592592592	0.0282128429767234	2.28922783516496	35	0.38	0.0707771084233245	0.027741410095194	NA	p = .03	p = NA	NA
0.064	excluded	10	-0.00222222222222222	0.90735202313798	-0.117224813291374	35	0.02	0.0167347047271828	-0.0211791491716273	NA	p = .91	p = NA	NA
0.064	excluded	11	0.0244444444444444	0.302380351935891	1.04677166492954	35	0.17	0.0477966665798133	0.00109222230907557	NA	p = .30	p = NA	NA
0.064	excluded	12	0.0111111111111111	0.571882410940964	0.57065048839306	35	0.1	0.0305820680928527	-0.0083598458706305	NA	p = .57	p = NA	NA
0.064	excluded	13	0.0359259259259259	0.100365312966182	1.68768407358709	35	0.28	0.0572130414993799	0.014638810352472	NA	p = .10	p = NA	NA
0.128	excluded	1	-0.00148148148148148	0.94051413047553	-0.0751615697069338	35	0.01	0.0182291430738331	-0.0211921060367961	NA	p = .94	p = NA	NA
0.128	excluded	9	-0.00481481481481481	0.834459347170759	-0.210550129949026	35	0.04	0.0180529688145777	-0.0276825984442073	NA	p = .83	p = NA	NA
0.128	excluded	10	-0.00814814814814815	0.719816897515921	-0.361610761614429	35	0.06	0.0143847767896229	-0.0306810730859192	NA	p = .72	p = NA	NA
0.128	excluded	11	0.00740740740740741	0.735994124659215	0.339858687006118	35	0.06	0.0292029585897553	-0.0143881437749405	NA	p = .74	p = NA	NA
0.128	excluded	12	0.0285185185185185	0.150105248680229	1.47144674206988	35	0.25	0.0478997966192818	0.00913724041775524	NA	p = .15	p = NA	NA
0.128	excluded	13	0.0281481481481481	0.221070984220934	1.24591598944022	35	0.21	0.0507404805258672	0.00555581577042906	NA	p = .22	p = NA	NA
0.512	excluded	1	-0.01	0.641077797897186	-0.470272364082111	35	0.08	0.0112642731399244	-0.0312642731399244	NA	p = .64	p = NA	NA
0.512	excluded	10	0.0351851851851852	0.039904780487071	2.13424262073524	35	0.36	0.05167121392594	0.0186991564444303	NA	p = .04	p = NA	NA
0.512	excluded	11	-0.000740740740740741	0.970935646896089	-0.0366963211213408	35	0.01	0.0194449541220057	-0.0209264356034871	NA	p = .97	p = NA	NA
0.512	excluded	12	-0.00814814814814815	0.722023735202028	-0.358633310794103	35	0.06	0.0145718499750215	-0.0308681462713178	NA	p = .72	p = NA	NA
0.512	excluded	13	0.00481481481481481	0.792676556617442	0.264852666590202	35	0.04	0.0229940345176114	-0.0133644048879818	NA	p = .79	p = NA	NA
2.048	excluded	1	-0.00851851851851852	0.672514940867818	-0.42627900744664	35	0.07	0.0114649157339524	-0.0285019527709895	NA	p = .67	p = NA	NA
0.032	forward	2	0.0303703703703704	0.0745716777569344	1.83793946398494	35	0.31	0.0468945111081304	0.0138462296326103	0.100286049397257	p = .07	p = .10
0.032	forward	3	0.0637037037037037	0.00727356025105502	2.85033533548252	35	0.48	0.0860532507589871	0.0413541566484203	0.013508040466245	p = .007	p = .01	*
0.032	forward	4	-0.0222222222222222	0.370356352991679	-0.90748521297303	35	0.15	0.00226547400085954	-0.046709918445304	0.437693871717439	p = .37	p = .44
0.064	forward	2	0.0133333333333333	0.484009544969242	0.707387546248708	35	0.12	0.0321820300682989	-0.00551536340163224	0.539324921537155	p = .48	p = .54
0.064	forward	3	0.0514814814814815	0.0413253108336027	2.11827387505913	35	0.35	0.0757849873159404	0.0271779756470225	0.0596921156485373	p = .04	p = .06
0.064	forward	4	-0.0074074074074074	0.765844050845728	-0.300142387020491	35	0.05	0.0172722370804659	-0.0320870518952807	0.786169697891846	p = .77	p = .79
0.128	forward	2	0.0277777777777778	0.121455558204613	1.58722732076288	35	0.26	0.0452785966046782	0.0102769589508773	0.157892225665997	p = .12	p = .16
0.128	forward	3	0.0751851851851852	0.0018540921679173	3.36782624892707	35	0.56	0.0975097291574693	0.052860641212901	0.00401719969715414	p = .002	p = .004	*
0.128	forward	4	-0.01	0.69162241509101	-0.399952036846815	35	0.07	0.0150029980565647	-0.0350029980565647	0.749257616348595	p = .69	p = .75
0.512	forward	2	0.042962962962963	0.0435937318639214	2.09375171924023	35	0.35	0.0634825702154184	0.0224433557105075	0.060719840810462	p = .04	p = .06
0.512	forward	3	0.19037037037037	1.28384633750943e-09	8.16458026046708	35	1.36	0.21368698485601	0.167053755884731	6.25875089535847e-09	p < .001	p < .001	*
0.512	forward	4	0.158148148148148	6.49883947951775e-06	5.29843791502296	35	0.88	0.187996218595429	0.128300077700867	2.11212283084327e-05	p < .001	p < .001	*
0.512	forward	5	-0.0262962962962963	0.340804974583486	-0.965730412210761	35	0.16	0.000933141612880165	-0.0535257342054727	0.415356062773624	p = .34	p = .42
2.048	forward	2	0.0459259259259259	0.0293121462132674	2.27241949945764	35	0.38	0.0661360701958933	0.0257157816559586	0.0457269480926972	p = .03	p = .05	*
2.048	forward	3	0.208518518518518	8.06912615194427e-13	10.919914451491	35	1.82	0.227613770541308	0.189423266495729	6.29391839851653e-12	p < .001	p < .001	*
2.048	forward	4	0.291481481481481	1.60119527987835e-16	14.6745634836063	35	2.45	0.311344524208927	0.271618438754036	2.08155386384186e-15	p < .001	p < .001	*
2.048	forward	5	0.281111111111111	1.3752088657655e-15	13.6573034755509	35	2.28	0.30169431859525	0.260527903626972	1.34082864412136e-14	p < .001	p < .001	*
2.048	forward	6	0.186666666666667	4.0703479304772e-09	7.76295969278476	35	1.29	0.210712478322775	0.162620855010558	1.58743569288611e-08	p < .001	p < .001	*
2.048	forward	7	0.0681481481481481	0.00321977004686742	3.16323882258032	35	0.53	0.0896919366416639	0.0466043596546324	0.00627855159139147	p = .003	p = .006	*
