# Supplementary material for: Dynamics of fMRI patterns reflect sub-second activation sequences and reveal replay in human visual cortex
Source: Nat Commun. 2021 Mar 19;12:1795. doi: 10.1038/s41467-021-21970-2 (PMC7979874; doi:10.1038/s41467-021-21970-2)
Supplement: Supplementary file 4 — Source Data [file 41467_2021_21970_MOESM4_ESM.zip › sourcedata/source_data_figure_s6b.csv]

period	tITI	seq_tr	tvalue	pvalue	df	mean_position	sd_position	sem_upper	sem_lower	pvalue_adjust	pvalue_rounded	pvalue_adjust_rounded	significance
backward	0.032	5	3.27636437537511	0.00237703267588968	35	3.2037037037037	0.373042214537659	3.26587740612665	3.14153000128076	0.00545319260939398	p = .002	p = .005	***
backward	0.032	6	4.76607516535646	3.24553807782124e-05	35	3.27777777777778	0.349693743561011	3.33606006837128	3.21949548718428	9.73661423346373e-05	p < .001	p < .001	***
backward	0.032	7	2.39528275299972	0.0220917952436336	35	3.15740740740741	0.394293510134315	3.22312299242979	3.09169182238502	0.0430790007250855	p = .02	p = .04	***
backward	0.064	5	3.13084209543251	0.00350921761561232	35	3.21111111111111	0.404576988572682	3.27854060920656	3.14368161301566	0.00720313089520424	p = .004	p = .007	***
backward	0.064	6	3.17968781714324	0.00308163424432291	35	3.23518518518519	0.443789199525541	3.30915005177278	3.1612203185976	0.00667687419603297	p = .003	p = .007	***
backward	0.064	7	2.03178182500291	0.0498214884976046	35	3.13888888888889	0.410149024407254	3.20724705962343	3.07053071815435	0.0809599188086074	p = .05	p = .08
backward	0.128	5	1.95751666149003	0.0582983712084246	35	3.14259259259259	0.437061697806608	3.21543620889369	3.06974897629149	0.0874475568126369	p = .06	p = .09
backward	0.128	6	4.56035442015026	6.00695522924007e-05	35	3.29074074074074	0.382523875060344	3.35449471991746	3.22698676156402	0.000167336609957402	p < .001	p < .001	***
backward	0.128	7	2.109671733511	0.0421088976963708	35	3.14444444444444	0.410806407888077	3.21291217909246	3.07597670979643	0.0714020439199331	p = .04	p = .07
backward	0.128	8	-0.695346812154874	0.491429220128936	35	2.96111111111111	0.335563964995013	3.01703843861028	2.90518378361194	0.532381655139681	p = .49	p = .53
backward	0.512	6	7.65824057134853	5.51548269236881e-09	35	3.45925925925926	0.359815747479233	3.5192285505058	3.39928996801272	2.68879781252979e-08	p < .001	p < .001	***
backward	0.512	7	5.12207662929634	1.10908621149268e-05	35	3.39814814814815	0.466390696934393	3.47587993097055	3.32041636532575	3.60453018735121e-05	p < .001	p < .001	***
backward	0.512	8	2.33219612734013	0.0255691954525696	35	3.15	0.385902364492154	3.21431706074869	3.08568293925131	0.0474856486976293	p = .03	p = .05	***
backward	0.512	9	0.602241065121046	0.550895691360781	35	3.04444444444444	0.442790573593761	3.11824287337674	2.97064601551215	0.565392946396592	p = .55	p = .57
backward	2.048	8	3.59195625537791	0.000997738724021257	35	3.21851851851852	0.365013106478705	3.27935403626497	3.15768300077207	0.00259412068245527	p < .001	p = .003	***
backward	2.048	9	8.72956400479665	2.61594251573045e-10	35	3.51851851851852	0.356387914608524	3.57791650428661	3.45912053275043	1.70036263522479e-09	p < .001	p < .001	***
backward	2.048	10	13.1683597384078	4.02402740685185e-15	35	3.89259259259259	0.406698758383336	3.96037571898981	3.82480946619537	5.23123562890741e-14	p < .001	p < .001	***
backward	2.048	11	15.8393483373595	1.55375472258064e-17	35	4	0.378803462882883	4.06313391048048	3.93686608951952	3.02982170903225e-16	p < .001	p < .001	***
backward	2.048	12	6.92791662157118	4.7339512748966e-08	35	3.4962962962963	0.429822981487103	3.56793345987748	3.42465913271511	1.84624099720967e-07	p < .001	p < .001	***
backward	2.048	13	-1.49925486571869	0.142774268250348	35	2.90185185185185	0.392787712319077	2.9673164705717	2.83638723313201	0.179619240702051	p = .14	p = .18
excluded	0.032	1	-0.279871065112954	0.781223873242592	35	2.98148148148148	0.397008211857371	3.04764951679104	2.91531344617192	NA	p = .78	p = NA	NA
excluded	0.032	8	-0.545516325854121	0.588858527709986	35	2.96111111111111	0.4277293314146	3.03239933301354	2.88982288920868	NA	p = .59	p = NA	NA
excluded	0.032	9	-0.79853104001181	0.429947792809135	35	2.93333333333333	0.500919788908998	3.01681996481817	2.8498467018485	NA	p = .43	p = NA	NA
excluded	0.032	10	-0.781454100952947	0.439789802258742	35	2.95925925925926	0.312807168260242	3.01139378730263	2.90712473121589	NA	p = .44	p = NA	NA
excluded	0.032	11	-0.672764462789362	0.505515035612694	35	2.95740740740741	0.379858880321937	3.0207172207944	2.89409759402042	NA	p = .51	p = NA	NA
excluded	0.032	12	0.192044076430089	0.848817581061339	35	3.01111111111111	0.347142530537439	3.06896819953402	2.9532540226882	NA	p = .85	p = NA	NA
excluded	0.032	13	-1.78967781162797	0.082161621642127	35	2.88333333333333	0.391131853706812	2.9485219756178	2.81814469104886	NA	p = .08	p = NA	NA
excluded	0.064	1	0.824435030281994	0.415275773487811	35	3.05	0.36388555675198	3.110647592792	2.989352407208	NA	p = .42	p = NA	NA
excluded	0.064	8	-0.412955276061808	0.682158398608898	35	2.97222222222222	0.403594956471075	3.03948804830073	2.90495639614371	NA	p = .68	p = NA	NA
excluded	0.064	9	-1.24300303648256	0.222129521885721	35	2.91851851851852	0.393312706839675	2.98407063632513	2.85296640071191	NA	p = .22	p = NA	NA
excluded	0.064	10	1.41105432534169	0.167056139267217	35	3.08518518518519	0.362219300796477	3.14555506865126	3.02481530171911	NA	p = .17	p = NA	NA
excluded	0.064	11	-0.791351137734866	0.43406945955176	35	2.9462962962963	0.407179830617973	3.01415960139929	2.8784329911933	NA	p = .43	p = NA	NA
excluded	0.064	12	0.18541965983572	0.853970265683574	35	3.01296296296296	0.419468883972115	3.08287444362498	2.94305148230094	NA	p = .85	p = NA	NA
excluded	0.064	13	-0.763508155510454	0.450276678415135	35	2.94444444444444	0.436581234827122	3.0172079835823	2.87168090530659	NA	p = .45	p = NA	NA
excluded	0.128	1	0.0340415229133026	0.973037441949729	35	3.00185185185185	0.326398767158857	3.05625164637833	2.94745205732538	NA	p = .97	p = NA	NA
excluded	0.128	9	0.26359636973362	0.793636737303309	35	3.01851851851852	0.421519883689582	3.08877183246678	2.94826520457026	NA	p = .79	p = NA	NA
excluded	0.128	10	0.963885404279986	0.34171624156942	35	3.05925925925926	0.368877414241118	3.12073882829945	2.99777969021907	NA	p = .34	p = NA	NA
excluded	0.128	11	-0.0260473704023144	0.979367504638897	35	2.99814814814815	0.426573237125108	3.069243687669	2.9270526086273	NA	p = .98	p = NA	NA
excluded	0.128	12	-0.957756144133934	0.344755208860829	35	2.93148148148148	0.429244034224248	3.00302215385219	2.85994080911077	NA	p = .34	p = NA	NA
excluded	0.128	13	-1.77780768552534	0.0841255299241152	35	2.87962962962963	0.406243165727347	2.94733682391752	2.81192243534174	NA	p = .08	p = NA	NA
excluded	0.512	1	0.380444414559919	0.705914786077125	35	3.02592592592593	0.40887853679097	3.09407234872442	2.95777950312743	NA	p = .71	p = NA	NA
excluded	0.512	10	0.187364126630055	0.852457112033908	35	3.01111111111111	0.355813398571744	3.0704133442064	2.95180887801582	NA	p = .85	p = NA	NA
excluded	0.512	11	-0.206827659601502	0.837343034949576	35	2.98703703703704	0.376051142906292	3.04971222752142	2.92436184655265	NA	p = .84	p = NA	NA
excluded	0.512	12	1.26579542059352	0.213947556013005	35	3.08333333333333	0.39500853918839	3.14916808986473	3.01749857680193	NA	p = .21	p = NA	NA
excluded	0.512	13	0.339310446269147	0.736403475460699	35	3.02222222222222	0.392953812060271	3.08771452423227	2.95672992021218	NA	p = .74	p = NA	NA
excluded	2.048	1	0.865135262389722	0.392855862152836	35	3.05740740740741	0.398139411741237	3.12376397603095	2.99105083878387	NA	p = .39	p = NA	NA
forward	0.032	2	-0.756889262661459	0.454181508883009	35	2.95185185185185	0.381679200829282	3.01546505199007	2.88823865171364	0.506087967041067	p = .45	p = .51
forward	0.032	3	-1.76025023222322	0.0871029723010404	35	2.85555555555556	0.492354240778627	2.93761459568533	2.77349651542578	0.125815404434836	p = .09	p = .13
forward	0.032	4	1.43918753726665	0.158981445305971	35	3.12777777777778	0.532707966692613	3.21656243889321	3.03899311666234	0.193758636466652	p = .16	p = .19
forward	0.064	2	-1.17440037583792	0.248163606662432	35	2.92962962962963	0.359521531931536	2.98954988495155	2.86970937430771	0.293284262419237	p = .25	p = .29
forward	0.064	3	-1.61792496028618	0.114656999816377	35	2.87037037037037	0.480725495229521	2.95049128624196	2.79024945449878	0.159700821172811	p = .11	p = .16
forward	0.064	4	0.646822063800318	0.521966731612083	35	3.05925925925926	0.549696084061412	3.15087527326949	2.96764324524902	0.55018114953706	p = .52	p = .55
forward	0.128	2	-1.96498682754112	0.0573925130415825	35	2.87592592592593	0.378854674245324	2.93906837163348	2.81278348021837	0.0874475568126369	p = .06	p = .09
forward	0.128	3	-1.50120074056497	0.142272201165547	35	2.86481481481481	0.540308227403255	2.95486618604869	2.77476344358094	0.179619240702051	p = .14	p = .18
forward	0.128	4	-0.487675938016241	0.628820369566968	35	2.95925925925926	0.501243603362493	3.04279985981967	2.87571865869884	0.628820369566968	p = .63	p = .63
forward	0.512	2	-2.1217811232079	0.041009542989887	35	2.86111111111111	0.392751789625418	2.92656974271535	2.79565247950687	0.0714020439199331	p = .04	p = .07
forward	0.512	3	-7.07246733049607	3.08111110307919e-08	35	2.47222222222222	0.447745676111105	2.54684650157407	2.39759794287037	1.33514814466765e-07	p < .001	p < .001	***
forward	0.512	4	-5.1543503426475	1.00583543266016e-05	35	2.6037037037037	0.461314737980431	2.68058949336711	2.5268179140403	3.56614380670421e-05	p < .001	p < .001	***
forward	0.512	5	1.12263014331091	0.269236923199492	35	3.09259259259259	0.494869622792317	3.17507086305798	3.01011432212721	0.308830588375888	p = .27	p = .31
forward	2.048	2	-1.54674014084175	0.130921315596475	35	2.9	0.387912606750787	2.96465210112513	2.83534789887487	0.176066596836639	p = .13	p = .18
forward	2.048	3	-7.90967087132732	2.66470742445026e-09	35	2.32407407407407	0.51273379405166	2.40952970641602	2.23861844173213	1.484622707908e-08	p < .001	p < .001	***
forward	2.048	4	-16.009720120046	1.11673905139819e-17	35	1.95740740740741	0.390734847870507	2.02252988205249	1.89228493276232	3.02982170903225e-16	p < .001	p < .001	***
forward	2.048	5	-10.9045535102094	8.38479828625979e-13	35	2.20555555555556	0.437126257595406	2.27840993182146	2.13270117928965	8.1751783291033e-12	p < .001	p < .001	***
forward	2.048	6	-9.54042402499242	2.86131913601038e-11	35	2.52222222222222	0.300475813145941	2.57230152441321	2.47214292003123	2.23182892608809e-10	p < .001	p < .001	***
forward	2.048	7	-3.42444615783951	0.00158766002317912	35	2.82592592592593	0.304996602750907	2.87675869305108	2.77509315880077	0.00386992130649912	p = .002	p = .004	***
