# Supplementary material for: Dynamics of fMRI patterns reflect sub-second activation sequences and reveal replay in human visual cortex
Source: Nat Commun. 2021 Mar 19;12:1795. doi: 10.1038/s41467-021-21970-2 (PMC7979874; doi:10.1038/s41467-021-21970-2)
Supplement: Supplementary file 4 — Source Data [file 41467_2021_21970_MOESM4_ESM.zip › sourcedata/source_data_figure_s6a.csv]

tITI	period	seq_tr	mean_variable	pvalue	tvalue	df	cohens_d	sem_upper	sem_lower	pvalue_adjust	pvalue_round	pvalue_adjust_round	significance
0.032	backward	5	-0.00760302981333065	0.00128566167680259	-3.50089085850363	35	0.58	-0.00543128835647748	-0.00977477127018383	0.00278560029973895	p = .001	p = .003	*
0.032	backward	6	-0.00694846146846372	0.00642041929371233	-2.89920835846057	35	0.48	-0.00455178602836074	-0.0093451369085667	0.0131787553923569	p = .006	p = .01	*
0.032	backward	7	-0.00647015137534022	0.00887071451654302	-2.77175521272216	35	0.46	-0.00413583579594032	-0.00880446695474011	0.016993887159105	p = .009	p = .02	*
0.064	backward	5	-0.00804767960471167	0.000586758826985571	-3.78012362870733	35	0.63	-0.00591873346559725	-0.0101766257438261	0.00143022464077733	p < .001	p = .001	*
0.064	backward	6	-0.00716606134682186	0.00915055462413347	-2.75936529287106	35	0.46	-0.00456906508636454	-0.00976305760727918	0.016993887159105	p = .009	p = .02	*
0.064	backward	7	-0.00482901650502983	0.0442530884586409	-2.08683502874638	35	0.35	-0.0025149780503798	-0.00714305495967986	0.0639211277735924	p = .04	p = .06
0.128	backward	5	-0.00597030532561677	0.0297007595077033	-2.26661280155565	35	0.38	-0.00333628449880456	-0.00860432615242898	0.0503621574261056	p = .03	p = .05
0.128	backward	6	-0.00837889917220742	0.000109323948955653	-4.35865178260021	35	0.73	-0.00645653886674414	-0.0103012594776707	0.00032797184686696	p < .001	p < .001	*
0.128	backward	7	-0.00773899201920708	0.00115845717553547	-3.53841312120128	35	0.59	-0.00555185565210597	-0.00992612838630819	0.00265763704975785	p = .001	p = .003	*
0.128	backward	8	0.00331575362326869	0.104099288838193	1.66870275217151	35	0.28	0.00530277834588862	0.00132872890064877	0.130963621441597	p = .10	p = .13
0.512	backward	6	-0.0184398613133802	5.52635674430977e-10	-8.46221655563128	35	1.41	-0.0162607796044503	-0.0206189430223102	3.07897018611544e-09	p < .001	p < .001	*
0.512	backward	7	-0.0170132131969335	2.21123811455671e-07	-6.41352253257353	35	1.07	-0.014360503533792	-0.019665922860075	7.83984422433741e-07	p < .001	p < .001	*
0.512	backward	8	-0.00564996391692803	0.0647745337821742	-1.9068561481004	35	0.32	-0.00268699058380246	-0.0086129372500536	0.0871105799139584	p = .06	p = .09
0.512	backward	9	0.000120413833654903	0.954496785961695	0.0574711034348111	35	0.01	0.0022156204063195	-0.0019747927390097	0.954496785961695	p = .95	p = .95
2.048	backward	8	-0.00914494891166489	0.000167221617978634	-4.21429302958335	35	0.7	-0.00697496480105144	-0.0113149330222783	0.000465831650083338	p < .001	p < .001	*
2.048	backward	9	-0.020651890480791	3.67502682358262e-13	-11.237438099326	35	1.87	-0.0188141147975568	-0.0224896661640252	2.86652092239444e-12	p < .001	p < .001	*
2.048	backward	10	-0.0344445347433581	1.10103030231868e-17	-16.0170594256907	35	2.67	-0.032294044205244	-0.0365950252814721	2.74616244402639e-16	p < .001	p < .001	*
2.048	backward	11	-0.0384742889052894	1.40828843283404e-17	-15.8899123398748	35	2.65	-0.0360529861263722	-0.0408955916842066	2.74616244402639e-16	p < .001	p < .001	*
2.048	backward	12	-0.0172445968129956	7.30032413581848e-08	-6.78271058373903	35	1.13	-0.0147021623983033	-0.0197870312276879	2.94509379493426e-07	p < .001	p < .001	*
2.048	backward	13	0.00195055986450786	0.432525594515984	0.794035689585567	35	0.13	0.00440707396090309	-0.000505954231887378	0.481957091032096	p = .43	p = .48
0.032	excluded	1	0.00176314631886769	0.467078261705215	0.735262517304539	35	0.12	0.0041611283693214	-0.000634835731586013	NA	p = .47	p = NA	NA
0.032	excluded	8	-0.000425967316335841	0.854662492863007	-0.184530359027532	35	0.03	0.00188241878652915	-0.00273435341920083	NA	p = .85	p = NA	NA
0.032	excluded	9	0.00299175937505032	0.207222436652476	1.28502574433478	35	0.21	0.00531993014379944	0.000663588606301201	NA	p = .21	p = NA	NA
0.032	excluded	10	0.00111849069897911	0.474581936608877	0.72283858585774	35	0.12	0.00266584957115647	-0.00042886817319825	NA	p = .47	p = NA	NA
0.032	excluded	11	0.00180814929910202	0.345370789490793	0.956518973665714	35	0.16	0.00369849266800831	-8.2194069804256e-05	NA	p = .35	p = NA	NA
0.032	excluded	12	0.00169981534654884	0.371788617419113	0.904740811461462	35	0.15	0.00357860242569372	-0.00017897173259603	NA	p = .37	p = NA	NA
0.032	excluded	13	0.00380215597035138	0.143068209911702	1.4981181698034	35	0.25	0.0063401106170468	0.00126420132365596	NA	p = .14	p = NA	NA
0.064	excluded	1	-0.00142186546200823	0.556458437311031	-0.593809185588141	35	0.1	0.000972616631763925	-0.00381634755578039	NA	p = .56	p = NA	NA
0.064	excluded	8	0.00177835561144942	0.500315467237826	0.681059287828593	35	0.11	0.00438951684694085	-0.000832805624042007	NA	p = .50	p = NA	NA
0.064	excluded	9	0.00426189027687992	0.0541052962333087	1.99298389669505	35	0.33	0.00640033719757375	0.00212344335618608	NA	p = .05	p = NA	NA
0.064	excluded	10	0.000494286520355583	0.810686764138585	0.241357141046226	35	0.04	0.00254223305391564	-0.00155366001320447	NA	p = .81	p = NA	NA
0.064	excluded	11	0.00169389165137386	0.452119564108079	0.760380167552873	35	0.13	0.00392158211945288	-0.000533798816705158	NA	p = .45	p = NA	NA
0.064	excluded	12	0.00078570834815491	0.728725616990318	0.349610985937732	35	0.06	0.00303308723428308	-0.00146167053797326	NA	p = .73	p = NA	NA
0.064	excluded	13	0.00356893115088745	0.244591628022953	1.18348909790964	35	0.2	0.00658453235683952	0.000553329944935379	NA	p = .24	p = NA	NA
0.128	excluded	1	-0.00200177457785883	0.389685124964849	-0.871008017518566	35	0.15	0.000296452921311304	-0.00430000207702897	NA	p = .39	p = NA	NA
0.128	excluded	9	0.00043401000481839	0.859414683507375	0.178429250563252	35	0.03	0.00286640269518916	-0.00199838268555238	NA	p = .86	p = NA	NA
0.128	excluded	10	-0.00228596602119245	0.199401645195396	-1.30799294421356	35	0.22	-0.000538276149236066	-0.00403365589314884	NA	p = .20	p = NA	NA
0.128	excluded	11	-0.000522435295717381	0.814498171660267	-0.236402840999238	35	0.04	0.00168750132564101	-0.00273237191707577	NA	p = .81	p = NA	NA
0.128	excluded	12	0.00220931062036363	0.335954227363736	0.975607499737164	35	0.16	0.00447385924361512	-5.52380028878661e-05	NA	p = .34	p = NA	NA
0.128	excluded	13	0.0038162029210936	0.134223022033475	1.53317594123319	35	0.26	0.00630528641011841	0.00132711943206879	NA	p = .13	p = NA	NA
0.512	excluded	1	0.000158157772307797	0.957701783596214	0.0534190400967155	35	0.01	0.00311885815219953	-0.00280254260758393	NA	p = .96	p = NA	NA
0.512	excluded	10	0.00263337734473383	0.166450348934189	1.41312743597839	35	0.24	0.00449688751210285	0.000769867177364818	NA	p = .17	p = NA	NA
0.512	excluded	11	0.000490743384593048	0.779597347439871	0.282009181523039	35	0.05	0.00223091149522939	-0.00124942472604329	NA	p = .78	p = NA	NA
0.512	excluded	12	-0.000316910604001753	0.888055406397339	-0.141794472776466	35	0.02	0.00191808909518504	-0.00255191030318855	NA	p = .89	p = NA	NA
0.512	excluded	13	0.000741491264559065	0.706900800036464	0.379104144964634	35	0.06	0.00269739513532322	-0.00121441260620509	NA	p = .71	p = NA	NA
2.048	excluded	1	-0.00173427054412185	0.540685576924259	-0.617832108434229	35	0.1	0.00107275505465612	-0.00454129614289982	NA	p = .54	p = NA	NA
0.032	forward	2	0.00425542488568028	0.057037793329362	1.96793991097279	35	0.33	0.00641780030271055	0.00209304946865002	0.0794454978516113	p = .06	p = .08
0.032	forward	3	0.00607186760768667	0.0370373148681485	2.16807297503502	35	0.36	0.00887245028068854	0.00327128493468481	0.0555559723022228	p = .04	p = .06
0.032	forward	4	-0.00206319952879588	0.594453881858953	-0.537309259723052	35	0.09	0.00177667386154794	-0.0059030729191397	0.626586524121599	p = .59	p = .63
0.064	forward	2	0.00371257439300445	0.112011926549167	1.63027262610013	35	0.27	0.00598984650907102	0.00143530227693788	0.136514535481797	p = .11	p = .14
0.064	forward	3	0.00787336493722395	0.0366158652972301	2.17323979341703	35	0.36	0.011496234793129	0.00425049508131887	0.0555559723022228	p = .04	p = .06
0.064	forward	4	-0.00270437997075796	0.497632417705676	-0.685358175483263	35	0.11	0.0012415567197193	-0.00665031666123523	0.539101785847816	p = .50	p = .54
0.128	forward	2	0.00554447780781631	0.0351832663186079	2.19120740216057	35	0.37	0.00807480779955938	0.00301414781607325	0.0555559723022228	p = .04	p = .06
0.128	forward	3	0.00716773041181855	0.0232848705334343	2.37268446605404	35	0.4	0.0101886674619688	0.00414679336166833	0.0412777250365426	p = .02	p = .04	*
0.128	forward	4	0.00441088702262078	0.224119398350375	1.23755511275731	35	0.21	0.00797508143881383	0.000846692606427721	0.257078133401901	p = .22	p = .26
0.512	forward	2	0.00118813556041502	0.62249366518821	0.49671789651985	35	0.08	0.00358010808393279	-0.00120383696310274	0.638875077430005	p = .62	p = .64
0.512	forward	3	0.0215321607057259	7.55152255111349e-08	6.77139302648628	35	1.13	0.0247120323542187	0.018352289057233	2.94509379493426e-07	p < .001	p < .001	*
0.512	forward	4	0.0190165998259029	4.7160636937048e-07	6.16273627868358	35	1.03	0.0221023394983402	0.0159308601534655	1.53272070045406e-06	p < .001	p < .001	*
0.512	forward	5	-0.00446113066064887	0.188644780702603	-1.340732792872	35	0.22	-0.00113374828858604	-0.00778851303271171	0.22294383173944	p = .19	p = .22
2.048	forward	2	0.00368755053333427	0.069880239420679	1.86990618441966	35	0.31	0.00565960162555456	0.00171549944111398	0.0908443112468827	p = .07	p = .09
2.048	forward	3	0.0232669720178012	3.84902797549534e-09	7.78227410828359	35	1.3	0.0262567114813644	0.0202772325542381	1.87640113805398e-08	p < .001	p < .001	*
2.048	forward	4	0.0373378326804911	8.27983556938003e-17	14.9971919585195	35	2.5	0.0398274875961422	0.03484817776484	1.0763786240194e-15	p < .001	p < .001	*
2.048	forward	5	0.0307729647697893	2.72264552769358e-13	11.3599220393083	35	1.89	0.0334818711041204	0.0280640584354583	2.65457938950124e-12	p < .001	p < .001	*
2.048	forward	6	0.0176022513923798	1.19483235880037e-10	9.01318308474562	35	1.5	0.0195551964537279	0.0156493063310317	7.76641033220242e-10	p < .001	p < .001	*
2.048	forward	7	0.00707639913991724	0.000350840573508372	3.95961146295921	35	0.66	0.00886354396614943	0.00528925431368505	0.000912185491121768	p < .001	p < .001	*
