# Supplementary material for: Dynamics of fMRI patterns reflect sub-second activation sequences and reveal replay in human visual cortex
Source: Nat Commun. 2021 Mar 19;12:1795. doi: 10.1038/s41467-021-21970-2 (PMC7979874; doi:10.1038/s41467-021-21970-2)
Supplement: Supplementary file 4 — Source Data [file 41467_2021_21970_MOESM4_ESM.zip › sourcedata/source_data_figure_s5c.csv]

tITI	period	seq_tr	mean_variable	sem_upper	sem_lower
0.032	backward	5	-0.074537037037037	-0.0508782512645405	-0.0981958228095336
0.032	backward	6	-0.124074074074074	-0.102399834001222	-0.145748314146927
0.032	backward	7	-0.0453703703703704	-0.0194005473667549	-0.0713401933739858
0.064	backward	5	-0.0981481481481482	-0.0713332675612488	-0.124963028735048
0.064	backward	6	-0.106018518518519	-0.0763291153518019	-0.135707921685235
0.064	backward	7	-0.0685185185185185	-0.038280064531099	-0.098756972505938
0.128	backward	5	-0.0680555555555555	-0.0384388462363305	-0.0976722648747806
0.128	backward	6	-0.153703703703704	-0.126413449298537	-0.180993958108871
0.128	backward	7	-0.0699074074074074	-0.045072685273339	-0.0947421295414758
0.128	backward	8	0.00694444444444444	0.0329292368358818	-0.0190403479469929
0.512	backward	6	-0.2125	-0.18409148629735	-0.24090851370265
0.512	backward	7	-0.175462962962963	-0.143628361537272	-0.207297564388654
0.512	backward	8	-0.0726851851851852	-0.0455079241469808	-0.0998624462233896
0.512	backward	9	0.00925925925925926	0.0406612753683604	-0.0221427568498419
2.048	backward	8	-0.105555555555556	-0.0744175286499098	-0.136693582461201
2.048	backward	9	-0.261574074074074	-0.23172421872445	-0.291423929423698
2.048	backward	10	-0.398148148148148	-0.371940308251734	-0.424355988044562
2.048	backward	11	-0.367592592592593	-0.345075261970903	-0.390109923214282
2.048	backward	12	-0.195833333333333	-0.168621843709491	-0.223044822957176
2.048	backward	13	0.00462962962962963	0.0307771145201191	-0.0215178552608598
0.032	excluded	1	0.00185185185185185	0.0276869156083509	-0.0239832119046472
0.032	excluded	8	0.00555555555555556	0.0335467988322728	-0.0224356877211617
0.032	excluded	9	0.0310185185185185	0.0633933131443152	-0.00135627610727813
0.032	excluded	10	0.0194444444444444	0.0439636303238834	-0.00507474143499446
0.032	excluded	11	0.0037037037037037	0.0299143474272991	-0.0225069400198917
0.032	excluded	12	0.0037037037037037	0.0265434482088714	-0.019136040801464
0.032	excluded	13	0.0222222222222222	0.0483982644208661	-0.00395381997642166
0.064	excluded	1	-0.0268518518518518	0.000399329519703489	-0.0541030332234072
0.064	excluded	8	0.0300925925925926	0.0639757526889418	-0.00379056750375666
0.064	excluded	9	0.0472222222222222	0.0773344461810405	0.0171099982634039
0.064	excluded	10	-0.0101851851851852	0.0150498456316238	-0.0354202160019942
0.064	excluded	11	0.0231481481481481	0.0531413703232534	-0.00684507402695715
0.064	excluded	12	0.00555555555555556	0.0357883384909911	-0.02467722737988
0.064	excluded	13	0.0412037037037037	0.066519052645093	0.0158883547623144
0.128	excluded	1	0.0148148148148148	0.0379582005683044	-0.00832857093867473
0.128	excluded	9	-0.00462962962962963	0.0251299234814596	-0.0343891827407189
0.128	excluded	10	-0.0087962962962963	0.0219891742848497	-0.0395817668774423
0.128	excluded	11	0.0273148148148148	0.0562140252555786	-0.00158439562594895
0.128	excluded	12	0.0277777777777778	0.0563844579709684	-0.000828902415412849
0.128	excluded	13	0.0430555555555556	0.0708918035415905	0.0152193075695206
0.512	excluded	1	-0.0402777777777778	-0.0102397727502839	-0.0703157828052716
0.512	excluded	10	0.037962962962963	0.0608268257562509	0.015099100169675
0.512	excluded	11	0.00601851851851852	0.0345105482355746	-0.0224735111985376
0.512	excluded	12	-0.0106481481481481	0.0158223003989864	-0.0371185966952827
0.512	excluded	13	0.00740740740740741	0.0331627038134852	-0.0183478889986704
2.048	excluded	1	-0.0310185185185185	-0.00192164224465146	-0.0601153947923856
0.032	forward	2	0.0421296296296296	0.0634349819714422	0.020824277287817
0.032	forward	3	0.0939814814814815	0.124164292924486	0.0637986700384771
0.032	forward	4	-0.0453703703703704	-0.0109847888749874	-0.0797559518657533
0.064	forward	2	0.0337962962962963	0.0597905137979526	0.00780207879463993
0.064	forward	3	0.0606481481481481	0.0923485811186819	0.0289477151776144
0.064	forward	4	-0.0199074074074074	0.0144923296078887	-0.0543071444227036
0.128	forward	2	0.0509259259259259	0.0738411562266977	0.0280106956251541
0.128	forward	3	0.0912037037037037	0.124067366481576	0.058340040925831
0.128	forward	4	-0.00787037037037037	0.0251405446055066	-0.0408812853462474
0.512	forward	2	0.0611111111111111	0.0874383155415419	0.0347839066806803
0.512	forward	3	0.252777777777778	0.280456171416622	0.225099384138934
0.512	forward	4	0.199074074074074	0.237832042159915	0.160316105988233
0.512	forward	5	-0.0300925925925926	0.00676369585907187	-0.066948881044257
2.048	forward	2	0.0462962962962963	0.0736511006706543	0.0189414919219383
2.048	forward	3	0.263425925925926	0.291455101362977	0.235396750488875
2.048	forward	4	0.389814814814815	0.41413337394656	0.36549625568307
2.048	forward	5	0.351851851851852	0.380679456091815	0.323024247611889
2.048	forward	6	0.239814814814815	0.268222574033955	0.211407055595675
2.048	forward	7	0.10787037037037	0.13735361906777	0.0783871216729711
