# Supplementary material for: Dynamics of fMRI patterns reflect sub-second activation sequences and reveal replay in human visual cortex
Source: Nat Commun. 2021 Mar 19;12:1795. doi: 10.1038/s41467-021-21970-2 (PMC7979874; doi:10.1038/s41467-021-21970-2)
Supplement: Supplementary file 4 — Source Data [file 41467_2021_21970_MOESM4_ESM.zip › sourcedata/source_data_figure_s5a.csv]

tITI	period	seq_tr	mean_variable	sem_upper	sem_lower
0.032	backward	5	-0.0529629629629629	-0.0338948229295275	-0.0720311029963984
0.032	backward	6	-0.0881481481481481	-0.0698057047913573	-0.106490591504939
0.032	backward	7	-0.0233333333333333	-0.00310274026383677	-0.0435639264028299
0.064	backward	5	-0.0881481481481481	-0.0681920921726799	-0.108104204123616
0.064	backward	6	-0.0848148148148148	-0.0624586926485106	-0.107170936981119
0.064	backward	7	-0.0437037037037037	-0.0235693324412668	-0.0638380749661406
0.128	backward	5	-0.0611111111111111	-0.038747276612653	-0.0834749456095692
0.128	backward	6	-0.0888888888888889	-0.0693131417372931	-0.108464636040485
0.128	backward	7	-0.0574074074074074	-0.039473022241704	-0.0753417925731108
0.128	backward	8	0.0148148148148148	0.0330685836964804	-0.00343895406685079
0.512	backward	6	-0.175555555555556	-0.154310367284058	-0.196800743827053
0.512	backward	7	-0.15	-0.127167892899725	-0.172832107100275
0.512	backward	8	-0.0648148148148148	-0.0410811201633961	-0.0885485094662335
0.512	backward	9	0.00592592592592592	0.0256842144825359	-0.013832362630684
2.048	backward	8	-0.0803703703703704	-0.0580184560523047	-0.102722284688436
2.048	backward	9	-0.204444444444444	-0.181888224265011	-0.227000664623878
2.048	backward	10	-0.318888888888889	-0.297393636962494	-0.340384140815284
2.048	backward	11	-0.269259259259259	-0.251129260776271	-0.287389257742247
2.048	backward	12	-0.160740740740741	-0.140702368771791	-0.18077911270969
2.048	backward	13	0.00296296296296296	0.0235922933683998	-0.0176663674424739
0.032	excluded	1	0.00333333333333333	0.0234099063244786	-0.0167432396578119
0.032	excluded	8	0.00851851851851852	0.0297879517716005	-0.0127509147345635
0.032	excluded	9	0.0396296296296296	0.0627632335260765	0.0164960257331827
0.032	excluded	10	0.0111111111111111	0.0312376946532666	-0.0090154724310444
0.032	excluded	11	0.0166666666666667	0.0361873787709471	-0.00285404543761378
0.032	excluded	12	0.00814814814814815	0.0256884491579373	-0.00939215286164103
0.032	excluded	13	0.0251851851851852	0.044285054730731	0.00608531563963937
0.064	excluded	1	-0.0248148148148148	-0.00496598380403206	-0.0446636458255976
0.064	excluded	8	0.0222222222222222	0.0478088148312506	-0.0033643703868062
0.064	excluded	9	0.0492592592592592	0.0707771084233245	0.027741410095194
0.064	excluded	10	-0.00222222222222222	0.0167347047271828	-0.0211791491716273
0.064	excluded	11	0.0244444444444444	0.0477966665798133	0.00109222230907557
0.064	excluded	12	0.0111111111111111	0.0305820680928527	-0.0083598458706305
0.064	excluded	13	0.0359259259259259	0.0572130414993799	0.014638810352472
0.128	excluded	1	-0.00148148148148148	0.0182291430738331	-0.0211921060367961
0.128	excluded	9	-0.00481481481481481	0.0180529688145777	-0.0276825984442073
0.128	excluded	10	-0.00814814814814815	0.0143847767896229	-0.0306810730859192
0.128	excluded	11	0.00740740740740741	0.0292029585897553	-0.0143881437749405
0.128	excluded	12	0.0285185185185185	0.0478997966192818	0.00913724041775524
0.128	excluded	13	0.0281481481481481	0.0507404805258672	0.00555581577042906
0.512	excluded	1	-0.01	0.0112642731399244	-0.0312642731399244
0.512	excluded	10	0.0351851851851852	0.05167121392594	0.0186991564444303
0.512	excluded	11	-0.000740740740740741	0.0194449541220057	-0.0209264356034871
0.512	excluded	12	-0.00814814814814815	0.0145718499750215	-0.0308681462713178
0.512	excluded	13	0.00481481481481481	0.0229940345176114	-0.0133644048879818
2.048	excluded	1	-0.00851851851851852	0.0114649157339524	-0.0285019527709895
0.032	forward	2	0.0303703703703704	0.0468945111081304	0.0138462296326103
0.032	forward	3	0.0637037037037037	0.0860532507589871	0.0413541566484203
0.032	forward	4	-0.0222222222222222	0.00226547400085954	-0.046709918445304
0.064	forward	2	0.0133333333333333	0.0321820300682989	-0.00551536340163224
0.064	forward	3	0.0514814814814815	0.0757849873159404	0.0271779756470225
0.064	forward	4	-0.0074074074074074	0.0172722370804659	-0.0320870518952807
0.128	forward	2	0.0277777777777778	0.0452785966046782	0.0102769589508773
0.128	forward	3	0.0751851851851852	0.0975097291574693	0.052860641212901
0.128	forward	4	-0.01	0.0150029980565647	-0.0350029980565647
0.512	forward	2	0.042962962962963	0.0634825702154184	0.0224433557105075
0.512	forward	3	0.19037037037037	0.21368698485601	0.167053755884731
0.512	forward	4	0.158148148148148	0.187996218595429	0.128300077700867
0.512	forward	5	-0.0262962962962963	0.000933141612880165	-0.0535257342054727
2.048	forward	2	0.0459259259259259	0.0661360701958933	0.0257157816559586
2.048	forward	3	0.208518518518518	0.227613770541308	0.189423266495729
2.048	forward	4	0.291481481481481	0.311344524208927	0.271618438754036
2.048	forward	5	0.281111111111111	0.30169431859525	0.260527903626972
2.048	forward	6	0.186666666666667	0.210712478322775	0.162620855010558
2.048	forward	7	0.0681481481481481	0.0896919366416639	0.0466043596546324
