# Supplementary material for: Dynamics of fMRI patterns reflect sub-second activation sequences and reveal replay in human visual cortex
Source: Nat Commun. 2021 Mar 19;12:1795. doi: 10.1038/s41467-021-21970-2 (PMC7979874; doi:10.1038/s41467-021-21970-2)
Supplement: Supplementary file 4 — Source Data [file 41467_2021_21970_MOESM4_ESM.zip › sourcedata/source_data_figure_s4b.csv]

id	stim	seq_tr	mean_probability
sub-01	cat	1	0.146822400810709
sub-01	cat	2	0.0748504107647369
sub-01	cat	3	0.351493657009168
sub-01	cat	4	0.668273508183117
sub-01	cat	5	0.566748525739256
sub-01	cat	6	0.263675543507837
sub-01	cat	7	0.147939842239775
sub-01	chair	1	0.0506229797843159
sub-01	chair	2	0.0725147460468309
sub-01	chair	3	0.361355540952809
sub-01	chair	4	0.759311983979732
sub-01	chair	5	0.503730330990291
sub-01	chair	6	0.214064139854701
sub-01	chair	7	0.0640883128715334
sub-01	face	1	0.0202029826651116
sub-01	face	2	0.0357986144060914
sub-01	face	3	0.355364953938633
sub-01	face	4	0.741293519425054
sub-01	face	5	0.69471849541665
sub-01	face	6	0.325868981579198
sub-01	face	7	0.103849652205756
sub-01	house	1	0.0512651868895979
sub-01	house	2	0.0743290375184102
sub-01	house	3	0.463270423644408
sub-01	house	4	0.752335113385449
sub-01	house	5	0.577400530609132
sub-01	house	6	0.229018230365708
sub-01	house	7	0.0865797573969417
sub-01	shoe	1	0.0188123212005191
sub-01	shoe	2	0.0681024359153895
sub-01	shoe	3	0.490742214222385
sub-01	shoe	4	0.709485190430704
sub-01	shoe	5	0.48301391326327
sub-01	shoe	6	0.197592958043842
sub-01	shoe	7	0.0930927424109435
sub-02	cat	1	0.143841210755349
sub-02	cat	2	0.0903968452885754
sub-02	cat	3	0.455604004820725
sub-02	cat	4	0.622675487351199
sub-02	cat	5	0.319664251073713
sub-02	cat	6	0.113475933634283
sub-02	cat	7	0.0607049491339491
sub-02	chair	1	0.13230952740222
sub-02	chair	2	0.171613719048864
sub-02	chair	3	0.527955351441693
sub-02	chair	4	0.498305957456721
sub-02	chair	5	0.238980502902971
sub-02	chair	6	0.113384753917311
sub-02	chair	7	0.0853513858446974
sub-02	face	1	0.0445293933542221
sub-02	face	2	0.132231227197725
sub-02	face	3	0.475876516509272
sub-02	face	4	0.617576482914994
sub-02	face	5	0.361268307124217
sub-02	face	6	0.147589822904289
sub-02	face	7	0.0522543815066912
sub-02	house	1	0.0840697635619095
sub-02	house	2	0.173680103000889
sub-02	house	3	0.624617538378329
sub-02	house	4	0.642982455743922
sub-02	house	5	0.317923991055709
sub-02	house	6	0.148109962762866
sub-02	house	7	0.0609768186580749
sub-02	shoe	1	0.0204337434319067
sub-02	shoe	2	0.105421528130944
sub-02	shoe	3	0.54196291071598
sub-02	shoe	4	0.679080966494563
sub-02	shoe	5	0.294033605334549
sub-02	shoe	6	0.100322083498751
sub-02	shoe	7	0.0415358925351149
sub-03	cat	1	0.127346403341077
sub-03	cat	2	0.0858571953859901
sub-03	cat	3	0.277212132002752
sub-03	cat	4	0.388911709351689
sub-03	cat	5	0.332221049662478
sub-03	cat	6	0.159115731000376
sub-03	cat	7	0.0912866393170398
sub-03	chair	1	0.107698228616061
sub-03	chair	2	0.118373110420504
sub-03	chair	3	0.26072745194207
sub-03	chair	4	0.432269136661435
sub-03	chair	5	0.352192799225248
sub-03	chair	6	0.225502073731323
sub-03	chair	7	0.0685281744106139
sub-03	face	1	0.0547531319729565
sub-03	face	2	0.080748228608361
sub-03	face	3	0.243413781947298
sub-03	face	4	0.535832669207578
sub-03	face	5	0.53139806656047
sub-03	face	6	0.232922704745589
sub-03	face	7	0.0504102436314438
sub-03	house	1	0.0371894868255986
sub-03	house	2	0.074728410670196
sub-03	house	3	0.303669049360877
sub-03	house	4	0.67158917084193
sub-03	house	5	0.551596907466928
sub-03	house	6	0.220723628542255
sub-03	house	7	0.0556199818855499
sub-03	shoe	1	0.0815517686900928
sub-03	shoe	2	0.121855774228422
sub-03	shoe	3	0.290769505299115
sub-03	shoe	4	0.451627131132627
sub-03	shoe	5	0.434022816498654
sub-03	shoe	6	0.274370436233052
sub-03	shoe	7	0.160096737434078
sub-04	cat	1	0.127440707699588
sub-04	cat	2	0.0649292011461577
sub-04	cat	3	0.21747646646768
sub-04	cat	4	0.414781212629081
sub-04	cat	5	0.448262972527789
sub-04	cat	6	0.346014011347092
sub-04	cat	7	0.181495999798332
sub-04	chair	1	0.0655331609604855
sub-04	chair	2	0.100966529599418
sub-04	chair	3	0.250115334707983
sub-04	chair	4	0.4405316547507
sub-04	chair	5	0.489146463373452
sub-04	chair	6	0.335745506970923
sub-04	chair	7	0.214475254821994
sub-04	face	1	0.0777896661333213
sub-04	face	2	0.120479318342994
sub-04	face	3	0.233695348871729
sub-04	face	4	0.382413662673475
sub-04	face	5	0.395892209801412
sub-04	face	6	0.307050565278101
sub-04	face	7	0.227912924077114
sub-04	house	1	0.0346989431083585
sub-04	house	2	0.0377086629307925
sub-04	house	3	0.310356478267818
sub-04	house	4	0.690707374390486
sub-04	house	5	0.603296603727603
sub-04	house	6	0.364867241226995
sub-04	house	7	0.156808116516624
sub-04	shoe	1	0.0289856714750943
sub-04	shoe	2	0.046536318668894
sub-04	shoe	3	0.231087285581733
sub-04	shoe	4	0.511599346736243
sub-04	shoe	5	0.503517511529745
sub-04	shoe	6	0.340320633462839
sub-04	shoe	7	0.181343645437172
sub-05	cat	1	0.172239081473568
sub-05	cat	2	0.178597616486644
sub-05	cat	3	0.342436237157938
sub-05	cat	4	0.61046983297509
sub-05	cat	5	0.50785826683496
sub-05	cat	6	0.238935393581377
sub-05	cat	7	0.0619274379236483
sub-05	chair	1	0.0282901614872376
sub-05	chair	2	0.0887900430995503
sub-05	chair	3	0.417870558006842
sub-05	chair	4	0.677232747277748
sub-05	chair	5	0.506314418755684
sub-05	chair	6	0.236930019418124
sub-05	chair	7	0.0841118611908116
sub-05	face	1	0.0242009799864663
sub-05	face	2	0.0731576043285152
sub-05	face	3	0.275511516979647
sub-05	face	4	0.644071801735806
sub-05	face	5	0.564810627491062
sub-05	face	6	0.336613405612968
sub-05	face	7	0.0915920497369679
sub-05	house	1	0.05141997600176
sub-05	house	2	0.0571728379008747
sub-05	house	3	0.410551812484541
sub-05	house	4	0.703880336572421
sub-05	house	5	0.633837951518475
sub-05	house	6	0.295081674313001
sub-05	house	7	0.0820253587091477
sub-05	shoe	1	0.0945539762730874
sub-05	shoe	2	0.0855884040610486
sub-05	shoe	3	0.360122141496672
sub-05	shoe	4	0.57694306666853
sub-05	shoe	5	0.485173782129641
sub-05	shoe	6	0.289003983193996
sub-05	shoe	7	0.166327622809508
sub-06	cat	1	0.126349124961444
sub-06	cat	2	0.196649884683471
sub-06	cat	3	0.363174996929411
sub-06	cat	4	0.56226700330777
sub-06	cat	5	0.402513578931818
sub-06	cat	6	0.153199613827735
sub-06	cat	7	0.116543703728293
sub-06	chair	1	0.089199785249514
sub-06	chair	2	0.130013562647185
sub-06	chair	3	0.405196170075928
sub-06	chair	4	0.466260438068767
sub-06	chair	5	0.249720395675202
sub-06	chair	6	0.108990693238231
sub-06	chair	7	0.0628745799753802
sub-06	face	1	0.0718065323309941
sub-06	face	2	0.0916380498049574
sub-06	face	3	0.376768760019234
sub-06	face	4	0.539687781586833
sub-06	face	5	0.288476747537133
sub-06	face	6	0.146451561285674
sub-06	face	7	0.0574459884105644
sub-06	house	1	0.0485604538382933
sub-06	house	2	0.0998850223216026
sub-06	house	3	0.572795747981198
sub-06	house	4	0.722659372110879
sub-06	house	5	0.35418115541484
sub-06	house	6	0.128575455311902
sub-06	house	7	0.0436469278767004
sub-06	shoe	1	0.0442916429869026
sub-06	shoe	2	0.089978892290394
sub-06	shoe	3	0.523953095090249
sub-06	shoe	4	0.664453231697532
sub-06	shoe	5	0.415190147048732
sub-06	shoe	6	0.146849326375907
sub-06	shoe	7	0.0544107801722351
sub-07	cat	1	0.140273755872552
sub-07	cat	2	0.13346166889238
sub-07	cat	3	0.358560860949897
sub-07	cat	4	0.547009402278744
sub-07	cat	5	0.517093034850273
sub-07	cat	6	0.235762883822338
sub-07	cat	7	0.0655454223716156
sub-07	chair	1	0.0880187164658058
sub-07	chair	2	0.096724657971545
sub-07	chair	3	0.351988987274288
sub-07	chair	4	0.609252626358586
sub-07	chair	5	0.45160303711215
sub-07	chair	6	0.214142339542197
sub-07	chair	7	0.116392803095136
sub-07	face	1	0.0452328351952639
sub-07	face	2	0.0416041991740734
sub-07	face	3	0.254453814102779
sub-07	face	4	0.484519490576677
sub-07	face	5	0.380207105451438
sub-07	face	6	0.218583301147814
sub-07	face	7	0.0573381842403717
sub-07	house	1	0.0454870063512297
sub-07	house	2	0.14834732543363
sub-07	house	3	0.494697409215451
sub-07	house	4	0.654870783914931
sub-07	house	5	0.45153760896961
sub-07	house	6	0.217826587548305
sub-07	house	7	0.0568479329560671
sub-07	shoe	1	0.0374718873259472
sub-07	shoe	2	0.030713545557824
sub-07	shoe	3	0.351673889549171
sub-07	shoe	4	0.550132386320249
sub-07	shoe	5	0.382963413905818
sub-07	shoe	6	0.235168824203969
sub-07	shoe	7	0.120887152880177
sub-08	cat	1	0.0970330771992041
sub-08	cat	2	0.104395305349662
sub-08	cat	3	0.258019052492263
sub-08	cat	4	0.35660130332675
sub-08	cat	5	0.258876253672169
sub-08	cat	6	0.0935515052093446
sub-08	cat	7	0.0751222346458149
sub-08	chair	1	0.0645553816831688
sub-08	chair	2	0.140554821061447
sub-08	chair	3	0.305573625099585
sub-08	chair	4	0.286624293623917
sub-08	chair	5	0.190646513870955
sub-08	chair	6	0.149618713402772
sub-08	chair	7	0.112049966007667
sub-08	face	1	0.0855613010329883
sub-08	face	2	0.0985568456147126
sub-08	face	3	0.276925568609378
sub-08	face	4	0.343684865210166
sub-08	face	5	0.224155957616738
sub-08	face	6	0.0751030381464
sub-08	face	7	0.0821406946300898
sub-08	house	1	0.0619929656175832
sub-08	house	2	0.108237680272163
sub-08	house	3	0.293262139591778
sub-08	house	4	0.478234545753212
sub-08	house	5	0.3023927774125
sub-08	house	6	0.0729075125661011
sub-08	house	7	0.102053223335183
sub-08	shoe	1	0.0708805880725156
sub-08	shoe	2	0.11872550767966
sub-08	shoe	3	0.265421639692067
sub-08	shoe	4	0.324832623476205
sub-08	shoe	5	0.180438813669396
sub-08	shoe	6	0.141184930968516
sub-08	shoe	7	0.109324783956443
sub-09	cat	1	0.100151184165485
sub-09	cat	2	0.157444890299089
sub-09	cat	3	0.492950018883282
sub-09	cat	4	0.658631053628493
sub-09	cat	5	0.335971193173732
sub-09	cat	6	0.0927527840871186
sub-09	cat	7	0.0788114880979749
sub-09	chair	1	0.113609475633904
sub-09	chair	2	0.117777626193687
sub-09	chair	3	0.326323460644682
sub-09	chair	4	0.567631918141988
sub-09	chair	5	0.300829179313583
sub-09	chair	6	0.0573886434126596
sub-09	chair	7	0.0690876638632091
sub-09	face	1	0.0405469256279317
sub-09	face	2	0.175722392469649
sub-09	face	3	0.457746246992344
sub-09	face	4	0.669774693102082
sub-09	face	5	0.372202010146846
sub-09	face	6	0.109117594855094
sub-09	face	7	0.0818637344275195
sub-09	house	1	0.0937539961944011
sub-09	house	2	0.16708848915235
sub-09	house	3	0.585840189425919
sub-09	house	4	0.747158531754114
sub-09	house	5	0.290081897125939
sub-09	house	6	0.0903680251639804
sub-09	house	7	0.045857466737329
sub-09	shoe	1	0.050241162967463
sub-09	shoe	2	0.136908304181091
sub-09	shoe	3	0.42927086546425
sub-09	shoe	4	0.559982327540658
sub-09	shoe	5	0.286029613600208
sub-09	shoe	6	0.0741496177883195
sub-09	shoe	7	0.0796049745335281
sub-10	cat	1	0.0920107707061843
sub-10	cat	2	0.103768095739601
sub-10	cat	3	0.317154277464567
sub-10	cat	4	0.502934752449137
sub-10	cat	5	0.420412138207248
sub-10	cat	6	0.213368261524093
sub-10	cat	7	0.119488178252555
sub-10	chair	1	0.104172537838306
sub-10	chair	2	0.146526325846291
sub-10	chair	3	0.267485591334773
sub-10	chair	4	0.386704868326205
sub-10	chair	5	0.381645887906636
sub-10	chair	6	0.230951268095003
sub-10	chair	7	0.183198068891614
sub-10	face	1	0.0710151904859829
sub-10	face	2	0.0863676321505949
sub-10	face	3	0.22605109481751
sub-10	face	4	0.479101000718192
sub-10	face	5	0.454614946575027
sub-10	face	6	0.216541289406552
sub-10	face	7	0.120812804856709
sub-10	house	1	0.0607211158406616
sub-10	house	2	0.095132787527776
sub-10	house	3	0.306466308983082
sub-10	house	4	0.546468517155534
sub-10	house	5	0.502701854743253
sub-10	house	6	0.267907368305709
sub-10	house	7	0.127714403854927
sub-10	shoe	1	0.0445425250203802
sub-10	shoe	2	0.0891396891605593
sub-10	shoe	3	0.27765519336855
sub-10	shoe	4	0.460545034718246
sub-10	shoe	5	0.345260716701791
sub-10	shoe	6	0.223954115049213
sub-10	shoe	7	0.134620194391327
sub-11	cat	1	0.0949379649733814
sub-11	cat	2	0.138583812846731
sub-11	cat	3	0.390441002286121
sub-11	cat	4	0.510607950313851
sub-11	cat	5	0.280749190892358
sub-11	cat	6	0.130865228316937
sub-11	cat	7	0.103087768642847
sub-11	chair	1	0.120731674588828
sub-11	chair	2	0.118005469751869
sub-11	chair	3	0.366397175187533
sub-11	chair	4	0.467702783467158
sub-11	chair	5	0.251123011210556
sub-11	chair	6	0.136199031392713
sub-11	chair	7	0.0999736183335243
sub-11	face	1	0.112099369450434
sub-11	face	2	0.216869667323456
sub-11	face	3	0.357215730614775
sub-11	face	4	0.499563345554847
sub-11	face	5	0.275856138736032
sub-11	face	6	0.108616612659916
sub-11	face	7	0.113527533568423
sub-11	house	1	0.0865959547652227
sub-11	house	2	0.128853747628692
sub-11	house	3	0.426086687522192
sub-11	house	4	0.529222989790046
sub-11	house	5	0.309962931062221
sub-11	house	6	0.163013511411196
sub-11	house	7	0.0920469139037486
sub-11	shoe	1	0.116176346673988
sub-11	shoe	2	0.148007413959387
sub-11	shoe	3	0.315293973792922
sub-11	shoe	4	0.378547733415054
sub-11	shoe	5	0.283371982988814
sub-11	shoe	6	0.128899086837858
sub-11	shoe	7	0.10800980371361
sub-12	cat	1	0.0575639502803595
sub-12	cat	2	0.0861549271585734
sub-12	cat	3	0.341510697530477
sub-12	cat	4	0.478575770110677
sub-12	cat	5	0.320282125171146
sub-12	cat	6	0.157502984544774
sub-12	cat	7	0.0811945245966256
sub-12	chair	1	0.0731499209501301
sub-12	chair	2	0.140820483314632
sub-12	chair	3	0.432205232659601
sub-12	chair	4	0.391959485020179
sub-12	chair	5	0.264792437217153
sub-12	chair	6	0.225191127545188
sub-12	chair	7	0.116560883325797
sub-12	face	1	0.0501199346053264
sub-12	face	2	0.0914620682870694
sub-12	face	3	0.379469128792271
sub-12	face	4	0.59746876478791
sub-12	face	5	0.427671155422617
sub-12	face	6	0.19072251976714
sub-12	face	7	0.128442063992078
sub-12	house	1	0.113816468917828
sub-12	house	2	0.16599522023832
sub-12	house	3	0.377764752301445
sub-12	house	4	0.408465982097683
sub-12	house	5	0.271126575128505
sub-12	house	6	0.121098717303011
sub-12	house	7	0.0699131937788273
sub-12	shoe	1	0.100046083089728
sub-12	shoe	2	0.176363807764274
sub-12	shoe	3	0.356637643867587
sub-12	shoe	4	0.314317892823831
sub-12	shoe	5	0.234796105070818
sub-12	shoe	6	0.157192084907077
sub-12	shoe	7	0.122216832821586
sub-13	cat	1	0.135521329800715
sub-13	cat	2	0.109456967911677
sub-13	cat	3	0.377404247913131
sub-13	cat	4	0.586296945286384
sub-13	cat	5	0.443634407222159
sub-13	cat	6	0.102775246181582
sub-13	cat	7	0.0290131263671021
sub-13	chair	1	0.0577914748514778
sub-13	chair	2	0.105457028227671
sub-13	chair	3	0.324263147273383
sub-13	chair	4	0.560021072054946
sub-13	chair	5	0.389440303855628
sub-13	chair	6	0.105097689977192
sub-13	chair	7	0.0363316995559248
sub-13	face	1	0.0156652857341457
sub-13	face	2	0.0700571120926575
sub-13	face	3	0.365163045416672
sub-13	face	4	0.711508097815678
sub-13	face	5	0.493916652326122
sub-13	face	6	0.15677976203458
sub-13	face	7	0.0224894955739954
sub-13	house	1	0.0567975207714474
sub-13	house	2	0.101175399473348
sub-13	house	3	0.481987741582989
sub-13	house	4	0.706341966197
sub-13	house	5	0.475951773264381
sub-13	house	6	0.17430439462325
sub-13	house	7	0.0513576662821633
sub-13	shoe	1	0.0977317180944798
sub-13	shoe	2	0.116528701945371
sub-13	shoe	3	0.364511989476274
sub-13	shoe	4	0.55085907827059
sub-13	shoe	5	0.431482718544531
sub-13	shoe	6	0.162744230670363
sub-13	shoe	7	0.104875546694751
sub-14	cat	1	0.127519165103929
sub-14	cat	2	0.092554007131133
sub-14	cat	3	0.139270749671806
sub-14	cat	4	0.236269100028533
sub-14	cat	5	0.250046256991408
sub-14	cat	6	0.22298335662366
sub-14	cat	7	0.173968076488928
sub-14	chair	1	0.160530618966758
sub-14	chair	2	0.18338598351844
sub-14	chair	3	0.181616719611442
sub-14	chair	4	0.255938317435477
sub-14	chair	5	0.198371756618169
sub-14	chair	6	0.122484759634117
sub-14	chair	7	0.126417209911431
sub-14	face	1	0.0329127367962553
sub-14	face	2	0.0937495310748605
sub-14	face	3	0.293019381325929
sub-14	face	4	0.4185969349088
sub-14	face	5	0.339495816979244
sub-14	face	6	0.217554520960272
sub-14	face	7	0.11089251279319
sub-14	house	1	0.121371695077286
sub-14	house	2	0.109974800377624
sub-14	house	3	0.315132147513747
sub-14	house	4	0.477481138514156
sub-14	house	5	0.306846465123752
sub-14	house	6	0.196606204224497
sub-14	house	7	0.150263867679751
sub-14	shoe	1	0.176570203250591
sub-14	shoe	2	0.130311987244242
sub-14	shoe	3	0.167770446691709
sub-14	shoe	4	0.198335045610582
sub-14	shoe	5	0.191330582974948
sub-14	shoe	6	0.203611883778549
sub-14	shoe	7	0.150341851163362
sub-15	cat	1	0.0778491616743658
sub-15	cat	2	0.0777934771986969
sub-15	cat	3	0.456925456357181
sub-15	cat	4	0.751446209321829
sub-15	cat	5	0.4500945581919
sub-15	cat	6	0.109022824443294
sub-15	cat	7	0.0135360325351828
sub-15	chair	1	0.0354823238745875
sub-15	chair	2	0.116228192536824
sub-15	chair	3	0.411685729591649
sub-15	chair	4	0.630349930875769
sub-15	chair	5	0.440362729396958
sub-15	chair	6	0.125692962013411
sub-15	chair	7	0.0527991359239332
sub-15	face	1	0.0664266965091034
sub-15	face	2	0.119091501290637
sub-15	face	3	0.383555988621395
sub-15	face	4	0.664117178249193
sub-15	face	5	0.388245596373221
sub-15	face	6	0.0568373998003171
sub-15	face	7	0.0329759774609302
sub-15	house	1	0.050946912190482
sub-15	house	2	0.111541661899612
sub-15	house	3	0.550911125731159
sub-15	house	4	0.734302124928978
sub-15	house	5	0.402047372221436
sub-15	house	6	0.0772945448327262
sub-15	house	7	0.0118755118629383
sub-15	shoe	1	0.05863615571719
sub-15	shoe	2	0.160675945209859
sub-15	shoe	3	0.508276445623731
sub-15	shoe	4	0.693372446656299
sub-15	shoe	5	0.357643582523587
sub-15	shoe	6	0.106516516149341
sub-15	shoe	7	0.0131925422949151
sub-16	cat	1	0.0686154599369021
sub-16	cat	2	0.0852187622568952
sub-16	cat	3	0.319177341437154
sub-16	cat	4	0.492978597015365
sub-16	cat	5	0.401254545340426
sub-16	cat	6	0.317661753341529
sub-16	cat	7	0.190279399688326
sub-16	chair	1	0.0891418392400519
sub-16	chair	2	0.0914940042136613
sub-16	chair	3	0.277134546267631
sub-16	chair	4	0.396269681921302
sub-16	chair	5	0.354339532169893
sub-16	chair	6	0.265646523976346
sub-16	chair	7	0.157843454891122
sub-16	face	1	0.103456303106106
sub-16	face	2	0.0821388703875478
sub-16	face	3	0.266102527326247
sub-16	face	4	0.39675378203105
sub-16	face	5	0.390313304544107
sub-16	face	6	0.290731104979255
sub-16	face	7	0.152096207067366
sub-16	house	1	0.0880424872385824
sub-16	house	2	0.120352735689037
sub-16	house	3	0.369978532868054
sub-16	house	4	0.522405834622323
sub-16	house	5	0.409175004129722
sub-16	house	6	0.295524554378773
sub-16	house	7	0.154947533149651
sub-16	shoe	1	0.112302453768203
sub-16	shoe	2	0.1553447227172
sub-16	shoe	3	0.298167737297506
sub-16	shoe	4	0.390369462652636
sub-16	shoe	5	0.382731013956769
sub-16	shoe	6	0.250520891791877
sub-16	shoe	7	0.187946668437688
sub-17	cat	1	0.124401553968667
sub-17	cat	2	0.1548628405456
sub-17	cat	3	0.411363551824458
sub-17	cat	4	0.677339808022531
sub-17	cat	5	0.566588229255011
sub-17	cat	6	0.10514004642204
sub-17	cat	7	0.0227343729992995
sub-17	chair	1	0.0276829435065831
sub-17	chair	2	0.0914509277516241
sub-17	chair	3	0.375741261653246
sub-17	chair	4	0.677153391854885
sub-17	chair	5	0.55713608123425
sub-17	chair	6	0.261451360531937
sub-17	chair	7	0.0704971684880365
sub-17	face	1	0.0271968102231931
sub-17	face	2	0.0734866790060704
sub-17	face	3	0.408750754987163
sub-17	face	4	0.719785179903504
sub-17	face	5	0.528262955039412
sub-17	face	6	0.153458714673279
sub-17	face	7	0.0217560814822565
sub-17	house	1	0.0386378744224404
sub-17	house	2	0.0355190948838434
sub-17	house	3	0.472928206412673
sub-17	house	4	0.875806790789271
sub-17	house	5	0.682941920872098
sub-17	house	6	0.15961540085031
sub-17	house	7	0.0242778133704093
sub-17	shoe	1	0.0339419785492466
sub-17	shoe	2	0.0692586994927128
sub-17	shoe	3	0.367171152009752
sub-17	shoe	4	0.725383258076697
sub-17	shoe	5	0.58545948209096
sub-17	shoe	6	0.211379739484286
sub-17	shoe	7	0.0404450554851824
sub-18	cat	1	0.113411504944857
sub-18	cat	2	0.0937391248285341
sub-18	cat	3	0.329481262446657
sub-18	cat	4	0.614991762688707
sub-18	cat	5	0.524983886372903
sub-18	cat	6	0.239689401569414
sub-18	cat	7	0.0988850594284311
sub-18	chair	1	0.0927315500748842
sub-18	chair	2	0.108294041247279
sub-18	chair	3	0.325684602563161
sub-18	chair	4	0.506358247993594
sub-18	chair	5	0.51856957710569
sub-18	chair	6	0.274418601894025
sub-18	chair	7	0.139316607685343
sub-18	face	1	0.0494679644122469
sub-18	face	2	0.0566689748904731
sub-18	face	3	0.330877582666379
sub-18	face	4	0.521501245937808
sub-18	face	5	0.548174778320675
sub-18	face	6	0.35134497141721
sub-18	face	7	0.092245472773621
sub-18	house	1	0.0420680824028157
sub-18	house	2	0.125131947230985
sub-18	house	3	0.453829306739973
sub-18	house	4	0.666909267229364
sub-18	house	5	0.572672834317788
sub-18	house	6	0.290761765114192
sub-18	house	7	0.127833754463327
sub-18	shoe	1	0.0666736549949133
sub-18	shoe	2	0.129986771993487
sub-18	shoe	3	0.40538235004267
sub-18	shoe	4	0.578064848684786
sub-18	shoe	5	0.496993960549039
sub-18	shoe	6	0.284014889802617
sub-18	shoe	7	0.195513811016837
sub-19	cat	1	0.117033091927784
sub-19	cat	2	0.0625116367314349
sub-19	cat	3	0.202155977141257
sub-19	cat	4	0.546783758337366
sub-19	cat	5	0.530514135314364
sub-19	cat	6	0.336467313834012
sub-19	cat	7	0.125470729352228
sub-19	chair	1	0.104459576987362
sub-19	chair	2	0.11240218547358
sub-19	chair	3	0.280324446049981
sub-19	chair	4	0.484257576407693
sub-19	chair	5	0.489133960564717
sub-19	chair	6	0.249818577590332
sub-19	chair	7	0.129995614176108
sub-19	face	1	0.0659216428932342
sub-19	face	2	0.0485776646927622
sub-19	face	3	0.264422858663696
sub-19	face	4	0.599485418043555
sub-19	face	5	0.494349781700787
sub-19	face	6	0.30900081079356
sub-19	face	7	0.0839363999998223
sub-19	house	1	0.0384302394551642
sub-19	house	2	0.0819480894402822
sub-19	house	3	0.409062192764552
sub-19	house	4	0.744151338379278
sub-19	house	5	0.619400422136733
sub-19	house	6	0.21837370498765
sub-19	house	7	0.0528228379276653
sub-19	shoe	1	0.0515687239268912
sub-19	shoe	2	0.0655823916674077
sub-19	shoe	3	0.318517878930787
sub-19	shoe	4	0.600263179833457
sub-19	shoe	5	0.575831627360356
sub-19	shoe	6	0.21767895337212
sub-19	shoe	7	0.0817945790815032
sub-20	cat	1	0.0731938706668059
sub-20	cat	2	0.111444865373491
sub-20	cat	3	0.507978776582471
sub-20	cat	4	0.600377909488471
sub-20	cat	5	0.332722909594136
sub-20	cat	6	0.0828461566528496
sub-20	cat	7	0.0424400266693075
sub-20	chair	1	0.0352786904967986
sub-20	chair	2	0.110204371632344
sub-20	chair	3	0.467501437176402
sub-20	chair	4	0.634822129831649
sub-20	chair	5	0.280478188967925
sub-20	chair	6	0.115194807377234
sub-20	chair	7	0.0358517976947398
sub-20	face	1	0.0582403717602831
sub-20	face	2	0.132562313449932
sub-20	face	3	0.498307012633448
sub-20	face	4	0.634420685964543
sub-20	face	5	0.292721165425919
sub-20	face	6	0.0826595731131749
sub-20	face	7	0.0679541394519774
sub-20	house	1	0.0433515899268197
sub-20	house	2	0.136354939872044
sub-20	house	3	0.536277603486331
sub-20	house	4	0.722265400610741
sub-20	house	5	0.293349526768328
sub-20	house	6	0.073140414745207
sub-20	house	7	0.0587383945572072
sub-20	shoe	1	0.0413686188310897
sub-20	shoe	2	0.124609330278679
sub-20	shoe	3	0.648716720059329
sub-20	shoe	4	0.623394567046286
sub-20	shoe	5	0.306751336681356
sub-20	shoe	6	0.135409994046643
sub-20	shoe	7	0.0669380717442833
sub-21	cat	1	0.0934956973175964
sub-21	cat	2	0.092523505287941
sub-21	cat	3	0.351745181488746
sub-21	cat	4	0.491702596850982
sub-21	cat	5	0.393147483944029
sub-21	cat	6	0.204566499558671
sub-21	cat	7	0.117690814678799
sub-21	chair	1	0.0863600068351448
sub-21	chair	2	0.127793774975719
sub-21	chair	3	0.241202510308852
sub-21	chair	4	0.427348551650543
sub-21	chair	5	0.279338309608891
sub-21	chair	6	0.205447329497873
sub-21	chair	7	0.182183995181803
sub-21	face	1	0.0666383676385142
sub-21	face	2	0.114546328475481
sub-21	face	3	0.338011891014143
sub-21	face	4	0.526000426399595
sub-21	face	5	0.339637109567424
sub-21	face	6	0.16853340676768
sub-21	face	7	0.112047111817556
sub-21	house	1	0.0806088349810748
sub-21	house	2	0.123312129271728
sub-21	house	3	0.468256739339175
sub-21	house	4	0.586827647764841
sub-21	house	5	0.449945424099271
sub-21	house	6	0.224583504923043
sub-21	house	7	0.0936160024996595
sub-21	shoe	1	0.040345212248365
sub-21	shoe	2	0.084796762301562
sub-21	shoe	3	0.364834356208847
sub-21	shoe	4	0.489208999768692
sub-21	shoe	5	0.370913672554834
sub-21	shoe	6	0.197954095660855
sub-21	shoe	7	0.17223809453031
sub-22	cat	1	0.0704488390750485
sub-22	cat	2	0.070017826109673
sub-22	cat	3	0.314834738646171
sub-22	cat	4	0.565693752600112
sub-22	cat	5	0.545681533989299
sub-22	cat	6	0.324220666147241
sub-22	cat	7	0.0631460915319752
sub-22	chair	1	0.132879630758662
sub-22	chair	2	0.142821957192806
sub-22	chair	3	0.316640262176419
sub-22	chair	4	0.533032046790484
sub-22	chair	5	0.483377954095893
sub-22	chair	6	0.222843563563155
sub-22	chair	7	0.0936815580504731
sub-22	face	1	0.0528808425279755
sub-22	face	2	0.078578280505412
sub-22	face	3	0.285044820153459
sub-22	face	4	0.466947497562964
sub-22	face	5	0.503123315120469
sub-22	face	6	0.24374928595511
sub-22	face	7	0.0692186971843836
sub-22	house	1	0.0314804521960978
sub-22	house	2	0.0708513550839177
sub-22	house	3	0.452846507175014
sub-22	house	4	0.759415781403533
sub-22	house	5	0.600263187683696
sub-22	house	6	0.224495092722935
sub-22	house	7	0.0366494884831411
sub-22	shoe	1	0.0606155010296474
sub-22	shoe	2	0.0495313007581262
sub-22	shoe	3	0.289617670569939
sub-22	shoe	4	0.601131751027044
sub-22	shoe	5	0.537571971696904
sub-22	shoe	6	0.23191753861829
sub-22	shoe	7	0.0863196812906334
sub-23	cat	1	0.0427763936445183
sub-23	cat	2	0.12050669791979
sub-23	cat	3	0.478598405873271
sub-23	cat	4	0.703328078930854
sub-23	cat	5	0.395772118570944
sub-23	cat	6	0.159817946576826
sub-23	cat	7	0.0611010439962342
sub-23	chair	1	0.0898315064159857
sub-23	chair	2	0.155068494790797
sub-23	chair	3	0.501271544068296
sub-23	chair	4	0.528942977258853
sub-23	chair	5	0.30131833420285
sub-23	chair	6	0.153606060784979
sub-23	chair	7	0.0845154245294729
sub-23	face	1	0.0595999126722535
sub-23	face	2	0.10727475643837
sub-23	face	3	0.510130581391392
sub-23	face	4	0.662523093669088
sub-23	face	5	0.38386766146587
sub-23	face	6	0.176782971874246
sub-23	face	7	0.100400504389899
sub-23	house	1	0.0670566434955803
sub-23	house	2	0.195578589451652
sub-23	house	3	0.627843823307136
sub-23	house	4	0.770562195368491
sub-23	house	5	0.414189263707997
sub-23	house	6	0.161283715180056
sub-23	house	7	0.0517341581647974
sub-23	shoe	1	0.0835758901914042
sub-23	shoe	2	0.15269820786547
sub-23	shoe	3	0.466599901176015
sub-23	shoe	4	0.620403399350155
sub-23	shoe	5	0.369110936201759
sub-23	shoe	6	0.189690352960654
sub-23	shoe	7	0.0851771142279738
sub-25	cat	1	0.0907786372555172
sub-25	cat	2	0.12049756343886
sub-25	cat	3	0.286906905979431
sub-25	cat	4	0.428825829154598
sub-25	cat	5	0.408679411473395
sub-25	cat	6	0.187391432181966
sub-25	cat	7	0.0872970633194565
sub-25	chair	1	0.108587779847362
sub-25	chair	2	0.114812560379307
sub-25	chair	3	0.270569072596172
sub-25	chair	4	0.441218529511758
sub-25	chair	5	0.339393690912433
sub-25	chair	6	0.22832389052877
sub-25	chair	7	0.138129549086264
sub-25	face	1	0.045794684835183
sub-25	face	2	0.0894152082085924
sub-25	face	3	0.285989254188725
sub-25	face	4	0.477909598652233
sub-25	face	5	0.472907182648977
sub-25	face	6	0.251926277910519
sub-25	face	7	0.098556106234087
sub-25	house	1	0.0468476384228335
sub-25	house	2	0.0670387424591501
sub-25	house	3	0.329597327222106
sub-25	house	4	0.702861979471033
sub-25	house	5	0.589762096944688
sub-25	house	6	0.274252496107329
sub-25	house	7	0.0648728215451984
sub-25	shoe	1	0.0679580493659482
sub-25	shoe	2	0.0603600040962211
sub-25	shoe	3	0.221833457861707
sub-25	shoe	4	0.40726567023879
sub-25	shoe	5	0.408807460271919
sub-25	shoe	6	0.328786798420749
sub-25	shoe	7	0.150667507364808
sub-26	cat	1	0.0303137632458753
sub-26	cat	2	0.108101565032551
sub-26	cat	3	0.599406566604961
sub-26	cat	4	0.723229704096523
sub-26	cat	5	0.359521124740783
sub-26	cat	6	0.0846775027620634
sub-26	cat	7	0.0329846819460101
sub-26	chair	1	0.0499841981593074
sub-26	chair	2	0.110966190070763
sub-26	chair	3	0.612378254834607
sub-26	chair	4	0.75647578613288
sub-26	chair	5	0.290906708934881
sub-26	chair	6	0.0825404591169648
sub-26	chair	7	0.0382240300568654
sub-26	face	1	0.0732310338159194
sub-26	face	2	0.13946312356103
sub-26	face	3	0.614274041775671
sub-26	face	4	0.726306811014104
sub-26	face	5	0.38478012078862
sub-26	face	6	0.153911561680368
sub-26	face	7	0.0464428519753982
sub-26	house	1	0.0626190125200821
sub-26	house	2	0.195196691024082
sub-26	house	3	0.722527594895553
sub-26	house	4	0.804865304112162
sub-26	house	5	0.373660128014981
sub-26	house	6	0.0832573538213816
sub-26	house	7	0.0430460484925652
sub-26	shoe	1	0.0783805102898725
sub-26	shoe	2	0.195990263672299
sub-26	shoe	3	0.620572831376033
sub-26	shoe	4	0.664576114182227
sub-26	shoe	5	0.283039080293799
sub-26	shoe	6	0.100965669441508
sub-26	shoe	7	0.0993106302906423
sub-27	cat	1	0.149356932440155
sub-27	cat	2	0.108886759097044
sub-27	cat	3	0.44023047328717
sub-27	cat	4	0.629622609337396
sub-27	cat	5	0.405998960224884
sub-27	cat	6	0.177920359876397
sub-27	cat	7	0.142368547894337
sub-27	chair	1	0.050777725164924
sub-27	chair	2	0.118806826509118
sub-27	chair	3	0.419601337939339
sub-27	chair	4	0.526012357602491
sub-27	chair	5	0.28963702368511
sub-27	chair	6	0.143034776118738
sub-27	chair	7	0.0628985608048635
sub-27	face	1	0.0537358252914816
sub-27	face	2	0.0924662247919303
sub-27	face	3	0.521081651460576
sub-27	face	4	0.66116367886286
sub-27	face	5	0.370053408780839
sub-27	face	6	0.105311278671415
sub-27	face	7	0.0484663310128196
sub-27	house	1	0.0545024263939042
sub-27	house	2	0.121115662572354
sub-27	house	3	0.536496480686131
sub-27	house	4	0.686505258870774
sub-27	house	5	0.388884613547909
sub-27	house	6	0.108027752304334
sub-27	house	7	0.0664879366085838
sub-27	shoe	1	0.0596615826814877
sub-27	shoe	2	0.193072120059958
sub-27	shoe	3	0.518066985813299
sub-27	shoe	4	0.521131586989681
sub-27	shoe	5	0.302151289749678
sub-27	shoe	6	0.153674878021828
sub-27	shoe	7	0.135452937523793
sub-28	cat	1	0.0831180797055875
sub-28	cat	2	0.112478403848798
sub-28	cat	3	0.401923050350073
sub-28	cat	4	0.643985140553275
sub-28	cat	5	0.416848901876902
sub-28	cat	6	0.118336132160556
sub-28	cat	7	0.0689308064587548
sub-28	chair	1	0.13051141271875
sub-28	chair	2	0.174151867308803
sub-28	chair	3	0.369349941421304
sub-28	chair	4	0.596447797365267
sub-28	chair	5	0.331506719266463
sub-28	chair	6	0.112510160873445
sub-28	chair	7	0.0621980139823722
sub-28	face	1	0.101571662501944
sub-28	face	2	0.131008022948951
sub-28	face	3	0.386651600029518
sub-28	face	4	0.580682469487633
sub-28	face	5	0.27989885268843
sub-28	face	6	0.113915698412757
sub-28	face	7	0.0314441464880102
sub-28	house	1	0.0572640418386509
sub-28	house	2	0.0896323401241488
sub-28	house	3	0.488566203073739
sub-28	house	4	0.660775002974614
sub-28	house	5	0.449851166419806
sub-28	house	6	0.15025657010158
sub-28	house	7	0.0659155382286871
sub-28	shoe	1	0.0842353359375088
sub-28	shoe	2	0.125652834572409
sub-28	shoe	3	0.494204522159512
sub-28	shoe	4	0.601823407481458
sub-28	shoe	5	0.345532126587039
sub-28	shoe	6	0.177472556084715
sub-28	shoe	7	0.0919283442985425
sub-29	cat	1	0.108746922931491
sub-29	cat	2	0.100733648222898
sub-29	cat	3	0.189692276637731
sub-29	cat	4	0.363893604966799
sub-29	cat	5	0.382437770899935
sub-29	cat	6	0.252844116389623
sub-29	cat	7	0.0843592349884257
sub-29	chair	1	0.077945727461035
sub-29	chair	2	0.123997004583682
sub-29	chair	3	0.190112901816424
sub-29	chair	4	0.319060349569152
sub-29	chair	5	0.279028017137139
sub-29	chair	6	0.237615540626387
sub-29	chair	7	0.173194756319452
sub-29	face	1	0.0838525554123436
sub-29	face	2	0.105201660008717
sub-29	face	3	0.228583264511397
sub-29	face	4	0.40214368503491
sub-29	face	5	0.277482616350448
sub-29	face	6	0.266475404517861
sub-29	face	7	0.10698251756606
sub-29	house	1	0.0804398197811216
sub-29	house	2	0.085300897239096
sub-29	house	3	0.297880860686037
sub-29	house	4	0.503800887164369
sub-29	house	5	0.438904497220358
sub-29	house	6	0.251535872999772
sub-29	house	7	0.146073274513153
sub-29	shoe	1	0.100926402026132
sub-29	shoe	2	0.105332559132846
sub-29	shoe	3	0.211662326748982
sub-29	shoe	4	0.323294230564733
sub-29	shoe	5	0.33448946209632
sub-29	shoe	6	0.184972735156862
sub-29	shoe	7	0.11468027057205
sub-30	cat	1	0.0702085051925273
sub-30	cat	2	0.103526207715303
sub-30	cat	3	0.276817697146776
sub-30	cat	4	0.488590775008933
sub-30	cat	5	0.433864338464808
sub-30	cat	6	0.282330287621874
sub-30	cat	7	0.165425355644516
sub-30	chair	1	0.0842353863122284
sub-30	chair	2	0.11941310347152
sub-30	chair	3	0.248612545953471
sub-30	chair	4	0.342515494216057
sub-30	chair	5	0.356318982182002
sub-30	chair	6	0.250445112652399
sub-30	chair	7	0.130248338823306
sub-30	face	1	0.0718082299923991
sub-30	face	2	0.106445463444905
sub-30	face	3	0.300569394028171
sub-30	face	4	0.484475685231583
sub-30	face	5	0.431274527787295
sub-30	face	6	0.276407461507098
sub-30	face	7	0.186308608397956
sub-30	house	1	0.0364813000902362
sub-30	house	2	0.0882221745614024
sub-30	house	3	0.395120748161899
sub-30	house	4	0.583301910667778
sub-30	house	5	0.492268174498614
sub-30	house	6	0.322223845157147
sub-30	house	7	0.170335314001313
sub-30	shoe	1	0.0604412378977934
sub-30	shoe	2	0.0771688355692392
sub-30	shoe	3	0.26806936920565
sub-30	shoe	4	0.444030593645315
sub-30	shoe	5	0.404731735031148
sub-30	shoe	6	0.258667094744568
sub-30	shoe	7	0.159331211188291
sub-32	cat	1	0.0701505897280324
sub-32	cat	2	0.0502747247605445
sub-32	cat	3	0.286392238357677
sub-32	cat	4	0.419994775681183
sub-32	cat	5	0.468379618507629
sub-32	cat	6	0.316363015077785
sub-32	cat	7	0.180841015433069
sub-32	chair	1	0.0725645718273018
sub-32	chair	2	0.0705896943555872
sub-32	chair	3	0.18233586395408
sub-32	chair	4	0.30293084633822
sub-32	chair	5	0.305486256132612
sub-32	chair	6	0.261786703666152
sub-32	chair	7	0.152111234029802
sub-32	face	1	0.1051465284741
sub-32	face	2	0.0947523874662289
sub-32	face	3	0.249550995533653
sub-32	face	4	0.345914452685179
sub-32	face	5	0.368386839591564
sub-32	face	6	0.288721071539318
sub-32	face	7	0.16731818112224
sub-32	house	1	0.0744885642885955
sub-32	house	2	0.0850617183786075
sub-32	house	3	0.337226499688125
sub-32	house	4	0.531527881318746
sub-32	house	5	0.526956361723266
sub-32	house	6	0.294119130732541
sub-32	house	7	0.106429236110027
sub-32	shoe	1	0.0781990414657826
sub-32	shoe	2	0.103171145089729
sub-32	shoe	3	0.237088922362775
sub-32	shoe	4	0.364047411934988
sub-32	shoe	5	0.392148695762324
sub-32	shoe	6	0.294436860141066
sub-32	shoe	7	0.222452913919895
sub-33	cat	1	0.0975969553533552
sub-33	cat	2	0.078972379587661
sub-33	cat	3	0.330486254401425
sub-33	cat	4	0.602971725520655
sub-33	cat	5	0.511736235045116
sub-33	cat	6	0.30983412378707
sub-33	cat	7	0.186971551942887
sub-33	chair	1	0.0836710866486092
sub-33	chair	2	0.129400488834947
sub-33	chair	3	0.382050832238791
sub-33	chair	4	0.499964825659352
sub-33	chair	5	0.416092785840693
sub-33	chair	6	0.277608600110352
sub-33	chair	7	0.0965151466843628
sub-33	face	1	0.041957893323635
sub-33	face	2	0.077525471789397
sub-33	face	3	0.321312310640235
sub-33	face	4	0.424626702788317
sub-33	face	5	0.359826445030301
sub-33	face	6	0.177590874333948
sub-33	face	7	0.121104502981595
sub-33	house	1	0.0745921905086984
sub-33	house	2	0.092116219327373
sub-33	house	3	0.458674867522978
sub-33	house	4	0.675127531425166
sub-33	house	5	0.477316512753044
sub-33	house	6	0.232661374074838
sub-33	house	7	0.075819710970714
sub-33	shoe	1	0.0566821732196526
sub-33	shoe	2	0.135807112949735
sub-33	shoe	3	0.418024632129391
sub-33	shoe	4	0.520411766202437
sub-33	shoe	5	0.368559345624196
sub-33	shoe	6	0.318809122431674
sub-33	shoe	7	0.19953203853688
sub-34	cat	1	0.0896741353679058
sub-34	cat	2	0.0754654308006863
sub-34	cat	3	0.388872411821
sub-34	cat	4	0.708917009460633
sub-34	cat	5	0.522901657941418
sub-34	cat	6	0.24930926196655
sub-34	cat	7	0.0712566682689431
sub-34	chair	1	0.0670990582626028
sub-34	chair	2	0.0922326682747945
sub-34	chair	3	0.357542506565604
sub-34	chair	4	0.620445337130765
sub-34	chair	5	0.455796604704227
sub-34	chair	6	0.223030605477022
sub-34	chair	7	0.0882503594133343
sub-34	face	1	0.0709140521220094
sub-34	face	2	0.101651507481009
sub-34	face	3	0.387131804431379
sub-34	face	4	0.548063817189339
sub-34	face	5	0.485124406005211
sub-34	face	6	0.239575878944753
sub-34	face	7	0.101819412898833
sub-34	house	1	0.0728001705252682
sub-34	house	2	0.118077091891087
sub-34	house	3	0.495160674353535
sub-34	house	4	0.702881707959678
sub-34	house	5	0.46654937332494
sub-34	house	6	0.177041800150282
sub-34	house	7	0.0712759957646001
sub-34	shoe	1	0.0701877058070607
sub-34	shoe	2	0.0860543039777181
sub-34	shoe	3	0.475943346609903
sub-34	shoe	4	0.572481855117006
sub-34	shoe	5	0.440056554702064
sub-34	shoe	6	0.21992955295868
sub-34	shoe	7	0.0706381678813117
sub-35	cat	1	0.0521603688743718
sub-35	cat	2	0.0898500380500567
sub-35	cat	3	0.311339188271116
sub-35	cat	4	0.525807765022508
sub-35	cat	5	0.386954478270474
sub-35	cat	6	0.222431091456945
sub-35	cat	7	0.0841982737546449
sub-35	chair	1	0.0280931641075486
sub-35	chair	2	0.0654348991355406
sub-35	chair	3	0.353740193468905
sub-35	chair	4	0.625640414120371
sub-35	chair	5	0.414844975192283
sub-35	chair	6	0.156956176711095
sub-35	chair	7	0.0679581559355004
sub-35	face	1	0.0970541048463995
sub-35	face	2	0.0820920289625205
sub-35	face	3	0.326835425928726
sub-35	face	4	0.564576464875153
sub-35	face	5	0.353014384482807
sub-35	face	6	0.180970331219587
sub-35	face	7	0.110431597435027
sub-35	house	1	0.0747617550786227
sub-35	house	2	0.0827928366853484
sub-35	house	3	0.403322422965701
sub-35	house	4	0.624684949260187
sub-35	house	5	0.522355940501413
sub-35	house	6	0.225395009409064
sub-35	house	7	0.063057102712517
sub-35	shoe	1	0.0780780187323802
sub-35	shoe	2	0.0896675481994206
sub-35	shoe	3	0.369319572595493
sub-35	shoe	4	0.547597119303836
sub-35	shoe	5	0.499773063915197
sub-35	shoe	6	0.194827366066751
sub-35	shoe	7	0.129600953527145
sub-36	cat	1	0.0798481064740223
sub-36	cat	2	0.118251798650454
sub-36	cat	3	0.342006706221943
sub-36	cat	4	0.477341023747071
sub-36	cat	5	0.421476138386672
sub-36	cat	6	0.215582016809493
sub-36	cat	7	0.144897656693558
sub-36	chair	1	0.0500540695040627
sub-36	chair	2	0.0473558246915916
sub-36	chair	3	0.300730183665333
sub-36	chair	4	0.50653479381384
sub-36	chair	5	0.403900420619436
sub-36	chair	6	0.239857257050978
sub-36	chair	7	0.124025619202836
sub-36	face	1	0.0755499746263859
sub-36	face	2	0.0692089876235936
sub-36	face	3	0.319027067488322
sub-36	face	4	0.527904292165052
sub-36	face	5	0.486232058421918
sub-36	face	6	0.278418836514683
sub-36	face	7	0.201201230376056
sub-36	house	1	0.0730887655202562
sub-36	house	2	0.0741868384962121
sub-36	house	3	0.36389909399407
sub-36	house	4	0.636082381525962
sub-36	house	5	0.477425663754731
sub-36	house	6	0.226510528359295
sub-36	house	7	0.124550337775481
sub-36	shoe	1	0.0517463426066613
sub-36	shoe	2	0.0635691847283416
sub-36	shoe	3	0.368626427921957
sub-36	shoe	4	0.562709265724441
sub-36	shoe	5	0.370835591596868
sub-36	shoe	6	0.220684577251481
sub-36	shoe	7	0.0795698483797172
sub-38	cat	1	0.0966229261553587
sub-38	cat	2	0.111129710356566
sub-38	cat	3	0.305355664985499
sub-38	cat	4	0.52035715413764
sub-38	cat	5	0.510953352246285
sub-38	cat	6	0.3146283743718
sub-38	cat	7	0.16361627877687
sub-38	chair	1	0.0561857363152167
sub-38	chair	2	0.0780157289201214
sub-38	chair	3	0.239185284623442
sub-38	chair	4	0.499004694238265
sub-38	chair	5	0.483069808793494
sub-38	chair	6	0.280499250739654
sub-38	chair	7	0.134398230513739
sub-38	face	1	0.0645847910805917
sub-38	face	2	0.097827619698715
sub-38	face	3	0.279148594245208
sub-38	face	4	0.556308409542288
sub-38	face	5	0.569180943033307
sub-38	face	6	0.310023789829048
sub-38	face	7	0.118480874572288
sub-38	house	1	0.0984165812487858
sub-38	house	2	0.11759669801945
sub-38	house	3	0.35371401115193
sub-38	house	4	0.603392791783366
sub-38	house	5	0.556289086540475
sub-38	house	6	0.310574487134176
sub-38	house	7	0.101256766557046
sub-38	shoe	1	0.0659064730045999
sub-38	shoe	2	0.073743590942404
sub-38	shoe	3	0.228328974833003
sub-38	shoe	4	0.500355844698575
sub-38	shoe	5	0.455288023980225
sub-38	shoe	6	0.31845243235572
sub-38	shoe	7	0.148584175187089
sub-39	cat	1	0.0646213895159582
sub-39	cat	2	0.068241399587933
sub-39	cat	3	0.379359549213019
sub-39	cat	4	0.65091920918977
sub-39	cat	5	0.524678319007143
sub-39	cat	6	0.191584595886007
sub-39	cat	7	0.0503213608581879
sub-39	chair	1	0.0190012209222283
sub-39	chair	2	0.0891160926536311
sub-39	chair	3	0.431651075948465
sub-39	chair	4	0.649446242105936
sub-39	chair	5	0.511952156624306
sub-39	chair	6	0.190994597249147
sub-39	chair	7	0.035240018844925
sub-39	face	1	0.033706765865659
sub-39	face	2	0.0792905867914829
sub-39	face	3	0.406001254754324
sub-39	face	4	0.646450805753348
sub-39	face	5	0.463920884879265
sub-39	face	6	0.180562141274678
sub-39	face	7	0.0684929906742276
sub-39	house	1	0.117169306166561
sub-39	house	2	0.14185472411308
sub-39	house	3	0.325970079172942
sub-39	house	4	0.608396978521686
sub-39	house	5	0.553968587203539
sub-39	house	6	0.171854151828208
sub-39	house	7	0.0535662011791514
sub-39	shoe	1	0.0448940889205928
sub-39	shoe	2	0.139403811939996
sub-39	shoe	3	0.416426662012993
sub-39	shoe	4	0.632645630317235
sub-39	shoe	5	0.438314656777018
sub-39	shoe	6	0.215101043314046
sub-39	shoe	7	0.115537224495398
