# Supplementary material for: Dynamics of fMRI patterns reflect sub-second activation sequences and reveal replay in human visual cortex
Source: Nat Commun. 2021 Mar 19;12:1795. doi: 10.1038/s41467-021-21970-2 (PMC7979874; doi:10.1038/s41467-021-21970-2)
Supplement: Supplementary file 4 — Source Data [file 41467_2021_21970_MOESM4_ESM.zip › sourcedata/source_data_figure_s2b.csv]

id	seq_tr	class	stim	mean_prob	current_stim
sub-01	1	cat	face	20.9804830718272	0
sub-01	2	cat	face	24.6718571489194	0
sub-01	3	cat	face	15.5595529097055	0
sub-01	4	cat	face	21.5082745348348	0
sub-01	5	cat	face	21.2133146214854	0
sub-01	6	cat	face	25.461621519068	0
sub-01	7	cat	face	18.439709994083	0
sub-01	1	cat	cat	23.5109117980792	1
sub-01	2	cat	cat	26.7709396437137	1
sub-01	3	cat	cat	19.9237349283426	1
sub-01	4	cat	cat	25.5316998203125	1
sub-01	5	cat	cat	22.8551396774604	1
sub-01	6	cat	cat	21.0762652495467	1
sub-01	7	cat	cat	25.1961988263417	1
sub-01	1	cat	house	19.3254139157973	0
sub-01	2	cat	house	21.6995403452203	0
sub-01	3	cat	house	25.1929045651221	0
sub-01	4	cat	house	20.7350032694441	0
sub-01	5	cat	house	19.6143529450959	0
sub-01	6	cat	house	22.2622013639155	0
sub-01	7	cat	house	30.6181873277256	0
sub-01	1	cat	chair	17.5948584636568	0
sub-01	2	cat	chair	24.1501999977983	0
sub-01	3	cat	chair	34.9940605416019	0
sub-01	4	cat	chair	27.4558038954989	0
sub-01	5	cat	chair	20.9347177235356	0
sub-01	6	cat	chair	20.441090534004	0
sub-01	7	cat	chair	21.5441477716333	0
sub-01	1	cat	shoe	28.7230531422632	0
sub-01	2	cat	shoe	18.9583484185034	0
sub-01	3	cat	shoe	24.1575958624682	0
sub-01	4	cat	shoe	19.1627627295745	0
sub-01	5	cat	shoe	24.0151821282802	0
sub-01	6	cat	shoe	24.1150134411315	0
sub-01	7	cat	shoe	22.8434352793833	0
sub-01	1	chair	face	26.577207391951	0
sub-01	2	chair	face	29.5112798773526	0
sub-01	3	chair	face	23.3815720563871	0
sub-01	4	chair	face	20.7289674716003	0
sub-01	5	chair	face	25.450961496899	0
sub-01	6	chair	face	24.985839741288	0
sub-01	7	chair	face	23.5010916467128	0
sub-01	1	chair	cat	25.9065510215096	0
sub-01	2	chair	cat	23.63366421231	0
sub-01	3	chair	cat	28.9170009701622	0
sub-01	4	chair	cat	22.2140583783226	0
sub-01	5	chair	cat	24.9924725936127	0
sub-01	6	chair	cat	16.518102039823	0
sub-01	7	chair	cat	26.2372863642659	0
sub-01	1	chair	house	28.645524557241	0
sub-01	2	chair	house	30.5526893967678	0
sub-01	3	chair	house	25.9712639770538	0
sub-01	4	chair	house	22.4522816365003	0
sub-01	5	chair	house	26.5844199205586	0
sub-01	6	chair	house	22.3623367784485	0
sub-01	7	chair	house	27.0695768891499	0
sub-01	1	chair	chair	25.7381692670387	1
sub-01	2	chair	chair	24.5701232346793	1
sub-01	3	chair	chair	25.8098092852493	1
sub-01	4	chair	chair	24.9039723850197	1
sub-01	5	chair	chair	22.6826676111309	1
sub-01	6	chair	chair	18.7294427631829	1
sub-01	7	chair	chair	20.6393752904429	1
sub-01	1	chair	shoe	21.2746371714764	0
sub-01	2	chair	shoe	27.9426448072339	0
sub-01	3	chair	shoe	30.4968955407667	0
sub-01	4	chair	shoe	22.9490535344539	0
sub-01	5	chair	shoe	28.5299782389289	0
sub-01	6	chair	shoe	28.2884905918963	0
sub-01	7	chair	shoe	23.5310554179722	0
sub-01	1	face	face	24.2422550841363	1
sub-01	2	face	face	17.4163545560181	1
sub-01	3	face	face	19.8720840668573	1
sub-01	4	face	face	27.9561543329688	1
sub-01	5	face	face	25.8984648272454	1
sub-01	6	face	face	28.7509844188746	1
sub-01	7	face	face	29.6806229896324	1
sub-01	1	face	cat	24.0513224184452	0
sub-01	2	face	cat	19.7857145314725	0
sub-01	3	face	cat	30.9006146405608	0
sub-01	4	face	cat	28.02748163328	0
sub-01	5	face	cat	26.1152028208671	0
sub-01	6	face	cat	29.4794309869978	0
sub-01	7	face	cat	26.7150194360711	0
sub-01	1	face	house	20.8984932315252	0
sub-01	2	face	house	23.0004867493229	0
sub-01	3	face	house	28.1879631188153	0
sub-01	4	face	house	23.7197786846152	0
sub-01	5	face	house	26.5468790481775	0
sub-01	6	face	house	26.3826188255054	0
sub-01	7	face	house	25.0503731004486	0
sub-01	1	face	chair	28.5646118777187	0
sub-01	2	face	chair	33.1960796756703	0
sub-01	3	face	chair	25.9782117136525	0
sub-01	4	face	chair	20.9627205186731	0
sub-01	5	face	chair	25.877314951794	0
sub-01	6	face	chair	25.71784661791	0
sub-01	7	face	chair	27.1422881300384	0
sub-01	1	face	shoe	32.0085307477109	0
sub-01	2	face	shoe	27.3337113523207	0
sub-01	3	face	shoe	21.977454073631	0
sub-01	4	face	shoe	24.8475196309992	0
sub-01	5	face	shoe	27.7413196342989	0
sub-01	6	face	shoe	20.5121385563502	0
sub-01	7	face	shoe	25.7265034548749	0
sub-01	1	house	face	24.2825997365524	0
sub-01	2	house	face	27.6635510328653	0
sub-01	3	house	face	25.7797204187392	0
sub-01	4	house	face	29.0890886583282	0
sub-01	5	house	face	18.8930754949595	0
sub-01	6	house	face	22.328762564411	0
sub-01	7	house	face	18.0776606964468	0
sub-01	1	house	cat	19.4139831076048	0
sub-01	2	house	cat	23.7639904395949	0
sub-01	3	house	cat	20.0625346009884	0
sub-01	4	house	cat	19.4684327083993	0
sub-01	5	house	cat	21.1908710078039	0
sub-01	6	house	cat	22.4551914659896	0
sub-01	7	house	cat	26.2605737753921	0
sub-01	1	house	house	24.7202219425327	1
sub-01	2	house	house	16.8113952467606	1
sub-01	3	house	house	19.9711022790561	1
sub-01	4	house	house	28.1342447776131	1
sub-01	5	house	house	25.9881370420209	1
sub-01	6	house	house	30.7797202906371	1
sub-01	7	house	house	27.1882486084502	1
sub-01	1	house	chair	25.4208199869071	0
sub-01	2	house	chair	23.7249759707648	0
sub-01	3	house	chair	18.0453406845254	0
sub-01	4	house	chair	19.1490680648075	0
sub-01	5	house	chair	24.5828920092408	0
sub-01	6	house	chair	25.4302319404855	0
sub-01	7	house	chair	29.3506603671755	0
sub-01	1	house	shoe	21.9088581219966	0
sub-01	2	house	shoe	24.0450467291875	0
sub-01	3	house	shoe	26.4016151220973	0
sub-01	4	house	shoe	20.8446359253453	0
sub-01	5	house	shoe	20.1597180645887	0
sub-01	6	house	shoe	24.8178115994719	0
sub-01	7	house	shoe	24.5136552780898	0
sub-01	1	shoe	face	27.1805746697074	0
sub-01	2	shoe	face	21.3441943639387	0
sub-01	3	shoe	face	29.6531743695078	0
sub-01	4	shoe	face	26.8367381534207	0
sub-01	5	shoe	face	31.7073683227958	0
sub-01	6	shoe	face	24.4278921826285	0
sub-01	7	shoe	face	29.2882199227632	0
sub-01	1	shoe	cat	24.3628330345361	0
sub-01	2	shoe	cat	27.3695655649018	0
sub-01	3	shoe	cat	24.2194120665651	0
sub-01	4	shoe	cat	28.1247712021947	0
sub-01	5	shoe	cat	25.7688816872277	0
sub-01	6	shoe	cat	18.3646237376495	0
sub-01	7	shoe	cat	26.2734233079601	0
sub-01	1	shoe	house	27.5284015732902	0
sub-01	2	shoe	house	25.3846995732622	0
sub-01	3	shoe	house	22.8638376207456	0
sub-01	4	shoe	house	29.7288918345342	0
sub-01	5	shoe	house	26.0623228272942	0
sub-01	6	shoe	house	22.623622563655	0
sub-01	7	shoe	house	20.6929526557938	0
sub-01	1	shoe	chair	29.6373664440326	0
sub-01	2	shoe	chair	21.8383344508669	0
sub-01	3	shoe	chair	17.7886130446392	0
sub-01	4	shoe	chair	29.0286168614638	0
sub-01	5	shoe	chair	20.7320184874925	0
sub-01	6	shoe	chair	28.2896664221272	0
sub-01	7	shoe	chair	24.021195418383	0
sub-01	1	shoe	shoe	30.8743990736001	1
sub-01	2	shoe	shoe	24.3387355657101	1
sub-01	3	shoe	shoe	17.115364826813	1
sub-01	4	shoe	shoe	20.1367435443634	1
sub-01	5	shoe	shoe	21.5255656083286	1
sub-01	6	shoe	shoe	21.5193584194988	1
sub-01	7	shoe	shoe	21.7153371153476	1
sub-02	1	cat	face	20.9930029227318	0
sub-02	2	cat	face	27.5765042941411	0
sub-02	3	cat	face	30.9969466177787	0
sub-02	4	cat	face	28.0882686160567	0
sub-02	5	cat	face	20.9129648378697	0
sub-02	6	cat	face	27.123765547916	0
sub-02	7	cat	face	23.3558857067786	0
sub-02	1	cat	chair	31.937185973532	0
sub-02	2	cat	chair	22.8339540289003	0
sub-02	3	cat	chair	23.0354931923859	0
sub-02	4	cat	chair	22.1581898585403	0
sub-02	5	cat	chair	32.0457445639937	0
sub-02	6	cat	chair	24.7570273834632	0
sub-02	7	cat	chair	21.1921239631779	0
sub-02	1	cat	house	29.877028779959	0
sub-02	2	cat	house	22.0434067624756	0
sub-02	3	cat	house	28.7818773276587	0
sub-02	4	cat	house	22.2187018030902	0
sub-02	5	cat	house	22.5878328230306	0
sub-02	6	cat	house	25.3441585312419	0
sub-02	7	cat	house	30.1852880931761	0
sub-02	1	cat	cat	18.0619285108573	1
sub-02	2	cat	cat	23.3270355075981	1
sub-02	3	cat	cat	20.2475886187735	1
sub-02	4	cat	cat	21.8747505118182	1
sub-02	5	cat	cat	25.3799324763569	1
sub-02	6	cat	cat	26.6597509290408	1
sub-02	7	cat	cat	21.3181788709159	1
sub-02	1	cat	shoe	26.3920106878515	0
sub-02	2	cat	shoe	23.4954818121655	0
sub-02	3	cat	shoe	21.5199544826129	0
sub-02	4	cat	shoe	23.9998965558237	0
sub-02	5	cat	shoe	28.3163557368107	0
sub-02	6	cat	shoe	24.5091973223536	0
sub-02	7	cat	shoe	25.4426373223585	0
sub-02	1	chair	face	21.0523872909187	0
sub-02	2	chair	face	22.7457540435312	0
sub-02	3	chair	face	27.3689077774799	0
sub-02	4	chair	face	25.8034450109343	0
sub-02	5	chair	face	25.3170423849061	0
sub-02	6	chair	face	27.1373258181491	0
sub-02	7	chair	face	27.19545535063	0
sub-02	1	chair	chair	23.9053296289055	1
sub-02	2	chair	chair	20.5867301895905	1
sub-02	3	chair	chair	28.4292015565665	1
sub-02	4	chair	chair	27.2595128998556	1
sub-02	5	chair	chair	24.7794456103864	1
sub-02	6	chair	chair	26.4154227413673	1
sub-02	7	chair	chair	29.509386545137	1
sub-02	1	chair	house	24.98260007874	0
sub-02	2	chair	house	23.8375931645188	0
sub-02	3	chair	house	26.3206051685538	0
sub-02	4	chair	house	24.5988041624284	0
sub-02	5	chair	house	28.6382985003855	0
sub-02	6	chair	house	23.5312501400097	0
sub-02	7	chair	house	22.4958486015925	0
sub-02	1	chair	cat	22.7673901750985	0
sub-02	2	chair	cat	19.9984124002566	0
sub-02	3	chair	cat	25.1800346807745	0
sub-02	4	chair	cat	25.74012951793	0
sub-02	5	chair	cat	27.2338539269787	0
sub-02	6	chair	cat	26.6564703630404	0
sub-02	7	chair	cat	30.3243858017658	0
sub-02	1	chair	shoe	17.2171241674593	0
sub-02	2	chair	shoe	21.8185668125957	0
sub-02	3	chair	shoe	26.0585639650436	0
sub-02	4	chair	shoe	27.1162689392021	0
sub-02	5	chair	shoe	28.1815597075731	0
sub-02	6	chair	shoe	23.7221245024871	0
sub-02	7	chair	shoe	28.0676004365621	0
sub-02	1	face	face	26.310534368969	1
sub-02	2	face	face	19.879272131224	1
sub-02	3	face	face	22.1315795600614	1
sub-02	4	face	face	27.990560717215	1
sub-02	5	face	face	20.3574716220135	1
sub-02	6	face	face	20.8256090050324	1
sub-02	7	face	face	29.8835876449831	1
sub-02	1	face	chair	20.4394720824985	0
sub-02	2	face	chair	27.6997516870931	0
sub-02	3	face	chair	18.665637218562	0
sub-02	4	face	chair	22.1374099141884	0
sub-02	5	face	chair	23.0224087183114	0
sub-02	6	face	chair	23.6129376190483	0
sub-02	7	face	chair	29.4543648903814	0
sub-02	1	face	house	16.2033728177612	0
sub-02	2	face	house	26.3332893607794	0
sub-02	3	face	house	25.7507874943607	0
sub-02	4	face	house	29.1948936436746	0
sub-02	5	face	house	23.4982251644469	0
sub-02	6	face	house	26.2578476354361	0
sub-02	7	face	house	25.0607318502137	0
sub-02	1	face	cat	24.9860826539638	0
sub-02	2	face	cat	28.3097959137225	0
sub-02	3	face	cat	25.8421228907722	0
sub-02	4	face	cat	22.4118672824391	0
sub-02	5	face	cat	24.292624127462	0
sub-02	6	face	cat	26.3546059755265	0
sub-02	7	face	cat	23.0910331132636	0
sub-02	1	face	shoe	25.7401396502498	0
sub-02	2	face	shoe	20.1986934282144	0
sub-02	3	face	shoe	21.3240506529923	0
sub-02	4	face	shoe	23.9805038121144	0
sub-02	5	face	shoe	19.477676180305	0
sub-02	6	face	shoe	26.0087454944346	0
sub-02	7	face	shoe	22.1678366841487	0
sub-02	1	house	face	17.1148067827062	0
sub-02	2	house	face	25.2032700020324	0
sub-02	3	house	face	24.1589582679585	0
sub-02	4	house	face	25.3284508165298	0
sub-02	5	house	face	23.4551255874426	0
sub-02	6	house	face	28.7028667444162	0
sub-02	7	house	face	26.9667374139788	0
sub-02	1	house	chair	21.9822276528247	0
sub-02	2	house	chair	22.7412928192003	0
sub-02	3	house	chair	24.7843409683748	0
sub-02	4	house	chair	26.8202000909395	0
sub-02	5	house	chair	27.2933827966423	0
sub-02	6	house	chair	22.9999807671942	0
sub-02	7	house	chair	20.3696699987008	0
sub-02	1	house	house	27.6813770807085	1
sub-02	2	house	house	28.029660686517	1
sub-02	3	house	house	22.3226640169217	1
sub-02	4	house	house	24.9174608963541	1
sub-02	5	house	house	22.0706586449329	1
sub-02	6	house	house	20.1873449716386	1
sub-02	7	house	house	28.4029189708081	1
sub-02	1	house	cat	29.9555452713666	0
sub-02	2	house	cat	22.3784175534658	0
sub-02	3	house	cat	22.3165849221693	0
sub-02	4	house	cat	23.6552541407773	0
sub-02	5	house	cat	19.8874700224446	0
sub-02	6	house	cat	22.3704938338278	0
sub-02	7	house	cat	24.0195834104999	0
sub-02	1	house	shoe	26.7246269726275	0
sub-02	2	house	shoe	31.4617328344577	0
sub-02	3	house	shoe	31.4582229447543	0
sub-02	4	house	shoe	24.1903306927967	0
sub-02	5	house	shoe	32.9398387001084	0
sub-02	6	house	shoe	23.1383543867687	0
sub-02	7	house	shoe	22.6287143457242	0
sub-02	1	shoe	face	28.0715382602414	0
sub-02	2	shoe	face	30.7599256775657	0
sub-02	3	shoe	face	22.9580449795105	0
sub-02	4	shoe	face	26.6609831282015	0
sub-02	5	shoe	face	25.0585703580685	0
sub-02	6	shoe	face	20.8413408408911	0
sub-02	7	shoe	face	25.6586685076781	0
sub-02	1	shoe	chair	25.9953151385737	0
sub-02	2	shoe	chair	25.7591712010108	0
sub-02	3	shoe	chair	29.3794229059471	0
sub-02	4	shoe	chair	26.3633458745052	0
sub-02	5	shoe	chair	20.0290392542032	0
sub-02	6	shoe	chair	28.1676383575	0
sub-02	7	shoe	chair	18.2820639153128	0
sub-02	1	shoe	house	21.9979651432107	0
sub-02	2	shoe	house	26.550744891588	0
sub-02	3	shoe	house	23.6717606028026	0
sub-02	4	shoe	house	25.0393973554066	0
sub-02	5	shoe	house	21.0862275299986	0
sub-02	6	shoe	house	29.8255428138471	0
sub-02	7	shoe	house	23.6735036439075	0
sub-02	1	shoe	cat	26.7712464718767	0
sub-02	2	shoe	cat	28.6925708742375	0
sub-02	3	shoe	cat	29.0043353346478	0
sub-02	4	shoe	cat	29.2993304539945	0
sub-02	5	shoe	cat	32.2283887040446	0
sub-02	6	shoe	cat	20.3244053302317	0
sub-02	7	shoe	cat	22.8427358505534	0
sub-02	1	shoe	shoe	25.2358290937038	1
sub-02	2	shoe	shoe	25.9551834357767	1
sub-02	3	shoe	shoe	19.0012425443618	1
sub-02	4	shoe	shoe	21.8594193505346	1
sub-02	5	shoe	shoe	25.3933122916594	1
sub-02	6	shoe	shoe	27.5227564378299	1
sub-02	7	shoe	shoe	21.7765761502372	1
sub-03	1	cat	cat	24.4586445298256	1
sub-03	2	cat	cat	21.6882308306574	1
sub-03	3	cat	cat	27.4173933039733	1
sub-03	4	cat	cat	24.9545507824313	1
sub-03	5	cat	cat	21.9612972959352	1
sub-03	6	cat	cat	25.7834495943131	1
sub-03	7	cat	cat	23.0784479578623	1
sub-03	1	cat	face	25.0063566345009	0
sub-03	2	cat	face	23.876766440325	0
sub-03	3	cat	face	28.7635751684921	0
sub-03	4	cat	face	20.9730826578324	0
sub-03	5	cat	face	26.9699950772923	0
sub-03	6	cat	face	23.6180718356841	0
sub-03	7	cat	face	26.031881583879	0
sub-03	1	cat	house	25.0865320656476	0
sub-03	2	cat	house	25.8019360325799	0
sub-03	3	cat	house	24.2041003847287	0
sub-03	4	cat	house	20.9706767686845	0
sub-03	5	cat	house	23.4390083147532	0
sub-03	6	cat	house	24.9851867086871	0
sub-03	7	cat	house	25.170688438003	0
sub-03	1	cat	chair	27.2945133585673	0
sub-03	2	cat	chair	17.033126511907	0
sub-03	3	cat	chair	18.5711977584594	0
sub-03	4	cat	chair	27.3520819721463	0
sub-03	5	cat	chair	25.3846985573338	0
sub-03	6	cat	chair	24.0391567911212	0
sub-03	7	cat	chair	25.1026445179017	0
sub-03	1	cat	shoe	21.1117950205267	0
sub-03	2	cat	shoe	21.3014011938562	0
sub-03	3	cat	shoe	21.8501887204803	0
sub-03	4	cat	shoe	33.003143715428	0
sub-03	5	cat	shoe	22.315719712713	0
sub-03	6	cat	shoe	26.2325894336205	0
sub-03	7	cat	shoe	31.1123140850412	0
sub-03	1	chair	cat	23.8578667225672	0
sub-03	2	chair	cat	23.0673032275289	0
sub-03	3	chair	cat	27.113817638809	0
sub-03	4	chair	cat	33.5430640152223	0
sub-03	5	chair	cat	28.8126238089533	0
sub-03	6	chair	cat	30.1994522629361	0
sub-03	7	chair	cat	27.3239496656677	0
sub-03	1	chair	face	20.1123689016723	0
sub-03	2	chair	face	27.1135844850684	0
sub-03	3	chair	face	31.9759344590076	0
sub-03	4	chair	face	23.5812857266978	0
sub-03	5	chair	face	27.9599929950437	0
sub-03	6	chair	face	23.5497650210256	0
sub-03	7	chair	face	23.7305045325076	0
sub-03	1	chair	house	22.2320615087342	0
sub-03	2	chair	house	23.3997698406673	0
sub-03	3	chair	house	27.4166486505885	0
sub-03	4	chair	house	27.6971127161617	0
sub-03	5	chair	house	27.8373488906246	0
sub-03	6	chair	house	31.3164876247579	0
sub-03	7	chair	house	29.5718264301051	0
sub-03	1	chair	chair	24.0153290513499	1
sub-03	2	chair	chair	25.1357610695453	1
sub-03	3	chair	chair	21.6859891578984	1
sub-03	4	chair	chair	28.248807768344	1
sub-03	5	chair	chair	28.2442519598739	1
sub-03	6	chair	chair	30.220335162727	1
sub-03	7	chair	chair	27.7565948630553	1
sub-03	1	chair	shoe	32.1161137400756	0
sub-03	2	chair	shoe	33.0925267345816	0
sub-03	3	chair	shoe	21.9753560141207	0
sub-03	4	chair	shoe	21.9205673702393	0
sub-03	5	chair	shoe	21.1328435806788	0
sub-03	6	chair	shoe	26.6521579284338	0
sub-03	7	chair	shoe	22.0152153370176	0
sub-03	1	face	cat	30.0191520068934	0
sub-03	2	face	cat	28.8872544380176	0
sub-03	3	face	cat	29.412573511867	0
sub-03	4	face	cat	23.7110402899617	0
sub-03	5	face	cat	32.6594663178125	0
sub-03	6	face	cat	22.8469454344651	0
sub-03	7	face	cat	26.9624028642063	0
sub-03	1	face	face	31.1433498312345	1
sub-03	2	face	face	33.3539782678885	1
sub-03	3	face	face	20.378076352992	1
sub-03	4	face	face	24.4969111254716	1
sub-03	5	face	face	22.0789040447085	1
sub-03	6	face	face	25.5626682193661	1
sub-03	7	face	face	23.9906336635751	1
sub-03	1	face	house	25.3098521194776	0
sub-03	2	face	house	24.9849955060804	0
sub-03	3	face	house	23.6038487947814	0
sub-03	4	face	house	33.1811135760002	0
sub-03	5	face	house	26.1856598765401	0
sub-03	6	face	house	25.058158119176	0
sub-03	7	face	house	28.559603271504	0
sub-03	1	face	chair	29.449064892581	0
sub-03	2	face	chair	19.7386071431419	0
sub-03	3	face	chair	29.5628757529535	0
sub-03	4	face	chair	22.4595671374414	0
sub-03	5	face	chair	28.3624970926264	0
sub-03	6	face	chair	24.7178979151996	0
sub-03	7	face	chair	21.4180657557151	0
sub-03	1	face	shoe	29.7498229632508	0
sub-03	2	face	shoe	27.1119555743032	0
sub-03	3	face	shoe	32.6215466571342	0
sub-03	4	face	shoe	23.3926125366674	0
sub-03	5	face	shoe	30.0842954726815	0
sub-03	6	face	shoe	22.0680352786317	0
sub-03	7	face	shoe	29.7657417039186	0
sub-03	1	house	cat	23.6160835802886	0
sub-03	2	house	cat	29.2841101354055	0
sub-03	3	house	cat	21.3622796519113	0
sub-03	4	house	cat	23.1818058329505	0
sub-03	5	house	cat	24.5700860519816	0
sub-03	6	house	cat	20.858522977062	0
sub-03	7	house	cat	23.4476176842017	0
sub-03	1	house	face	26.1322729735067	0
sub-03	2	house	face	20.2006642793133	0
sub-03	3	house	face	18.1545423468407	0
sub-03	4	house	face	37.8431799793017	0
sub-03	5	house	face	25.0804030103858	0
sub-03	6	house	face	25.5102035563638	0
sub-03	7	house	face	25.7332277378659	0
sub-03	1	house	house	22.5350081773646	1
sub-03	2	house	house	30.4740307099088	1
sub-03	3	house	house	23.4929462549878	1
sub-03	4	house	house	22.2680872423359	1
sub-03	5	house	house	27.9057836341002	1
sub-03	6	house	house	20.9720406058914	1
sub-03	7	house	house	24.9615133691805	1
sub-03	1	house	chair	22.5272122222859	0
sub-03	2	house	chair	24.9176706410975	0
sub-03	3	house	chair	26.2033644550646	0
sub-03	4	house	chair	22.6826944941282	0
sub-03	5	house	chair	18.0403992811955	0
sub-03	6	house	chair	22.7810899371311	0
sub-03	7	house	chair	32.7517983074262	0
sub-03	1	house	shoe	21.7150758346499	0
sub-03	2	house	shoe	26.9893313509073	0
sub-03	3	house	shoe	26.0924913473508	0
sub-03	4	house	shoe	31.7748669952307	0
sub-03	5	house	shoe	23.1062158475484	0
sub-03	6	house	shoe	21.9822552696195	0
sub-03	7	house	shoe	23.5983072509318	0
sub-03	1	shoe	cat	23.2768679275988	0
sub-03	2	shoe	cat	23.1258953925137	0
sub-03	3	shoe	cat	21.8452602572806	0
sub-03	4	shoe	cat	24.945813581839	0
sub-03	5	shoe	cat	27.2048567651292	0
sub-03	6	shoe	cat	26.3680079271186	0
sub-03	7	shoe	cat	29.479121909465	0
sub-03	1	shoe	face	24.0841998093226	0
sub-03	2	shoe	face	24.9037563745287	0
sub-03	3	shoe	face	30.9492771209628	0
sub-03	4	shoe	face	26.3407736915475	0
sub-03	5	shoe	face	17.9361168113311	0
sub-03	6	shoe	face	26.968362571251	0
sub-03	7	shoe	face	23.6555610071185	0
sub-03	1	shoe	house	24.9268593554386	0
sub-03	2	shoe	house	25.7555378778514	0
sub-03	3	shoe	house	27.4938121698382	0
sub-03	4	shoe	house	26.715812706463	0
sub-03	5	shoe	house	25.9451668909504	0
sub-03	6	shoe	house	27.0920314672169	0
sub-03	7	shoe	house	26.8356338881264	0
sub-03	1	shoe	chair	27.8323177881244	0
sub-03	2	shoe	chair	37.5863312736119	0
sub-03	3	shoe	chair	26.0464682194193	0
sub-03	4	shoe	chair	16.5379673798927	0
sub-03	5	shoe	chair	23.7360001444657	0
sub-03	6	shoe	chair	24.5665238532806	0
sub-03	7	shoe	chair	23.4724551643628	0
sub-03	1	shoe	shoe	25.4175753329448	1
sub-03	2	shoe	shoe	20.6945541710152	1
sub-03	3	shoe	shoe	21.8218919718963	1
sub-03	4	shoe	shoe	23.6264959275951	1
sub-03	5	shoe	shoe	32.3160373106437	1
sub-03	6	shoe	shoe	27.6345035385835	1
sub-03	7	shoe	shoe	25.2919021492619	1
sub-04	1	cat	cat	22.770283699829	1
sub-04	2	cat	cat	26.5085278929089	1
sub-04	3	cat	cat	25.4421134019222	1
sub-04	4	cat	cat	21.1012208716737	1
sub-04	5	cat	cat	28.2745233352393	1
sub-04	6	cat	cat	21.1031331092521	1
sub-04	7	cat	cat	24.4312087989842	1
sub-04	1	cat	face	27.6284178665523	0
sub-04	2	cat	face	17.9642871531645	0
sub-04	3	cat	face	27.7837482286058	0
sub-04	4	cat	face	32.177589480987	0
sub-04	5	cat	face	21.827439707085	0
sub-04	6	cat	face	25.7629169308028	0
sub-04	7	cat	face	23.2474227765929	0
sub-04	1	cat	shoe	22.919852563188	0
sub-04	2	cat	shoe	22.069530207115	0
sub-04	3	cat	shoe	24.9687026019656	0
sub-04	4	cat	shoe	21.8021976367574	0
sub-04	5	cat	shoe	25.7828660336044	0
sub-04	6	cat	shoe	23.6335211843996	0
sub-04	7	cat	shoe	27.1346384031175	0
sub-04	1	cat	chair	28.8699984934566	0
sub-04	2	cat	chair	18.8490167612704	0
sub-04	3	cat	chair	21.6528186180227	0
sub-04	4	cat	chair	25.2875981640729	0
sub-04	5	cat	chair	25.0254558039651	0
sub-04	6	cat	chair	23.9283417518429	0
sub-04	7	cat	chair	19.2584644015975	0
sub-04	1	cat	house	21.7016795022743	0
sub-04	2	cat	house	19.5080089841277	0
sub-04	3	cat	house	27.2195614035811	0
sub-04	4	cat	house	18.0799824864247	0
sub-04	5	cat	house	17.9546008250172	0
sub-04	6	cat	house	23.6287008457788	0
sub-04	7	cat	house	24.6659159149862	0
sub-04	1	chair	cat	25.0993891912362	0
sub-04	2	chair	cat	19.2533939080323	0
sub-04	3	chair	cat	28.8456957779426	0
sub-04	4	chair	cat	23.2613483953783	0
sub-04	5	chair	cat	27.1943442126776	0
sub-04	6	chair	cat	19.6038315808469	0
sub-04	7	chair	cat	23.2402381453363	0
sub-04	1	chair	face	18.3298623171363	0
sub-04	2	chair	face	18.8120073360821	0
sub-04	3	chair	face	26.7199408494091	0
sub-04	4	chair	face	16.6436978877071	0
sub-04	5	chair	face	23.4104435588067	0
sub-04	6	chair	face	30.4700572862887	0
sub-04	7	chair	face	23.5402300714316	0
sub-04	1	chair	shoe	22.0571919448263	0
sub-04	2	chair	shoe	17.2948536107606	0
sub-04	3	chair	shoe	20.0689973923784	0
sub-04	4	chair	shoe	26.614292235288	0
sub-04	5	chair	shoe	30.972101008448	0
sub-04	6	chair	shoe	19.6818495520011	0
sub-04	7	chair	shoe	25.7249478082799	0
sub-04	1	chair	chair	24.3637214995375	1
sub-04	2	chair	chair	27.5396329073284	1
sub-04	3	chair	chair	22.3180250549325	1
sub-04	4	chair	chair	24.0915542628642	1
sub-04	5	chair	chair	24.8898265764235	1
sub-04	6	chair	chair	25.6333716259415	1
sub-04	7	chair	chair	23.9883699005051	1
sub-04	1	chair	house	26.4070928983449	0
sub-04	2	chair	house	21.5745640179645	0
sub-04	3	chair	house	24.5876817458014	0
sub-04	4	chair	house	21.6383991800759	0
sub-04	5	chair	house	20.8656918273983	0
sub-04	6	chair	house	18.6167893701692	0
sub-04	7	chair	house	26.505960304028	0
sub-04	1	face	cat	26.850452820743	0
sub-04	2	face	cat	22.3976808111823	0
sub-04	3	face	cat	29.6045003808865	0
sub-04	4	face	cat	32.5647111716668	0
sub-04	5	face	cat	20.0850797743572	0
sub-04	6	face	cat	22.432462346848	0
sub-04	7	face	cat	21.190406881512	0
sub-04	1	face	face	23.0122120844326	1
sub-04	2	face	face	24.8268587176029	1
sub-04	3	face	face	23.5603257403429	1
sub-04	4	face	face	19.3471996036348	1
sub-04	5	face	face	26.5763188357541	1
sub-04	6	face	face	24.5827943423449	1
sub-04	7	face	face	27.7866671406148	1
sub-04	1	face	shoe	26.0186661826021	0
sub-04	2	face	shoe	25.4900803384892	0
sub-04	3	face	shoe	26.6247749286703	0
sub-04	4	face	shoe	22.1257975998618	0
sub-04	5	face	shoe	24.2875513354904	0
sub-04	6	face	shoe	26.1492412102552	0
sub-04	7	face	shoe	17.8664291958643	0
sub-04	1	face	chair	18.7070649933802	0
sub-04	2	face	chair	25.3944604650043	0
sub-04	3	face	chair	26.573353475277	0
sub-04	4	face	chair	15.4057394280891	0
sub-04	5	face	chair	23.8572155662696	0
sub-04	6	face	chair	26.0609740030975	0
sub-04	7	face	chair	30.1718405123157	0
sub-04	1	face	house	21.9979949283358	0
sub-04	2	face	house	29.7287156935092	0
sub-04	3	face	house	17.6610660139864	0
sub-04	4	face	house	21.1031869373389	0
sub-04	5	face	house	28.2176948196389	0
sub-04	6	face	house	24.5540086833943	0
sub-04	7	face	house	22.9000315502528	0
sub-04	1	house	cat	28.5610740768197	0
sub-04	2	house	cat	20.1295687916289	0
sub-04	3	house	cat	20.6950240480662	0
sub-04	4	house	cat	18.7073792415738	0
sub-04	5	house	cat	22.6082275207083	0
sub-04	6	house	cat	20.5838893398991	0
sub-04	7	house	cat	22.2806215392405	0
sub-04	1	house	face	23.8009631802875	0
sub-04	2	house	face	28.0204821683297	0
sub-04	3	house	face	17.3627818113539	0
sub-04	4	house	face	22.1867106732808	0
sub-04	5	house	face	25.4937276754073	0
sub-04	6	house	face	22.0340076653621	0
sub-04	7	house	face	19.0670505688098	0
sub-04	1	house	shoe	19.0819907631012	0
sub-04	2	house	shoe	28.8557605544246	0
sub-04	3	house	shoe	30.8912539469232	0
sub-04	4	house	shoe	21.2243457530443	0
sub-04	5	house	shoe	21.5516791355999	0
sub-04	6	house	shoe	22.3363986085386	0
sub-04	7	house	shoe	22.5291195031821	0
sub-04	1	house	chair	20.1939538370831	0
sub-04	2	house	chair	25.2912016444099	0
sub-04	3	house	chair	24.9132714140525	0
sub-04	4	house	chair	18.872629461235	0
sub-04	5	house	chair	23.8722512050661	0
sub-04	6	house	chair	22.7602183290267	0
sub-04	7	house	chair	23.4301700456005	0
sub-04	1	house	house	25.7169546139125	1
sub-04	2	house	house	18.0838869552853	1
sub-04	3	house	house	24.137627076861	1
sub-04	4	house	house	28.7807044048818	1
sub-04	5	house	house	28.0264435637948	1
sub-04	6	house	house	23.5972576567584	1
sub-04	7	house	house	24.3651814574335	1
sub-04	1	shoe	cat	22.4274351043282	0
sub-04	2	shoe	cat	27.440775943513	0
sub-04	3	shoe	cat	21.6717223961084	0
sub-04	4	shoe	cat	23.1429557402935	0
sub-04	5	shoe	cat	18.4908672344952	0
sub-04	6	shoe	cat	28.352492290183	0
sub-04	7	shoe	cat	25.4806229718726	0
sub-04	1	shoe	face	23.7764586005795	0
sub-04	2	shoe	face	27.6034242721074	0
sub-04	3	shoe	face	23.4370808959897	0
sub-04	4	shoe	face	25.8780507578484	0
sub-04	5	shoe	face	23.8067710754116	0
sub-04	6	shoe	face	19.1530667551402	0
sub-04	7	shoe	face	21.2845991746671	0
sub-04	1	shoe	shoe	25.0516303516238	1
sub-04	2	shoe	shoe	26.1352667664885	1
sub-04	3	shoe	shoe	18.1413697878038	1
sub-04	4	shoe	shoe	29.3574756633101	1
sub-04	5	shoe	shoe	24.5572202583849	1
sub-04	6	shoe	shoe	26.1058622014334	1
sub-04	7	shoe	shoe	26.274961965265	1
sub-04	1	shoe	chair	27.6680850530574	0
sub-04	2	shoe	chair	25.3111452127518	0
sub-04	3	shoe	chair	24.0743270894156	0
sub-04	4	shoe	chair	26.1368438491201	0
sub-04	5	shoe	chair	18.4225689330429	0
sub-04	6	shoe	chair	27.9981100779901	0
sub-04	7	shoe	chair	24.7518509518054	0
sub-04	1	shoe	house	25.5343299651593	0
sub-04	2	shoe	house	21.548858949211	0
sub-04	3	shoe	house	27.1419585192199	0
sub-04	4	shoe	house	18.0518524496907	0
sub-04	5	shoe	house	21.8616026397483	0
sub-04	6	shoe	house	27.1232384053458	0
sub-04	7	shoe	house	26.290543792162	0
sub-05	1	cat	chair	31.3999976765769	0
sub-05	2	cat	chair	31.9320000419199	0
sub-05	3	cat	chair	26.6376671949818	0
sub-05	4	cat	chair	25.5018263478764	0
sub-05	5	cat	chair	28.1703624738401	0
sub-05	6	cat	chair	24.5088301997843	0
sub-05	7	cat	chair	23.8329959109223	0
sub-05	1	cat	cat	26.4453323358733	1
sub-05	2	cat	cat	29.3700505745346	1
sub-05	3	cat	cat	28.2269673460017	1
sub-05	4	cat	cat	19.8970921206703	1
sub-05	5	cat	cat	23.3965870203667	1
sub-05	6	cat	cat	30.9899289382975	1
sub-05	7	cat	cat	29.5861066305508	1
sub-05	1	cat	face	25.8928607988037	0
sub-05	2	cat	face	21.8956887402166	0
sub-05	3	cat	face	27.2647660031745	0
sub-05	4	cat	face	28.5732745221102	0
sub-05	5	cat	face	32.5632407661575	0
sub-05	6	cat	face	25.6266549498732	0
sub-05	7	cat	face	28.2223700716116	0
sub-05	1	cat	house	31.0229924472565	0
sub-05	2	cat	house	30.0675632327625	0
sub-05	3	cat	house	21.1829712414036	0
sub-05	4	cat	house	26.6056485814977	0
sub-05	5	cat	house	26.3124243557691	0
sub-05	6	cat	house	27.7875618927263	0
sub-05	7	cat	house	22.7118115358658	0
sub-05	1	cat	shoe	28.1009486392639	0
sub-05	2	cat	shoe	25.6773280099123	0
sub-05	3	cat	shoe	31.0208148982449	0
sub-05	4	cat	shoe	32.8869775261793	0
sub-05	5	cat	shoe	21.0950756839021	0
sub-05	6	cat	shoe	21.0516233105866	0
sub-05	7	cat	shoe	24.4352055450057	0
sub-05	1	chair	chair	25.9122113835639	1
sub-05	2	chair	chair	19.5947821217312	1
sub-05	3	chair	chair	28.3636405933419	1
sub-05	4	chair	chair	28.8343465693667	1
sub-05	5	chair	chair	23.3340586502548	1
sub-05	6	chair	chair	24.537215125624	1
sub-05	7	chair	chair	20.7286116370673	1
sub-05	1	chair	cat	27.8452150716563	0
sub-05	2	chair	cat	20.8040250154391	0
sub-05	3	chair	cat	23.5599309138154	0
sub-05	4	chair	cat	22.7839397431644	0
sub-05	5	chair	cat	22.8733594085467	0
sub-05	6	chair	cat	23.1547475970928	0
sub-05	7	chair	cat	20.7618905958118	0
sub-05	1	chair	face	19.6592968788993	0
sub-05	2	chair	face	22.3384942092254	0
sub-05	3	chair	face	22.0007059496314	0
sub-05	4	chair	face	22.7391624443475	0
sub-05	5	chair	face	23.3802157698114	0
sub-05	6	chair	face	24.6000816554352	0
sub-05	7	chair	face	20.4918713915682	0
sub-05	1	chair	house	30.9872233085651	0
sub-05	2	chair	house	23.4541074166159	0
sub-05	3	chair	house	25.4989742015017	0
sub-05	4	chair	house	23.2294992340554	0
sub-05	5	chair	house	16.9255782561977	0
sub-05	6	chair	house	20.1952110547993	0
sub-05	7	chair	house	29.2724920468843	0
sub-05	1	chair	shoe	25.2770865924742	0
sub-05	2	chair	shoe	24.1607171707611	0
sub-05	3	chair	shoe	21.93008116691	0
sub-05	4	chair	shoe	19.4406802497668	0
sub-05	5	chair	shoe	22.879195477464	0
sub-05	6	chair	shoe	20.7101255696245	0
sub-05	7	chair	shoe	27.9784043921077	0
sub-05	1	face	chair	20.6825184421369	0
sub-05	2	face	chair	23.7559639851044	0
sub-05	3	face	chair	25.6754641441696	0
sub-05	4	face	chair	28.0719024841496	0
sub-05	5	face	chair	27.350187224103	0
sub-05	6	face	chair	25.88928637783	0
sub-05	7	face	chair	24.5528034834972	0
sub-05	1	face	cat	26.4493944146577	0
sub-05	2	face	cat	21.3763428673817	0
sub-05	3	face	cat	17.7225075239104	0
sub-05	4	face	cat	17.0326112947862	0
sub-05	5	face	cat	28.1163335297959	0
sub-05	6	face	cat	18.9940370380148	0
sub-05	7	face	cat	22.7478650368286	0
sub-05	1	face	face	25.3073604607602	1
sub-05	2	face	face	30.0579327961946	1
sub-05	3	face	face	21.8923861551841	1
sub-05	4	face	face	20.7423684017434	1
sub-05	5	face	face	22.0567352116949	1
sub-05	6	face	face	24.307375301102	1
sub-05	7	face	face	21.3565343432198	1
sub-05	1	face	house	27.8807964335082	0
sub-05	2	face	house	17.585226566738	0
sub-05	3	face	house	28.2377203882371	0
sub-05	4	face	house	23.3961763395349	0
sub-05	5	face	house	23.7756428540081	0
sub-05	6	face	house	23.9966422637761	0
sub-05	7	face	house	29.6727510919832	0
sub-05	1	face	shoe	27.6296924465417	0
sub-05	2	face	shoe	27.7193965778568	0
sub-05	3	face	shoe	25.0047975426077	0
sub-05	4	face	shoe	21.4050612177514	0
sub-05	5	face	shoe	30.1670847527597	0
sub-05	6	face	shoe	24.8800237374943	0
sub-05	7	face	shoe	27.0303624301051	0
sub-05	1	house	chair	17.8721602418724	0
sub-05	2	house	chair	25.9568697734793	0
sub-05	3	house	chair	22.7931459370423	0
sub-05	4	house	chair	24.4716728713524	0
sub-05	5	house	chair	23.5143125360906	0
sub-05	6	house	chair	20.1592531183917	0
sub-05	7	house	chair	28.0989426704674	0
sub-05	1	house	cat	25.9499854546452	0
sub-05	2	house	cat	26.832554301393	0
sub-05	3	house	cat	27.706926459678	0
sub-05	4	house	cat	27.054824886313	0
sub-05	5	house	cat	20.4221038013578	0
sub-05	6	house	cat	18.585926362015	0
sub-05	7	house	cat	24.2124146818652	0
sub-05	1	house	face	28.2886511587751	0
sub-05	2	house	face	26.8085023028885	0
sub-05	3	house	face	20.4210946711457	0
sub-05	4	house	face	25.8601356505079	0
sub-05	5	house	face	28.9086557458684	0
sub-05	6	house	face	27.7700660705895	0
sub-05	7	house	face	24.272814173546	0
sub-05	1	house	house	22.0179439025774	1
sub-05	2	house	house	23.8312248139268	1
sub-05	3	house	house	24.3119645136482	1
sub-05	4	house	house	22.4042197928527	1
sub-05	5	house	house	34.0952456695186	1
sub-05	6	house	house	26.4980768725996	1
sub-05	7	house	house	21.4081246328721	1
sub-05	1	house	shoe	24.7974154936578	0
sub-05	2	house	shoe	23.6337493781016	0
sub-05	3	house	shoe	27.4451803401588	0
sub-05	4	house	shoe	31.3458699188662	0
sub-05	5	house	shoe	22.8326326457484	0
sub-05	6	house	shoe	26.2833089927043	0
sub-05	7	house	shoe	23.1304334597831	0
sub-05	1	shoe	chair	16.5662176707063	0
sub-05	2	shoe	chair	23.6865115901991	0
sub-05	3	shoe	chair	25.1167207606362	0
sub-05	4	shoe	chair	25.6072613641815	0
sub-05	5	shoe	chair	22.6938808896992	0
sub-05	6	shoe	chair	23.5670737754601	0
sub-05	7	shoe	chair	22.7500043035332	0
sub-05	1	shoe	cat	21.7816850976623	0
sub-05	2	shoe	cat	22.7033354231668	0
sub-05	3	shoe	cat	25.9945324549008	0
sub-05	4	shoe	cat	28.6847242716966	0
sub-05	5	shoe	cat	23.7508417938	0
sub-05	6	shoe	cat	29.8264273180155	0
sub-05	7	shoe	cat	27.3106115408556	0
sub-05	1	shoe	face	22.7171378744989	0
sub-05	2	shoe	face	20.1638769214607	0
sub-05	3	shoe	face	27.2946278096045	0
sub-05	4	shoe	face	22.2925391520292	0
sub-05	5	shoe	face	24.3127824616719	0
sub-05	6	shoe	face	23.952236928927	0
sub-05	7	shoe	face	24.4356868891526	0
sub-05	1	shoe	house	23.1761367812766	0
sub-05	2	shoe	house	26.0974961185591	0
sub-05	3	shoe	house	21.2924447417205	0
sub-05	4	shoe	house	28.6916474776465	0
sub-05	5	shoe	house	24.9359512738712	0
sub-05	6	shoe	house	25.1144842142636	0
sub-05	7	shoe	house	26.0395272167678	0
sub-05	1	shoe	shoe	24.4192947282304	1
sub-05	2	shoe	shoe	19.3901943988126	1
sub-05	3	shoe	shoe	24.4233673970013	1
sub-05	4	shoe	shoe	24.7202547656959	1
sub-05	5	shoe	shoe	29.6631463649585	1
sub-05	6	shoe	shoe	27.3976688537226	1
sub-05	7	shoe	shoe	24.7254865023657	1
sub-06	1	cat	face	24.3858964414596	0
sub-06	2	cat	face	17.6965296220344	0
sub-06	3	cat	face	22.5140177544965	0
sub-06	4	cat	face	31.5719900871117	0
sub-06	5	cat	face	23.7604090797699	0
sub-06	6	cat	face	22.0779486043446	0
sub-06	7	cat	face	26.1743486786161	0
sub-06	1	cat	chair	22.7360028656645	0
sub-06	2	cat	chair	24.0557178111162	0
sub-06	3	cat	chair	25.5428132646426	0
sub-06	4	cat	chair	26.4667706666366	0
sub-06	5	cat	chair	21.3900359719866	0
sub-06	6	cat	chair	22.9142045220063	0
sub-06	7	cat	chair	26.4526130565205	0
sub-06	1	cat	house	24.6746543208838	0
sub-06	2	cat	house	20.8242243154156	0
sub-06	3	cat	house	24.784198005066	0
sub-06	4	cat	house	20.2786211552331	0
sub-06	5	cat	house	23.9577883746663	0
sub-06	6	cat	house	25.1045381624456	0
sub-06	7	cat	house	27.0183466625986	0
sub-06	1	cat	shoe	33.3304160023016	0
sub-06	2	cat	shoe	29.7202224414018	0
sub-06	3	cat	shoe	22.4012704716821	0
sub-06	4	cat	shoe	21.0935631809031	0
sub-06	5	cat	shoe	20.3231257695992	0
sub-06	6	cat	shoe	28.4612183837208	0
sub-06	7	cat	shoe	19.8626619501232	0
sub-06	1	cat	cat	24.9702426698505	1
sub-06	2	cat	cat	31.3842553238087	1
sub-06	3	cat	cat	22.7672153777798	1
sub-06	4	cat	cat	27.6329762481416	1
sub-06	5	cat	cat	22.1898261093094	1
sub-06	6	cat	cat	25.3911740740223	1
sub-06	7	cat	cat	23.0637220125681	1
sub-06	1	chair	face	32.5647038029434	0
sub-06	2	chair	face	28.2036340203518	0
sub-06	3	chair	face	28.7994032881629	0
sub-06	4	chair	face	23.0660444152131	0
sub-06	5	chair	face	19.0497019994418	0
sub-06	6	chair	face	32.0671292562472	0
sub-06	7	chair	face	19.1755433795654	0
sub-06	1	chair	chair	30.9261743658204	1
sub-06	2	chair	chair	26.6843659769015	1
sub-06	3	chair	chair	28.0272677727621	1
sub-06	4	chair	chair	19.6555660729621	1
sub-06	5	chair	chair	25.968748201217	1
sub-06	6	chair	chair	24.9825465787756	1
sub-06	7	chair	chair	26.6184604564432	1
sub-06	1	chair	house	20.5590471972003	0
sub-06	2	chair	house	22.7720428625388	0
sub-06	3	chair	house	25.9697292176905	0
sub-06	4	chair	house	27.6347699523156	0
sub-06	5	chair	house	28.9911887272971	0
sub-06	6	chair	house	33.6583260963209	0
sub-06	7	chair	house	29.2567664586887	0
sub-06	1	chair	shoe	21.4017918480478	0
sub-06	2	chair	shoe	23.8023739495872	0
sub-06	3	chair	shoe	26.0269254077468	0
sub-06	4	chair	shoe	27.7473366517356	0
sub-06	5	chair	shoe	26.4048940360069	0
sub-06	6	chair	shoe	19.872643952939	0
sub-06	7	chair	shoe	24.7045794336573	0
sub-06	1	chair	cat	28.2738973895709	0
sub-06	2	chair	cat	18.3479074275746	0
sub-06	3	chair	cat	31.2636371797724	0
sub-06	4	chair	cat	28.698631344328	0
sub-06	5	chair	cat	28.2197514331436	0
sub-06	6	chair	cat	28.8890053243054	0
sub-06	7	chair	cat	23.2573027896748	0
sub-06	1	face	face	23.9981222469294	1
sub-06	2	face	face	24.8657741576839	1
sub-06	3	face	face	24.2689172778586	1
sub-06	4	face	face	28.1729781888996	1
sub-06	5	face	face	22.6286633915426	1
sub-06	6	face	face	28.1899964276871	1
sub-06	7	face	face	28.8765724062129	1
sub-06	1	face	chair	26.7901239441061	0
sub-06	2	face	chair	38.7109096624644	0
sub-06	3	face	chair	25.4323689619181	0
sub-06	4	face	chair	21.3091562299351	0
sub-06	5	face	chair	24.2327555911084	0
sub-06	6	face	chair	18.7770759319018	0
sub-06	7	face	chair	26.7633074963073	0
sub-06	1	face	house	31.0331737033472	0
sub-06	2	face	house	23.2968480250679	0
sub-06	3	face	house	26.4658843923094	0
sub-06	4	face	house	21.1534156034776	0
sub-06	5	face	house	28.1530765080023	0
sub-06	6	face	house	26.7364733760424	0
sub-06	7	face	house	23.0005740973472	0
sub-06	1	face	shoe	23.1798192630333	0
sub-06	2	face	shoe	22.4227948414681	0
sub-06	3	face	shoe	19.7649265485057	0
sub-06	4	face	shoe	27.0163700979396	0
sub-06	5	face	shoe	29.2096848745317	0
sub-06	6	face	shoe	21.5632712829755	0
sub-06	7	face	shoe	26.6323786427296	0
sub-06	1	face	cat	21.582097776933	0
sub-06	2	face	cat	27.0575668242282	0
sub-06	3	face	cat	29.7426699840018	0
sub-06	4	face	cat	24.6013823525305	0
sub-06	5	face	cat	18.3882992246459	0
sub-06	6	face	cat	27.6502111401098	0
sub-06	7	face	cat	29.2575999278126	0
sub-06	1	house	face	27.6114515759079	0
sub-06	2	house	face	26.6487920854041	0
sub-06	3	house	face	27.5083332255524	0
sub-06	4	house	face	19.0399918607599	0
sub-06	5	house	face	26.4972896787675	0
sub-06	6	house	face	24.7909096595638	0
sub-06	7	house	face	27.6145053764208	0
sub-06	1	house	chair	22.0518414683261	0
sub-06	2	house	chair	22.4137594394718	0
sub-06	3	house	chair	19.6780028015109	0
sub-06	4	house	chair	25.597787303515	0
sub-06	5	house	chair	25.1521532276485	0
sub-06	6	house	chair	30.1450227168692	0
sub-06	7	house	chair	30.2138039436883	0
sub-06	1	house	house	21.5675194563883	1
sub-06	2	house	house	21.4614585533185	1
sub-06	3	house	house	24.95129387256	1
sub-06	4	house	house	31.957734566813	1
sub-06	5	house	house	26.6986787390907	1
sub-06	6	house	house	28.771884319289	1
sub-06	7	house	house	24.6157822712789	1
sub-06	1	house	shoe	22.6391387993857	0
sub-06	2	house	shoe	25.1041577931213	0
sub-06	3	house	shoe	29.9445452265635	0
sub-06	4	house	shoe	23.7942224166698	0
sub-06	5	house	shoe	26.8349198892777	0
sub-06	6	house	shoe	20.7449281690453	0
sub-06	7	house	shoe	21.6585856183551	0
sub-06	1	house	cat	25.8600290737161	0
sub-06	2	house	cat	19.048043088446	0
sub-06	3	house	cat	21.4197226291063	0
sub-06	4	house	cat	17.657800007854	0
sub-06	5	house	cat	29.394450986628	0
sub-06	6	house	cat	18.3703186748843	0
sub-06	7	house	cat	28.6405656051397	0
sub-06	1	shoe	face	19.1746652455519	0
sub-06	2	shoe	face	29.5724011379171	0
sub-06	3	shoe	face	23.821242789826	0
sub-06	4	shoe	face	29.9418195218739	0
sub-06	5	shoe	face	31.8816382616511	0
sub-06	6	shoe	face	26.7141698563211	0
sub-06	7	shoe	face	28.6862722588979	0
sub-06	1	shoe	chair	23.5688385163922	0
sub-06	2	shoe	chair	24.0543560485835	0
sub-06	3	shoe	chair	28.013830047202	0
sub-06	4	shoe	chair	30.7426531587853	0
sub-06	5	shoe	chair	27.0667760491399	0
sub-06	6	shoe	chair	24.7895388171564	0
sub-06	7	shoe	chair	24.8818091720817	0
sub-06	1	shoe	house	23.6539490638076	0
sub-06	2	shoe	house	33.161861238443	0
sub-06	3	shoe	house	22.8202856219076	0
sub-06	4	shoe	house	25.2310414320023	0
sub-06	5	shoe	house	19.9599081267223	0
sub-06	6	shoe	house	21.0028697290576	0
sub-06	7	shoe	house	25.475229952961	0
sub-06	1	shoe	shoe	27.3010666227394	1
sub-06	2	shoe	shoe	28.0726136612748	1
sub-06	3	shoe	shoe	25.3470835407723	1
sub-06	4	shoe	shoe	23.7376133888077	1
sub-06	5	shoe	shoe	23.6257726677808	1
sub-06	6	shoe	shoe	23.8433143579093	1
sub-06	7	shoe	shoe	29.8590906167762	1
sub-06	1	shoe	cat	34.6999476210407	0
sub-06	2	shoe	cat	23.2983356609738	0
sub-06	3	shoe	cat	16.323331810547	0
sub-06	4	shoe	cat	25.5168233308263	0
sub-06	5	shoe	cat	27.9655226253548	0
sub-06	6	shoe	cat	22.9465502080855	0
sub-06	7	shoe	cat	25.6964290835861	0
sub-07	1	cat	cat	21.9486569379636	1
sub-07	2	cat	cat	28.3557216315837	1
sub-07	3	cat	cat	15.3502677885927	1
sub-07	4	cat	cat	23.9979620388254	1
sub-07	5	cat	cat	24.9725019511058	1
sub-07	6	cat	cat	28.6024977011085	1
sub-07	7	cat	cat	17.4740204559255	1
sub-07	1	cat	shoe	31.259213965251	0
sub-07	2	cat	shoe	23.7697416988397	0
sub-07	3	cat	shoe	24.1921025023785	0
sub-07	4	cat	shoe	21.8193691873349	0
sub-07	5	cat	shoe	21.7605826312635	0
sub-07	6	cat	shoe	22.4447713846017	0
sub-07	7	cat	shoe	19.7512931789002	0
sub-07	1	cat	chair	25.1337690728099	0
sub-07	2	cat	chair	25.6545411614562	0
sub-07	3	cat	chair	21.8039505385478	0
sub-07	4	cat	chair	24.3370860234018	0
sub-07	5	cat	chair	24.5544444805347	0
sub-07	6	cat	chair	25.1611262683502	0
sub-07	7	cat	chair	17.2617732572458	0
sub-07	1	cat	house	25.5158672628278	0
sub-07	2	cat	house	27.8186102472335	0
sub-07	3	cat	house	25.0291753674589	0
sub-07	4	cat	house	22.5593656376159	0
sub-07	5	cat	house	22.1528480076826	0
sub-07	6	cat	house	26.8890531642916	0
sub-07	7	cat	house	21.0920451275199	0
sub-07	1	cat	face	24.6149557098424	0
sub-07	2	cat	face	24.2282495103887	0
sub-07	3	cat	face	28.2122474699709	0
sub-07	4	cat	face	22.9918263008894	0
sub-07	5	cat	face	21.5031624975392	0
sub-07	6	cat	face	27.3978445078213	0
sub-07	7	cat	face	22.9472920562917	0
sub-07	1	chair	cat	23.7385911029695	0
sub-07	2	chair	cat	18.2488268020121	0
sub-07	3	chair	cat	28.1198275836375	0
sub-07	4	chair	cat	27.9794216436369	0
sub-07	5	chair	cat	21.7351633471129	0
sub-07	6	chair	cat	25.0570884595645	0
sub-07	7	chair	cat	19.4172008570492	0
sub-07	1	chair	shoe	26.9958288083748	0
sub-07	2	chair	shoe	29.0949046654237	0
sub-07	3	chair	shoe	23.0125241384639	0
sub-07	4	chair	shoe	22.3834618390837	0
sub-07	5	chair	shoe	27.0097937887469	0
sub-07	6	chair	shoe	23.6919261081102	0
sub-07	7	chair	shoe	21.1753474457665	0
sub-07	1	chair	chair	24.1284407330897	1
sub-07	2	chair	chair	29.9794182574927	1
sub-07	3	chair	chair	25.2579775968697	1
sub-07	4	chair	chair	21.8724637289337	1
sub-07	5	chair	chair	26.5257896740144	1
sub-07	6	chair	chair	20.7283436470547	1
sub-07	7	chair	chair	23.9034999989142	1
sub-07	1	chair	house	31.7592214134456	0
sub-07	2	chair	house	17.668421759239	0
sub-07	3	chair	house	20.1786727340653	0
sub-07	4	chair	house	26.1180804105097	0
sub-07	5	chair	house	21.1342748826535	0
sub-07	6	chair	house	25.621340703353	0
sub-07	7	chair	house	21.8521869663173	0
sub-07	1	chair	face	24.6334719957914	0
sub-07	2	chair	face	24.0794679200999	0
sub-07	3	chair	face	26.2067278877311	0
sub-07	4	chair	face	29.5680708023932	0
sub-07	5	chair	face	23.7452211817678	0
sub-07	6	chair	face	23.6238043083222	0
sub-07	7	chair	face	30.2336054318235	0
sub-07	1	face	cat	25.2662735810581	0
sub-07	2	face	cat	21.6966196276447	0
sub-07	3	face	cat	19.4759638566442	0
sub-07	4	face	cat	25.4555283960687	0
sub-07	5	face	cat	32.2649507844109	0
sub-07	6	face	cat	21.3131244402445	0
sub-07	7	face	cat	21.6255322479892	0
sub-07	1	face	shoe	22.5849038976499	0
sub-07	2	face	shoe	22.5761988268443	0
sub-07	3	face	shoe	27.8380403983654	0
sub-07	4	face	shoe	26.0720670618421	0
sub-07	5	face	shoe	27.2766197241275	0
sub-07	6	face	shoe	21.9017694298078	0
sub-07	7	face	shoe	22.5270719538743	0
sub-07	1	face	chair	30.0967277516042	0
sub-07	2	face	chair	18.2207623095226	0
sub-07	3	face	chair	26.0498558392322	0
sub-07	4	face	chair	24.0787549815306	0
sub-07	5	face	chair	21.819722751441	0
sub-07	6	face	chair	20.6304384961374	0
sub-07	7	face	chair	30.6441852274692	0
sub-07	1	face	house	27.981283991937	0
sub-07	2	face	house	28.3604717564874	0
sub-07	3	face	house	30.3593649482384	0
sub-07	4	face	house	23.8326218363662	0
sub-07	5	face	house	17.1247974325793	0
sub-07	6	face	house	20.819732539437	0
sub-07	7	face	house	23.7402810577651	0
sub-07	1	face	face	23.7082205686116	1
sub-07	2	face	face	24.95311152721	1
sub-07	3	face	face	26.6205666128171	1
sub-07	4	face	face	23.5407055334472	1
sub-07	5	face	face	27.2276895912794	1
sub-07	6	face	face	21.0583298825342	1
sub-07	7	face	face	26.443595981566	1
sub-07	1	house	cat	19.0447329078048	0
sub-07	2	house	cat	23.7377268829601	0
sub-07	3	house	cat	22.0946221646246	0
sub-07	4	house	cat	24.0514195939442	0
sub-07	5	house	cat	23.3361486811967	0
sub-07	6	house	cat	24.659410090606	0
sub-07	7	house	cat	28.4246769425005	0
sub-07	1	house	shoe	29.1254943970266	0
sub-07	2	house	shoe	21.235755431562	0
sub-07	3	house	shoe	18.759582560677	0
sub-07	4	house	shoe	23.0620308048699	0
sub-07	5	house	shoe	25.284416924961	0
sub-07	6	house	shoe	25.1565467041856	0
sub-07	7	house	shoe	27.6137192380987	0
sub-07	1	house	chair	25.8636660188749	0
sub-07	2	house	chair	28.5051875123051	0
sub-07	3	house	chair	20.7364144698251	0
sub-07	4	house	chair	28.3279486370899	0
sub-07	5	house	chair	22.1138583266506	0
sub-07	6	house	chair	28.6823110522932	0
sub-07	7	house	chair	22.6397762436014	0
sub-07	1	house	house	25.1243172550632	1
sub-07	2	house	house	21.7493356293284	1
sub-07	3	house	house	24.3338963170813	1
sub-07	4	house	house	31.9289681470308	1
sub-07	5	house	house	23.0090037230083	1
sub-07	6	house	house	18.6452258139176	1
sub-07	7	house	house	17.4344905570777	1
sub-07	1	house	face	22.0003279109614	0
sub-07	2	house	face	25.8775922649807	0
sub-07	3	house	face	18.6143426516502	0
sub-07	4	house	face	21.4426469059679	0
sub-07	5	house	face	23.9933248458719	0
sub-07	6	house	face	28.2987165977547	0
sub-07	7	house	face	17.4720348735116	0
sub-07	1	shoe	cat	27.3115620637108	0
sub-07	2	shoe	cat	30.1298446232461	0
sub-07	3	shoe	cat	24.3095283298269	0
sub-07	4	shoe	cat	22.9717445566551	0
sub-07	5	shoe	cat	21.9645079763078	0
sub-07	6	shoe	cat	25.2059994343034	0
sub-07	7	shoe	cat	22.6808646183215	0
sub-07	1	shoe	shoe	20.6186594200773	1
sub-07	2	shoe	shoe	18.6538286998655	1
sub-07	3	shoe	shoe	24.5826962209776	1
sub-07	4	shoe	shoe	27.1340647207684	1
sub-07	5	shoe	shoe	22.6593628584853	1
sub-07	6	shoe	shoe	23.2764167591107	1
sub-07	7	shoe	shoe	28.617545253987	1
sub-07	1	shoe	chair	25.2006386032766	0
sub-07	2	shoe	chair	22.0388493882584	0
sub-07	3	shoe	chair	26.5859115353726	0
sub-07	4	shoe	chair	18.5203448824714	0
sub-07	5	shoe	chair	27.6102302040888	0
sub-07	6	shoe	chair	29.6136855430887	0
sub-07	7	shoe	chair	20.8643210356136	0
sub-07	1	shoe	house	27.0559929751814	0
sub-07	2	shoe	house	26.5754879870303	0
sub-07	3	shoe	house	19.6218946191078	0
sub-07	4	shoe	house	19.6884616259924	0
sub-07	5	shoe	house	26.466118983573	0
sub-07	6	shoe	house	22.3916029945429	0
sub-07	7	shoe	house	22.0722989857781	0
sub-07	1	shoe	face	28.6711062224762	0
sub-07	2	shoe	face	18.4241300806712	0
sub-07	3	shoe	face	32.8213943838519	0
sub-07	4	shoe	face	24.8583247905476	0
sub-07	5	shoe	face	30.4337155712195	0
sub-07	6	shoe	face	21.8664525243182	0
sub-07	7	shoe	face	25.6314236166654	0
sub-08	1	cat	shoe	31.2340882216619	0
sub-08	2	cat	shoe	27.9151306792658	0
sub-08	3	cat	shoe	27.0427302845898	0
sub-08	4	cat	shoe	25.1259497968143	0
sub-08	5	cat	shoe	24.5213347848553	0
sub-08	6	cat	shoe	23.8783074056355	0
sub-08	7	cat	shoe	25.4722268002012	0
sub-08	1	cat	cat	21.3990433046653	1
sub-08	2	cat	cat	26.36529690554	1
sub-08	3	cat	cat	24.6179659204401	1
sub-08	4	cat	cat	28.6096078550469	1
sub-08	5	cat	cat	24.5255336714774	1
sub-08	6	cat	cat	33.0427088215103	1
sub-08	7	cat	cat	30.8930722562059	1
sub-08	1	cat	face	28.6998592049647	0
sub-08	2	cat	face	26.2463732185438	0
sub-08	3	cat	face	28.7412885017026	0
sub-08	4	cat	face	18.8480173604949	0
sub-08	5	cat	face	29.3107953013678	0
sub-08	6	cat	face	31.9079571849762	0
sub-08	7	cat	face	26.9097057018373	0
sub-08	1	cat	chair	22.1221614909834	0
sub-08	2	cat	chair	22.3407477352388	0
sub-08	3	cat	chair	28.2501315491917	0
sub-08	4	cat	chair	28.1015170894938	0
sub-08	5	cat	chair	29.2757324950652	0
sub-08	6	cat	chair	24.9691893364256	0
sub-08	7	cat	chair	26.4541593939269	0
sub-08	1	cat	house	25.9419673654227	0
sub-08	2	cat	house	29.4154828875996	0
sub-08	3	cat	house	23.655633194212	0
sub-08	4	cat	house	29.3700103845377	0
sub-08	5	cat	house	24.3164335148101	0
sub-08	6	cat	house	28.5819959917074	0
sub-08	7	cat	house	24.2933595382392	0
sub-08	1	chair	shoe	21.874293792136	0
sub-08	2	chair	shoe	26.0137798627126	0
sub-08	3	chair	shoe	19.7006594003447	0
sub-08	4	chair	shoe	26.8939246749433	0
sub-08	5	chair	shoe	28.5867383874162	0
sub-08	6	chair	shoe	26.0860478992828	0
sub-08	7	chair	shoe	22.4590068950854	0
sub-08	1	chair	cat	25.3923835480268	0
sub-08	2	chair	cat	26.4754227322601	0
sub-08	3	chair	cat	20.1032615708894	0
sub-08	4	chair	cat	29.9713966790912	0
sub-08	5	chair	cat	23.0576541369924	0
sub-08	6	chair	cat	20.9797205180886	0
sub-08	7	chair	cat	19.5799664788888	0
sub-08	1	chair	face	18.6811370041157	0
sub-08	2	chair	face	25.3695656088448	0
sub-08	3	chair	face	26.2753382781577	0
sub-08	4	chair	face	19.8933096340961	0
sub-08	5	chair	face	25.9554149170221	0
sub-08	6	chair	face	24.5000128483886	0
sub-08	7	chair	face	23.1155295166644	0
sub-08	1	chair	chair	27.391619371744	1
sub-08	2	chair	chair	22.5787667875756	1
sub-08	3	chair	chair	26.3144993528701	1
sub-08	4	chair	chair	26.629287545335	1
sub-08	5	chair	chair	24.7185172779825	1
sub-08	6	chair	chair	24.2485749132869	1
sub-08	7	chair	chair	28.4434785935019	1
sub-08	1	chair	house	30.874881052709	0
sub-08	2	chair	house	25.6512093611246	0
sub-08	3	chair	house	23.3432739441684	0
sub-08	4	chair	house	25.4820190087925	0
sub-08	5	chair	house	27.9508015704052	0
sub-08	6	chair	house	24.7763885553172	0
sub-08	7	chair	house	30.6346375917077	0
sub-08	1	face	shoe	26.7793390789039	0
sub-08	2	face	shoe	24.0764359349862	0
sub-08	3	face	shoe	34.076021425022	0
sub-08	4	face	shoe	33.7483560359372	0
sub-08	5	face	shoe	29.6616065237506	0
sub-08	6	face	shoe	27.9825061940349	0
sub-08	7	face	shoe	29.1684216449184	0
sub-08	1	face	cat	29.2278079881506	0
sub-08	2	face	cat	25.1796987778844	0
sub-08	3	face	cat	25.3244855186838	0
sub-08	4	face	cat	20.3523829547112	0
sub-08	5	face	cat	23.7096939502047	0
sub-08	6	face	cat	25.3239843293078	0
sub-08	7	face	cat	24.1629796030883	0
sub-08	1	face	face	28.6498575999451	1
sub-08	2	face	face	31.1252638342117	1
sub-08	3	face	face	25.6014115833018	1
sub-08	4	face	face	24.2977416930951	1
sub-08	5	face	face	27.4205220083408	1
sub-08	6	face	face	23.217560451055	1
sub-08	7	face	face	28.2857596595438	1
sub-08	1	face	chair	26.1362067120865	0
sub-08	2	face	chair	30.0043623721579	0
sub-08	3	face	chair	27.7930857116464	0
sub-08	4	face	chair	18.1894422021013	0
sub-08	5	face	chair	28.6463074762131	0
sub-08	6	face	chair	24.4669553984444	0
sub-08	7	face	chair	24.3068647236673	0
sub-08	1	face	house	24.5890261051419	0
sub-08	2	face	house	24.7553118044637	0
sub-08	3	face	house	24.3998921711153	0
sub-08	4	face	house	24.3996030811885	0
sub-08	5	face	house	23.9283735847351	0
sub-08	6	face	house	27.8315464584234	0
sub-08	7	face	house	23.2198884956032	0
sub-08	1	house	shoe	32.3455320853552	0
sub-08	2	house	shoe	31.9990240029851	0
sub-08	3	house	shoe	26.3714266064393	0
sub-08	4	house	shoe	23.3196920692742	0
sub-08	5	house	shoe	23.4582196904462	0
sub-08	6	house	shoe	22.0877950609928	0
sub-08	7	house	shoe	18.9774180631728	0
sub-08	1	house	cat	24.7229951954751	0
sub-08	2	house	cat	26.942267348563	0
sub-08	3	house	cat	25.5844418704015	0
sub-08	4	house	cat	35.0058978698387	0
sub-08	5	house	cat	25.9605747510184	0
sub-08	6	house	cat	30.6166649726458	0
sub-08	7	house	cat	25.903530224802	0
sub-08	1	house	face	31.9352237894191	0
sub-08	2	house	face	27.075075904806	0
sub-08	3	house	face	26.3685464745673	0
sub-08	4	house	face	24.8168668659877	0
sub-08	5	house	face	20.0403004918537	0
sub-08	6	house	face	25.1102502891889	0
sub-08	7	house	face	26.1941006404415	0
sub-08	1	house	chair	26.7651782620089	0
sub-08	2	house	chair	23.3634059785614	0
sub-08	3	house	chair	28.9228325203175	0
sub-08	4	house	chair	27.4690943059015	0
sub-08	5	house	chair	30.474422045305	0
sub-08	6	house	chair	30.1790322539746	0
sub-08	7	house	chair	23.0531390673984	0
sub-08	1	house	house	23.1913936800332	1
sub-08	2	house	house	25.8636861720912	1
sub-08	3	house	house	31.5982481434123	1
sub-08	4	house	house	24.7972510379514	1
sub-08	5	house	house	29.3943917895877	1
sub-08	6	house	house	22.5063047392147	1
sub-08	7	house	house	26.1852253781633	1
sub-08	1	shoe	shoe	23.3734765476797	1
sub-08	2	shoe	shoe	25.6814883272892	1
sub-08	3	shoe	shoe	27.3288863276719	1
sub-08	4	shoe	shoe	21.8552920847104	1
sub-08	5	shoe	shoe	32.347150894057	1
sub-08	6	shoe	shoe	21.9616906524466	1
sub-08	7	shoe	shoe	28.5498379467421	1
sub-08	1	shoe	cat	24.7031244150007	0
sub-08	2	shoe	cat	24.5715953637519	0
sub-08	3	shoe	cat	27.2109164792904	0
sub-08	4	shoe	cat	30.1744351030452	0
sub-08	5	shoe	cat	33.9909674671807	0
sub-08	6	shoe	cat	20.2115727471358	0
sub-08	7	shoe	cat	25.7110234095049	0
sub-08	1	shoe	face	25.9724210015608	0
sub-08	2	shoe	face	29.2295687445988	0
sub-08	3	shoe	face	30.9579873598684	0
sub-08	4	shoe	face	32.8872871483588	0
sub-08	5	shoe	face	21.2483033159378	0
sub-08	6	shoe	face	27.1076870537662	0
sub-08	7	shoe	face	32.2907252664432	0
sub-08	1	shoe	chair	33.4814007999498	0
sub-08	2	shoe	chair	36.6587009299784	0
sub-08	3	shoe	chair	21.3012975558737	0
sub-08	4	shoe	chair	30.5658321918945	0
sub-08	5	shoe	chair	26.1546466677847	0
sub-08	6	shoe	chair	23.3202935010285	0
sub-08	7	shoe	chair	20.7309793502439	0
sub-08	1	shoe	house	27.1899945603768	0
sub-08	2	shoe	house	25.9142369924456	0
sub-08	3	shoe	house	21.8037925929773	0
sub-08	4	shoe	house	27.0262138132926	0
sub-08	5	shoe	house	27.5551552251433	0
sub-08	6	shoe	house	32.5841227451506	0
sub-08	7	shoe	house	29.7673036342825	0
sub-09	1	cat	shoe	23.91499920968	0
sub-09	2	cat	shoe	24.2135891108838	0
sub-09	3	cat	shoe	26.9753511466997	0
sub-09	4	cat	shoe	20.1604559859138	0
sub-09	5	cat	shoe	20.8532215997028	0
sub-09	6	cat	shoe	21.2034396737222	0
sub-09	7	cat	shoe	23.798172167772	0
sub-09	1	cat	house	20.5138416558957	0
sub-09	2	cat	house	24.0635566194437	0
sub-09	3	cat	house	24.9038124897725	0
sub-09	4	cat	house	25.0696512433207	0
sub-09	5	cat	house	18.0878100146068	0
sub-09	6	cat	house	17.5997453679348	0
sub-09	7	cat	house	17.7454185486879	0
sub-09	1	cat	cat	28.2901319711109	1
sub-09	2	cat	cat	24.9403708338553	1
sub-09	3	cat	cat	27.2992637351143	1
sub-09	4	cat	cat	26.7482913560991	1
sub-09	5	cat	cat	24.1649990613642	1
sub-09	6	cat	cat	23.5353868155898	1
sub-09	7	cat	cat	16.6988997269087	1
sub-09	1	cat	chair	18.5075091677253	0
sub-09	2	cat	chair	31.4758495412414	0
sub-09	3	cat	chair	24.8917364489189	0
sub-09	4	cat	chair	25.9163367204746	0
sub-09	5	cat	chair	23.3014683057056	0
sub-09	6	cat	chair	24.6765707573971	0
sub-09	7	cat	chair	23.0104792819809	0
sub-09	1	cat	face	33.1414190280811	0
sub-09	2	cat	face	26.7177138030378	0
sub-09	3	cat	face	23.4780747260779	0
sub-09	4	cat	face	22.091576472482	0
sub-09	5	cat	face	24.3075273131535	0
sub-09	6	cat	face	27.2186335910126	0
sub-09	7	cat	face	28.2729052171206	0
sub-09	1	chair	shoe	26.3023660073083	0
sub-09	2	chair	shoe	29.9015439876839	0
sub-09	3	chair	shoe	27.0204052708802	0
sub-09	4	chair	shoe	24.8973723422114	0
sub-09	5	chair	shoe	25.4510454596324	0
sub-09	6	chair	shoe	34.1519391800219	0
sub-09	7	chair	shoe	24.8648542021389	0
sub-09	1	chair	house	26.2288126986573	0
sub-09	2	chair	house	22.5640211506687	0
sub-09	3	chair	house	23.6186717894324	0
sub-09	4	chair	house	22.462285658194	0
sub-09	5	chair	house	26.7349545404949	0
sub-09	6	chair	house	28.583905186826	0
sub-09	7	chair	house	20.4426848975276	0
sub-09	1	chair	cat	18.3785556463291	0
sub-09	2	chair	cat	22.6741360024319	0
sub-09	3	chair	cat	19.9292064369027	0
sub-09	4	chair	cat	24.3483879483442	0
sub-09	5	chair	cat	26.2136375903785	0
sub-09	6	chair	cat	28.0690447921248	0
sub-09	7	chair	cat	25.349503811229	0
sub-09	1	chair	chair	27.1327361965269	1
sub-09	2	chair	chair	20.214907522159	1
sub-09	3	chair	chair	25.9730090586174	1
sub-09	4	chair	chair	26.4575502825195	1
sub-09	5	chair	chair	26.9104682464412	1
sub-09	6	chair	chair	23.7475394557109	1
sub-09	7	chair	chair	25.2823119255419	1
sub-09	1	chair	face	26.9481691666944	0
sub-09	2	chair	face	27.9417057651307	0
sub-09	3	chair	face	22.5679110626153	0
sub-09	4	chair	face	27.7479059448983	0
sub-09	5	chair	face	17.3204334108436	0
sub-09	6	chair	face	19.9287166999284	0
sub-09	7	chair	face	27.0437914699086	0
sub-09	1	face	shoe	20.7232388346108	0
sub-09	2	face	shoe	30.1607423332799	0
sub-09	3	face	shoe	17.9933393203319	0
sub-09	4	face	shoe	23.6116660981084	0
sub-09	5	face	shoe	24.5734500756158	0
sub-09	6	face	shoe	21.4369029830085	0
sub-09	7	face	shoe	28.9220580157763	0
sub-09	1	face	house	21.3188336989131	0
sub-09	2	face	house	20.3831628698807	0
sub-09	3	face	house	25.3553895533966	0
sub-09	4	face	house	24.9311049713901	0
sub-09	5	face	house	27.0992451917047	0
sub-09	6	face	house	23.296547510485	0
sub-09	7	face	house	27.8975168677306	0
sub-09	1	face	cat	26.0556846713567	0
sub-09	2	face	cat	21.3191210960539	0
sub-09	3	face	cat	22.362118994203	0
sub-09	4	face	cat	30.7908424140908	0
sub-09	5	face	cat	33.7503844396808	0
sub-09	6	face	cat	28.8265675648266	0
sub-09	7	face	cat	21.5323835392617	0
sub-09	1	face	chair	22.1691103796552	0
sub-09	2	face	chair	26.5045103543991	0
sub-09	3	face	chair	23.4632174755246	0
sub-09	4	face	chair	26.3937036353442	0
sub-09	5	face	chair	20.8266958548779	0
sub-09	6	face	chair	25.5017505200126	0
sub-09	7	face	chair	23.7496089327866	0
sub-09	1	face	face	15.1467576163952	1
sub-09	2	face	face	23.1952328825074	1
sub-09	3	face	face	25.8581455758948	1
sub-09	4	face	face	22.7526885911126	1
sub-09	5	face	face	27.660581440029	1
sub-09	6	face	face	25.9268681846148	1
sub-09	7	face	face	20.3120785349079	1
sub-09	1	house	shoe	24.5471516803867	0
sub-09	2	house	shoe	22.1416205311247	0
sub-09	3	house	shoe	26.0303834412992	0
sub-09	4	house	shoe	21.9354739443927	0
sub-09	5	house	shoe	27.8978002283419	0
sub-09	6	house	shoe	21.9648155028871	0
sub-09	7	house	shoe	26.5643803718006	0
sub-09	1	house	house	21.0933104150325	1
sub-09	2	house	house	28.4966052049578	1
sub-09	3	house	house	21.6097568801071	1
sub-09	4	house	house	29.0701709427482	1
sub-09	5	house	house	29.2041921132413	1
sub-09	6	house	house	28.5796335568209	1
sub-09	7	house	house	27.4052143350181	1
sub-09	1	house	cat	27.1166590859672	0
sub-09	2	house	cat	27.5539717165962	0
sub-09	3	house	cat	22.256616381013	0
sub-09	4	house	cat	21.0010654393634	0
sub-09	5	house	cat	22.2980381933378	0
sub-09	6	house	cat	24.655372951763	0
sub-09	7	house	cat	33.8525730157336	0
sub-09	1	house	chair	28.2627585423153	0
sub-09	2	house	chair	30.1453619204638	0
sub-09	3	house	chair	22.3270523221512	0
sub-09	4	house	chair	19.9764731307839	0
sub-09	5	house	chair	28.9919135651523	0
sub-09	6	house	chair	24.4265008639337	0
sub-09	7	house	chair	21.618121223666	0
sub-09	1	house	face	25.042821628978	0
sub-09	2	house	face	25.8989581424706	0
sub-09	3	house	face	24.8380662510369	0
sub-09	4	house	face	23.7482531224424	0
sub-09	5	house	face	29.7798969901496	0
sub-09	6	house	face	27.1244201019126	0
sub-09	7	house	face	26.3489216671657	0
sub-09	1	shoe	shoe	23.5209631743575	1
sub-09	2	shoe	shoe	20.2616106112669	1
sub-09	3	shoe	shoe	28.5505626631	1
sub-09	4	shoe	shoe	29.4117031327549	1
sub-09	5	shoe	shoe	28.9917873194326	1
sub-09	6	shoe	shoe	24.1355287759345	1
sub-09	7	shoe	shoe	26.4807351971302	1
sub-09	1	shoe	house	30.3757129420146	0
sub-09	2	shoe	house	21.0314394002529	0
sub-09	3	shoe	house	20.401022813005	0
sub-09	4	shoe	house	21.8089050800806	0
sub-09	5	shoe	house	28.9961943302067	0
sub-09	6	shoe	house	26.5178266987746	0
sub-09	7	shoe	house	25.0630778946199	0
sub-09	1	shoe	cat	22.8420921515999	0
sub-09	2	shoe	cat	30.4809231610135	0
sub-09	3	shoe	cat	20.7917876405463	0
sub-09	4	shoe	cat	25.0158844964229	0
sub-09	5	shoe	cat	22.3415307529612	0
sub-09	6	shoe	cat	25.7904938621226	0
sub-09	7	shoe	cat	24.1519325446187	0
sub-09	1	shoe	chair	22.9920261597249	0
sub-09	2	shoe	chair	19.6951417701302	0
sub-09	3	shoe	chair	24.1776974220663	0
sub-09	4	shoe	chair	23.2605946708684	0
sub-09	5	shoe	chair	27.5265495050101	0
sub-09	6	shoe	chair	26.2965628613416	0
sub-09	7	shoe	chair	25.6544047488457	0
sub-09	1	shoe	face	23.3462600108657	0
sub-09	2	shoe	face	18.2694813303521	0
sub-09	3	shoe	face	27.2865499923966	0
sub-09	4	shoe	face	25.780687448511	0
sub-09	5	shoe	face	20.8765594143194	0
sub-09	6	shoe	face	26.4939815243948	0
sub-09	7	shoe	face	26.7029940133997	0
sub-10	1	cat	shoe	25.889068366691	0
sub-10	2	cat	shoe	24.5104519434272	0
sub-10	3	cat	shoe	24.7220781722507	0
sub-10	4	cat	shoe	24.568283061137	0
sub-10	5	cat	shoe	26.0823402403736	0
sub-10	6	cat	shoe	27.7169850008904	0
sub-10	7	cat	shoe	22.6218289267474	0
sub-10	1	cat	cat	22.9979127086218	1
sub-10	2	cat	cat	25.1776736257379	1
sub-10	3	cat	cat	32.5078602271379	1
sub-10	4	cat	cat	22.7404809700349	1
sub-10	5	cat	cat	26.3600611276972	1
sub-10	6	cat	cat	27.0815823642119	1
sub-10	7	cat	cat	27.9819322046918	1
sub-10	1	cat	chair	21.4829450764698	0
sub-10	2	cat	chair	23.4061505192104	0
sub-10	3	cat	chair	27.8627191482629	0
sub-10	4	cat	chair	22.8917265564533	0
sub-10	5	cat	chair	23.0290027203672	0
sub-10	6	cat	chair	23.8056221883774	0
sub-10	7	cat	chair	24.9987801399851	0
sub-10	1	cat	house	22.6672378698723	0
sub-10	2	cat	house	23.6356288167706	0
sub-10	3	cat	house	17.3477197730205	0
sub-10	4	cat	house	26.2515360196474	0
sub-10	5	cat	house	31.7925280038756	0
sub-10	6	cat	house	25.8163135096494	0
sub-10	7	cat	house	27.8408365033936	0
sub-10	1	cat	face	21.4810343371147	0
sub-10	2	cat	face	24.3127393782183	0
sub-10	3	cat	face	31.4359021780113	0
sub-10	4	cat	face	16.8078037512339	0
sub-10	5	cat	face	32.4800102776827	0
sub-10	6	cat	face	32.1184435017243	0
sub-10	7	cat	face	29.2529562661061	0
sub-10	1	chair	shoe	28.8192045600286	0
sub-10	2	chair	shoe	22.8006080934634	0
sub-10	3	chair	shoe	24.2864761124521	0
sub-10	4	chair	shoe	26.9142637141605	0
sub-10	5	chair	shoe	21.396414664743	0
sub-10	6	chair	shoe	27.2695543260616	0
sub-10	7	chair	shoe	26.0523771707197	0
sub-10	1	chair	cat	21.3564324711754	0
sub-10	2	chair	cat	23.9406573197918	0
sub-10	3	chair	cat	25.1624919795977	0
sub-10	4	chair	cat	27.901124246985	0
sub-10	5	chair	cat	31.7876462293457	0
sub-10	6	chair	cat	27.2731046571185	0
sub-10	7	chair	cat	26.5060615990363	0
sub-10	1	chair	chair	22.2077019105389	1
sub-10	2	chair	chair	25.0577848120654	1
sub-10	3	chair	chair	25.175806334009	1
sub-10	4	chair	chair	22.0431118610342	1
sub-10	5	chair	chair	30.3535275398587	1
sub-10	6	chair	chair	25.7683652454191	1
sub-10	7	chair	chair	24.3421914786936	1
sub-10	1	chair	house	30.6187810430758	0
sub-10	2	chair	house	24.5311318433526	0
sub-10	3	chair	house	21.5818612194522	0
sub-10	4	chair	house	27.8802052799813	0
sub-10	5	chair	house	22.4963765616296	0
sub-10	6	chair	house	24.8264040835434	0
sub-10	7	chair	house	27.3012869525172	0
sub-10	1	chair	face	28.4295173080363	0
sub-10	2	chair	face	25.0150836978259	0
sub-10	3	chair	face	27.2695209898064	0
sub-10	4	chair	face	29.7027854224405	0
sub-10	5	chair	face	24.5029555004763	0
sub-10	6	chair	face	25.0822897843692	0
sub-10	7	chair	face	25.6435280656746	0
sub-10	1	face	shoe	27.8615766414277	0
sub-10	2	face	shoe	22.3674138081258	0
sub-10	3	face	shoe	27.8770270371399	0
sub-10	4	face	shoe	24.1956949017156	0
sub-10	5	face	shoe	21.1262297625644	0
sub-10	6	face	shoe	19.3411297326996	0
sub-10	7	face	shoe	25.0308672337282	0
sub-10	1	face	cat	25.4209621163701	0
sub-10	2	face	cat	18.684505578152	0
sub-10	3	face	cat	26.8074270806559	0
sub-10	4	face	cat	25.0796187280188	0
sub-10	5	face	cat	20.847303281528	0
sub-10	6	face	cat	31.5369159361176	0
sub-10	7	face	cat	30.3647294273922	0
sub-10	1	face	chair	25.8875500840396	0
sub-10	2	face	chair	28.6245920476027	0
sub-10	3	face	chair	26.4845823224506	0
sub-10	4	face	chair	22.3949637758964	0
sub-10	5	face	chair	32.3170647190202	0
sub-10	6	face	chair	17.003849532768	0
sub-10	7	face	chair	21.6012008997013	0
sub-10	1	face	house	23.3040205607271	0
sub-10	2	face	house	22.6296533425519	0
sub-10	3	face	house	20.4817900632476	0
sub-10	4	face	house	20.4482275918446	0
sub-10	5	face	house	22.4697403652588	0
sub-10	6	face	house	29.0579753841058	0
sub-10	7	face	house	19.6969762542573	0
sub-10	1	face	face	22.432325624888	1
sub-10	2	face	face	28.25874415189	1
sub-10	3	face	face	23.3547082334611	1
sub-10	4	face	face	19.619775374539	1
sub-10	5	face	face	19.5149317455715	1
sub-10	6	face	face	26.0593274687367	1
sub-10	7	face	face	21.3057407683237	1
sub-10	1	house	shoe	24.5197247982752	0
sub-10	2	house	shoe	27.1882547069869	0
sub-10	3	house	shoe	22.2127845122078	0
sub-10	4	house	shoe	25.6773552235924	0
sub-10	5	house	shoe	25.0754553457663	0
sub-10	6	house	shoe	25.9511428873798	0
sub-10	7	house	shoe	18.8885223845407	0
sub-10	1	house	cat	23.4099264668772	0
sub-10	2	house	cat	23.7402807056698	0
sub-10	3	house	cat	26.0078951847901	0
sub-10	4	house	cat	24.8506279716195	0
sub-10	5	house	cat	23.0710849558679	0
sub-10	6	house	cat	21.2987765142245	0
sub-10	7	house	cat	22.7576196914069	0
sub-10	1	house	chair	25.680956932415	0
sub-10	2	house	chair	16.6203141172217	0
sub-10	3	house	chair	21.3016405359598	0
sub-10	4	house	chair	25.9683710205174	0
sub-10	5	house	chair	19.822052881715	0
sub-10	6	house	chair	26.9401957934425	0
sub-10	7	house	chair	22.1897101727646	0
sub-10	1	house	house	22.3797569639024	1
sub-10	2	house	house	27.1830646417237	1
sub-10	3	house	house	28.1428087466993	1
sub-10	4	house	house	29.0009394452587	1
sub-10	5	house	house	22.6198682669595	1
sub-10	6	house	house	20.8844044286093	1
sub-10	7	house	house	21.0773138277383	1
sub-10	1	house	face	18.7554894404077	0
sub-10	2	house	face	17.8667541970462	0
sub-10	3	house	face	23.6633087582502	0
sub-10	4	house	face	28.6646566728123	0
sub-10	5	house	face	16.8049017373768	0
sub-10	6	house	face	20.3178545542986	0
sub-10	7	house	face	22.5195345708821	0
sub-10	1	shoe	shoe	20.7454917828755	1
sub-10	2	shoe	shoe	23.7988596437829	1
sub-10	3	shoe	shoe	27.3988755610669	1
sub-10	4	shoe	shoe	21.6964498439357	1
sub-10	5	shoe	shoe	23.8522635661842	1
sub-10	6	shoe	shoe	24.6760737638041	1
sub-10	7	shoe	shoe	27.9467273192545	1
sub-10	1	shoe	cat	29.5488201482617	0
sub-10	2	shoe	cat	31.1463199147997	0
sub-10	3	shoe	cat	21.4096676931844	0
sub-10	4	shoe	cat	25.3513463805268	0
sub-10	5	shoe	cat	26.0305927273954	0
sub-10	6	shoe	cat	21.5603690432791	0
sub-10	7	shoe	cat	24.1615684620584	0
sub-10	1	shoe	chair	28.216081642515	0
sub-10	2	shoe	chair	26.9508385341281	0
sub-10	3	shoe	chair	27.5861089777741	0
sub-10	4	shoe	chair	27.7987709004529	0
sub-10	5	shoe	chair	21.2636792242357	0
sub-10	6	shoe	chair	24.2483626853257	0
sub-10	7	shoe	chair	30.1746796105821	0
sub-10	1	shoe	house	21.2994143603151	0
sub-10	2	shoe	house	18.4891644836358	0
sub-10	3	shoe	house	32.0529639543822	0
sub-10	4	shoe	house	18.2107473706095	0
sub-10	5	shoe	house	26.2220358276041	0
sub-10	6	shoe	house	24.2133664642057	0
sub-10	7	shoe	house	27.6052447035985	0
sub-10	1	shoe	face	21.6489926444043	0
sub-10	2	shoe	face	29.9662240091843	0
sub-10	3	shoe	face	21.9278079637431	0
sub-10	4	shoe	face	24.3814935765874	0
sub-10	5	shoe	face	38.5086608434704	0
sub-10	6	shoe	face	15.0706790943228	0
sub-10	7	shoe	face	28.1220431873799	0
sub-11	1	cat	shoe	32.7406260571661	0
sub-11	2	cat	shoe	23.6037128315541	0
sub-11	3	cat	shoe	23.2718638040084	0
sub-11	4	cat	shoe	25.7323031415756	0
sub-11	5	cat	shoe	20.227475035563	0
sub-11	6	cat	shoe	21.4100262929456	0
sub-11	7	cat	shoe	24.3459927093982	0
sub-11	1	cat	face	22.7679105587611	0
sub-11	2	cat	face	25.2521912107682	0
sub-11	3	cat	face	23.8988518213188	0
sub-11	4	cat	face	24.8837220332242	0
sub-11	5	cat	face	24.7360592956709	0
sub-11	6	cat	face	29.2682730121454	0
sub-11	7	cat	face	23.9937482570138	0
sub-11	1	cat	chair	30.1264220097583	0
sub-11	2	cat	chair	21.5463998716556	0
sub-11	3	cat	chair	27.7813624488901	0
sub-11	4	cat	chair	17.6292660402483	0
sub-11	5	cat	chair	23.0846036765821	0
sub-11	6	cat	chair	28.0568527173321	0
sub-11	7	cat	chair	22.8037652812473	0
sub-11	1	cat	cat	29.7808782211538	1
sub-11	2	cat	cat	23.9580787279482	1
sub-11	3	cat	cat	21.8253668390544	1
sub-11	4	cat	cat	22.2396068248244	1
sub-11	5	cat	cat	24.6481532021947	1
sub-11	6	cat	cat	22.9604125649734	1
sub-11	7	cat	cat	24.3933789741675	1
sub-11	1	cat	house	26.589081173988	0
sub-11	2	cat	house	25.8647314625017	0
sub-11	3	cat	house	26.7182837644422	0
sub-11	4	cat	house	24.1182890141115	0
sub-11	5	cat	house	25.746570755875	0
sub-11	6	cat	house	20.8904744794417	0
sub-11	7	cat	house	27.0865565517386	0
sub-11	1	chair	shoe	21.5141426606583	0
sub-11	2	chair	shoe	18.6536443381255	0
sub-11	3	chair	shoe	26.2473513930593	0
sub-11	4	chair	shoe	22.2648375907788	0
sub-11	5	chair	shoe	18.5227165721335	0
sub-11	6	chair	shoe	23.8539986332227	0
sub-11	7	chair	shoe	24.3952541463989	0
sub-11	1	chair	face	28.3322567541636	0
sub-11	2	chair	face	27.5856189793362	0
sub-11	3	chair	face	22.341593554776	0
sub-11	4	chair	face	24.0359371606268	0
sub-11	5	chair	face	23.7872229066005	0
sub-11	6	chair	face	26.2185599101702	0
sub-11	7	chair	face	29.8232022052408	0
sub-11	1	chair	chair	25.8578208159747	1
sub-11	2	chair	chair	28.8346978274207	1
sub-11	3	chair	chair	30.9931804787875	1
sub-11	4	chair	chair	20.7439610749612	1
sub-11	5	chair	chair	25.0023866303147	1
sub-11	6	chair	chair	28.3085606752694	1
sub-11	7	chair	chair	20.4785738800996	1
sub-11	1	chair	cat	26.0922528986132	0
sub-11	2	chair	cat	27.610013663643	0
sub-11	3	chair	cat	25.3041864567614	0
sub-11	4	chair	cat	21.3895277884214	0
sub-11	5	chair	cat	23.32228781948	0
sub-11	6	chair	cat	22.0846987327449	0
sub-11	7	chair	cat	21.2640851933966	0
sub-11	1	chair	house	23.8056804702795	0
sub-11	2	chair	house	17.0237459130345	0
sub-11	3	chair	house	26.08221789004	0
sub-11	4	chair	house	23.505015025829	0
sub-11	5	chair	house	28.7682154909123	0
sub-11	6	chair	house	25.9033972563078	0
sub-11	7	chair	house	24.1130093647676	0
sub-11	1	face	shoe	25.3602465415881	0
sub-11	2	face	shoe	23.6041293886718	0
sub-11	3	face	shoe	26.9009101965393	0
sub-11	4	face	shoe	23.1162459751413	0
sub-11	5	face	shoe	25.5247859801276	0
sub-11	6	face	shoe	19.7240276544552	0
sub-11	7	face	shoe	20.5928889072975	0
sub-11	1	face	face	29.9134382460144	1
sub-11	2	face	face	23.783054470304	1
sub-11	3	face	face	22.5667726647142	1
sub-11	4	face	face	26.2200822276086	1
sub-11	5	face	face	21.2991228337715	1
sub-11	6	face	face	27.1503634429596	1
sub-11	7	face	face	23.0190530830632	1
sub-11	1	face	chair	30.4472820021886	0
sub-11	2	face	chair	23.1705689259443	0
sub-11	3	face	chair	22.2711275120419	0
sub-11	4	face	chair	31.3249394830366	0
sub-11	5	face	chair	30.2718585143979	0
sub-11	6	face	chair	28.5049261639348	0
sub-11	7	face	chair	25.3203734834963	0
sub-11	1	face	cat	23.7196473914137	0
sub-11	2	face	cat	32.2215597978158	0
sub-11	3	face	cat	28.9156301469022	0
sub-11	4	face	cat	24.3726110652189	0
sub-11	5	face	cat	28.8130342393932	0
sub-11	6	face	cat	22.6260337457241	0
sub-11	7	face	cat	24.4541018706585	0
sub-11	1	face	house	25.1409245177235	0
sub-11	2	face	house	24.7639530312886	0
sub-11	3	face	house	27.2957394741566	0
sub-11	4	face	house	22.7780183538987	0
sub-11	5	face	house	21.9661964457022	0
sub-11	6	face	house	26.7367149764182	0
sub-11	7	face	house	25.1710613893375	0
sub-11	1	house	shoe	20.9889942261679	0
sub-11	2	house	shoe	28.7192437538812	0
sub-11	3	house	shoe	28.2178303812029	0
sub-11	4	house	shoe	22.2213076459053	0
sub-11	5	house	shoe	26.2665681410371	0
sub-11	6	house	shoe	22.6200629697019	0
sub-11	7	house	shoe	21.4235307736593	0
sub-11	1	house	face	29.6464642700407	0
sub-11	2	house	face	19.8181914433878	0
sub-11	3	house	face	24.7726923232756	0
sub-11	4	house	face	22.18406609187	0
sub-11	5	house	face	27.2566164534371	0
sub-11	6	house	face	15.6304819265151	0
sub-11	7	house	face	23.1122403304289	0
sub-11	1	house	chair	20.1610568957327	0
sub-11	2	house	chair	17.4002688380089	0
sub-11	3	house	chair	24.5929810460195	0
sub-11	4	house	chair	21.479761496718	0
sub-11	5	house	chair	29.217342776965	0
sub-11	6	house	chair	25.734912690066	0
sub-11	7	house	chair	27.7666538282137	0
sub-11	1	house	cat	24.3075959542955	0
sub-11	2	house	cat	20.2883633029058	0
sub-11	3	house	cat	25.4958458854228	0
sub-11	4	house	cat	28.7980037334314	0
sub-11	5	house	cat	21.7506194719978	0
sub-11	6	house	cat	24.0655508365786	0
sub-11	7	house	cat	25.8661497408193	0
sub-11	1	house	house	23.591893049068	1
sub-11	2	house	house	27.4556606186685	1
sub-11	3	house	house	24.7588515179523	1
sub-11	4	house	house	28.3739528860267	1
sub-11	5	house	house	26.3366013418613	1
sub-11	6	house	house	19.7336455980664	1
sub-11	7	house	house	24.685008454484	1
sub-11	1	shoe	shoe	23.3649905765328	1
sub-11	2	shoe	shoe	28.3390555459777	1
sub-11	3	shoe	shoe	21.5472205335616	1
sub-11	4	shoe	shoe	25.8713934778856	1
sub-11	5	shoe	shoe	21.8406248990645	1
sub-11	6	shoe	shoe	24.7701321535074	1
sub-11	7	shoe	shoe	28.5935976065668	1
sub-11	1	shoe	face	18.6013729759431	0
sub-11	2	shoe	face	20.2248777810057	0
sub-11	3	shoe	face	27.0028245573432	0
sub-11	4	shoe	face	24.6214526918344	0
sub-11	5	shoe	face	24.8327729648928	0
sub-11	6	shoe	face	26.7050474401907	0
sub-11	7	shoe	face	25.9311494446531	0
sub-11	1	shoe	chair	25.5193901697454	0
sub-11	2	shoe	chair	26.4878385979746	0
sub-11	3	shoe	chair	23.4930996354948	0
sub-11	4	shoe	chair	25.2488340618312	0
sub-11	5	shoe	chair	23.9481947398385	0
sub-11	6	shoe	chair	23.4097811228864	0
sub-11	7	shoe	chair	31.6950406832319	0
sub-11	1	shoe	cat	23.3822930643758	0
sub-11	2	shoe	cat	19.6819750293126	0
sub-11	3	shoe	cat	25.1710120541784	0
sub-11	4	shoe	cat	23.0775457735961	0
sub-11	5	shoe	cat	29.2543197765392	0
sub-11	6	shoe	cat	26.4894314030456	0
sub-11	7	shoe	cat	24.291647312437	0
sub-11	1	shoe	house	24.2100097805957	0
sub-11	2	shoe	house	32.0619679634138	0
sub-11	3	shoe	house	28.2046134185401	0
sub-11	4	shoe	house	18.6026839767666	0
sub-11	5	shoe	house	21.2332477453078	0
sub-11	6	shoe	house	26.6767811968406	0
sub-11	7	shoe	house	26.3952704217462	0
sub-12	1	cat	cat	28.6788166310421	1
sub-12	2	cat	cat	25.6642387977257	1
sub-12	3	cat	cat	31.5937194980377	1
sub-12	4	cat	cat	21.1140953580792	1
sub-12	5	cat	cat	27.3615153632168	1
sub-12	6	cat	cat	21.8966563316543	1
sub-12	7	cat	cat	24.6973582130219	1
sub-12	1	cat	chair	25.5854770808548	0
sub-12	2	cat	chair	26.435761566244	0
sub-12	3	cat	chair	27.3417329021949	0
sub-12	4	cat	chair	24.534926542926	0
sub-12	5	cat	chair	22.5940918289552	0
sub-12	6	cat	chair	23.0340897014053	0
sub-12	7	cat	chair	23.4196297302656	0
sub-12	1	cat	face	31.894557248257	0
sub-12	2	cat	face	19.9901682837375	0
sub-12	3	cat	face	27.875291353704	0
sub-12	4	cat	face	21.7495776655755	0
sub-12	5	cat	face	24.5598614570874	0
sub-12	6	cat	face	24.2846520925077	0
sub-12	7	cat	face	30.0120588414196	0
sub-12	1	cat	shoe	26.48076606098	0
sub-12	2	cat	shoe	29.5009016286717	0
sub-12	3	cat	shoe	21.0429595107107	0
sub-12	4	cat	shoe	28.2239896753322	0
sub-12	5	cat	shoe	30.7894399695156	0
sub-12	6	cat	shoe	24.106451592908	0
sub-12	7	cat	shoe	25.1398690596986	0
sub-12	1	cat	house	23.1208074630867	0
sub-12	2	cat	house	22.6829677188344	0
sub-12	3	cat	house	21.7941054116828	0
sub-12	4	cat	house	26.457298339414	0
sub-12	5	cat	house	19.541119930545	0
sub-12	6	cat	house	26.0506454177187	0
sub-12	7	cat	house	26.6341409802499	0
sub-12	1	chair	cat	22.4345721690608	0
sub-12	2	chair	cat	22.1106692480371	0
sub-12	3	chair	cat	18.8274600696229	0
sub-12	4	chair	cat	24.7159840380949	0
sub-12	5	chair	cat	23.9266829144555	0
sub-12	6	chair	cat	24.0718311471668	0
sub-12	7	chair	cat	18.7225825049188	0
sub-12	1	chair	chair	20.2004675096836	1
sub-12	2	chair	chair	23.4020734887386	1
sub-12	3	chair	chair	22.3286695907364	1
sub-12	4	chair	chair	32.1790963297929	1
sub-12	5	chair	chair	24.762817256489	1
sub-12	6	chair	chair	21.474851428329	1
sub-12	7	chair	chair	24.8879780064972	1
sub-12	1	chair	face	21.161737531208	0
sub-12	2	chair	face	24.8421892522565	0
sub-12	3	chair	face	25.0967450352645	0
sub-12	4	chair	face	22.8559289917519	0
sub-12	5	chair	face	19.0520628043539	0
sub-12	6	chair	face	15.2840650495545	0
sub-12	7	chair	face	16.5478940771558	0
sub-12	1	chair	shoe	20.2615845480923	0
sub-12	2	chair	shoe	25.8877236412276	0
sub-12	3	chair	shoe	27.2283792987299	0
sub-12	4	chair	shoe	28.49523786221	0
sub-12	5	chair	shoe	21.1257815211684	0
sub-12	6	chair	shoe	28.9486246833832	0
sub-12	7	chair	shoe	20.7467348085821	0
sub-12	1	chair	house	20.5913092000947	0
sub-12	2	chair	house	29.2069335208512	0
sub-12	3	chair	house	21.102369200713	0
sub-12	4	chair	house	24.4688077627687	0
sub-12	5	chair	house	22.3141844197385	0
sub-12	6	chair	house	17.6803794648024	0
sub-12	7	chair	house	24.1521370915937	0
sub-12	1	face	cat	22.8954839330228	0
sub-12	2	face	cat	29.6937902801687	0
sub-12	3	face	cat	25.6218193385739	0
sub-12	4	face	cat	25.511414670306	0
[truncated: 4,301 more rows]
