# Supplementary material for: Dynamics of fMRI patterns reflect sub-second activation sequences and reveal replay in human visual cortex
Source: Nat Commun. 2021 Mar 19;12:1795. doi: 10.1038/s41467-021-21970-2 (PMC7979874; doi:10.1038/s41467-021-21970-2)
Supplement: Supplementary file 4 — Source Data [file 41467_2021_21970_MOESM4_ESM.zip › sourcedata/source_data_figure_s2a.csv]

id	mean_accuracy
sub-01	19.8329853862213
sub-02	18.8284518828452
sub-03	21.294363256785
sub-04	23.9583333333333
sub-05	20.5020920502092
sub-06	24.375
sub-07	21.1740041928721
sub-08	20.9205020920502
sub-09	22.9166666666667
sub-10	19.6652719665272
sub-11	20.2505219206681
sub-12	21.0416666666667
sub-13	18.8284518828452
sub-14	20.0845665961945
sub-15	22.1294363256785
sub-16	20.8768267223382
sub-17	20.8768267223382
sub-18	20.8768267223382
sub-19	18.75
sub-20	21.1297071129707
sub-21	17.4004192872117
sub-22	18.75
sub-23	18.580375782881
sub-25	22.1757322175732
sub-26	21.25
sub-27	21.0855949895616
sub-28	20.9643605870021
sub-29	19.0775681341719
sub-30	21.0416666666667
sub-32	20.0417536534447
sub-33	19.2468619246862
sub-34	21.0855949895616
sub-35	19.4154488517745
sub-36	21.0084033613445
sub-38	18.5416666666667
sub-39	20.8333333333333
