# Supplementary material for: Dynamics of fMRI patterns reflect sub-second activation sequences and reveal replay in human visual cortex
Source: Nat Commun. 2021 Mar 19;12:1795. doi: 10.1038/s41467-021-21970-2 (PMC7979874; doi:10.1038/s41467-021-21970-2)
Supplement: Supplementary file 4 — Source Data [file 41467_2021_21970_MOESM4_ESM.zip › sourcedata/source_data_figure_s1e.csv]

subject	mean_accuracy	repetitions
sub-01	100	1/8
sub-01	100	2/7
sub-01	80	3/6
sub-01	100	4/5
sub-01	80	5/4
sub-01	40	6/3
sub-01	80	7/2
sub-01	80	8/1
sub-02	20	1/8
sub-02	100	2/7
sub-02	100	3/6
sub-02	60	4/5
sub-02	80	5/4
sub-02	80	6/3
sub-02	20	7/2
sub-02	60	8/1
sub-03	100	1/8
sub-03	100	2/7
sub-03	100	3/6
sub-03	80	4/5
sub-03	100	5/4
sub-03	100	6/3
sub-03	40	7/2
sub-03	20	8/1
sub-04	100	1/8
sub-04	40	2/7
sub-04	100	3/6
sub-04	40	4/5
sub-04	40	5/4
sub-04	0	6/3
sub-04	80	7/2
sub-04	100	8/1
sub-05	80	1/8
sub-05	80	2/7
sub-05	100	3/6
sub-05	80	4/5
sub-05	100	5/4
sub-05	60	6/3
sub-05	40	7/2
sub-05	20	8/1
sub-06	100	1/8
sub-06	80	2/7
sub-06	100	3/6
sub-06	100	4/5
sub-06	80	5/4
sub-06	60	6/3
sub-06	80	7/2
sub-06	100	8/1
sub-07	100	1/8
sub-07	80	2/7
sub-07	80	3/6
sub-07	80	4/5
sub-07	40	5/4
sub-07	100	6/3
sub-07	60	7/2
sub-07	40	8/1
sub-08	100	1/8
sub-08	100	2/7
sub-08	100	3/6
sub-08	100	4/5
sub-08	100	5/4
sub-08	80	6/3
sub-08	100	7/2
sub-08	100	8/1
sub-09	60	1/8
sub-09	80	2/7
sub-09	100	3/6
sub-09	100	4/5
sub-09	100	5/4
sub-09	80	6/3
sub-09	40	7/2
sub-09	80	8/1
sub-10	100	1/8
sub-10	80	2/7
sub-10	100	3/6
sub-10	80	4/5
sub-10	100	5/4
sub-10	80	6/3
sub-10	80	7/2
sub-10	40	8/1
sub-11	80	1/8
sub-11	80	2/7
sub-11	60	3/6
sub-11	100	4/5
sub-11	100	5/4
sub-11	80	6/3
sub-11	40	7/2
sub-11	80	8/1
sub-12	100	1/8
sub-12	100	2/7
sub-12	80	3/6
sub-12	80	4/5
sub-12	80	5/4
sub-12	80	6/3
sub-12	40	7/2
sub-12	60	8/1
sub-13	80	1/8
sub-13	80	2/7
sub-13	60	3/6
sub-13	100	4/5
sub-13	80	5/4
sub-13	60	6/3
sub-13	60	7/2
sub-13	40	8/1
sub-14	100	1/8
sub-14	60	2/7
sub-14	80	3/6
sub-14	60	4/5
sub-14	100	5/4
sub-14	60	6/3
sub-14	40	7/2
sub-14	80	8/1
sub-15	100	1/8
sub-15	100	2/7
sub-15	100	3/6
sub-15	100	4/5
sub-15	80	5/4
sub-15	80	6/3
sub-15	80	7/2
sub-15	80	8/1
sub-16	80	1/8
sub-16	80	2/7
sub-16	100	3/6
sub-16	100	4/5
sub-16	80	5/4
sub-16	100	6/3
sub-16	60	7/2
sub-16	80	8/1
sub-17	100	1/8
sub-17	80	2/7
sub-17	100	3/6
sub-17	100	4/5
sub-17	40	5/4
sub-17	100	6/3
sub-17	80	7/2
sub-17	80	8/1
sub-18	80	1/8
sub-18	60	2/7
sub-18	40	3/6
sub-18	100	4/5
sub-18	60	5/4
sub-18	40	6/3
sub-18	60	7/2
sub-18	40	8/1
sub-19	60	1/8
sub-19	80	2/7
sub-19	80	3/6
sub-19	100	4/5
sub-19	100	5/4
sub-19	80	6/3
sub-19	60	7/2
sub-19	80	8/1
sub-20	60	1/8
sub-20	100	2/7
sub-20	60	3/6
sub-20	100	4/5
sub-20	80	5/4
sub-20	80	6/3
sub-20	80	7/2
sub-20	60	8/1
sub-21	100	1/8
sub-21	80	2/7
sub-21	80	3/6
sub-21	100	4/5
sub-21	80	5/4
sub-21	60	6/3
sub-21	60	7/2
sub-21	20	8/1
sub-22	100	1/8
sub-22	80	2/7
sub-22	60	3/6
sub-22	100	4/5
sub-22	80	5/4
sub-22	80	6/3
sub-22	80	7/2
sub-22	80	8/1
sub-23	80	1/8
sub-23	80	2/7
sub-23	80	3/6
sub-23	60	4/5
sub-23	60	5/4
sub-23	40	6/3
sub-23	60	7/2
sub-23	40	8/1
sub-24	60	1/8
sub-24	40	2/7
sub-24	100	3/6
sub-24	20	4/5
sub-24	40	5/4
sub-24	80	6/3
sub-24	60	7/2
sub-24	20	8/1
sub-25	80	1/8
sub-25	40	2/7
sub-25	60	3/6
sub-25	80	4/5
sub-25	80	5/4
sub-25	20	6/3
sub-25	80	7/2
sub-25	20	8/1
sub-26	80	1/8
sub-26	100	2/7
sub-26	100	3/6
sub-26	80	4/5
sub-26	80	5/4
sub-26	80	6/3
sub-26	80	7/2
sub-26	60	8/1
sub-27	60	1/8
sub-27	40	2/7
sub-27	80	3/6
sub-27	100	4/5
sub-27	80	5/4
sub-27	100	6/3
sub-27	100	7/2
sub-27	100	8/1
sub-28	100	1/8
sub-28	60	2/7
sub-28	100	3/6
sub-28	60	4/5
sub-28	60	5/4
sub-28	80	6/3
sub-28	0	7/2
sub-28	100	8/1
sub-29	60	1/8
sub-29	100	2/7
sub-29	80	3/6
sub-29	100	4/5
sub-29	60	5/4
sub-29	100	6/3
sub-29	20	7/2
sub-29	0	8/1
sub-30	100	1/8
sub-30	100	2/7
sub-30	100	3/6
sub-30	100	4/5
sub-30	60	5/4
sub-30	40	6/3
sub-30	40	7/2
sub-30	80	8/1
sub-31	40	1/8
sub-31	80	2/7
sub-31	20	3/6
sub-31	60	4/5
sub-31	40	5/4
sub-31	60	6/3
sub-31	0	7/2
sub-31	40	8/1
sub-32	100	1/8
sub-32	100	2/7
sub-32	100	3/6
sub-32	80	4/5
sub-32	100	5/4
sub-32	60	6/3
sub-32	80	7/2
sub-32	60	8/1
sub-33	40	1/8
sub-33	60	2/7
sub-33	100	3/6
sub-33	100	4/5
sub-33	80	5/4
sub-33	40	6/3
sub-33	40	7/2
sub-33	60	8/1
sub-34	100	1/8
sub-34	80	2/7
sub-34	40	3/6
sub-34	80	4/5
sub-34	80	5/4
sub-34	100	6/3
sub-34	80	7/2
sub-34	100	8/1
sub-35	40	1/8
sub-35	100	2/7
sub-35	60	3/6
sub-35	100	4/5
sub-35	80	5/4
sub-35	80	6/3
sub-35	60	7/2
sub-35	40	8/1
sub-36	60	1/8
sub-36	100	2/7
sub-36	100	3/6
sub-36	80	4/5
sub-36	60	5/4
sub-36	40	6/3
sub-36	20	7/2
sub-36	80	8/1
sub-37	80	1/8
sub-37	40	2/7
sub-37	80	3/6
sub-37	40	4/5
sub-37	20	5/4
sub-37	20	6/3
sub-37	20	7/2
sub-37	40	8/1
sub-38	100	1/8
sub-38	80	2/7
sub-38	80	3/6
sub-38	100	4/5
sub-38	100	5/4
sub-38	60	6/3
sub-38	40	7/2
sub-38	60	8/1
sub-39	60	1/8
sub-39	80	2/7
sub-39	100	3/6
sub-39	100	4/5
sub-39	100	5/4
sub-39	60	6/3
sub-39	80	7/2
sub-39	60	8/1
sub-40	60	1/8
sub-40	40	2/7
sub-40	60	3/6
sub-40	40	4/5
sub-40	80	5/4
sub-40	60	6/3
sub-40	20	7/2
sub-40	0	8/1
