# Supplementary material for: Dynamics of fMRI patterns reflect sub-second activation sequences and reveal replay in human visual cortex
Source: Nat Commun. 2021 Mar 19;12:1795. doi: 10.1038/s41467-021-21970-2 (PMC7979874; doi:10.1038/s41467-021-21970-2)
Supplement: Supplementary file 4 — Source Data [file 41467_2021_21970_MOESM4_ESM.zip › sourcedata/source_data_figure_s1d.csv]

subject	trial_target_position	mean_accuracy
sub-01	1	80
sub-01	2	60
sub-01	3	93.3333333333333
sub-01	4	84
sub-01	5	100
sub-02	1	40
sub-02	2	100
sub-02	3	93.3333333333333
sub-02	4	92
sub-02	5	96
sub-03	1	100
sub-03	2	60
sub-03	3	93.3333333333333
sub-03	4	96
sub-03	5	92
sub-04	1	100
sub-04	2	100
sub-04	3	100
sub-04	4	100
sub-04	5	100
sub-05	1	80
sub-05	2	80
sub-05	3	100
sub-05	4	100
sub-05	5	96
sub-06	1	80
sub-06	2	100
sub-06	3	93.3333333333333
sub-06	4	100
sub-06	5	100
sub-07	1	80
sub-07	2	80
sub-07	3	80
sub-07	4	88
sub-07	5	80
sub-08	1	100
sub-08	2	100
sub-08	3	100
sub-08	4	100
sub-08	5	100
sub-09	1	60
sub-09	2	80
sub-09	3	93.3333333333333
sub-09	4	80
sub-09	5	96
sub-10	1	40
sub-10	2	100
sub-10	3	100
sub-10	4	88
sub-10	5	88
sub-11	1	100
sub-11	2	80
sub-11	3	80
sub-11	4	92
sub-11	5	96
sub-12	1	80
sub-12	2	100
sub-12	3	86.6666666666667
sub-12	4	80
sub-12	5	92
sub-13	1	100
sub-13	2	100
sub-13	3	100
sub-13	4	100
sub-13	5	100
sub-14	1	100
sub-14	2	100
sub-14	3	86.6666666666667
sub-14	4	96
sub-14	5	88
sub-15	1	80
sub-15	2	80
sub-15	3	93.3333333333333
sub-15	4	100
sub-15	5	88
sub-16	1	80
sub-16	2	100
sub-16	3	100
sub-16	4	92
sub-16	5	96
sub-17	1	100
sub-17	2	80
sub-17	3	100
sub-17	4	100
sub-17	5	96
sub-18	1	60
sub-18	2	100
sub-18	3	93.3333333333333
sub-18	4	100
sub-18	5	100
sub-19	1	40
sub-19	2	60
sub-19	3	73.3333333333333
sub-19	4	80
sub-19	5	76
sub-20	1	100
sub-20	2	100
sub-20	3	93.3333333333333
sub-20	4	92
sub-20	5	96
sub-21	1	80
sub-21	2	100
sub-21	3	80
sub-21	4	80
sub-21	5	84
sub-22	1	100
sub-22	2	100
sub-22	3	100
sub-22	4	100
sub-22	5	96
sub-23	1	100
sub-23	2	80
sub-23	3	93.3333333333333
sub-23	4	100
sub-23	5	100
sub-25	1	100
sub-25	2	100
sub-25	3	93.3333333333333
sub-25	4	96
sub-25	5	92
sub-26	1	100
sub-26	2	80
sub-26	3	93.3333333333333
sub-26	4	96
sub-26	5	96
sub-27	1	100
sub-27	2	100
sub-27	3	93.3333333333333
sub-27	4	92
sub-27	5	96
sub-28	1	60
sub-28	2	80
sub-28	3	93.3333333333333
sub-28	4	84
sub-28	5	76
sub-29	1	40
sub-29	2	80
sub-29	3	100
sub-29	4	92
sub-29	5	88
sub-30	1	100
sub-30	2	100
sub-30	3	93.3333333333333
sub-30	4	88
sub-30	5	88
sub-32	1	100
sub-32	2	100
sub-32	3	100
sub-32	4	96
sub-32	5	96
sub-33	1	80
sub-33	2	80
sub-33	3	93.3333333333333
sub-33	4	92
sub-33	5	76
sub-34	1	100
sub-34	2	100
sub-34	3	93.3333333333333
sub-34	4	88
sub-34	5	100
sub-35	1	100
sub-35	2	100
sub-35	3	86.6666666666667
sub-35	4	92
sub-35	5	96
sub-36	1	40
sub-36	2	100
sub-36	3	93.3333333333333
sub-36	4	92
sub-36	5	88
sub-38	1	100
sub-38	2	80
sub-38	3	100
sub-38	4	92
sub-38	5	96
sub-39	1	80
sub-39	2	100
sub-39	3	86.6666666666667
sub-39	4	96
sub-39	5	96
