# Supplementary material for: Dynamics of fMRI patterns reflect sub-second activation sequences and reveal replay in human visual cortex
Source: Nat Commun. 2021 Mar 19;12:1795. doi: 10.1038/s41467-021-21970-2 (PMC7979874; doi:10.1038/s41467-021-21970-2)
Supplement: Supplementary file 4 — Source Data [file 41467_2021_21970_MOESM4_ESM.zip › sourcedata/source_data_figure_s1c.csv]

session	run_study	run_session	mean_accuracy	sem_upper	sem_lower
1	1	1	99.75	99.9253680936031	99.5746319063969
1	2	2	99.3564306064306	99.7180033547416	98.9948578581197
1	3	3	99.5687134502924	99.8888164011587	99.2486104994261
1	4	4	99.017094017094	99.5818714282055	98.4523166059826
2	5	1	99.3894993894994	99.7319865786058	99.047012200393
2	6	2	99.6732026143791	100	99.3464052287582
2	7	3	99.5524296675192	99.8975779044672	99.2072814305712
2	8	4	99.2757038712921	99.624184585162	98.9272231574222
