# Supplementary material for: Dynamics of fMRI patterns reflect sub-second activation sequences and reveal replay in human visual cortex
Source: Nat Commun. 2021 Mar 19;12:1795. doi: 10.1038/s41467-021-21970-2 (PMC7979874; doi:10.1038/s41467-021-21970-2)
Supplement: Supplementary file 4 — Source Data [file 41467_2021_21970_MOESM4_ESM.zip › sourcedata/source_data_figure_s1b.csv]

subject	session	run_session	sdt_type	freq
sub-01	1	1	false alarm	0
sub-01	1	1	miss	0
sub-01	1	2	false alarm	0
sub-01	1	2	miss	0
sub-01	1	3	false alarm	0
sub-01	1	3	miss	0
sub-01	1	4	false alarm	0
sub-01	1	4	miss	0
sub-01	2	1	false alarm	1.53846153846154
sub-01	2	1	miss	0
sub-01	2	2	false alarm	0
sub-01	2	2	miss	0
sub-01	2	3	false alarm	0
sub-01	2	3	miss	0
sub-01	2	4	false alarm	0
sub-01	2	4	miss	0
sub-02	1	1	false alarm	0
sub-02	1	1	miss	4
sub-02	1	2	false alarm	0
sub-02	1	2	miss	8.33333333333333
sub-02	1	3	false alarm	0
sub-02	1	3	miss	0
sub-02	1	4	false alarm	0
sub-02	1	4	miss	0
sub-02	2	1	false alarm	0
sub-02	2	1	miss	0
sub-02	2	2	false alarm	1.72413793103448
sub-02	2	2	miss	0
sub-02	2	3	false alarm	1.78571428571429
sub-02	2	3	miss	0
sub-02	2	4	false alarm	0
sub-02	2	4	miss	0
sub-03	1	1	false alarm	0
sub-03	1	1	miss	0
sub-03	1	2	false alarm	0
sub-03	1	2	miss	7.69230769230769
sub-03	1	3	false alarm	1.63934426229508
sub-03	1	3	miss	0
sub-03	1	4	false alarm	0
sub-03	1	4	miss	0
sub-03	2	1	false alarm	0
sub-03	2	1	miss	0
sub-03	2	2	false alarm	0
sub-03	2	2	miss	0
sub-03	2	3	false alarm	0
sub-03	2	3	miss	0
sub-03	2	4	false alarm	0
sub-03	2	4	miss	0
sub-04	1	1	false alarm	0
sub-04	1	1	miss	0
sub-04	1	2	false alarm	0
sub-04	1	2	miss	0
sub-04	1	3	false alarm	0
sub-04	1	3	miss	0
sub-04	1	4	false alarm	0
sub-04	1	4	miss	0
sub-04	2	1	false alarm	0
sub-04	2	1	miss	0
sub-04	2	2	false alarm	0
sub-04	2	2	miss	0
sub-04	2	3	false alarm	0
sub-04	2	3	miss	0
sub-04	2	4	false alarm	0
sub-04	2	4	miss	0
sub-05	1	1	false alarm	1.63934426229508
sub-05	1	1	miss	0
sub-05	1	2	false alarm	0
sub-05	1	2	miss	0
sub-05	1	3	false alarm	0
sub-05	1	3	miss	0
sub-05	1	4	false alarm	0
sub-05	1	4	miss	0
sub-05	2	1	false alarm	0
sub-05	2	1	miss	0
sub-05	2	2	false alarm	0
sub-05	2	2	miss	0
sub-05	2	3	false alarm	1.69491525423729
sub-05	2	3	miss	0
sub-05	2	4	false alarm	0
sub-05	2	4	miss	0
sub-06	1	1	false alarm	0
sub-06	1	1	miss	0
sub-06	1	2	false alarm	0
sub-06	1	2	miss	0
sub-06	1	3	false alarm	0
sub-06	1	3	miss	0
sub-06	1	4	false alarm	0
sub-06	1	4	miss	0
sub-06	2	1	false alarm	0
sub-06	2	1	miss	0
sub-06	2	2	false alarm	0
sub-06	2	2	miss	0
sub-06	2	3	false alarm	0
sub-06	2	3	miss	0
sub-06	2	4	false alarm	0
sub-06	2	4	miss	0
sub-07	1	1	false alarm	0
sub-07	1	1	miss	0
sub-07	1	2	false alarm	0
sub-07	1	2	miss	0
sub-07	1	3	false alarm	0
sub-07	1	3	miss	0
sub-07	1	4	false alarm	1.66666666666667
sub-07	1	4	miss	0
sub-07	2	1	false alarm	0
sub-07	2	1	miss	0
sub-07	2	2	false alarm	0
sub-07	2	2	miss	0
sub-07	2	3	false alarm	1.88679245283019
sub-07	2	3	miss	0
sub-07	2	4	false alarm	1.53846153846154
sub-07	2	4	miss	0
sub-08	1	1	false alarm	1.69491525423729
sub-08	1	1	miss	0
sub-08	1	2	false alarm	0
sub-08	1	2	miss	0
sub-08	1	3	false alarm	0
sub-08	1	3	miss	0
sub-08	1	4	false alarm	0
sub-08	1	4	miss	0
sub-08	2	1	false alarm	1.61290322580645
sub-08	2	1	miss	0
sub-08	2	2	false alarm	0
sub-08	2	2	miss	0
sub-08	2	3	false alarm	0
sub-08	2	3	miss	0
sub-08	2	4	false alarm	0
sub-08	2	4	miss	0
sub-09	1	1	false alarm	0
sub-09	1	1	miss	0
sub-09	1	2	false alarm	0
sub-09	1	2	miss	0
sub-09	1	3	false alarm	0
sub-09	1	3	miss	0
sub-09	1	4	false alarm	0
sub-09	1	4	miss	0
sub-09	2	1	false alarm	0
sub-09	2	1	miss	7.69230769230769
sub-09	2	2	false alarm	0
sub-09	2	2	miss	0
sub-09	2	3	false alarm	0
sub-09	2	3	miss	0
sub-09	2	4	false alarm	0
sub-09	2	4	miss	0
sub-10	1	1	false alarm	1.63934426229508
sub-10	1	1	miss	0
sub-10	1	2	false alarm	0
sub-10	1	2	miss	0
sub-10	1	3	false alarm	0
sub-10	1	3	miss	0
sub-10	1	4	false alarm	0
sub-10	1	4	miss	0
sub-10	2	1	false alarm	0
sub-10	2	1	miss	0
sub-10	2	2	false alarm	1.63934426229508
sub-10	2	2	miss	0
sub-10	2	3	false alarm	0
sub-10	2	3	miss	0
sub-10	2	4	false alarm	0
sub-10	2	4	miss	0
sub-11	1	1	false alarm	0
sub-11	1	1	miss	0
sub-11	1	2	false alarm	0
sub-11	1	2	miss	0
sub-11	1	3	false alarm	0
sub-11	1	3	miss	0
sub-11	1	4	false alarm	0
sub-11	1	4	miss	0
sub-11	2	1	false alarm	0
sub-11	2	1	miss	0
sub-11	2	2	false alarm	0
sub-11	2	2	miss	0
sub-11	2	3	false alarm	1.69491525423729
sub-11	2	3	miss	0
sub-11	2	4	false alarm	0
sub-11	2	4	miss	0
sub-12	1	1	false alarm	0
sub-12	1	1	miss	0
sub-12	1	2	false alarm	0
sub-12	1	2	miss	0
sub-12	1	3	false alarm	0
sub-12	1	3	miss	0
sub-12	1	4	false alarm	0
sub-12	1	4	miss	10
sub-12	2	1	false alarm	0
sub-12	2	1	miss	0
sub-12	2	2	false alarm	0
sub-12	2	2	miss	0
sub-12	2	3	false alarm	0
sub-12	2	3	miss	0
sub-12	2	4	false alarm	0
sub-12	2	4	miss	0
sub-13	1	1	false alarm	1.72413793103448
sub-13	1	1	miss	0
sub-13	1	2	false alarm	0
sub-13	1	2	miss	0
sub-13	1	3	false alarm	0
sub-13	1	3	miss	0
sub-13	1	4	false alarm	0
sub-13	1	4	miss	0
sub-13	2	1	false alarm	0
sub-13	2	1	miss	0
sub-13	2	2	false alarm	1.5625
sub-13	2	2	miss	0
sub-13	2	3	false alarm	0
sub-13	2	3	miss	0
sub-13	2	4	false alarm	0
sub-13	2	4	miss	0
sub-14	1	1	false alarm	0
sub-14	1	1	miss	0
sub-14	1	2	false alarm	0
sub-14	1	2	miss	0
sub-14	1	3	false alarm	3.57142857142857
sub-14	1	3	miss	0
sub-14	1	4	false alarm	1.58730158730159
sub-14	1	4	miss	0
sub-14	2	1	false alarm	0
sub-14	2	1	miss	0
sub-14	2	2	false alarm	5.26315789473684
sub-14	2	2	miss	0
sub-14	2	3	false alarm	0
sub-14	2	3	miss	0
sub-14	2	4	false alarm	1.5625
sub-14	2	4	miss	0
sub-15	1	1	false alarm	0
sub-15	1	1	miss	0
sub-15	1	2	false alarm	0
sub-15	1	2	miss	0
sub-15	1	3	false alarm	0
sub-15	1	3	miss	0
sub-15	1	4	false alarm	0
sub-15	1	4	miss	0
sub-15	2	1	false alarm	1.88679245283019
sub-15	2	1	miss	0
sub-15	2	2	false alarm	0
sub-15	2	2	miss	0
sub-15	2	3	false alarm	0
sub-15	2	3	miss	0
sub-15	2	4	false alarm	0
sub-15	2	4	miss	0
sub-16	1	1	false alarm	0
sub-16	1	1	miss	0
sub-16	1	2	false alarm	0
sub-16	1	2	miss	0
sub-16	1	3	false alarm	0
sub-16	1	3	miss	0
sub-16	1	4	false alarm	0
sub-16	1	4	miss	0
sub-16	2	1	false alarm	0
sub-16	2	1	miss	0
sub-16	2	2	false alarm	0
sub-16	2	2	miss	0
sub-16	2	3	false alarm	1.63934426229508
sub-16	2	3	miss	0
sub-16	2	4	false alarm	0
sub-16	2	4	miss	0
sub-17	1	1	false alarm	0
sub-17	1	1	miss	0
sub-17	1	2	false alarm	0
sub-17	1	2	miss	0
sub-17	1	3	false alarm	0
sub-17	1	3	miss	0
sub-17	1	4	false alarm	0
sub-17	1	4	miss	0
sub-17	2	1	false alarm	0
sub-17	2	1	miss	0
sub-17	2	2	false alarm	0
sub-17	2	2	miss	0
sub-17	2	3	false alarm	0
sub-17	2	3	miss	0
sub-17	2	4	false alarm	1.85185185185185
sub-17	2	4	miss	0
sub-18	1	1	false alarm	0
sub-18	1	1	miss	0
sub-18	1	2	false alarm	0
sub-18	1	2	miss	0
sub-18	1	3	false alarm	0
sub-18	1	3	miss	0
sub-18	1	4	false alarm	0
sub-18	1	4	miss	0
sub-18	2	1	false alarm	1.61290322580645
sub-18	2	1	miss	0
sub-18	2	2	false alarm	0
sub-18	2	2	miss	0
sub-18	2	3	false alarm	0
sub-18	2	3	miss	0
sub-18	2	4	false alarm	0
sub-18	2	4	miss	0
sub-19	1	1	false alarm	0
sub-19	1	1	miss	5
sub-19	1	2	false alarm	0
sub-19	1	2	miss	0
sub-19	1	3	false alarm	0
sub-19	1	3	miss	0
sub-19	1	4	false alarm	0
sub-19	1	4	miss	10
sub-19	2	1	false alarm	0
sub-19	2	1	miss	0
sub-19	2	2	false alarm	0
sub-19	2	2	miss	0
sub-19	2	3	false alarm	0
sub-19	2	3	miss	0
sub-19	2	4	false alarm	0
sub-19	2	4	miss	0
sub-20	1	1	false alarm	3.38983050847458
sub-20	1	1	miss	0
sub-20	1	2	false alarm	0
sub-20	1	2	miss	0
sub-20	1	3	false alarm	0
sub-20	1	3	miss	0
sub-20	1	4	false alarm	0
sub-20	1	4	miss	0
sub-20	2	1	false alarm	0
sub-20	2	1	miss	0
sub-20	2	2	false alarm	0
sub-20	2	2	miss	0
sub-20	2	3	false alarm	0
sub-20	2	3	miss	0
sub-20	2	4	false alarm	0
sub-20	2	4	miss	0
sub-21	1	1	false alarm	0
sub-21	1	1	miss	0
sub-21	1	2	false alarm	0
sub-21	1	2	miss	0
sub-21	1	3	false alarm	0
sub-21	1	3	miss	0
sub-21	1	4	false alarm	0
sub-21	1	4	miss	0
sub-21	2	1	false alarm	0
sub-21	2	1	miss	0
sub-21	2	2	false alarm	3.17460317460317
sub-21	2	2	miss	0
sub-21	2	3	false alarm	1.63934426229508
sub-21	2	3	miss	0
sub-21	2	4	false alarm	0
sub-21	2	4	miss	5.88235294117647
sub-22	1	1	false alarm	0
sub-22	1	1	miss	0
sub-22	1	2	false alarm	0
sub-22	1	2	miss	0
sub-22	1	3	false alarm	0
sub-22	1	3	miss	0
sub-22	1	4	false alarm	0
sub-22	1	4	miss	0
sub-22	2	1	false alarm	0
sub-22	2	1	miss	0
sub-22	2	2	false alarm	0
sub-22	2	2	miss	0
sub-22	2	3	false alarm	0
sub-22	2	3	miss	0
sub-22	2	4	false alarm	0
sub-22	2	4	miss	0
sub-23	1	1	false alarm	1.69491525423729
sub-23	1	1	miss	0
sub-23	1	2	false alarm	0
sub-23	1	2	miss	0
sub-23	1	3	false alarm	0
sub-23	1	3	miss	0
sub-23	1	4	false alarm	0
sub-23	1	4	miss	0
sub-23	2	1	false alarm	0
sub-23	2	1	miss	0
sub-23	2	2	false alarm	0
sub-23	2	2	miss	0
sub-23	2	3	false alarm	0
sub-23	2	3	miss	0
sub-23	2	4	false alarm	0
sub-23	2	4	miss	0
sub-25	1	1	false alarm	1.58730158730159
sub-25	1	1	miss	0
sub-25	1	2	false alarm	0
sub-25	1	2	miss	0
sub-25	1	3	false alarm	0
sub-25	1	3	miss	0
sub-25	1	4	false alarm	0
sub-25	1	4	miss	0
sub-25	2	1	false alarm	0
sub-25	2	1	miss	0
sub-25	2	2	false alarm	0
sub-25	2	2	miss	0
sub-25	2	3	false alarm	0
sub-25	2	3	miss	0
sub-25	2	4	false alarm	1.88679245283019
sub-25	2	4	miss	0
sub-26	1	1	false alarm	0
sub-26	1	1	miss	0
sub-26	1	2	false alarm	0
sub-26	1	2	miss	0
sub-26	1	3	false alarm	0
sub-26	1	3	miss	0
sub-26	1	4	false alarm	0
sub-26	1	4	miss	0
sub-26	2	1	false alarm	0
sub-26	2	1	miss	0
sub-26	2	2	false alarm	0
sub-26	2	2	miss	0
sub-26	2	3	false alarm	0
sub-26	2	3	miss	0
sub-26	2	4	false alarm	0
sub-26	2	4	miss	0
sub-27	1	1	false alarm	1.85185185185185
sub-27	1	1	miss	0
sub-27	1	2	false alarm	0
sub-27	1	2	miss	0
sub-27	1	3	false alarm	0
sub-27	1	3	miss	0
sub-27	1	4	false alarm	0
sub-27	1	4	miss	0
sub-27	2	1	false alarm	0
sub-27	2	1	miss	0
sub-27	2	2	false alarm	0
sub-27	2	2	miss	0
sub-27	2	3	false alarm	0
sub-27	2	3	miss	0
sub-27	2	4	false alarm	0
sub-27	2	4	miss	0
sub-28	1	1	false alarm	0
sub-28	1	1	miss	0
sub-28	1	2	false alarm	0
sub-28	1	2	miss	0
sub-28	1	3	false alarm	0
sub-28	1	3	miss	5
sub-28	1	4	false alarm	0
sub-28	1	4	miss	15.3846153846154
sub-28	2	1	false alarm	0
sub-28	2	1	miss	0
sub-28	2	2	false alarm	3.44827586206897
sub-28	2	2	miss	0
sub-28	2	3	false alarm	0
sub-28	2	3	miss	0
sub-28	2	4	false alarm	1.69491525423729
sub-28	2	4	miss	6.25
sub-29	1	1	false alarm	0
sub-29	1	1	miss	0
sub-29	1	2	false alarm	1.58730158730159
sub-29	1	2	miss	0
sub-29	1	3	false alarm	1.72413793103448
sub-29	1	3	miss	0
sub-29	1	4	false alarm	0
sub-29	1	4	miss	0
sub-29	2	1	false alarm	0
sub-29	2	1	miss	7.14285714285714
sub-29	2	2	false alarm	0
sub-29	2	2	miss	11.7647058823529
sub-29	2	3	false alarm	0
sub-29	2	3	miss	11.7647058823529
sub-29	2	4	false alarm	1.66666666666667
sub-29	2	4	miss	0
sub-30	1	1	false alarm	0
sub-30	1	1	miss	0
sub-30	1	2	false alarm	0
sub-30	1	2	miss	0
sub-30	1	3	false alarm	0
sub-30	1	3	miss	0
sub-30	1	4	false alarm	0
sub-30	1	4	miss	0
sub-30	2	1	false alarm	0
sub-30	2	1	miss	0
sub-30	2	2	false alarm	0
sub-30	2	2	miss	0
sub-30	2	3	false alarm	0
sub-30	2	3	miss	0
sub-30	2	4	false alarm	0
sub-30	2	4	miss	6.25
sub-32	1	1	false alarm	0
sub-32	1	1	miss	0
sub-32	1	2	false alarm	1.96078431372549
sub-32	1	2	miss	0
sub-32	1	3	false alarm	0
sub-32	1	3	miss	0
sub-32	1	4	false alarm	0
sub-32	1	4	miss	0
sub-32	2	1	false alarm	0
sub-32	2	1	miss	0
sub-32	2	2	false alarm	0
sub-32	2	2	miss	0
sub-32	2	3	false alarm	0
sub-32	2	3	miss	0
sub-32	2	4	false alarm	0
sub-32	2	4	miss	0
sub-33	1	1	false alarm	1.5625
sub-33	1	1	miss	0
sub-33	1	2	false alarm	0
sub-33	1	2	miss	0
sub-33	1	3	false alarm	0
sub-33	1	3	miss	0
sub-33	1	4	false alarm	0
sub-33	1	4	miss	0
sub-33	2	1	false alarm	0
sub-33	2	1	miss	0
sub-33	2	2	false alarm	0
sub-33	2	2	miss	0
sub-33	2	3	false alarm	0
sub-33	2	3	miss	0
sub-33	2	4	false alarm	1.72413793103448
sub-33	2	4	miss	0
sub-34	1	1	false alarm	0
sub-34	1	1	miss	0
sub-34	1	2	false alarm	0
sub-34	1	2	miss	0
sub-34	1	3	false alarm	0
sub-34	1	3	miss	0
sub-34	1	4	false alarm	0
sub-34	1	4	miss	0
sub-34	2	1	false alarm	1.81818181818182
sub-34	2	1	miss	0
sub-34	2	2	false alarm	0
sub-34	2	2	miss	0
sub-34	2	3	false alarm	0
sub-34	2	3	miss	0
sub-34	2	4	false alarm	0
sub-34	2	4	miss	0
sub-35	1	1	false alarm	0
sub-35	1	1	miss	0
sub-35	1	2	false alarm	0
sub-35	1	2	miss	0
sub-35	1	3	false alarm	1.61290322580645
sub-35	1	3	miss	0
sub-35	1	4	false alarm	0
sub-35	1	4	miss	0
sub-35	2	1	false alarm	0
sub-35	2	1	miss	0
sub-35	2	2	false alarm	0
sub-35	2	2	miss	0
sub-35	2	3	false alarm	0
sub-35	2	3	miss	0
sub-35	2	4	false alarm	0
sub-35	2	4	miss	0
sub-36	1	1	false alarm	0
sub-36	1	1	miss	0
sub-36	1	2	false alarm	1.63934426229508
sub-36	1	2	miss	7.14285714285714
sub-36	1	3	false alarm	3.57142857142857
sub-36	1	3	miss	10.5263157894737
sub-36	1	4	false alarm	0
sub-36	1	4	miss	0
sub-36	2	1	false alarm	0
sub-36	2	1	miss	0
sub-36	2	2	false alarm	0
sub-36	2	2	miss	0
sub-36	2	3	false alarm	0
sub-36	2	3	miss	4.34782608695652
sub-36	2	4	false alarm	1.61290322580645
sub-36	2	4	miss	7.69230769230769
sub-38	1	1	false alarm	0
sub-38	1	1	miss	0
sub-38	1	2	false alarm	0
sub-38	1	2	miss	0
sub-38	1	3	false alarm	0
sub-38	1	3	miss	0
sub-38	1	4	false alarm	0
sub-38	1	4	miss	0
sub-38	2	1	false alarm	0
sub-38	2	1	miss	7.14285714285714
sub-38	2	2	false alarm	0
sub-38	2	2	miss	0
sub-38	2	3	false alarm	0
sub-38	2	3	miss	0
sub-38	2	4	false alarm	0
sub-38	2	4	miss	0
sub-39	1	1	false alarm	0
sub-39	1	1	miss	0
sub-39	1	2	false alarm	0
sub-39	1	2	miss	0
sub-39	1	3	false alarm	0
sub-39	1	3	miss	0
sub-39	1	4	false alarm	0
sub-39	1	4	miss	0
sub-39	2	1	false alarm	0
sub-39	2	1	miss	0
sub-39	2	2	false alarm	0
sub-39	2	2	miss	0
sub-39	2	3	false alarm	0
sub-39	2	3	miss	0
sub-39	2	4	false alarm	0
sub-39	2	4	miss	0
