# Supplementary material for: Dynamics of fMRI patterns reflect sub-second activation sequences and reveal replay in human visual cortex
Source: Nat Commun. 2021 Mar 19;12:1795. doi: 10.1038/s41467-021-21970-2 (PMC7979874; doi:10.1038/s41467-021-21970-2)
Supplement: Supplementary file 4 — Source Data [file 41467_2021_21970_MOESM4_ESM.zip › sourcedata/source_data_figure_s1a.csv]

subject	condition	mean_accuracy	exclude	condition_short
sub-01	oddball	100	no	odd
sub-01	repetition	77.7777777777778	no	rep
sub-01	sequence	89.3333333333333	no	seq
sub-02	oddball	98.3333333333333	no	odd
sub-02	sequence	90.6666666666667	no	seq
sub-02	repetition	62.2222222222222	no	rep
sub-03	oddball	99.1666666666667	no	odd
sub-03	sequence	92	no	seq
sub-03	repetition	80	no	rep
sub-04	sequence	100	no	seq
sub-04	oddball	100	no	odd
sub-04	repetition	62.2222222222222	no	rep
sub-05	oddball	100	no	odd
sub-05	repetition	68.8888888888889	no	rep
sub-05	sequence	96	no	seq
sub-06	sequence	97.3333333333333	no	seq
sub-06	oddball	100	no	odd
sub-06	repetition	86.6666666666667	no	rep
sub-07	oddball	100	no	odd
sub-07	repetition	71.1111111111111	no	rep
sub-07	sequence	82.6666666666667	no	seq
sub-08	repetition	93.3333333333333	no	rep
sub-08	oddball	100	no	odd
sub-08	sequence	100	no	seq
sub-09	sequence	86.6666666666667	no	seq
sub-09	oddball	99.1666666666667	no	odd
sub-09	repetition	73.3333333333333	no	rep
sub-10	sequence	88	no	seq
sub-10	oddball	100	no	odd
sub-10	repetition	80	no	rep
sub-11	sequence	90.6666666666667	no	seq
sub-11	repetition	73.3333333333333	no	rep
sub-11	oddball	100	no	odd
sub-12	oddball	99.1666666666667	no	odd
sub-12	sequence	86.6666666666667	no	seq
sub-12	repetition	73.3333333333333	no	rep
sub-13	oddball	100	no	odd
sub-13	repetition	66.6666666666667	no	rep
sub-13	sequence	100	no	seq
sub-14	repetition	73.3333333333333	no	rep
sub-14	oddball	100	no	odd
sub-14	sequence	92	no	seq
sub-15	oddball	100	no	odd
sub-15	repetition	84.4444444444444	no	rep
sub-15	sequence	92	no	seq
sub-16	oddball	100	no	odd
sub-16	sequence	94.6666666666667	no	seq
sub-16	repetition	82.2222222222222	no	rep
sub-17	repetition	84.4444444444444	no	rep
sub-17	oddball	100	no	odd
sub-17	sequence	97.3333333333333	no	seq
sub-18	oddball	100	no	odd
sub-18	repetition	57.7777777777778	no	rep
sub-18	sequence	96	no	seq
sub-19	oddball	98.3333333333333	no	odd
sub-19	sequence	73.3333333333333	no	seq
sub-19	repetition	80	no	rep
sub-20	oddball	100	no	odd
sub-20	repetition	77.7777777777778	no	rep
sub-20	sequence	94.6666666666667	no	seq
sub-21	repetition	64.4444444444444	no	rep
sub-21	sequence	82.6666666666667	no	seq
sub-21	oddball	99.1666666666667	no	odd
sub-22	oddball	100	no	odd
sub-22	repetition	80	no	rep
sub-22	sequence	98.6666666666667	no	seq
sub-23	repetition	60	no	rep
sub-23	oddball	100	no	odd
sub-23	sequence	97.3333333333333	no	seq
sub-24	oddball	84.1666666666667	no	odd
sub-24	sequence	74.6666666666667	no	seq
sub-24	repetition	48.8888888888889	yes	rep
sub-25	repetition	51.1111111111111	no	rep
sub-25	oddball	100	no	odd
sub-25	sequence	94.6666666666667	no	seq
sub-26	repetition	75.5555555555556	no	rep
sub-26	oddball	100	no	odd
sub-26	sequence	94.6666666666667	no	seq
sub-27	oddball	100	no	odd
sub-27	repetition	84.4444444444444	no	rep
sub-27	sequence	94.6666666666667	no	seq
sub-28	oddball	96.6666666666667	no	odd
sub-28	sequence	81.3333333333333	no	seq
sub-28	repetition	73.3333333333333	no	rep
sub-29	oddball	95.8333333333333	no	odd
sub-29	sequence	88	no	seq
sub-29	repetition	64.4444444444444	no	rep
sub-30	oddball	99.1666666666667	no	odd
sub-30	repetition	80	no	rep
sub-30	sequence	90.6666666666667	no	seq
sub-31	oddball	89.1666666666667	no	odd
sub-31	sequence	57.3333333333333	no	seq
sub-31	repetition	40	yes	rep
sub-32	repetition	80	no	rep
sub-32	oddball	100	no	odd
sub-32	sequence	97.3333333333333	no	seq
sub-33	sequence	85.3333333333333	no	seq
sub-33	oddball	100	no	odd
sub-33	repetition	62.2222222222222	no	rep
sub-34	repetition	84.4444444444444	no	rep
sub-34	oddball	100	no	odd
sub-34	sequence	94.6666666666667	no	seq
sub-35	oddball	100	no	odd
sub-35	sequence	93.3333333333333	no	seq
sub-35	repetition	62.2222222222222	no	rep
sub-36	oddball	95.8333333333333	no	odd
sub-36	sequence	88	no	seq
sub-36	repetition	60	no	rep
sub-37	repetition	44.4444444444444	yes	rep
sub-37	sequence	46.6666666666667	yes	seq
sub-37	oddball	85	no	odd
sub-38	oddball	99.1666666666667	no	odd
sub-38	sequence	94.6666666666667	no	seq
sub-38	repetition	75.5555555555556	no	rep
sub-39	oddball	100	no	odd
sub-39	sequence	93.3333333333333	no	seq
sub-39	repetition	77.7777777777778	no	rep
sub-40	oddball	98.3333333333333	no	odd
sub-40	sequence	68	no	seq
sub-40	repetition	40	yes	rep
