# Supplementary material for: Dynamics of fMRI patterns reflect sub-second activation sequences and reveal replay in human visual cortex
Source: Nat Commun. 2021 Mar 19;12:1795. doi: 10.1038/s41467-021-21970-2 (PMC7979874; doi:10.1038/s41467-021-21970-2)
Supplement: Supplementary file 4 — Source Data [file 41467_2021_21970_MOESM4_ESM.zip › sourcedata/source_data_figure_s10e.csv]

interference	head	tail	step_type	mean_proportion
forward	1	1	repetition	8.28703703703704
forward	1	2	forward	3.84259259259259
forward	1	3	outwards	2.26851851851852
forward	1	4	outwards	2.59259259259259
forward	1	5	outwards	2.08333333333333
forward	2	1	backward	4.02777777777778
forward	2	2	repetition	16.3425925925926
forward	2	3	outwards	3.00925925925926
forward	2	4	outwards	3.33333333333333
forward	2	5	outwards	3.14814814814815
forward	3	1	inwards	2.4537037037037
forward	3	2	inwards	3.00925925925926
forward	3	3	repetition	7.22222222222222
forward	3	4	outside	2.17592592592593
forward	3	5	outside	2.22222222222222
forward	4	1	inwards	2.68518518518519
forward	4	2	inwards	2.82407407407407
forward	4	3	outside	1.66666666666667
forward	4	4	repetition	6.80555555555556
forward	4	5	outside	3.14814814814815
forward	5	1	inwards	2.22222222222222
forward	5	2	inwards	3.24074074074074
forward	5	3	outside	2.4537037037037
forward	5	4	outside	2.26851851851852
forward	5	5	repetition	6.66666666666667
backward	1	1	repetition	13.0092592592593
backward	1	2	forward	4.53703703703704
backward	1	3	outwards	2.96296296296296
backward	1	4	outwards	3.00925925925926
backward	1	5	outwards	2.59259259259259
backward	2	1	backward	3.7962962962963
backward	2	2	repetition	9.90740740740741
backward	2	3	outwards	3.47222222222222
backward	2	4	outwards	3.10185185185185
backward	2	5	outwards	2.68518518518519
backward	3	1	inwards	3.14814814814815
backward	3	2	inwards	2.5462962962963
backward	3	3	repetition	6.11111111111111
backward	3	4	outside	1.66666666666667
backward	3	5	outside	3.10185185185185
backward	4	1	inwards	3.61111111111111
backward	4	2	inwards	2.63888888888889
backward	4	3	outside	2.08333333333333
backward	4	4	repetition	6.62037037037037
backward	4	5	outside	2.36111111111111
backward	5	1	inwards	2.59259259259259
backward	5	2	inwards	2.73148148148148
backward	5	3	outside	1.94444444444444
backward	5	4	outside	2.87037037037037
backward	5	5	repetition	6.89814814814815
