# Supplementary material for: Dynamics of fMRI patterns reflect sub-second activation sequences and reveal replay in human visual cortex
Source: Nat Commun. 2021 Mar 19;12:1795. doi: 10.1038/s41467-021-21970-2 (PMC7979874; doi:10.1038/s41467-021-21970-2)
Supplement: Supplementary file 4 — Source Data [file 41467_2021_21970_MOESM4_ESM.zip › sourcedata/source_data_figure_s10d.csv]

id	interference	step_type	mean_proportion
sub-01	forward	forward	6.66666666666667
sub-01	forward	outwards	1.94444444444444
sub-01	forward	backward	6.66666666666667
sub-01	forward	inwards	1.94444444444444
sub-01	forward	outside	2.77777777777778
sub-01	backward	forward	3.33333333333333
sub-01	backward	outwards	2.22222222222222
sub-01	backward	backward	5
sub-01	backward	inwards	2.22222222222222
sub-01	backward	outside	3.88888888888889
sub-02	backward	forward	3.33333333333333
sub-02	backward	outwards	3.88888888888889
sub-02	backward	backward	1.66666666666667
sub-02	backward	inwards	2.77777777777778
sub-02	backward	outside	2.22222222222222
sub-02	forward	forward	5
sub-02	forward	outwards	3.33333333333333
sub-02	forward	backward	3.33333333333333
sub-02	forward	inwards	3.33333333333333
sub-02	forward	outside	1.38888888888889
sub-03	forward	forward	5
sub-03	forward	outwards	2.5
sub-03	forward	backward	6.66666666666667
sub-03	forward	inwards	2.5
sub-03	forward	outside	1.94444444444444
sub-03	backward	forward	3.33333333333333
sub-03	backward	outwards	3.05555555555556
sub-03	backward	backward	1.66666666666667
sub-03	backward	inwards	3.33333333333333
sub-03	backward	outside	3.33333333333333
sub-04	backward	forward	10
sub-04	backward	outwards	1.66666666666667
sub-04	backward	backward	8.33333333333333
sub-04	backward	inwards	1.38888888888889
sub-04	backward	outside	2.77777777777778
sub-04	forward	forward	5
sub-04	forward	outwards	2.77777777777778
sub-04	forward	backward	1.66666666666667
sub-04	forward	inwards	2.22222222222222
sub-04	forward	outside	1.11111111111111
sub-05	forward	forward	8.33333333333333
sub-05	forward	outwards	2.77777777777778
sub-05	forward	backward	3.33333333333333
sub-05	forward	inwards	2.77777777777778
sub-05	forward	outside	1.38888888888889
sub-05	backward	forward	6.66666666666667
sub-05	backward	outwards	2.77777777777778
sub-05	backward	backward	1.66666666666667
sub-05	backward	inwards	2.77777777777778
sub-05	backward	outside	2.77777777777778
sub-06	backward	forward	0
sub-06	backward	outwards	2.77777777777778
sub-06	backward	backward	1.66666666666667
sub-06	backward	inwards	2.77777777777778
sub-06	backward	outside	1.94444444444444
sub-06	forward	forward	3.33333333333333
sub-06	forward	outwards	2.5
sub-06	forward	backward	1.66666666666667
sub-06	forward	inwards	2.77777777777778
sub-06	forward	outside	2.5
sub-07	backward	forward	3.33333333333333
sub-07	backward	outwards	3.05555555555556
sub-07	backward	backward	6.66666666666667
sub-07	backward	inwards	2.77777777777778
sub-07	backward	outside	3.05555555555556
sub-07	forward	forward	10
sub-07	forward	outwards	3.05555555555556
sub-07	forward	backward	5
sub-07	forward	inwards	2.5
sub-07	forward	outside	1.38888888888889
sub-08	forward	forward	1.66666666666667
sub-08	forward	outwards	3.05555555555556
sub-08	forward	backward	1.66666666666667
sub-08	forward	inwards	3.33333333333333
sub-08	forward	outside	2.22222222222222
sub-08	backward	forward	3.33333333333333
sub-08	backward	outwards	3.33333333333333
sub-08	backward	backward	0
sub-08	backward	inwards	3.33333333333333
sub-08	backward	outside	3.88888888888889
sub-09	backward	forward	8.33333333333333
sub-09	backward	outwards	3.05555555555556
sub-09	backward	backward	6.66666666666667
sub-09	backward	inwards	2.77777777777778
sub-09	backward	outside	3.05555555555556
sub-09	forward	forward	3.33333333333333
sub-09	forward	outwards	2.77777777777778
sub-09	forward	backward	0
sub-09	forward	inwards	2.77777777777778
sub-09	forward	outside	4.16666666666667
sub-10	backward	forward	3.33333333333333
sub-10	backward	outwards	3.05555555555556
sub-10	backward	backward	1.66666666666667
sub-10	backward	inwards	2.22222222222222
sub-10	backward	outside	2.22222222222222
sub-10	forward	forward	0
sub-10	forward	outwards	1.94444444444444
sub-10	forward	backward	5
sub-10	forward	inwards	2.77777777777778
sub-10	forward	outside	2.5
sub-11	backward	forward	1.66666666666667
sub-11	backward	outwards	2.77777777777778
sub-11	backward	backward	3.33333333333333
sub-11	backward	inwards	3.61111111111111
sub-11	backward	outside	2.22222222222222
sub-11	forward	forward	3.33333333333333
sub-11	forward	outwards	2.77777777777778
sub-11	forward	backward	6.66666666666667
sub-11	forward	inwards	3.05555555555556
sub-11	forward	outside	1.11111111111111
sub-12	backward	forward	3.33333333333333
sub-12	backward	outwards	2.77777777777778
sub-12	backward	backward	1.66666666666667
sub-12	backward	inwards	3.05555555555556
sub-12	backward	outside	2.77777777777778
sub-12	forward	forward	1.66666666666667
sub-12	forward	outwards	2.5
sub-12	forward	backward	1.66666666666667
sub-12	forward	inwards	2.22222222222222
sub-12	forward	outside	3.33333333333333
sub-13	backward	forward	5
sub-13	backward	outwards	2.5
sub-13	backward	backward	5
sub-13	backward	inwards	3.61111111111111
sub-13	backward	outside	1.94444444444444
sub-13	forward	forward	1.66666666666667
sub-13	forward	outwards	2.77777777777778
sub-13	forward	backward	3.33333333333333
sub-13	forward	inwards	2.77777777777778
sub-13	forward	outside	1.94444444444444
sub-14	backward	forward	5
sub-14	backward	outwards	3.33333333333333
sub-14	backward	backward	3.33333333333333
sub-14	backward	inwards	3.33333333333333
sub-14	backward	outside	2.22222222222222
sub-14	forward	forward	3.33333333333333
sub-14	forward	outwards	2.5
sub-14	forward	backward	1.66666666666667
sub-14	forward	inwards	2.22222222222222
sub-14	forward	outside	3.88888888888889
sub-15	forward	forward	3.33333333333333
sub-15	forward	outwards	3.33333333333333
sub-15	forward	backward	1.66666666666667
sub-15	forward	inwards	3.05555555555556
sub-15	forward	outside	2.5
sub-15	backward	forward	5
sub-15	backward	outwards	3.33333333333333
sub-15	backward	backward	1.66666666666667
sub-15	backward	inwards	3.05555555555556
sub-15	backward	outside	2.22222222222222
sub-16	forward	forward	5
sub-16	forward	outwards	3.61111111111111
sub-16	forward	backward	3.33333333333333
sub-16	forward	inwards	3.61111111111111
sub-16	forward	outside	1.38888888888889
sub-16	backward	forward	1.66666666666667
sub-16	backward	outwards	3.33333333333333
sub-16	backward	backward	3.33333333333333
sub-16	backward	inwards	3.61111111111111
sub-16	backward	outside	1.66666666666667
sub-17	forward	forward	3.33333333333333
sub-17	forward	outwards	2.22222222222222
sub-17	forward	backward	8.33333333333333
sub-17	forward	inwards	2.77777777777778
sub-17	forward	outside	1.66666666666667
sub-17	backward	forward	8.33333333333333
sub-17	backward	outwards	2.5
sub-17	backward	backward	8.33333333333333
sub-17	backward	inwards	2.5
sub-17	backward	outside	1.66666666666667
sub-18	forward	forward	0
sub-18	forward	outwards	2.22222222222222
sub-18	forward	backward	3.33333333333333
sub-18	forward	inwards	1.94444444444444
sub-18	forward	outside	3.33333333333333
sub-18	backward	forward	5
sub-18	backward	outwards	2.77777777777778
sub-18	backward	backward	6.66666666666667
sub-18	backward	inwards	2.5
sub-18	backward	outside	3.05555555555556
sub-19	backward	forward	3.33333333333333
sub-19	backward	outwards	2.5
sub-19	backward	backward	3.33333333333333
sub-19	backward	inwards	1.94444444444444
sub-19	backward	outside	3.88888888888889
sub-19	forward	forward	1.66666666666667
sub-19	forward	outwards	2.77777777777778
sub-19	forward	backward	1.66666666666667
sub-19	forward	inwards	2.77777777777778
sub-19	forward	outside	3.05555555555556
sub-20	forward	forward	3.33333333333333
sub-20	forward	outwards	3.61111111111111
sub-20	forward	backward	1.66666666666667
sub-20	forward	inwards	3.33333333333333
sub-20	forward	outside	1.38888888888889
sub-20	backward	forward	3.33333333333333
sub-20	backward	outwards	2.77777777777778
sub-20	backward	backward	0
sub-20	backward	inwards	3.33333333333333
sub-20	backward	outside	2.77777777777778
sub-21	backward	forward	1.66666666666667
sub-21	backward	outwards	2.77777777777778
sub-21	backward	backward	5
sub-21	backward	inwards	2.5
sub-21	backward	outside	1.11111111111111
sub-21	forward	forward	3.33333333333333
sub-21	forward	outwards	2.5
sub-21	forward	backward	0
sub-21	forward	inwards	2.22222222222222
sub-21	forward	outside	1.11111111111111
sub-22	backward	forward	1.66666666666667
sub-22	backward	outwards	3.61111111111111
sub-22	backward	backward	3.33333333333333
sub-22	backward	inwards	3.88888888888889
sub-22	backward	outside	1.11111111111111
sub-22	forward	forward	6.66666666666667
sub-22	forward	outwards	2.77777777777778
sub-22	forward	backward	10
sub-22	forward	inwards	1.94444444444444
sub-22	forward	outside	2.22222222222222
sub-23	forward	forward	1.66666666666667
sub-23	forward	outwards	2.77777777777778
sub-23	forward	backward	3.33333333333333
sub-23	forward	inwards	3.33333333333333
sub-23	forward	outside	1.94444444444444
sub-23	backward	forward	6.66666666666667
sub-23	backward	outwards	3.33333333333333
sub-23	backward	backward	6.66666666666667
sub-23	backward	inwards	3.05555555555556
sub-23	backward	outside	1.66666666666667
sub-25	forward	forward	5
sub-25	forward	outwards	1.66666666666667
sub-25	forward	backward	3.33333333333333
sub-25	forward	inwards	2.22222222222222
sub-25	forward	outside	1.94444444444444
sub-25	backward	forward	3.33333333333333
sub-25	backward	outwards	3.61111111111111
sub-25	backward	backward	1.66666666666667
sub-25	backward	inwards	3.88888888888889
sub-25	backward	outside	1.11111111111111
sub-26	backward	forward	8.33333333333333
sub-26	backward	outwards	2.77777777777778
sub-26	backward	backward	3.33333333333333
sub-26	backward	inwards	2.22222222222222
sub-26	backward	outside	1.11111111111111
sub-26	forward	forward	0
sub-26	forward	outwards	3.33333333333333
sub-26	forward	backward	5
sub-26	forward	inwards	3.61111111111111
sub-26	forward	outside	2.5
sub-27	forward	forward	3.33333333333333
sub-27	forward	outwards	3.05555555555556
sub-27	forward	backward	6.66666666666667
sub-27	forward	inwards	3.05555555555556
sub-27	forward	outside	2.77777777777778
sub-27	backward	forward	3.33333333333333
sub-27	backward	outwards	3.33333333333333
sub-27	backward	backward	6.66666666666667
sub-27	backward	inwards	3.05555555555556
sub-27	backward	outside	2.5
sub-28	backward	forward	6.66666666666667
sub-28	backward	outwards	3.61111111111111
sub-28	backward	backward	3.33333333333333
sub-28	backward	inwards	2.5
sub-28	backward	outside	1.38888888888889
sub-28	forward	forward	1.66666666666667
sub-28	forward	outwards	1.94444444444444
sub-28	forward	backward	5
sub-28	forward	inwards	2.22222222222222
sub-28	forward	outside	2.77777777777778
sub-29	backward	forward	5
sub-29	backward	outwards	3.05555555555556
sub-29	backward	backward	1.66666666666667
sub-29	backward	inwards	3.61111111111111
sub-29	backward	outside	1.38888888888889
sub-29	forward	forward	5
sub-29	forward	outwards	2.77777777777778
sub-29	forward	backward	5
sub-29	forward	inwards	3.33333333333333
sub-29	forward	outside	3.05555555555556
sub-30	backward	forward	8.33333333333333
sub-30	backward	outwards	2.5
sub-30	backward	backward	8.33333333333333
sub-30	backward	inwards	2.77777777777778
sub-30	backward	outside	1.66666666666667
sub-30	forward	forward	5
sub-30	forward	outwards	2.77777777777778
sub-30	forward	backward	3.33333333333333
sub-30	forward	inwards	3.05555555555556
sub-30	forward	outside	1.94444444444444
sub-32	forward	forward	1.66666666666667
sub-32	forward	outwards	3.33333333333333
sub-32	forward	backward	1.66666666666667
sub-32	forward	inwards	3.05555555555556
sub-32	forward	outside	2.77777777777778
sub-32	backward	forward	3.33333333333333
sub-32	backward	outwards	1.94444444444444
sub-32	backward	backward	0
sub-32	backward	inwards	1.94444444444444
sub-32	backward	outside	3.05555555555556
sub-33	backward	forward	8.33333333333333
sub-33	backward	outwards	1.94444444444444
sub-33	backward	backward	5
sub-33	backward	inwards	1.94444444444444
sub-33	backward	outside	1.94444444444444
sub-33	forward	forward	6.66666666666667
sub-33	forward	outwards	2.5
sub-33	forward	backward	6.66666666666667
sub-33	forward	inwards	2.22222222222222
sub-33	forward	outside	2.5
sub-34	forward	forward	5
sub-34	forward	outwards	3.61111111111111
sub-34	forward	backward	3.33333333333333
sub-34	forward	inwards	3.05555555555556
sub-34	forward	outside	3.05555555555556
sub-34	backward	forward	3.33333333333333
sub-34	backward	outwards	3.61111111111111
sub-34	backward	backward	3.33333333333333
sub-34	backward	inwards	3.33333333333333
sub-34	backward	outside	1.94444444444444
sub-35	forward	forward	6.66666666666667
sub-35	forward	outwards	1.94444444444444
sub-35	forward	backward	8.33333333333333
sub-35	forward	inwards	1.94444444444444
sub-35	forward	outside	3.05555555555556
sub-35	backward	forward	3.33333333333333
sub-35	backward	outwards	4.44444444444444
sub-35	backward	backward	5
sub-35	backward	inwards	3.61111111111111
sub-35	backward	outside	1.11111111111111
sub-36	backward	forward	6.66666666666667
sub-36	backward	outwards	3.05555555555556
sub-36	backward	backward	3.33333333333333
sub-36	backward	inwards	2.77777777777778
sub-36	backward	outside	2.5
sub-36	forward	forward	3.33333333333333
sub-36	forward	outwards	3.61111111111111
sub-36	forward	backward	6.66666666666667
sub-36	forward	inwards	2.5
sub-36	forward	outside	1.66666666666667
sub-38	forward	forward	0
sub-38	forward	outwards	2.5
sub-38	forward	backward	3.33333333333333
sub-38	forward	inwards	3.05555555555556
sub-38	forward	outside	4.16666666666667
sub-38	backward	forward	5
sub-38	backward	outwards	3.33333333333333
sub-38	backward	backward	3.33333333333333
sub-38	backward	inwards	2.77777777777778
sub-38	backward	outside	3.88888888888889
sub-39	forward	forward	8.33333333333333
sub-39	forward	outwards	2.5
sub-39	forward	backward	5
sub-39	forward	inwards	3.05555555555556
sub-39	forward	outside	1.11111111111111
sub-39	backward	forward	1.66666666666667
sub-39	backward	outwards	2.5
sub-39	backward	backward	5
sub-39	backward	inwards	2.77777777777778
sub-39	backward	outside	3.05555555555556
