# Supplementary material for: Dynamics of fMRI patterns reflect sub-second activation sequences and reveal replay in human visual cortex
Source: Nat Commun. 2021 Mar 19;12:1795. doi: 10.1038/s41467-021-21970-2 (PMC7979874; doi:10.1038/s41467-021-21970-2)
Supplement: Supplementary file 4 — Source Data [file 41467_2021_21970_MOESM4_ESM.zip › sourcedata/source_data_figure_s10c.csv]

id	interference	event	probability
sub-01	forward	1	12.415493958303
sub-01	forward	2	15.2448423519779
sub-01	forward	none	5.72409012327258
sub-01	backward	1	16.610328348017
sub-01	backward	2	14.8529101018689
sub-01	backward	none	7.85099801911512
sub-02	forward	1	14.6194722867898
sub-02	forward	2	18.0479289770457
sub-02	forward	none	7.83757322073955
sub-02	backward	1	19.2086501974289
sub-02	backward	2	16.4379573748288
sub-02	backward	none	8.96554315756826
sub-03	forward	1	19.3082472001126
sub-03	forward	2	20.2381125740686
sub-03	forward	none	10.5992568646264
sub-03	backward	1	14.9528033897778
sub-03	backward	2	7.69039744375414
sub-03	backward	none	10.8170365425303
sub-04	forward	1	14.0894055432474
sub-04	forward	2	21.0175492701401
sub-04	forward	none	10.7639991441941
sub-04	backward	1	26.7539433058708
sub-04	backward	2	13.7785482484146
sub-04	backward	none	12.0793844336963
sub-05	forward	1	13.5020993433071
sub-05	forward	2	17.8932338880477
sub-05	forward	none	7.03931877067219
sub-05	backward	1	13.1087574905274
sub-05	backward	2	8.85521133877752
sub-05	backward	none	7.80043068669826
sub-06	forward	1	10.1165830560081
sub-06	forward	2	18.4270256038983
sub-06	forward	none	13.6670179010565
sub-06	backward	1	19.0589071322849
sub-06	backward	2	5.95213927931551
sub-06	backward	none	10.8272740540695
sub-07	forward	1	12.0954171813459
sub-07	forward	2	19.5136186495548
sub-07	forward	none	8.66372445285977
sub-07	backward	1	9.78311918411768
sub-07	backward	2	11.4290821377222
sub-07	backward	none	9.19610728937162
sub-08	forward	1	11.3460290093351
sub-08	forward	2	15.5275438531314
sub-08	forward	none	9.99530458339366
sub-08	backward	1	12.7766217218714
sub-08	backward	2	11.1387961608643
sub-08	backward	none	10.4230403631678
sub-09	forward	1	11.4912845222008
sub-09	forward	2	14.2784780707504
sub-09	forward	none	12.2574086176486
sub-09	backward	1	14.2315274733611
sub-09	backward	2	23.5979767483907
sub-09	backward	none	7.52649491803515
sub-10	forward	1	16.1643177138624
sub-10	forward	2	12.7737633066722
sub-10	forward	none	11.4748842755435
sub-10	backward	1	17.6738527694332
sub-10	backward	2	21.8702727879836
sub-10	backward	none	13.0523907830726
sub-11	forward	1	9.59320548788617
sub-11	forward	2	36.799158167436
sub-11	forward	none	11.3799181972278
sub-11	backward	1	15.3037549143644
sub-11	backward	2	21.5105657916464
sub-11	backward	none	14.330716148222
sub-12	forward	1	5.56523139887173
sub-12	forward	2	21.5031720513417
sub-12	forward	none	11.2576523852289
sub-12	backward	1	18.2903301463084
sub-12	backward	2	16.6970159146801
sub-12	backward	none	11.7771522959652
sub-13	forward	1	8.85020141577368
sub-13	forward	2	15.0075012286243
sub-13	forward	none	9.38591266112194
sub-13	backward	1	18.5924060177872
sub-13	backward	2	10.6358734766794
sub-13	backward	none	10.5949176810552
sub-14	forward	1	4.29622167486391
sub-14	forward	2	20.6847417957669
sub-14	forward	none	14.5839359556491
sub-14	backward	1	17.0631299513351
sub-14	backward	2	22.5563539707111
sub-14	backward	none	10.4746322184427
sub-15	forward	1	8.59618195837938
sub-15	forward	2	16.0998989512682
sub-15	forward	none	8.38774114680285
sub-15	backward	1	18.135245937651
sub-15	backward	2	14.8586347639964
sub-15	backward	none	11.0160302214411
sub-16	forward	1	22.0034109741731
sub-16	forward	2	35.4117717339614
sub-16	forward	none	14.3754367671749
sub-16	backward	1	16.3820663286292
sub-16	backward	2	18.7796839603962
sub-16	backward	none	12.2695234851549
sub-17	forward	1	13.3578720081677
sub-17	forward	2	22.3541482608137
sub-17	forward	none	3.84015038261645
sub-17	backward	1	14.2026227231805
sub-17	backward	2	14.0234656479009
sub-17	backward	none	4.96472957081385
sub-18	forward	1	11.1518563661897
sub-18	forward	2	20.3315791803152
sub-18	forward	none	12.8037864135419
sub-18	backward	1	14.1234453090518
sub-18	backward	2	19.9033721677142
sub-18	backward	none	7.92372762573714
sub-19	forward	1	12.242764165986
sub-19	forward	2	19.7260683056928
sub-19	forward	none	12.9204990853633
sub-19	backward	1	23.7036718291639
sub-19	backward	2	9.72729323541474
sub-19	backward	none	12.6603761622122
sub-20	forward	1	13.8595496039253
sub-20	forward	2	11.9115156834133
sub-20	forward	none	10.8593109709046
sub-20	backward	1	12.4951495392434
sub-20	backward	2	6.18458019973423
sub-20	backward	none	13.3625307122578
sub-21	forward	1	5.06966411303536
sub-21	forward	2	26.0992957760306
sub-21	forward	none	11.6380169183832
sub-21	backward	1	12.4746241059364
sub-21	backward	2	19.0910802754837
sub-21	backward	none	12.4466394944458
sub-22	forward	1	7.69678780639003
sub-22	forward	2	16.6977786738356
sub-22	forward	none	5.61721380233018
sub-22	backward	1	12.7184371838751
sub-22	backward	2	11.0307130589019
sub-22	backward	none	5.09916684854318
sub-23	forward	1	4.90833967362291
sub-23	forward	2	20.933071561184
sub-23	forward	none	10.0552283464521
sub-23	backward	1	18.8560142669581
sub-23	backward	2	8.65526682379313
sub-23	backward	none	7.81818381730998
sub-25	forward	1	7.85471517897849
sub-25	forward	2	20.0415450341774
sub-25	forward	none	7.92953598326085
sub-25	backward	1	8.20681122855273
sub-25	backward	2	20.2451340391909
sub-25	backward	none	8.50956210871779
sub-26	forward	1	6.71524690574768
sub-26	forward	2	15.0555929530936
sub-26	forward	none	8.60011872204006
sub-26	backward	1	18.8794819837177
sub-26	backward	2	9.82593890532503
sub-26	backward	none	8.17024429368141
sub-27	forward	1	10.2862001626434
sub-27	forward	2	21.8641765620773
sub-27	forward	none	5.82836703866721
sub-27	backward	1	11.7922307532839
sub-27	backward	2	12.5290447212841
sub-27	backward	none	6.70230676027301
sub-28	forward	1	19.3916539029917
sub-28	forward	2	16.6815380644639
sub-28	forward	none	11.3907899418628
sub-28	backward	1	26.3266475631009
sub-28	backward	2	19.858896095923
sub-28	backward	none	12.635438107513
sub-29	forward	1	15.6958467199384
sub-29	forward	2	19.3172509162931
sub-29	forward	none	9.48829626953926
sub-29	backward	1	27.6537127659784
sub-29	backward	2	13.1160095228544
sub-29	backward	none	10.4990045621953
sub-30	forward	1	10.2841035877744
sub-30	forward	2	11.0385516827716
sub-30	forward	none	12.0646551391944
sub-30	backward	1	22.9237607944712
sub-30	backward	2	12.5624777065162
sub-30	backward	none	5.22188034923348
sub-32	forward	1	16.5937730660202
sub-32	forward	2	13.3557854784343
sub-32	forward	none	14.4660301514779
sub-32	backward	1	10.7820662314539
sub-32	backward	2	9.54987408080876
sub-32	backward	none	13.3306631382345
sub-33	forward	1	19.8989053054224
sub-33	forward	2	22.2268783372968
sub-33	forward	none	10.0990056342635
sub-33	backward	1	21.2248058034713
sub-33	backward	2	19.9363487294047
sub-33	backward	none	7.54786773787488
sub-34	forward	1	17.1891440594479
sub-34	forward	2	23.1476659214132
sub-34	forward	none	12.2775573338791
sub-34	backward	1	20.8833518211928
sub-34	backward	2	12.1336930256559
sub-34	backward	none	13.5936333863562
sub-35	forward	1	14.0278564153673
sub-35	forward	2	16.7091945653245
sub-35	forward	none	10.7745891064532
sub-35	backward	1	20.4006309088434
sub-35	backward	2	15.8609500568715
sub-35	backward	none	7.89445702406652
sub-36	forward	1	7.9510969278685
sub-36	forward	2	25.5061205803832
sub-36	forward	none	8.26133139031584
sub-36	backward	1	15.9677589474383
sub-36	backward	2	11.6760604821726
sub-36	backward	none	8.92519274557999
sub-38	forward	1	13.5795537938033
sub-38	forward	2	12.1621520342367
sub-38	forward	none	8.51388373175063
sub-38	backward	1	12.2938218579826
sub-38	backward	2	9.31937185718601
sub-38	backward	none	7.9043031850504
sub-39	forward	1	8.02253016412791
sub-39	forward	2	21.7900330239457
sub-39	forward	none	8.97612463842002
sub-39	backward	1	14.8334795221693
sub-39	backward	2	13.4187772425947
sub-39	backward	none	7.68225266259005
