# Supplementary material for: Dynamics of fMRI patterns reflect sub-second activation sequences and reveal replay in human visual cortex
Source: Nat Commun. 2021 Mar 19;12:1795. doi: 10.1038/s41467-021-21970-2 (PMC7979874; doi:10.1038/s41467-021-21970-2)
Supplement: Supplementary file 4 — Source Data [file 41467_2021_21970_MOESM4_ESM.zip › sourcedata/source_data_figure_s10b.csv]

id	event	probability
sub-01	1	14.51291115316
sub-01	2	15.0488762269234
sub-01	none	6.78754407119385
sub-02	1	16.9140612421093
sub-02	2	17.2429431759373
sub-02	none	8.40155818915391
sub-03	1	17.1305252949452
sub-03	2	13.9642550089114
sub-03	none	10.7081467035784
sub-04	1	20.4216744245591
sub-04	2	17.3980487592773
sub-04	none	11.4216917889452
sub-05	1	13.3054284169172
sub-05	2	13.3742226134126
sub-05	none	7.41987472868523
sub-06	1	14.5877450941465
sub-06	2	12.1895824416069
sub-06	none	12.247145977563
sub-07	1	10.9392681827318
sub-07	2	15.4713503936385
sub-07	none	8.92991587111569
sub-08	1	12.0613253656033
sub-08	2	13.3331700069978
sub-08	none	10.2091724732807
sub-09	1	12.861405997781
sub-09	2	18.9382274095705
sub-09	none	9.89195176784187
sub-10	1	16.9190852416478
sub-10	2	17.3220180473279
sub-10	none	12.263637529308
sub-11	1	12.4484802011253
sub-11	2	29.1548619795412
sub-11	none	12.8553171727249
sub-12	1	11.92778077259
sub-12	2	19.1000939830109
sub-12	none	11.517402340597
sub-13	1	13.7213037167805
sub-13	2	12.8216873526518
sub-13	none	9.9904151710886
sub-14	1	10.6796758130995
sub-14	2	21.620547883239
sub-14	none	12.5292840870459
sub-15	1	13.3657139480152
sub-15	2	15.4792668576323
sub-15	none	9.70188568412197
sub-16	1	19.1927386514012
sub-16	2	27.0957278471788
sub-16	none	13.3224801261649
sub-17	1	13.7802473656741
sub-17	2	18.1888069543573
sub-17	none	4.40243997671515
sub-18	1	12.6376508376207
sub-18	2	20.1174756740147
sub-18	none	10.3637570196395
sub-19	1	17.973217997575
sub-19	2	14.7266807705538
sub-19	none	12.7904376237878
sub-20	1	13.1773495715843
sub-20	2	9.04804794157375
sub-20	none	12.1109208415812
sub-21	1	8.77214410948586
sub-21	2	22.5951880257571
sub-21	none	12.0423282064145
sub-22	1	10.2076124951326
sub-22	2	13.8642458663687
sub-22	none	5.35819032543668
sub-23	1	11.8821769702905
sub-23	2	14.7941691924886
sub-23	none	8.93670608188103
sub-25	1	8.03076320376561
sub-25	2	20.1433395366842
sub-25	none	8.21954904598932
sub-26	1	12.7973644447327
sub-26	2	12.4407659292093
sub-26	none	8.38518150786073
sub-27	1	11.0392154579636
sub-27	2	17.1966106416807
sub-27	none	6.26533689947011
sub-28	1	22.8591507330463
sub-28	2	18.2702170801934
sub-28	none	12.0131140246879
sub-29	1	21.6747797429584
sub-29	2	16.2166302195737
sub-29	none	9.99365041586728
sub-30	1	16.6039321911228
sub-30	2	11.8005146946439
sub-30	none	8.64326774421392
sub-32	1	13.687919648737
sub-32	2	11.4528297796215
sub-32	none	13.8983466448562
sub-33	1	20.5618555544468
sub-33	2	21.0816135333507
sub-33	none	8.82343668606919
sub-34	1	19.0362479403204
sub-34	2	17.6406794735346
sub-34	none	12.9355953601176
sub-35	1	17.2142436621053
sub-35	2	16.285072311098
sub-35	none	9.33452306525988
sub-36	1	11.9594279376534
sub-36	2	18.5910905312779
sub-36	none	8.59326206794792
sub-38	1	12.9366878258929
sub-38	2	10.7407619457114
sub-38	none	8.20909345840051
sub-39	1	11.4280048431486
sub-39	2	17.6044051332702
sub-39	none	8.32918865050503
