# Supplementary material for: Dynamics of fMRI patterns reflect sub-second activation sequences and reveal replay in human visual cortex
Source: Nat Commun. 2021 Mar 19;12:1795. doi: 10.1038/s41467-021-21970-2 (PMC7979874; doi:10.1038/s41467-021-21970-2)
Supplement: Supplementary file 4 — Source Data [file 41467_2021_21970_MOESM4_ESM.zip › sourcedata/source_data_figure_s10a.csv]

tr	interference	event	mean_probability	sem_upper	sem_lower
1	forward	1	9.11916209574254	10.5545444230998	7.68377976838532
2	forward	1	12.2559094879047	13.9536184476904	10.558200528119
3	forward	1	14.9725513981486	16.7887962474057	13.1563065488914
4	forward	1	16.3547981351241	18.2585935325632	14.4510027376849
5	forward	1	13.3569026589601	15.3559550856925	11.3578502322277
6	forward	1	12.9236197546961	14.6648951753806	11.1823443340116
7	forward	1	11.1326715784753	12.828834175396	9.43650898155468
8	forward	1	11.999134561664	13.4262528271275	10.5720162962005
9	forward	1	11.2166588803444	13.0570978734684	9.37621988722046
10	forward	1	9.83127035018884	11.483577966999	8.17896273337864
11	forward	1	8.60670765494088	9.942876399807	7.27053891007477
12	forward	1	11.1871835890679	13.026620905337	9.34774627279877
13	forward	1	12.2599135901541	14.1175422411865	10.4022849391216
1	forward	4	12.7789514017018	14.640797281637	10.9171055217666
2	forward	4	11.904223469335	13.8118560577252	9.99659088094481
3	forward	4	11.6531491769804	14.011664162063	9.29463419189785
4	forward	4	7.30378304830371	8.8933345754061	5.71423152120133
5	forward	4	3.15035959486527	3.88282979680478	2.41788939292577
6	forward	4	5.02453120643253	6.41854910356225	3.63051330930281
7	forward	4	7.33983537562528	8.84738181617447	5.83228893507608
8	forward	4	10.0874650273965	11.7610671283686	8.41386292642449
9	forward	4	11.677365649281	13.2881325932212	10.0665987053407
10	forward	4	12.2240011118494	14.081834737106	10.3661674865928
11	forward	4	11.552391798717	13.4657272325803	9.6390563648537
12	forward	4	11.3168402654223	13.0715816420568	9.56209888878784
13	forward	4	9.38663168527263	11.1444020820399	7.62886128850533
1	forward	3	12.1506109588757	14.0310742969	10.2701476208514
2	forward	3	11.8757350701678	13.7304690700796	10.021001070256
3	forward	3	7.99582279444857	9.58840210529738	6.40324348359977
4	forward	3	5.62167024200065	6.9706092030573	4.272731280944
5	forward	3	4.61140586924037	5.78458239202303	3.4382293464577
6	forward	3	6.0377534091596	7.68560022327414	4.38990659504505
7	forward	3	8.95943531060315	10.7208787459924	7.1979918752139
8	forward	3	12.5521115106024	14.4363555832438	10.6678674379611
9	forward	3	10.267523724189	11.6651238529034	8.86992359547466
10	forward	3	10.576795409899	12.2665613024544	8.88702951734365
11	forward	3	10.3646500140751	11.9067013223052	8.82259870584508
12	forward	3	14.3168429463812	16.3653213221008	12.2683645706617
13	forward	3	15.3459883758807	17.5684185086341	13.1235582431274
1	backward	3	15.1006930013815	17.0217453968105	13.1796406059525
2	backward	3	12.4003285952799	14.4822936105745	10.3183635799853
3	backward	3	7.9663486165475	9.56310308469519	6.36959414839981
4	backward	3	6.19209754852772	7.55394645830486	4.83024863875058
5	backward	3	2.91232820637255	3.59987483193126	2.22478158081384
6	backward	3	6.49259393848424	7.9961263222421	4.98906155472639
7	backward	3	11.5567843542441	13.4174162308054	9.69615247768281
8	backward	3	12.6222371328458	14.4891914022147	10.7552828634769
9	backward	3	13.1797509609531	15.3227089522871	11.0367929696192
10	backward	3	9.80054952425229	11.3069678697284	8.29413117877615
11	backward	3	10.2664105796775	12.3391393378006	8.19368182155434
12	backward	3	11.6681379292563	13.4766273475759	9.85964851093664
13	backward	3	12.1445203084436	13.9964106747762	10.292629942111
1	forward	2	9.90932662088745	11.6596621778238	8.15899106395112
2	forward	2	12.2646938712636	14.2532579913387	10.2761297511884
3	forward	2	24.3255409241537	27.200925353541	21.4501564947664
4	forward	2	42.5792958906173	45.3001207287624	39.8584710524721
5	forward	2	49.4235905226861	52.0656237014987	46.7815573438736
6	forward	2	39.3097175409772	42.531417144209	36.0880179377453
7	forward	2	21.4053676692244	24.2606285692736	18.5501067691752
8	forward	2	10.9435445259105	13.0025482558294	8.88454079599157
9	forward	2	7.82298577648023	9.34194718337404	6.30402436958642
10	forward	2	8.87319272160961	10.8362780920475	6.91010735117168
11	forward	2	8.18105868643817	9.9975534837013	6.36456388917504
12	forward	2	9.54233586781376	11.5164295512314	7.56824218439613
13	forward	2	6.54261826792316	8.37843689564394	4.70679964020238
1	backward	1	7.9397278578545	9.13072367346561	6.74873204224339
2	backward	1	12.9047304826054	14.8363173562822	10.9731436089285
3	backward	1	36.3627219503519	38.8349992705426	33.8904446301613
4	backward	1	41.5039759809548	44.097218023298	38.9107339386115
5	backward	1	36.9310011133243	39.7171249674628	34.1448772591859
6	backward	1	19.6653377894018	21.9083747363874	17.4223008424162
7	backward	1	13.8640831614291	16.2988172530145	11.4293490698438
8	backward	1	10.3297218775211	12.2304573808764	8.4289863741658
9	backward	1	8.57468511109759	10.0204478737744	7.12892234842076
10	backward	1	9.43116551913126	11.1762557253317	7.68607531293079
11	backward	1	7.79569392003129	9.2547360244997	6.33665181556287
12	backward	1	7.82057011043148	9.26113336229986	6.38000685856311
13	backward	1	6.67335187091559	8.1051430692868	5.24156067254438
1	backward	2	15.0342754293056	16.9696156808545	13.0989351777566
2	backward	2	10.4159345726118	12.3919180046002	8.43995114062328
3	backward	2	11.6629048376319	13.8009029409558	9.52490673430803
4	backward	2	19.3280283299326	21.8662752967125	16.7897813631527
5	backward	2	26.6333797537797	29.4767902126039	23.7899692949555
6	backward	2	21.994706544356	24.9335047629721	19.0559083257399
7	backward	2	17.9615065243161	20.2838033500315	15.6392096986008
8	backward	2	14.3284116495565	16.2440436468772	12.4127796522358
9	backward	2	9.11556765373979	10.7109871467011	7.52014816077843
10	backward	2	10.2690739835115	11.999628045045	8.53851992197795
11	backward	2	9.94773801803871	11.4219507104108	8.47352532566658
12	backward	2	9.55640258794023	11.3189920538997	7.79381312198079
13	backward	2	7.66226388949874	8.99373015703894	6.33079762195854
1	backward	5	11.7428642566479	14.3293044377018	9.1564240755941
2	backward	5	9.32020664958243	11.0135843596924	7.62682893947243
3	backward	5	8.39369772983611	10.0069194424903	6.78047601718192
4	backward	5	5.60818839684302	7.17215484005621	4.04422195362984
5	backward	5	3.92359411739301	5.19001593832295	2.65717229646306
6	backward	5	5.65727947526484	7.11530955998526	4.19924939054442
7	backward	5	9.25739124422464	11.1418979410538	7.37288454739552
8	backward	5	12.3926032367584	14.3121889165433	10.4730175569735
9	backward	5	12.855217315178	15.0707168102667	10.6397178200893
10	backward	5	10.9547470471549	12.5018366641793	9.40765743013036
11	backward	5	12.9208275919211	14.9505564559238	10.8910987279184
12	backward	5	12.7239010187299	15.1154179084139	10.3323841290459
13	backward	5	9.62003702123657	11.207887105509	8.03218693696417
1	forward	5	14.0960692356049	16.0348822899831	12.1572561812267
2	forward	5	10.393328697155	12.128445547213	8.65821184709706
3	forward	5	8.44704103781153	10.1826354104552	6.71144666516791
4	forward	5	4.98969375677784	6.13371119993186	3.84567631362381
5	forward	5	4.48744432018055	5.69884498243159	3.27604365792951
6	forward	5	7.62338798784926	9.02811077445118	6.21866520124734
7	forward	5	12.1098507154906	14.2603906023651	9.95931082861609
8	forward	5	14.4716815353876	16.2963477275018	12.6470153432734
9	forward	5	14.0272189204604	16.0699317011816	11.9845061397391
10	forward	5	14.0552211386242	15.954905374935	12.1555369023135
11	forward	5	12.4041430098188	14.2832028021326	10.525083217505
12	forward	5	9.58087653697766	11.3115891833828	7.85016389057251
13	forward	5	11.3523069014115	13.5535426144066	9.15107118841632
1	backward	4	8.14464660086179	9.71336074132962	6.57593246039395
2	backward	4	11.1824733730096	13.2096190806963	9.15532766532296
3	backward	4	9.45604945103523	10.9998383374479	7.91226056462256
4	backward	4	7.00252666681098	8.58549301217935	5.4195603214426
5	backward	4	5.59672572823934	7.04234447579159	4.15110698068708
6	backward	4	7.22321533762546	8.68162473828733	5.76480593696359
7	backward	4	8.2514545178749	9.6657908064985	6.83711822925129
8	backward	4	9.31188626159804	10.9895218195306	7.63425070366544
9	backward	4	10.0973488886384	11.8714184941517	8.32327928312504
10	backward	4	10.2120665784888	12.0514348863579	8.37269827061967
11	backward	4	10.8311434852102	12.3429607234829	9.31932624693743
12	backward	4	13.7189193905142	15.8874381331521	11.5504006478762
13	backward	4	12.5165265625398	14.6336785525409	10.3993745725387
