# Supplementary material for: Dynamics of fMRI patterns reflect sub-second activation sequences and reveal replay in human visual cortex
Source: Nat Commun. 2021 Mar 19;12:1795. doi: 10.1038/s41467-021-21970-2 (PMC7979874; doi:10.1038/s41467-021-21970-2)
Supplement: Supplementary file 4 — Source Data [file 41467_2021_21970_MOESM4_ESM.zip › sourcedata/source_data_figure_6c.csv]

id	tITI	seen	power
sub-05	Rest Pre S1	Less frequent	1.41787933820432
sub-05	Rest Pre S1	More frequent	1.3386061781605
sub-05	Rest Post S1	Less frequent	0.960981980256012
sub-05	Rest Post S1	More frequent	0.864412104968897
sub-06	Rest Pre S1	Less frequent	0.662654201471915
sub-06	Rest Pre S1	More frequent	0.622595820257436
sub-06	Rest Post S1	Less frequent	0.636815797718425
sub-06	Rest Post S1	More frequent	0.770430751563774
sub-07	Rest Pre S1	Less frequent	0.982877793332972
sub-07	Rest Pre S1	More frequent	0.935817830199947
sub-07	Rest Post S1	Less frequent	0.78227412073446
sub-07	Rest Post S1	More frequent	0.744620836758976
sub-08	Rest Pre S1	Less frequent	0.931765898935083
sub-08	Rest Pre S1	More frequent	0.856875682510574
sub-08	Rest Post S1	Less frequent	1.42185479532548
sub-08	Rest Post S1	More frequent	1.50256636821578
sub-09	Rest Pre S1	Less frequent	1.51329019079648
sub-09	Rest Pre S1	More frequent	1.50378639531162
sub-09	Rest Post S1	Less frequent	1.19764508002006
sub-09	Rest Post S1	More frequent	1.24585192591229
sub-10	Rest Pre S1	Less frequent	0.812666929449704
sub-10	Rest Pre S1	More frequent	0.845059481097568
sub-10	Rest Post S1	Less frequent	0.865056195470487
sub-10	Rest Post S1	More frequent	0.75323200228682
sub-11	Rest Pre S1	Less frequent	0.734905796769533
sub-11	Rest Pre S1	More frequent	0.721174518301215
sub-11	Rest Post S1	Less frequent	0.991377440325571
sub-11	Rest Post S1	More frequent	0.932920164431664
sub-12	Rest Pre S1	Less frequent	0.639711624671346
sub-12	Rest Pre S1	More frequent	0.650974538517602
sub-12	Rest Post S1	Less frequent	0.696302991937809
sub-12	Rest Post S1	More frequent	0.641289251036982
sub-13	Rest Pre S1	Less frequent	1.14316142630321
sub-13	Rest Pre S1	More frequent	1.10065177405945
sub-13	Rest Post S1	Less frequent	1.30178888534702
sub-13	Rest Post S1	More frequent	1.33750240717345
sub-14	Rest Pre S1	More frequent	0.729997718012915
sub-14	Rest Pre S1	Less frequent	0.710911089232475
sub-14	Rest Post S1	More frequent	1.00083188235861
sub-14	Rest Post S1	Less frequent	0.935019188083294
sub-15	Rest Pre S1	Less frequent	1.28694868793385
sub-15	Rest Pre S1	More frequent	1.30926117980032
sub-15	Rest Post S1	Less frequent	1.40333712960447
sub-15	Rest Post S1	More frequent	1.27411286433453
sub-16	Rest Pre S1	Less frequent	0.650468095196653
sub-16	Rest Pre S1	More frequent	0.687239832471736
sub-16	Rest Post S1	Less frequent	0.778742469128108
sub-16	Rest Post S1	More frequent	0.952335598226315
sub-17	Rest Pre S1	Less frequent	1.24866519978607
sub-17	Rest Pre S1	More frequent	1.11797016933455
sub-17	Rest Post S1	Less frequent	1.63222294274446
sub-17	Rest Post S1	More frequent	1.45818246195727
sub-18	Rest Pre S1	Less frequent	0.769639916126482
sub-18	Rest Pre S1	More frequent	0.631200952709658
sub-18	Rest Post S1	Less frequent	0.75028333693335
sub-18	Rest Post S1	More frequent	0.721816245713165
sub-19	Rest Pre S1	Less frequent	1.0582854432872
sub-19	Rest Pre S1	More frequent	1.1714862070565
sub-19	Rest Post S1	Less frequent	0.918527965576078
sub-19	Rest Post S1	More frequent	0.887242179560299
sub-20	Rest Pre S1	Less frequent	0.941276081776375
sub-20	Rest Pre S1	More frequent	0.991905776099439
sub-20	Rest Post S1	Less frequent	0.785036364202219
sub-20	Rest Post S1	More frequent	0.688849677655561
sub-21	Rest Pre S1	Less frequent	0.778139479554854
sub-21	Rest Pre S1	More frequent	0.883643496383301
sub-21	Rest Post S1	Less frequent	0.821931489230631
sub-21	Rest Post S1	More frequent	0.865029586826516
sub-22	Rest Pre S1	More frequent	1.08373880038278
sub-22	Rest Pre S1	Less frequent	1.04547618635224
sub-22	Rest Post S1	More frequent	1.16974757827214
sub-22	Rest Post S1	Less frequent	1.01874624892668
sub-23	Rest Pre S1	Less frequent	1.07112747427187
sub-23	Rest Pre S1	More frequent	0.865102438297579
sub-23	Rest Post S1	Less frequent	1.05898167952851
sub-23	Rest Post S1	More frequent	1.03820054420919
sub-25	Rest Pre S1	Less frequent	1.46708212928511
sub-25	Rest Pre S1	More frequent	1.43385948710787
sub-25	Rest Post S1	Less frequent	1.16640257407843
sub-25	Rest Post S1	More frequent	1.00702752556267
sub-26	Rest Pre S1	Less frequent	0.994795465240536
sub-26	Rest Pre S1	More frequent	0.99043089820278
sub-26	Rest Post S1	Less frequent	0.991500969449759
sub-26	Rest Post S1	More frequent	0.998971301180882
sub-27	Rest Pre S1	Less frequent	0.840024117997183
sub-27	Rest Pre S1	More frequent	0.80298310957982
sub-27	Rest Post S1	Less frequent	0.760478024161544
sub-27	Rest Post S1	More frequent	0.839432954115599
sub-28	Rest Pre S1	Less frequent	0.780729317863362
sub-28	Rest Pre S1	More frequent	0.838890000221733
sub-28	Rest Post S1	Less frequent	0.870284711202128
sub-28	Rest Post S1	More frequent	0.80963529560432
sub-29	Rest Pre S1	Less frequent	1.09243573459586
sub-29	Rest Pre S1	More frequent	1.1707871746376
sub-29	Rest Post S1	Less frequent	1.03446087479015
sub-29	Rest Post S1	More frequent	0.967510270794067
sub-30	Rest Pre S1	More frequent	0.829529960214425
sub-30	Rest Pre S1	Less frequent	0.85470315433401
sub-30	Rest Post S1	More frequent	1.19282054667493
sub-30	Rest Post S1	Less frequent	1.14107000103133
sub-32	Rest Pre S1	Less frequent	0.605637056790391
sub-32	Rest Pre S1	More frequent	0.542944049424988
sub-32	Rest Post S1	Less frequent	0.759446941893341
sub-32	Rest Post S1	More frequent	0.712418381345198
sub-33	Rest Pre S1	Less frequent	0.619327066667134
sub-33	Rest Pre S1	More frequent	0.575421878368289
sub-33	Rest Post S1	Less frequent	1.15584405344902
sub-33	Rest Post S1	More frequent	1.17232718518329
sub-34	Rest Pre S1	Less frequent	0.700699668106739
sub-34	Rest Pre S1	More frequent	0.762955295560304
sub-34	Rest Post S1	Less frequent	0.941944922028096
sub-34	Rest Post S1	More frequent	0.971882862998795
sub-35	Rest Pre S1	More frequent	0.838791107730648
sub-35	Rest Pre S1	Less frequent	1.00076479517871
sub-35	Rest Post S1	More frequent	0.999560028806423
sub-35	Rest Post S1	Less frequent	0.89719233210251
sub-36	Rest Pre S1	Less frequent	0.695751692290874
sub-36	Rest Pre S1	More frequent	0.715054926991311
sub-36	Rest Post S1	Less frequent	1.01347379230823
sub-36	Rest Post S1	More frequent	1.12875057264936
sub-38	Rest Pre S1	Less frequent	1.09693005561303
sub-38	Rest Pre S1	More frequent	1.11080791301248
sub-38	Rest Post S1	Less frequent	1.04785798111348
sub-38	Rest Post S1	More frequent	1.12610696124339
sub-39	Rest Pre S1	Less frequent	0.774001881035439
sub-39	Rest Pre S1	More frequent	0.859234234234153
sub-39	Rest Post S1	Less frequent	1.27323433020463
sub-39	Rest Post S1	More frequent	1.16738076953278
