# Supplementary material for: Dynamics of fMRI patterns reflect sub-second activation sequences and reveal replay in human visual cortex
Source: Nat Commun. 2021 Mar 19;12:1795. doi: 10.1038/s41467-021-21970-2 (PMC7979874; doi:10.1038/s41467-021-21970-2)
Supplement: Supplementary file 4 — Source Data [file 41467_2021_21970_MOESM4_ESM.zip › sourcedata/source_data_figure_6b.csv]

freq_bins_smooth	mean_spec	sem_upper	sem_lower
0.00526685393258427	0.000239323341412204	0.151520486459681	-0.151041839776857
0.00596910112359551	0.0157952951646248	0.16330332372581	-0.131712733396561
0.00667134831460674	0.0348913888939088	0.173614301201999	-0.103831523414181
0.00737359550561798	0.0445974410699999	0.180535584650989	-0.0913407025109893
0.00807584269662921	0.0362340809629765	0.166405181835903	-0.0939370199099504
0.00877808988764045	0.01247325849159	0.136048397185726	-0.111101880202546
0.00948033707865168	0.0306181077588603	0.152314019824588	-0.0910778043068677
0.0101825842696629	-0.0054455937159843	0.119545456706611	-0.13043664413858
0.0108848314606742	0.0116031514854235	0.138389326991131	-0.115183024020284
0.0115870786516854	-0.00288725462067844	0.125826992278555	-0.131601501519912
0.0122893258426966	-0.000112838357635148	0.124148808356534	-0.124374485071804
0.0129915730337079	0.00140030828145795	0.127684571890468	-0.124883955327552
0.0136938202247191	-0.0118198077012923	0.111673111662368	-0.135312727064953
0.0143960674157303	0.0127147711669096	0.131379174162498	-0.105949631828679
0.0150983146067416	0.0481674514200567	0.166460864077729	-0.0701259612376159
0.0158005617977528	0.0421411171621012	0.163898308409677	-0.0796160740854748
0.016502808988764	0.0362016448054902	0.169843390137598	-0.0974401005266178
0.0172050561797753	0.0335154924608043	0.159835060978373	-0.0928040760567642
0.0179073033707865	0.0789199504902267	0.200293260533692	-0.0424533595532386
0.0186095505617977	0.0928359964498698	0.207662090815733	-0.021990097915993
0.019311797752809	0.116422988501002	0.238037935395275	-0.00519195839327038
0.0200140449438202	0.147127450760325	0.264291508771533	0.0299633927491176
0.0207162921348315	0.105070367105217	0.209440910135494	0.000699824074939848
0.0214185393258427	0.13314566910992	0.240335029095511	0.0259563091243289
0.0221207865168539	0.0956640491692694	0.196628100908828	-0.00530000257028933
0.0228230337078652	0.113280073161931	0.214708285994922	0.0118518603289392
0.0235252808988764	0.142869115522562	0.234604734413495	0.0511334966316294
0.0242275280898876	0.132894357520113	0.227110526124535	0.0386781889156908
0.0249297752808989	0.131800994378437	0.225769456679636	0.0378325320772385
0.0256320224719101	0.141079628157545	0.233180680539111	0.0489785757759794
0.0263342696629213	0.120574410867869	0.206685524308184	0.0344632974275538
0.0270365168539326	0.110840790074408	0.206831520784075	0.0148500593647416
0.0277387640449438	0.103023062875599	0.200855694104848	0.00519043164635077
0.0284410112359551	0.1302015659307	0.23237003030126	0.0280331015601399
0.0291432584269663	0.1434096493984	0.247865313319552	0.0389539854772473
0.0298455056179775	0.13123768748181	0.230247423843477	0.0322279511201434
0.0305477528089888	0.13734000586549	0.235101092886981	0.0395789188439982
0.03125	0.14878007935482	0.246297132790998	0.0512630259186431
0.0319522471910112	0.161690823870872	0.256602749835928	0.0667788979058163
0.0326544943820225	0.17013357552492	0.264908774849003	0.0753583762008378
0.0333567415730337	0.173660697656228	0.274857407345271	0.0724639879671837
0.0340589887640449	0.173887204793991	0.274594404029565	0.0731800055584175
0.0347612359550562	0.158080066876998	0.254435526831929	0.0617246069220665
0.0354634831460674	0.174556994117762	0.271671359874843	0.0774426283606807
0.0361657303370786	0.198323508421	0.298831913362502	0.0978151034794972
0.0368679775280899	0.196239119078977	0.28476046804914	0.107717770108813
0.0375702247191011	0.171487140202791	0.25788002453088	0.0850942558747027
0.0382724719101124	0.191850945838017	0.276570489021245	0.107131402654789
0.0389747191011236	0.180773598182086	0.260155755466613	0.10139144089756
0.0396769662921348	0.177968549350992	0.254276206418551	0.101660892283433
0.0403792134831461	0.182640242446628	0.261779927915032	0.103500556978223
0.0410814606741573	0.169476641336918	0.251920650613572	0.0870326320602643
0.0417837078651685	0.150299298427208	0.239181721090077	0.0614168757643393
0.0424859550561798	0.125072489113419	0.211185383702544	0.0389595945242946
0.043188202247191	0.107478450732167	0.196082067210029	0.0188748342543048
0.0438904494382023	0.111318636481515	0.19809121093542	0.0245460620276104
0.0445926966292135	0.123049357036012	0.209440143909827	0.036658570162197
0.0452949438202247	0.154682080703707	0.239455448050692	0.0699087133567217
0.0459971910112359	0.137575683416288	0.225937481467901	0.0492138853646749
0.0466994382022472	0.137130707207921	0.224306663490502	0.0499547509253406
0.0474016853932584	0.152576084914065	0.240949541435309	0.0642026283928213
0.0481039325842697	0.170506401631132	0.253985424829874	0.0870273784323897
0.0488061797752809	0.156401476897972	0.23953809342173	0.0732648603742135
0.0495084269662921	0.178538001357973	0.2584901665836	0.0985858361323454
0.0502106741573034	0.162391057241852	0.240416377645976	0.0843657368377278
0.0509129213483146	0.149132305017619	0.227065456814476	0.0711991532207613
0.0516151685393258	0.145628939137196	0.219146918786212	0.0721109594881804
0.0523174157303371	0.137805229202802	0.215164687556741	0.0604457708488636
0.0530196629213483	0.134409506079374	0.207641886339622	0.0611771258191264
0.0537219101123595	0.143665381199302	0.218782325272381	0.0685484371262226
0.0544241573033708	0.110402561960179	0.185337830871007	0.0354672930493519
0.055126404494382	0.12360626276843	0.198894590664018	0.0483179348728427
0.0558286516853933	0.108979694255094	0.187956569238107	0.0300028192720802
0.0565308988764045	0.0908853368066326	0.171222945915328	0.0105477276979367
0.0572331460674157	0.0984646039966422	0.173962923740932	0.0229662842523528
0.057935393258427	0.0584000515833321	0.138586140515746	-0.0217860373490816
0.0586376404494382	0.0510055579872393	0.128623145990348	-0.0266120300158689
0.0593398876404494	0.0372772520408782	0.108119611547707	-0.0335651074659504
0.0600421348314607	0.052805020529896	0.125729640966422	-0.0201195999066304
0.0607443820224719	0.0608188022672887	0.132014281565342	-0.0103766770307646
0.0614466292134832	0.0791435573121122	0.148793449439647	0.00949366518457703
0.0621488764044944	0.0986750891785471	0.172424567568046	0.0249256107890483
0.0628511235955056	0.104731847345508	0.175067995428837	0.0343956992621797
0.0635533707865168	0.0947133818829047	0.16054195843618	0.028884805329629
0.0642556179775281	0.109925812596856	0.176764252906062	0.043087372287651
0.0649578651685393	0.0582283130775189	0.127663742771781	-0.0112071166167437
0.0656601123595505	0.0689359389029742	0.131344288414165	0.0065275893917835
0.0663623595505618	0.0882356868583145	0.153193479815018	0.0232778939016109
0.067064606741573	0.0626159479049336	0.132298401597784	-0.00706650578791673
0.0677668539325843	0.0633270195817945	0.1290812525636	-0.00242721340001124
0.0684691011235955	0.0638036926270009	0.13016801389383	-0.00256062863982801
0.0691713483146067	0.0712093961022277	0.137366156872585	0.0050526353318701
0.069873595505618	0.0595305488536764	0.120586139240293	-0.00152504153294055
0.0705758426966292	0.0383328239659573	0.0993378842579295	-0.0226722363260148
0.0712780898876405	0.0351368785049051	0.0957894116904192	-0.025515654680609
0.0719803370786517	0.0434969437409908	0.104933525367917	-0.0179396378859358
0.0726825842696629	0.00246411460447439	0.0618912123074976	-0.0569629830985489
0.0733848314606741	-0.016523999138696	0.0423617925140496	-0.0754097907914415
0.0740870786516854	-0.00904581376218625	0.0491405326549156	-0.0672321601792881
0.0747893258426966	0.00942226340933324	0.0661012742990006	-0.0472567474803341
0.0754915730337078	0.0155236649817045	0.0735504961403085	-0.0425031661768995
0.0761938202247191	0.0160746318072416	0.0723736943379846	-0.0402244307235014
0.0768960674157303	0.0355757095503955	0.0909002566629123	-0.0197488375621213
0.0775983146067416	0.0223152708696604	0.0762220147363454	-0.0315914729970246
0.0783005617977528	0.0111257110487876	0.0695358562439234	-0.0472844341463482
0.079002808988764	0.00774225693716347	0.0650132128878075	-0.0495286990134806
0.0797050561797753	0.016646632100028	0.0707247794923859	-0.03743151529233
0.0804073033707865	0.0337115784145089	0.0875985103814308	-0.020175353552413
0.0811095505617977	0.0296501628424543	0.0785406235045415	-0.0192402978196328
0.081811797752809	0.0211727188762595	0.0672790341187553	-0.0249335963662363
0.0825140449438202	0.0198248305489265	0.0700770459256287	-0.0304273848277758
0.0832162921348315	0.0573157801800591	0.110760503063544	0.00387105729657464
0.0839185393258427	0.0617171656242707	0.119697167399182	0.00373716384935899
0.0846207865168539	0.0385951540530579	0.0968007419999675	-0.0196104338938518
0.0853230337078651	0.0140819557556241	0.0683385770219439	-0.0401746655106958
0.0860252808988764	-0.0119173167067527	0.0398294185498616	-0.0636640519633669
0.0867275280898876	-0.0400606661197686	0.00712392913635249	-0.0872452613758896
0.0874297752808989	-0.055083329688338	-0.00556469539866477	-0.104601963978011
0.0881320224719101	-0.0488950510378165	-0.00125036022103477	-0.0965397418545983
0.0888342696629214	-0.0584389578372597	-0.0137444909698114	-0.103133424704708
0.0895365168539326	-0.0376371209399498	0.00689776191451482	-0.0821720037944144
0.0902387640449438	-0.0357184975360212	0.00761442491717998	-0.0790514199892224
0.090941011235955	-0.00297158369524066	0.0412373958041189	-0.0471805631946002
0.0916432584269663	-0.0062697028989957	0.0404473037692171	-0.0529867095672085
0.0923455056179775	-0.0122553997197637	0.0358097556363561	-0.0603205550758835
0.0930477528089888	-0.00419844161820399	0.0438810072387924	-0.0522778904752004
0.09375	-0.00323269872000588	0.0448340294465254	-0.0512994268865372
0.0944522471910112	0.000653104784749101	0.045215720044351	-0.0439095104748528
0.0951544943820225	0.0124610695196372	0.0593889092639841	-0.0344667702247096
0.0958567415730337	0.0266902727097716	0.0692707529901114	-0.0158902075705681
0.0965589887640449	0.0251817217488123	0.068443132927769	-0.0180796894301444
0.0972612359550562	0.0210367503821297	0.0666966518650118	-0.0246231511007524
0.0979634831460674	0.0124405095585027	0.0591603434209158	-0.0342793243039103
0.0986657303370786	0.007875099140687	0.0537517891381631	-0.0380015908567891
0.0993679775280899	-0.0113169358308418	0.0320969738071113	-0.054730845468795
0.100070224719101	-0.00352137964951941	0.0422644445886242	-0.049307203887663
0.100772471910112	-0.0396025297598296	0.00715551398238785	-0.086360573502047
0.101474719101124	-0.018157226508663	0.0270006125223977	-0.0633150655397238
0.102176966292135	-0.0211306285704406	0.0212630087730643	-0.0635242659139455
0.102879213483146	-0.0461839691233868	-0.00139649320493671	-0.0909714450418368
0.103581460674157	-0.0645678487859309	-0.0246621731171025	-0.104473524454759
0.104283707865169	-0.0611296840231916	-0.0215883726855367	-0.100670995360847
0.10498595505618	-0.0430729597471633	-0.00141894629672194	-0.0847269731976046
0.105688202247191	-0.0368311130342121	0.00587996606388519	-0.0795421921323093
0.106390449438202	-0.0142246296010588	0.0302339668610938	-0.0586832260632113
0.107092696629213	0.00213865235934526	0.0467052432158052	-0.0424279384971147
0.107794943820225	-0.000149964437079448	0.0459901855869372	-0.0462901144610961
0.108497191011236	0.0163750322640794	0.0615560234047346	-0.0288059588765758
0.109199438202247	0.0115495980394569	0.0574681055478315	-0.0343689094689177
0.109901685393258	0.0133429527943273	0.0561545552943676	-0.029468649705713
0.11060393258427	0.0135049807306239	0.0588327965652885	-0.0318228351040407
0.111306179775281	-0.00426474798777446	0.0380664999246494	-0.0465959959001984
0.112008426966292	0.00906162826610465	0.0477402668718044	-0.0296170103395951
0.112710674157303	-0.00112087225586795	0.0397862790872749	-0.0420280235990108
0.113412921348315	-0.0110791446431365	0.0311387135993172	-0.0532970028855902
0.114115168539326	-0.00584423693904836	0.0392528325521737	-0.0509413064302704
0.114817415730337	-0.0403711953832372	0.00259914371475604	-0.0833415344812304
0.115519662921348	-0.0330955887625569	0.010965085788331	-0.0771562633134448
0.11622191011236	-0.0272459171173923	0.0156653191330678	-0.0701571533678524
0.116924157303371	-0.0284106021959156	0.0135219330902144	-0.0703431374820455
0.117626404494382	-0.00747075974017199	0.0351079830634413	-0.0500495025437853
0.118328651685393	-0.0221950269243331	0.0210352752929557	-0.0654253291416219
0.119030898876404	-0.00414299541516458	0.0390272351367708	-0.0473132259671
0.119733146067416	-0.010988963500804	0.0348575032084033	-0.0568354302100113
0.120435393258427	-0.018551684012521	0.0287986632826724	-0.0659020313077145
0.121137640449438	-0.0301399246262268	0.015127839560342	-0.0754076888127955
0.121839887640449	-0.0152985147870072	0.0301246702968186	-0.060721699870833
0.122542134831461	-0.00643294560320924	0.0361100894987315	-0.04897598070515
0.123244382022472	-0.0196180364246315	0.0247581457909537	-0.0639942186402167
0.123946629213483	-0.01713176183359	0.0244795884332141	-0.0587431121003941
0.124648876404494	0.00663152068453999	0.0506168088932722	-0.0373537675241922
0.125351123595506	0.00742175180071658	0.0516535566314831	-0.03681005303005
0.126053370786517	0.00711697105402073	0.0487450660431919	-0.0345111239351505
0.126755617977528	0.0188050146527987	0.0616538468810818	-0.0240438175754843
0.127457865168539	0.00804585364903355	0.0502153219742762	-0.0341236146762091
0.128160112359551	-0.00622006086346612	0.0389690351449657	-0.051409156871898
0.128862359550562	-0.0103233981569283	0.0326396945670593	-0.0532864908809159
0.129564606741573	-0.0120724798984787	0.0327405046709377	-0.0568854644678951
0.130266853932584	-0.00616611739988104	0.0400859342373151	-0.0524181690370772
0.130969101123595	-0.00278730041225364	0.0410478390505736	-0.0466224398750809
0.131671348314607	-0.00779945784438592	0.0347306573724318	-0.0503295730612037
0.132373595505618	-0.0160702601532593	0.0252869364573299	-0.0574274567638486
0.133075842696629	-0.00601200049087265	0.0364540448877766	-0.0484780458695219
0.13377808988764	0.00577591904264775	0.0489338048870903	-0.0373819668017948
0.134480337078652	0.00790874574852185	0.0537515325671257	-0.037934041070082
0.135182584269663	-0.00622617066367598	0.0384043249516214	-0.0508566662789733
0.135884831460674	-0.0141090080006238	0.0324646059216796	-0.0606826219229272
0.136587078651685	-0.0134963527498249	0.0305295817206134	-0.0575222872202632
0.137289325842697	-0.00349874273465166	0.0403093952308296	-0.0473068807001329
0.137991573033708	0.0092296398945406	0.0540121474624225	-0.0355528676733413
0.138693820224719	0.0178264554893069	0.0598363994001798	-0.024183488421566
0.13939606741573	0.0174191646881901	0.0573854789942403	-0.0225471496178602
0.140098314606742	0.0222704082698558	0.0645435034597757	-0.0200026869200641
0.140800561797753	0.0174322648913741	0.0594886270610452	-0.0246240972782969
0.141502808988764	0.0202872931674391	0.0636175014032052	-0.023042915068327
0.142205056179775	0.0240049883086659	0.0678570991160921	-0.0198471224987603
0.142907303370786	0.0228761508547134	0.0633752342032298	-0.017622932493803
0.143609550561798	0.019959655093894	0.0597916183168063	-0.0198723081290183
0.144311797752809	0.0222525178256515	0.0630900316113752	-0.0185849959600721
0.14501404494382	0.0295226087691511	0.0716117831152788	-0.0125665655769766
0.145716292134831	0.0329376992116543	0.0770769149833769	-0.0112015165600683
0.146418539325843	0.0400184605433476	0.0825856006167535	-0.00254867953005825
0.147120786516854	0.047388982143896	0.0885889620548497	0.00618900223294236
0.147823033707865	0.043559668853974	0.0824419041974535	0.00467743351049451
0.148525280898876	0.0314405676539922	0.0709779392762587	-0.00809680396827429
0.149227528089888	0.0293585664446087	0.0693335005266798	-0.0106163676374625
0.149929775280899	0.0451084469254754	0.0854115298023277	0.00480536404862323
0.15063202247191	0.0344348945206195	0.0759474909031305	-0.00707770186189154
0.151334269662921	0.0388811735639847	0.0811179196775477	-0.00335557254957825
0.152036516853933	0.0478068993833366	0.0893325994771207	0.00628119928955248
0.152738764044944	0.0580472414011442	0.101901599281878	0.0141928835204101
0.153441011235955	0.0544309701221401	0.0968959223857467	0.0119660178585335
0.154143258426966	0.0394921238104961	0.0817268572102847	-0.00274260958929241
0.154845505617977	0.0612000519666835	0.106838769666152	0.0155613342672151
0.155547752808989	0.0696617863258914	0.110076019023923	0.0292475536278595
0.15625	0.0702103788544349	0.109219642065647	0.0312011156432227
0.156952247191011	0.048615182858762	0.0880058099865068	0.0092245557310172
0.157654494382022	0.0605325567713874	0.0981749041549223	0.0228902093878524
0.158356741573034	0.0859980312162748	0.127709564417246	0.0442864980153035
0.159058988764045	0.0922636813176384	0.133235714874588	0.0512916477606885
0.159761235955056	0.0884375144383698	0.128143106034341	0.0487319228423984
0.160463483146067	0.0943517973021942	0.132909650756498	0.0557939438478909
0.161165730337079	0.0844481455675996	0.1243027868069	0.0445935043282994
0.16186797752809	0.0824366905709531	0.122339052068376	0.0425343290735304
0.162570224719101	0.0952618255691157	0.135538680712796	0.0549849704254358
0.163272471910112	0.0858720083130475	0.124445026924297	0.0472989897017983
0.163974719101124	0.0888234282525982	0.126593094193896	0.0510537623113004
0.164676966292135	0.0777931727982887	0.112752701499531	0.0428336440970464
0.165379213483146	0.0698999271462825	0.105043146673752	0.0347567076188131
0.166081460674157	0.0746602491048862	0.114243011602652	0.0350774866071207
0.166783707865168	0.0794746885528422	0.121599791580843	0.0373495855248413
0.16748595505618	0.0854007987723506	0.128560479831504	0.0422411177131967
0.168188202247191	0.0712344686924089	0.112589050508952	0.0298798868758663
0.168890449438202	0.0691248423478348	0.108339836177688	0.0299098485179816
0.169592696629213	0.0665465336175246	0.108704837249032	0.0243882299860175
0.170294943820225	0.0878659269239444	0.13291314791192	0.0428187059359688
0.170997191011236	0.0980272745561812	0.141209462611058	0.0548450865013046
0.171699438202247	0.0961934660388722	0.135114557206534	0.0572723748712102
0.172401685393258	0.0969608967482579	0.13767304406889	0.0562487494276261
0.17310393258427	0.0944396340547569	0.136433139331996	0.0524461287775177
0.173806179775281	0.112749771753927	0.151395751224875	0.0741037922829799
0.174508426966292	0.106243522730266	0.143726165509073	0.0687608799514593
0.175210674157303	0.0992610950024586	0.134757839942548	0.0637643500623692
0.175912921348315	0.0838927441358424	0.120184482913897	0.0476010053577881
0.176615168539326	0.0877020620450233	0.125649914927334	0.0497542091627122
0.177317415730337	0.0710324867729196	0.109370863442338	0.0326941101035007
0.178019662921348	0.0573067352123243	0.0957961870226918	0.0188172834019569
0.17872191011236	0.0580813429309851	0.0944069004574963	0.021755785404474
0.179424157303371	0.0596137996399594	0.0942454990759949	0.0249821002039239
0.180126404494382	0.0646848334509201	0.100134061760855	0.0292356051409848
0.180828651685393	0.0748660807326175	0.112010096395522	0.0377220650697128
0.181530898876404	0.066852506181951	0.108809686357265	0.0248953260066373
0.182233146067416	0.0619255032895896	0.102852558684657	0.0209984478945218
0.182935393258427	0.079457395493546	0.119803369713952	0.0391114212731401
0.183637640449438	0.0634580663036756	0.104274858027368	0.0226412745799832
0.184339887640449	0.0560657498120773	0.0991184787828227	0.0130130208413319
0.185042134831461	0.0553321084915483	0.099200767250016	0.0114634497330806
0.185744382022472	0.0453662422309332	0.0860227247343004	0.00470975972756589
0.186446629213483	0.0549556383722416	0.0929966108774705	0.0169146658670127
0.187148876404494	0.0524561515904105	0.0925345048051893	0.0123777983756316
0.187851123595506	0.0588855757484109	0.0983504292012034	0.0194207222956183
0.188553370786517	0.049151596066973	0.0892107136014909	0.00909247853245509
0.189255617977528	0.0497004545943838	0.0890348747140146	0.0103660344747529
0.189957865168539	0.0390907254449366	0.0761126738530851	0.00206877703678815
0.190660112359551	0.0275196481267021	0.0644349196783171	-0.00939562342491282
0.191362359550562	0.0428532362177049	0.080424146364085	0.00528232607132474
0.192064606741573	0.047908266893401	0.084616436998379	0.011200096788423
0.192766853932584	0.0254790081737081	0.0605693152225885	-0.00961129887517231
0.193469101123595	0.0246105144679755	0.0624736966419231	-0.013252667705972
0.194171348314607	0.0281127580477448	0.067250592215994	-0.0110250761205045
0.194873595505618	0.0298862275750442	0.0690845874667579	-0.00931213231666942
0.195575842696629	0.0325378423516325	0.0723407080884151	-0.00726502338515011
0.19627808988764	0.0212532285176884	0.0619663732766564	-0.0194599162412796
0.196980337078652	0.0227241701758139	0.0622727573440886	-0.0168244169924609
0.197682584269663	0.0222336996616473	0.0623301659888305	-0.0178627666655359
0.198384831460674	0.0164755842946084	0.0573139503203745	-0.0243627817311577
0.199087078651685	0.0175960058570959	0.0603575674414193	-0.0251655557272276
0.199789325842697	0.011965118867083	0.0509192978847508	-0.0269890601505848
0.200491573033708	0.0086944991963864	0.0459604811877112	-0.0285714827949384
0.201193820224719	-0.000153790967435865	0.0365777382820806	-0.0368853202169523
0.20189606741573	-0.00612821621294298	0.0325811137867638	-0.0448375462126498
0.202598314606742	0.000887765197029091	0.0440183957228944	-0.0422428653288362
0.203300561797753	0.0162831764723779	0.057686513512073	-0.0251201605673171
0.204002808988764	0.0185285444098384	0.0569621713066884	-0.0199050824870115
0.204705056179775	0.0136298684987807	0.0500800293136417	-0.0228202923160804
0.205407303370786	0.006303014159985	0.0425046986870333	-0.0298986703670633
0.206109550561798	-0.00047750596704919	0.0376962223351804	-0.0386512342692788
0.206811797752809	0.000808134259179572	0.0381365282913557	-0.0365202597729965
0.20751404494382	0.00250774885947994	0.0383131440897032	-0.0332976463707434
0.208216292134831	0.0170661747151745	0.052594851279849	-0.0184625018494999
0.208918539325843	0.020836600314019	0.0557501094308345	-0.0140769088027965
0.209620786516854	0.0238494406439739	0.0628003609282872	-0.0151014796403394
0.210323033707865	0.00216296258316682	0.0423956285534834	-0.0380697033871497
0.211025280898876	-0.00509695294570182	0.0351292321662948	-0.0453231380576985
0.211727528089888	-0.0133732902243187	0.0286171199048031	-0.0553637003534405
0.212429775280899	0.00143520053722385	0.0411602659862732	-0.0382898649118255
0.21313202247191	-0.00919677913614718	0.029891135573371	-0.0482846938456653
0.213834269662921	-0.0141643097091088	0.024586020350467	-0.0529146397686847
0.214536516853933	-0.00429697390854466	0.0335250227227028	-0.0421189705397921
0.215238764044944	-0.00240681210973568	0.0331200607415867	-0.037933684961058
0.215941011235955	-0.00380095760013223	0.0303575234684788	-0.0379594386687432
0.216643258426966	0.0130527703196384	0.0463854154616079	-0.0202798748223311
0.217345505617977	0.0118974865655397	0.0471633783288821	-0.0233684051978026
0.218047752808989	0.0065064004746711	0.0412827471229864	-0.0282699461736442
0.21875	-0.00764243504382147	0.0271851642851784	-0.0424700343728213
0.219452247191011	-0.00463444435897141	0.0297518999935811	-0.039020788711524
0.220154494382022	0.00451283589291286	0.0404071790086618	-0.031381507222836
0.220856741573034	0.00379300602740227	0.0395751874235754	-0.0319891753687709
0.221558988764045	0.00350169232029347	0.0387845756324916	-0.0317811909919047
0.222261235955056	-0.000419836914131885	0.0340928398128043	-0.0349325136410681
0.222963483146067	-0.00327689765771983	0.0321217274759153	-0.0386755227913549
0.223665730337079	0.00579317663893858	0.0405541014629243	-0.0289677481850472
0.22436797752809	-0.00215349630627263	0.0320086092064499	-0.0363156018189951
0.225070224719101	0.00657047323993932	0.0409613302227306	-0.0278203837428519
0.225772471910112	0.00116316706792254	0.0350874903114836	-0.0327611561756385
0.226474719101124	-0.00285895476754716	0.0301905611172701	-0.0359084706523645
0.227176966292135	0.00460408333699008	0.0380401104859959	-0.0288319438120157
0.227879213483146	0.00545760606277359	0.0377319758464666	-0.0268167637209194
0.228581460674157	0.00749161247767382	0.039768191110234	-0.0247849661548863
0.229283707865168	-0.0073346267161284	0.0244995094025427	-0.0391687628347995
0.22998595505618	-0.00772105708513309	0.0223525865253952	-0.0377947006956613
0.230688202247191	-0.00523694497981184	0.022528124782459	-0.0330020147420827
0.231390449438202	-0.00338120163948397	0.0227095627951375	-0.0294719660741055
0.232092696629213	-0.00700515794514478	0.0201991544984841	-0.0342094703887737
0.232794943820225	-0.00807492420225201	0.0213783309247216	-0.0375281793292256
0.233497191011236	-0.0108642065722441	0.0179869453371143	-0.0397153584816025
0.234199438202247	-0.00150174920214923	0.0277934289669819	-0.0307969273712804
0.234901685393258	-0.0080557560322887	0.023811336774759	-0.0399228488393364
0.23560393258427	-0.00159959866871884	0.0294727385209105	-0.0326719358583482
0.236306179775281	-0.00197064757927308	0.0277651034229566	-0.0317063985815027
0.237008426966292	-0.00493124263509936	0.0219913399006126	-0.0318538251708113
0.237710674157303	-0.00592946915364816	0.0224279129272943	-0.0342868512345906
0.238412921348315	-0.00345084516326454	0.0245648516994965	-0.0314665420260256
0.239115168539326	-0.004027895641364	0.0238796712200699	-0.0319354625027979
0.239817415730337	-0.00025906134878528	0.0278527997698766	-0.0283709224674471
0.240519662921348	-0.00465008601837442	0.0234497722260902	-0.032749944262839
0.24122191011236	-0.00696987504343675	0.0216183196158554	-0.0355580697027289
0.241924157303371	-0.00819203673807728	0.017394732386328	-0.0337788058624826
0.242626404494382	-0.0110313310282186	0.0131550894566898	-0.0352177515131269
0.243328651685393	-0.0157554590522168	0.00934520444722632	-0.0408561225516599
0.244030898876404	-0.024325230384966	0.000869166014742052	-0.049519626784674
0.244733146067416	-0.0118424258988255	0.0141996549500887	-0.0378845067477397
0.245435393258427	-0.0152131693861036	0.0102160967367408	-0.040642435508948
0.246137640449438	-0.0226939970138417	0.00401941084369128	-0.0494074048713746
0.246839887640449	-0.0217478072553297	0.00491528789779267	-0.0484109024084522
0.247542134831461	-0.0245491160759311	0.001524236057035	-0.0506224682088971
0.248244382022472	-0.0281343365929443	-0.00409284072956815	-0.0521758324563205
0.248946629213483	-0.0273686652062995	-0.00303629101819809	-0.0517010393944009
0.249648876404494	-0.0225643961040587	0.00192204091576711	-0.0470508331238845
0.250351123595506	-0.016722339082618	0.0086882131710433	-0.0421328913362793
0.251053370786517	-0.0135291643469707	0.0123820021212626	-0.0394403308152039
0.251755617977528	-0.0172675303113816	0.00868536023525351	-0.0432204208580167
0.252457865168539	-0.0184115374613654	0.00808114329595152	-0.0449042182186822
0.253160112359551	-0.019492435153932	0.00724312108587007	-0.0462279913937342
0.253862359550562	-0.0189063731075735	0.00659463874536225	-0.0444073849605092
0.254564606741573	-0.0193209708606761	0.00574091402111179	-0.044382855742464
0.255266853932584	-0.0183520044449421	0.00674147234354017	-0.0434454812334243
0.255969101123595	-0.0213769739537726	0.00464753311144381	-0.047401481018989
0.256671348314607	-0.0362561775123072	-0.00871971144270183	-0.0637926435819126
0.257373595505618	-0.0344824976398373	-0.00720795406327666	-0.0617570412163979
0.258075842696629	-0.0343729051198955	-0.00637748174357329	-0.0623683284962178
0.25877808988764	-0.0323355539463378	-0.00541514033055214	-0.0592559675621234
0.259480337078652	-0.0325359209109181	-0.0053634448811275	-0.0597083969407087
0.260182584269663	-0.0331519027210701	-0.00738848243037491	-0.0589153230117652
0.260884831460674	-0.0247259138551746	0.00107717672181963	-0.0505290044321689
0.261587078651685	-0.0259031247135251	-0.000163145670589285	-0.051643103756461
0.262289325842697	-0.0216984173114569	0.00329637329518381	-0.0466932079180975
0.262991573033708	-0.0342654118003261	-0.0079682679692246	-0.0605625556314275
0.263693820224719	-0.0287735060444096	-0.0034808178987927	-0.0540661941900265
0.26439606741573	-0.0281214458848339	-0.00467810102318696	-0.0515647907464808
0.265098314606742	-0.0333054358864684	-0.0073293293816367	-0.0592815423913
0.265800561797753	-0.0397340480007633	-0.013660857746225	-0.0658072382553016
0.266502808988764	-0.0313614229309816	-0.0054645837224617	-0.0572582621395014
0.267205056179775	-0.0285431262335457	-0.00386610916624696	-0.0532201433008445
0.267907303370786	-0.0285090740284123	-0.00320556368995197	-0.0538125843668727
0.268609550561798	-0.0306773034977432	-0.00504521071962941	-0.0563093962758571
0.269311797752809	-0.0299387243763638	-0.00314008096137105	-0.0567373677913567
0.27001404494382	-0.0220678955283137	0.00401108173073085	-0.0481468727873583
0.270716292134831	-0.0231390368333429	0.00283043889675706	-0.0491085125634429
0.271418539325843	-0.0191991094975176	0.00845432144540767	-0.0468525404404429
0.272120786516854	-0.0267526942476102	7.45853381228304e-05	-0.0535799738333433
0.272823033707865	-0.0243476923947699	0.00237867990793957	-0.0510740646974794
0.273525280898876	-0.0300020817275732	-0.0024755904987858	-0.0575285729563605
0.274227528089888	-0.0387167735698772	-0.0116200246739557	-0.0658135224657987
0.274929775280899	-0.0307753405317018	-0.00550981698472417	-0.0560408640786795
0.27563202247191	-0.0226028297238115	0.00239392497854189	-0.0475995844261649
0.276334269662921	-0.0259173930655626	-0.000450632785513175	-0.051384153345612
0.277036516853933	-0.0282948783335587	-0.0033631779232865	-0.053226578743831
0.277738764044944	-0.029098533143407	-0.00383972829168238	-0.0543573379951317
0.278441011235955	-0.0225386482915151	0.00327947256897885	-0.048356769152009
0.279143258426966	-0.0253935707788497	-0.000122620826937161	-0.0506645207307623
0.279845505617977	-0.0291606257374909	-0.00212430251164001	-0.0561969489633418
0.280547752808989	-0.0374643207331675	-0.013312952895937	-0.0616156885703981
0.28125	-0.0338058641699701	-0.0107740834883232	-0.056837644851617
0.281952247191011	-0.0232554711060156	-0.000565340454452546	-0.0459456017575786
0.282654494382022	-0.0159174579560028	0.00758955332386202	-0.0394244692358676
0.283356741573034	-0.0124384465797454	0.0126567649695691	-0.0375336581290599
0.284058988764045	-0.019694249280972	0.00736242897879934	-0.0467509275407433
0.284761235955056	-0.0216442766661063	0.00544142097838667	-0.0487299743105993
0.285463483146067	-0.0140282352526109	0.0123394005070131	-0.0403958710122348
0.286165730337079	-0.0153000053164164	0.00891356714455505	-0.0395135777773879
0.28686797752809	-0.0165221086606851	0.00869191460481402	-0.0417361319261841
0.287570224719101	-0.0260145428768553	-0.000852996111077118	-0.0511760896426334
0.288272471910112	-0.025449060746177	-4.9111474855576e-05	-0.0508490100174985
0.288974719101124	-0.0231792896699338	0.0019304511301029	-0.0482890304699704
0.289676966292135	-0.0222598133403093	0.00167179872184043	-0.0461914254024591
0.290379213483146	-0.021394113704756	0.00350371487652219	-0.0462919422860342
0.291081460674157	-0.0320533278247724	-0.00427600505426217	-0.0598306505952826
0.291783707865169	-0.0298119407872489	-0.00229603262394943	-0.0573278489505483
0.29248595505618	-0.0273038302445963	-0.00112930829959852	-0.0534783521895941
0.293188202247191	-0.027988975995419	-0.00262733133581303	-0.0533506206550249
0.293890449438202	-0.0196258304274348	0.00624617383868876	-0.0454978346935584
0.294592696629213	-0.0166498523493866	0.00955945503017251	-0.0428591597289456
0.295294943820225	-0.0271586493047754	-0.00241946084013022	-0.0518978377694205
