# Supplementary material for: Dynamics of fMRI patterns reflect sub-second activation sequences and reveal replay in human visual cortex
Source: Nat Commun. 2021 Mar 19;12:1795. doi: 10.1038/s41467-021-21970-2 (PMC7979874; doi:10.1038/s41467-021-21970-2)
Supplement: Supplementary file 4 — Source Data [file 41467_2021_21970_MOESM4_ESM.zip › sourcedata/source_data_figure_6a.csv]

tITI	freq_bins_smooth	mean_spec	sem_upper	sem_lower
Rest Post S1	0.00526685393258427	2.84363062880273	2.94588060547651	2.74138065212895
Rest Post S1	0.00596910112359551	2.79325505469333	2.88762520046943	2.69888490891723
Rest Post S1	0.00667134831460674	2.74463654950189	2.83632652094519	2.65294657805859
Rest Post S1	0.00737359550561798	2.74075328656872	2.83041021684113	2.65109635629632
Rest Post S1	0.00807584269662921	2.73375098281681	2.82433155016909	2.64317041546453
Rest Post S1	0.00877808988764045	2.72303796854517	2.81301621525209	2.63305972183825
Rest Post S1	0.00948033707865168	2.76182757878612	2.85552779078397	2.66812736678828
Rest Post S1	0.0101825842696629	2.75456791819344	2.8508698105159	2.65826602587098
Rest Post S1	0.0108848314606742	2.78220769082968	2.88153267352495	2.68288270813441
Rest Post S1	0.0115870786516854	2.77532869175855	2.87596876016602	2.67468862335107
Rest Post S1	0.0122893258426966	2.77187329913985	2.8693974699296	2.67434912835009
Rest Post S1	0.0129915730337079	2.74392868680213	2.84138950398407	2.64646786962019
Rest Post S1	0.0136938202247191	2.72516373292096	2.81902911172299	2.63129835411893
Rest Post S1	0.0143960674157303	2.70298688976766	2.79249922971779	2.61347454981753
Rest Post S1	0.0150983146067416	2.75659027799491	2.84774967779578	2.66543087819404
Rest Post S1	0.0158005617977528	2.69674763613348	2.78346095350001	2.61003431876696
Rest Post S1	0.016502808988764	2.69330586708257	2.7819158669343	2.60469586723085
Rest Post S1	0.0172050561797753	2.66431993216778	2.74768025273965	2.5809596115959
Rest Post S1	0.0179073033707865	2.66143387289954	2.7484273047839	2.57444044101519
Rest Post S1	0.0186095505617977	2.68640084558839	2.77391509714935	2.59888659402742
Rest Post S1	0.019311797752809	2.72309892184932	2.81356635669321	2.63263148700544
Rest Post S1	0.0200140449438202	2.70910736929264	2.79838438587557	2.61983035270972
Rest Post S1	0.0207162921348315	2.68482447757956	2.77006885282257	2.59958010233655
Rest Post S1	0.0214185393258427	2.69131377318685	2.78173117085492	2.60089637551877
Rest Post S1	0.0221207865168539	2.65883390235552	2.75222173778431	2.56544606692672
Rest Post S1	0.0228230337078652	2.64600988889262	2.7380067411782	2.55401303660704
Rest Post S1	0.0235252808988764	2.65444171619612	2.7382344866759	2.57064894571633
Rest Post S1	0.0242275280898876	2.632933448952	2.71164191646452	2.55422498143948
Rest Post S1	0.0249297752808989	2.62509531257267	2.70511296784793	2.54507765729741
Rest Post S1	0.0256320224719101	2.61713645568466	2.69902692017374	2.53524599119558
Rest Post S1	0.0263342696629213	2.61190744056693	2.69089281878257	2.53292206235129
Rest Post S1	0.0270365168539326	2.6085045066131	2.68857612789465	2.52843288533155
Rest Post S1	0.0277387640449438	2.59620015675532	2.6760072522899	2.51639306122075
Rest Post S1	0.0284410112359551	2.57771522216955	2.65676903926569	2.49866140507341
Rest Post S1	0.0291432584269663	2.55466042815746	2.62993055965527	2.47939029665966
Rest Post S1	0.0298455056179775	2.58127221640826	2.65753460755399	2.50500982526253
Rest Post S1	0.0305477528089888	2.58495749372172	2.66263298779745	2.50728199964598
Rest Post S1	0.03125	2.56775988788394	2.64433210077217	2.49118767499572
Rest Post S1	0.0319522471910112	2.54044399467268	2.61643482272509	2.46445316662027
Rest Post S1	0.0326544943820225	2.54113683809867	2.62318576473346	2.45908791146388
Rest Post S1	0.0333567415730337	2.545876396266	2.63487494760154	2.45687784493047
Rest Post S1	0.0340589887640449	2.52047456998843	2.60941811944934	2.43153102052751
Rest Post S1	0.0347612359550562	2.51992763690261	2.60622888307057	2.43362639073466
Rest Post S1	0.0354634831460674	2.53809044222405	2.62729448011271	2.44888640433538
Rest Post S1	0.0361657303370786	2.53363249949574	2.6262751970219	2.44098980196959
Rest Post S1	0.0368679775280899	2.51958576747028	2.60614827034216	2.43302326459841
Rest Post S1	0.0375702247191011	2.48739421706407	2.56932382534452	2.40546460878361
Rest Post S1	0.0382724719101124	2.48571096874613	2.56534935637912	2.40607258111314
Rest Post S1	0.0389747191011236	2.45053889616487	2.52551672418783	2.37556106814191
Rest Post S1	0.0396769662921348	2.42146736932462	2.49663063098556	2.34630410766369
Rest Post S1	0.0403792134831461	2.394723142225	2.46482497207233	2.32462131237767
Rest Post S1	0.0410814606741573	2.39643545327714	2.46539491966706	2.32747598688722
Rest Post S1	0.0417837078651685	2.40139175358057	2.47378157993861	2.32900192722252
Rest Post S1	0.0424859550561798	2.37723033703399	2.4497058006285	2.30475487343947
Rest Post S1	0.043188202247191	2.34543151112535	2.42159785681882	2.26926516543189
Rest Post S1	0.0438904494382023	2.34296021724917	2.41938504398574	2.2665353905126
Rest Post S1	0.0445926966292135	2.32524509293467	2.40461984141045	2.2458703444589
Rest Post S1	0.0452949438202247	2.3416668908947	2.42084559845673	2.26248818333266
Rest Post S1	0.0459971910112359	2.3172374950101	2.39954562508519	2.23492936493501
Rest Post S1	0.0466994382022472	2.30626078188083	2.38928941389647	2.22323214986518
Rest Post S1	0.0474016853932584	2.30907021932049	2.38963188652937	2.22850855211162
Rest Post S1	0.0481039325842697	2.30841883790367	2.38619263325719	2.23064504255014
Rest Post S1	0.0488061797752809	2.29994220190966	2.37820744073533	2.221676963084
Rest Post S1	0.0495084269662921	2.30473814114988	2.38195160705459	2.22752467524516
Rest Post S1	0.0502106741573034	2.2750108258754	2.35376269237263	2.19625895937816
Rest Post S1	0.0509129213483146	2.26526305432561	2.34176402276795	2.18876208588327
Rest Post S1	0.0516151685393258	2.25526720895142	2.32809009834078	2.18244431956207
Rest Post S1	0.0523174157303371	2.24458738032501	2.31772010670792	2.17145465394211
Rest Post S1	0.0530196629213483	2.23200967066683	2.3050839169841	2.15893542434957
Rest Post S1	0.0537219101123595	2.20030953191318	2.27547704144299	2.12514202238338
Rest Post S1	0.0544241573033708	2.15780568440972	2.2297859902375	2.08582537858193
Rest Post S1	0.055126404494382	2.15534699595796	2.22640261516023	2.08429137675569
Rest Post S1	0.0558286516853933	2.15371984309755	2.22314370148953	2.08429598470557
Rest Post S1	0.0565308988764045	2.12584135438154	2.19294231612488	2.05874039263819
Rest Post S1	0.0572331460674157	2.12703170945691	2.19658263424086	2.05748078467297
Rest Post S1	0.057935393258427	2.07146167747094	2.14187085566651	2.00105249927538
Rest Post S1	0.0586376404494382	2.05301115952612	2.12480669432501	1.98121562472724
Rest Post S1	0.0593398876404494	2.04482280152168	2.11443010220531	1.97521550083805
Rest Post S1	0.0600421348314607	2.05602213887305	2.12770978714567	1.98433449060043
Rest Post S1	0.0607443820224719	2.04679752190928	2.11522452863516	1.97837051518339
Rest Post S1	0.0614466292134832	2.03475999298858	2.10288523730589	1.96663474867126
Rest Post S1	0.0621488764044944	2.03417779477684	2.10224925075568	1.96610633879801
Rest Post S1	0.0628511235955056	2.02955220799235	2.08924864737169	1.969855768613
Rest Post S1	0.0635533707865168	2.02399104025608	2.08601538002393	1.96196670048824
Rest Post S1	0.0642556179775281	2.03324316566269	2.10047812071614	1.96600821060925
Rest Post S1	0.0649578651685393	1.99894181442203	2.06461818252964	1.93326544631442
Rest Post S1	0.0656601123595505	1.98350659914175	2.04545231074195	1.92156088754155
Rest Post S1	0.0663623595505618	1.99411182845673	2.06121652130747	1.92700713560598
Rest Post S1	0.067064606741573	1.96621955463677	2.03477094366184	1.8976681656117
Rest Post S1	0.0677668539325843	1.9532286878918	2.01718954180219	1.88926783398141
Rest Post S1	0.0684691011235955	1.94278385307606	2.0046931827741	1.88087452337801
Rest Post S1	0.0691713483146067	1.92195055632206	1.98439661636672	1.8595044962774
Rest Post S1	0.069873595505618	1.90624697294439	1.96430635431544	1.84818759157334
Rest Post S1	0.0705758426966292	1.88449513649423	1.94407888600459	1.82491138698387
Rest Post S1	0.0712780898876405	1.87147268997552	1.93040049072219	1.81254488922884
Rest Post S1	0.0719803370786517	1.86521096765192	1.92441881659459	1.80600311870924
Rest Post S1	0.0726825842696629	1.81995130991094	1.87563190027493	1.76427071954696
Rest Post S1	0.0733848314606741	1.81028293752357	1.86700002469767	1.75356585034947
Rest Post S1	0.0740870786516854	1.80602145609506	1.85897354150811	1.753069370682
Rest Post S1	0.0747893258426966	1.80276381408973	1.85733989540411	1.74818773277534
Rest Post S1	0.0754915730337078	1.78136172237108	1.83654761644964	1.72617582829253
Rest Post S1	0.0761938202247191	1.76650978313965	1.81623609686744	1.71678346941185
Rest Post S1	0.0768960674157303	1.75518548409932	1.80187167964216	1.70849928855648
Rest Post S1	0.0775983146067416	1.75951699916359	1.80658966509183	1.71244433323535
Rest Post S1	0.0783005617977528	1.74036287858531	1.79147487777993	1.68925087939068
Rest Post S1	0.079002808988764	1.74092958304381	1.7934942280501	1.68836493803752
Rest Post S1	0.0797050561797753	1.73481802416809	1.78678624442265	1.68284980391352
Rest Post S1	0.0804073033707865	1.74574847826798	1.79746440243021	1.69403255410575
Rest Post S1	0.0811095505617977	1.74289432651755	1.79450675138617	1.69128190164894
Rest Post S1	0.081811797752809	1.72622250591395	1.78058466508019	1.67186034674771
Rest Post S1	0.0825140449438202	1.70821986209027	1.76315752148115	1.65328220269938
Rest Post S1	0.0832162921348315	1.71820940053905	1.77343434826024	1.66298445281786
Rest Post S1	0.0839185393258427	1.71190835201196	1.76534905666941	1.65846764735451
Rest Post S1	0.0846207865168539	1.68051532685909	1.72755254264154	1.63347811107663
Rest Post S1	0.0853230337078651	1.66201333310531	1.70884147977471	1.61518518643592
Rest Post S1	0.0860252808988764	1.62694217118552	1.6742866507807	1.57959769159034
Rest Post S1	0.0867275280898876	1.60524840155856	1.64780974016396	1.56268706295315
Rest Post S1	0.0874297752808989	1.58760881847624	1.63239730569111	1.54282033126136
Rest Post S1	0.0881320224719101	1.58104598596916	1.62660114008541	1.5354908318529
Rest Post S1	0.0888342696629214	1.56367770028148	1.60865268224109	1.51870271832187
Rest Post S1	0.0895365168539326	1.56076781731328	1.60801326365267	1.51352237097389
Rest Post S1	0.0902387640449438	1.53530026775375	1.57857657808875	1.49202395741875
Rest Post S1	0.090941011235955	1.5297862382016	1.57115764438973	1.48841483201348
Rest Post S1	0.0916432584269663	1.5378271816229	1.57965446699194	1.49599989625387
Rest Post S1	0.0923455056179775	1.54737413408567	1.59272628833933	1.502021979832
Rest Post S1	0.0930477528089888	1.54688716976286	1.59183528464695	1.50193905487877
Rest Post S1	0.09375	1.54180335954219	1.58998880387598	1.49361791520839
Rest Post S1	0.0944522471910112	1.5357534740921	1.5823640156839	1.48914293250031
Rest Post S1	0.0951544943820225	1.53030879567858	1.57953498474013	1.48108260661704
Rest Post S1	0.0958567415730337	1.52742464057552	1.57399011668097	1.48085916447008
Rest Post S1	0.0965589887640449	1.53204600863333	1.57919233776425	1.48489967950241
Rest Post S1	0.0972612359550562	1.51483603644006	1.56292450869575	1.46674756418437
Rest Post S1	0.0979634831460674	1.49569776604387	1.54212125015884	1.44927428192891
Rest Post S1	0.0986657303370786	1.47610352212446	1.52203517128435	1.43017187296457
Rest Post S1	0.0993679775280899	1.46448721242057	1.50821662837133	1.4207577964698
Rest Post S1	0.100070224719101	1.46358452487516	1.5095001618407	1.41766888790963
Rest Post S1	0.100772471910112	1.43319461394947	1.47804840436464	1.3883408235343
Rest Post S1	0.101474719101124	1.4305081746818	1.47346042266845	1.38755592669515
Rest Post S1	0.102176966292135	1.42305444847613	1.46673954720044	1.37936934975182
Rest Post S1	0.102879213483146	1.39669239053586	1.44027208859833	1.35311269247338
Rest Post S1	0.103581460674157	1.3773951434209	1.41951340212898	1.33527688471281
Rest Post S1	0.104283707865169	1.38551324867735	1.42753555722505	1.34349094012965
Rest Post S1	0.10498595505618	1.38878194635759	1.43233050754798	1.3452333851672
Rest Post S1	0.105688202247191	1.38258323183397	1.42883861382362	1.33632784984433
Rest Post S1	0.106390449438202	1.38210812164049	1.4300258291621	1.33419041411888
Rest Post S1	0.107092696629213	1.38832783528516	1.43518954250293	1.34146612806739
Rest Post S1	0.107794943820225	1.39029615266786	1.43792917969143	1.3426631256443
Rest Post S1	0.108497191011236	1.39194233507712	1.43784526465452	1.34603940549971
Rest Post S1	0.109199438202247	1.38565647484057	1.43270025835492	1.33861269132622
Rest Post S1	0.109901685393258	1.38243370168925	1.429766571643	1.33510083173551
Rest Post S1	0.11060393258427	1.37381134825644	1.42282437579279	1.3247983207201
Rest Post S1	0.111306179775281	1.35110189851959	1.39901286705067	1.3031909299885
Rest Post S1	0.112008426966292	1.3423568160309	1.3879875859742	1.2967260460876
Rest Post S1	0.112710674157303	1.33476146305175	1.3801501405916	1.2893727855119
Rest Post S1	0.113412921348315	1.32045012811941	1.36318570968227	1.27771454655655
Rest Post S1	0.114115168539326	1.30926953624346	1.35327929928123	1.26525977320569
Rest Post S1	0.114817415730337	1.29265693463867	1.33506483215569	1.25024903712166
Rest Post S1	0.115519662921348	1.29871725655962	1.34117935404584	1.25625515907341
Rest Post S1	0.11622191011236	1.29742502732707	1.33880314734394	1.25604690731021
Rest Post S1	0.116924157303371	1.29221294297529	1.33212796841815	1.25229791753242
Rest Post S1	0.117626404494382	1.29703477052837	1.33980845660782	1.25426108444891
Rest Post S1	0.118328651685393	1.28938759817715	1.3321709401351	1.24660425621919
Rest Post S1	0.119030898876404	1.29243841699301	1.3369913321067	1.24788550187933
Rest Post S1	0.119733146067416	1.29253126658425	1.33871166349344	1.24635086967507
Rest Post S1	0.120435393258427	1.27995824872995	1.32338528826723	1.23653120919268
Rest Post S1	0.121137640449438	1.26994482743007	1.31261992398606	1.22726973087408
Rest Post S1	0.121839887640449	1.26980653047448	1.31258489556756	1.22702816538141
Rest Post S1	0.122542134831461	1.27096514577437	1.31434085687934	1.22758943466939
Rest Post S1	0.123244382022472	1.25907158403342	1.30336233115498	1.21478083691187
Rest Post S1	0.123946629213483	1.25196674472092	1.29567279186811	1.20826069757372
Rest Post S1	0.124648876404494	1.24985617376805	1.29276446727027	1.20694788026583
Rest Post S1	0.125351123595506	1.24581597275386	1.28708086315148	1.20455108235625
Rest Post S1	0.126053370786517	1.23551712608569	1.27585063243973	1.19518361973165
Rest Post S1	0.126755617977528	1.24335932038147	1.28439421873739	1.20232442202555
Rest Post S1	0.127457865168539	1.22681326487372	1.26685365040251	1.18677287934492
Rest Post S1	0.128160112359551	1.21965641191068	1.26084287819202	1.17846994562934
Rest Post S1	0.128862359550562	1.21771578822711	1.25812273631587	1.17730884013835
Rest Post S1	0.129564606741573	1.20980137364568	1.2496766444669	1.16992610282445
Rest Post S1	0.130266853932584	1.21062888893301	1.25141716100342	1.16984061686259
Rest Post S1	0.130969101123595	1.20897235261933	1.25097097744095	1.1669737277977
Rest Post S1	0.131671348314607	1.2004664390438	1.24081359959214	1.16011927849546
Rest Post S1	0.132373595505618	1.1926879279589	1.23011540464047	1.15526045127732
Rest Post S1	0.133075842696629	1.20152627080228	1.24065853794766	1.16239400365691
Rest Post S1	0.13377808988764	1.20126516098441	1.24014345266253	1.16238686930628
Rest Post S1	0.134480337078652	1.19982035771648	1.23783823105359	1.16180248437937
Rest Post S1	0.135182584269663	1.1932449495191	1.23432314430287	1.15216675473532
Rest Post S1	0.135884831460674	1.1815215678991	1.22334013532842	1.13970300046978
Rest Post S1	0.136587078651685	1.17449293289753	1.21395184296367	1.13503402283138
Rest Post S1	0.137289325842697	1.18636173805189	1.22890262544896	1.14382085065482
Rest Post S1	0.137991573033708	1.18564547325459	1.22766887406187	1.14362207244731
Rest Post S1	0.138693820224719	1.17513452700686	1.21376371489947	1.13650533911425
Rest Post S1	0.13939606741573	1.16923439471333	1.20698203979155	1.13148674963512
Rest Post S1	0.140098314606742	1.17308415852234	1.21310861183028	1.13305970521441
Rest Post S1	0.140800561797753	1.16477750759952	1.20272547550895	1.1268295396901
Rest Post S1	0.141502808988764	1.163285018343	1.19996738603261	1.12660265065339
Rest Post S1	0.142205056179775	1.15264374551423	1.18879174167478	1.11649574935369
Rest Post S1	0.142907303370786	1.14789066996429	1.18711301854592	1.10866832138265
Rest Post S1	0.143609550561798	1.13988017856819	1.18014575049609	1.09961460664028
Rest Post S1	0.144311797752809	1.14045887472265	1.18254994864483	1.09836780080048
Rest Post S1	0.14501404494382	1.12547629152703	1.16625474395398	1.08469783910008
Rest Post S1	0.145716292134831	1.13227709910664	1.17236151902078	1.0921926791925
Rest Post S1	0.146418539325843	1.1320189096589	1.1718348075371	1.09220301178069
Rest Post S1	0.147120786516854	1.13435601852949	1.1747179621622	1.09399407489678
Rest Post S1	0.147823033707865	1.13416375354505	1.17634393085812	1.09198357623199
Rest Post S1	0.148525280898876	1.12240177376489	1.16353635952534	1.08126718800444
Rest Post S1	0.149227528089888	1.1224886612719	1.16333467877659	1.08164264376722
Rest Post S1	0.149929775280899	1.13470735254379	1.17558564157224	1.09382906351534
Rest Post S1	0.15063202247191	1.12857859723941	1.16749305375345	1.08966414072537
Rest Post S1	0.151334269662921	1.13204962490211	1.17171825939062	1.09238099041359
Rest Post S1	0.152036516853933	1.1281137856842	1.16824450005237	1.08798307131602
Rest Post S1	0.152738764044944	1.11780663196163	1.15718822835762	1.07842503556564
Rest Post S1	0.153441011235955	1.11314184855913	1.15277531825362	1.07350837886464
Rest Post S1	0.154143258426966	1.10084953174832	1.14062310764958	1.06107595584706
Rest Post S1	0.154845505617977	1.10384811079425	1.14519324879295	1.06250297279555
Rest Post S1	0.155547752808989	1.09584490453247	1.1385885802216	1.05310122884334
Rest Post S1	0.15625	1.09437551005673	1.13726184736498	1.05148917274847
Rest Post S1	0.156952247191011	1.07635657367381	1.11502700316747	1.03768614418015
Rest Post S1	0.157654494382022	1.07444786415163	1.11385789950428	1.03503782879899
Rest Post S1	0.158356741573034	1.09287144421149	1.13510364503902	1.05063924338397
Rest Post S1	0.159058988764045	1.0870666045122	1.12992188972837	1.04421131929603
Rest Post S1	0.159761235955056	1.08535450603497	1.12847689163535	1.04223212043459
Rest Post S1	0.160463483146067	1.07203729494125	1.11574033133887	1.02833425854363
Rest Post S1	0.161165730337079	1.05940334308904	1.10148847996843	1.01731820620964
Rest Post S1	0.16186797752809	1.05511991696939	1.09742614097789	1.01281369296089
Rest Post S1	0.162570224719101	1.06884171676699	1.11204429315464	1.02563914037934
Rest Post S1	0.163272471910112	1.06589353774509	1.10701574647749	1.0247713290127
Rest Post S1	0.163974719101124	1.06235078197752	1.10257586733133	1.02212569662372
Rest Post S1	0.164676966292135	1.06499551361685	1.1046290301285	1.0253619971052
Rest Post S1	0.165379213483146	1.05536060146566	1.09302935948839	1.01769184344293
Rest Post S1	0.166081460674157	1.04646229779561	1.0851592568478	1.00776533874342
Rest Post S1	0.166783707865168	1.04455511048066	1.08377986751003	1.00533035345128
Rest Post S1	0.16748595505618	1.03658146666549	1.07744644401835	0.995716489312622
Rest Post S1	0.168188202247191	1.02066303768129	1.06105689531553	0.980269180047039
Rest Post S1	0.168890449438202	1.01431134294604	1.05405949109903	0.974563194793045
Rest Post S1	0.169592696629213	1.00005399355271	1.04046322134509	0.959644765760334
Rest Post S1	0.170294943820225	1.0144447092311	1.05645557256284	0.97243384589937
Rest Post S1	0.170997191011236	1.01065513973165	1.05432310007679	0.966987179386516
Rest Post S1	0.171699438202247	1.00622388967985	1.0479559003757	0.964491878983991
Rest Post S1	0.172401685393258	1.00632631235093	1.04894531240586	0.963707312295987
Rest Post S1	0.17310393258427	1.00081044996309	1.04201256230858	0.95960833761759
Rest Post S1	0.173806179775281	1.01090156255047	1.05216735684473	0.969635768256214
Rest Post S1	0.174508426966292	1.00230659538375	1.04262510429141	0.961988086476092
Rest Post S1	0.175210674157303	0.993095310060014	1.03281903818425	0.953371581935781
Rest Post S1	0.175912921348315	0.982580657875979	1.02158651655323	0.943574799198725
Rest Post S1	0.176615168539326	0.976140957640848	1.01558175709766	0.936700158184033
Rest Post S1	0.177317415730337	0.961530049182004	1.00027318736028	0.922786911003725
Rest Post S1	0.178019662921348	0.948183001308201	0.985765340178415	0.910600662437987
Rest Post S1	0.17872191011236	0.944351127855747	0.981257943820428	0.907444311891065
Rest Post S1	0.179424157303371	0.93747228647477	0.973736611375339	0.901207961574201
Rest Post S1	0.180126404494382	0.935658550335229	0.971715658128767	0.899601442541692
Rest Post S1	0.180828651685393	0.937684444574114	0.974823170244055	0.900545718904172
Rest Post S1	0.181530898876404	0.940620657566678	0.979330410695579	0.901910904437776
Rest Post S1	0.182233146067416	0.926723488392471	0.964192074917313	0.889254901867629
Rest Post S1	0.182935393258427	0.928944564806886	0.966648943818498	0.891240185795275
Rest Post S1	0.183637640449438	0.912727500464978	0.950294633061986	0.875160367867969
Rest Post S1	0.184339887640449	0.907122427084088	0.945754740987527	0.86849011318065
Rest Post S1	0.185042134831461	0.912564784838875	0.951639877995796	0.873489691681954
Rest Post S1	0.185744382022472	0.897305086136732	0.93488440452962	0.859725767743844
Rest Post S1	0.186446629213483	0.892810277395135	0.928948906291283	0.856671648498988
Rest Post S1	0.187148876404494	0.896614674051167	0.932857126465718	0.860372221636617
Rest Post S1	0.187851123595506	0.89691310765759	0.933745247572897	0.860080967742284
Rest Post S1	0.188553370786517	0.883331411181549	0.919480111875114	0.847182710487984
Rest Post S1	0.189255617977528	0.882393427686064	0.918488281455865	0.846298573916263
Rest Post S1	0.189957865168539	0.871710773909149	0.905187047639585	0.838234500178713
Rest Post S1	0.190660112359551	0.866821289527591	0.899052078867073	0.83459050018811
Rest Post S1	0.191362359550562	0.870682084947333	0.904350218683427	0.837013951211239
Rest Post S1	0.192064606741573	0.864860973104403	0.897805693730643	0.831916252478162
Rest Post S1	0.192766853932584	0.850697931341767	0.88494644339122	0.816449419292313
Rest Post S1	0.193469101123595	0.85116908069154	0.885928097872913	0.816410063510167
Rest Post S1	0.194171348314607	0.843916982448681	0.877537849197526	0.810296115699837
Rest Post S1	0.194873595505618	0.837291012086407	0.869695713813155	0.80488631035966
Rest Post S1	0.195575842696629	0.833074617851749	0.865691699859124	0.800457535844374
Rest Post S1	0.19627808988764	0.820367508761589	0.851899149197001	0.788835868326176
Rest Post S1	0.196980337078652	0.818871355383604	0.850407617879908	0.787335092887299
Rest Post S1	0.197682584269663	0.815888543871761	0.847133965593367	0.784643122150154
Rest Post S1	0.198384831460674	0.816450796553919	0.847695368870932	0.785206224236905
Rest Post S1	0.199087078651685	0.808988372410359	0.839904390160981	0.778072354659738
Rest Post S1	0.199789325842697	0.80741561749628	0.83782364948837	0.777007585504191
Rest Post S1	0.200491573033708	0.812454945065189	0.842584758742015	0.782325131388363
Rest Post S1	0.201193820224719	0.801288484551159	0.830535707154625	0.772041261947694
Rest Post S1	0.20189606741573	0.795394250583901	0.826461578348266	0.764326922819537
Rest Post S1	0.202598314606742	0.800286813393387	0.832782013780918	0.767791613005856
Rest Post S1	0.203300561797753	0.802319265743992	0.834294369425665	0.770344162062319
Rest Post S1	0.204002808988764	0.798436400489232	0.830821548089062	0.766051252889402
Rest Post S1	0.204705056179775	0.788666073200194	0.819851996023841	0.757480150376546
Rest Post S1	0.205407303370786	0.78417584826448	0.813831877187308	0.754519819341652
Rest Post S1	0.206109550561798	0.782150883042312	0.812605290990153	0.751696475094472
Rest Post S1	0.206811797752809	0.777802656659439	0.80691065919008	0.748694654128798
Rest Post S1	0.20751404494382	0.77757310558364	0.805052676817667	0.750093534349613
Rest Post S1	0.208216292134831	0.779062013068697	0.806771808062407	0.751352218074986
Rest Post S1	0.208918539325843	0.781705941513643	0.808965388318357	0.754446494708928
Rest Post S1	0.209620786516854	0.78184199377959	0.811354531692291	0.75232945586689
Rest Post S1	0.210323033707865	0.75897409703883	0.787931087686291	0.73001710639137
Rest Post S1	0.211025280898876	0.752321535684729	0.780931575622116	0.723711495747341
Rest Post S1	0.211727528089888	0.748195412833643	0.776886354646365	0.719504471020922
Rest Post S1	0.212429775280899	0.753830341607937	0.783314662071887	0.724346021143986
Rest Post S1	0.21313202247191	0.743842202287476	0.772423606632157	0.715260797942794
Rest Post S1	0.213834269662921	0.73849725357878	0.766853196082315	0.710141311075245
Rest Post S1	0.214536516853933	0.740019397308061	0.768681802634326	0.711356991981796
Rest Post S1	0.215238764044944	0.745374553928393	0.774346470465343	0.716402637391443
Rest Post S1	0.215941011235955	0.740351421620973	0.769143315495158	0.711559527746789
Rest Post S1	0.216643258426966	0.74211880080061	0.770427544667196	0.713810056934023
Rest Post S1	0.217345505617977	0.740674324312242	0.769232859551982	0.712115789072502
Rest Post S1	0.218047752808989	0.74101133488074	0.768661655337166	0.713361014424315
Rest Post S1	0.21875	0.731266884855138	0.758759366141497	0.703774403568779
Rest Post S1	0.219452247191011	0.731343853558532	0.759391470731154	0.70329623638591
Rest Post S1	0.220154494382022	0.730741813990567	0.75847554162073	0.703008086360405
Rest Post S1	0.220856741573034	0.729583960427889	0.756318592817153	0.702849328038625
Rest Post S1	0.221558988764045	0.72682343142492	0.753475538267622	0.700171324582218
Rest Post S1	0.222261235955056	0.721923178602973	0.747252173901271	0.696594183304676
Rest Post S1	0.222963483146067	0.718888540724529	0.745509726148827	0.692267355300231
Rest Post S1	0.223665730337079	0.722148507912025	0.749093751233437	0.695203264590613
Rest Post S1	0.22436797752809	0.718746346981185	0.745409783625411	0.692082910336958
Rest Post S1	0.225070224719101	0.719967065052686	0.747647960755273	0.692286169350099
Rest Post S1	0.225772471910112	0.712101763796018	0.739174837954815	0.685028689637222
Rest Post S1	0.226474719101124	0.707278341404813	0.733928130376273	0.680628552433354
Rest Post S1	0.227176966292135	0.704476924857964	0.730651381218792	0.678302468497136
Rest Post S1	0.227879213483146	0.701963608029529	0.729011217618869	0.674915998440189
Rest Post S1	0.228581460674157	0.700136407303029	0.728325551462028	0.671947263144031
Rest Post S1	0.229283707865168	0.684867389772056	0.711021925997286	0.658712853546827
Rest Post S1	0.22998595505618	0.683734555265261	0.708576159946394	0.658892950584128
Rest Post S1	0.230688202247191	0.681957369623205	0.707078352799493	0.656836386446918
Rest Post S1	0.231390449438202	0.67779690493347	0.700180744322703	0.655413065544238
Rest Post S1	0.232092696629213	0.670986321412047	0.694257902091006	0.647714740733089
Rest Post S1	0.232794943820225	0.672366616154474	0.695318830426385	0.649414401882562
Rest Post S1	0.233497191011236	0.674750340372995	0.696873449966818	0.652627230779172
Rest Post S1	0.234199438202247	0.679833931644013	0.701917935064868	0.657749928223158
Rest Post S1	0.234901685393258	0.670024202285712	0.691638849070552	0.648409555500872
Rest Post S1	0.23560393258427	0.675028346075423	0.697198075344998	0.652858616805847
Rest Post S1	0.236306179775281	0.676655352186355	0.698974677332848	0.654336027039862
Rest Post S1	0.237008426966292	0.674198701262979	0.697401951490727	0.65099545103523
Rest Post S1	0.237710674157303	0.672329698404637	0.693865083820674	0.650794312988601
Rest Post S1	0.238412921348315	0.671026002397965	0.691896647152541	0.650155357643389
Rest Post S1	0.239115168539326	0.666534085652964	0.687832626197801	0.645235545108126
Rest Post S1	0.239817415730337	0.667294643237368	0.68827503374759	0.646314252727145
Rest Post S1	0.240519662921348	0.662783750198648	0.685073091467095	0.6404944089302
Rest Post S1	0.24122191011236	0.658884698300844	0.680908113990783	0.636861282610904
Rest Post S1	0.241924157303371	0.650693200115622	0.670546284551795	0.630840115679449
Rest Post S1	0.242626404494382	0.638993471620087	0.657846825098356	0.620140118141819
Rest Post S1	0.243328651685393	0.631492555360733	0.65120136300734	0.611783747714127
Rest Post S1	0.244030898876404	0.619766255493813	0.638729409010725	0.600803101976901
Rest Post S1	0.244733146067416	0.627190514738501	0.645768089773989	0.608612939703012
Rest Post S1	0.245435393258427	0.631024061889727	0.649845427045286	0.612202696734169
Rest Post S1	0.246137640449438	0.625986941136002	0.643358454940639	0.608615427331365
Rest Post S1	0.246839887640449	0.622059000796404	0.63818604423291	0.605931957359899
Rest Post S1	0.247542134831461	0.620891361305965	0.637834177486208	0.603948545125721
Rest Post S1	0.248244382022472	0.623802227363444	0.639865351555556	0.607739103171332
Rest Post S1	0.248946629213483	0.623953550260222	0.640860702507923	0.607046398012522
Rest Post S1	0.249648876404494	0.626174668688957	0.643287774570936	0.609061562806978
Rest Post S1	0.250351123595506	0.628158009598413	0.644951587041391	0.611364432155436
Rest Post S1	0.251053370786517	0.626578725145513	0.643317866802222	0.609839583488804
Rest Post S1	0.251755617977528	0.622884983940295	0.639893987191713	0.605875980688876
Rest Post S1	0.252457865168539	0.621159825527298	0.638156655057114	0.604162995997483
Rest Post S1	0.253160112359551	0.613377139418388	0.630478334570432	0.596275944266343
Rest Post S1	0.253862359550562	0.609582396307508	0.626464193065085	0.592700599549931
Rest Post S1	0.254564606741573	0.611842609052373	0.628385641753349	0.595299576351397
Rest Post S1	0.255266853932584	0.613481468441924	0.630603946461052	0.596358990422795
Rest Post S1	0.255969101123595	0.607506238306161	0.623429959167295	0.591582517445027
Rest Post S1	0.256671348314607	0.602521424529137	0.61878236015487	0.586260488903404
Rest Post S1	0.257373595505618	0.595516622530679	0.611541601100735	0.579491643960624
Rest Post S1	0.258075842696629	0.592634380011591	0.609309587704291	0.575959172318891
Rest Post S1	0.25877808988764	0.593456941614518	0.609525154623448	0.577388728605589
Rest Post S1	0.259480337078652	0.590982203957452	0.607328668108746	0.574635739806159
Rest Post S1	0.260182584269663	0.58720090444504	0.602636157752204	0.571765651137876
Rest Post S1	0.260884831460674	0.592968677671781	0.609425513158236	0.576511842185326
Rest Post S1	0.261587078651685	0.594109447308513	0.610174793496118	0.578044101120908
Rest Post S1	0.262289325842697	0.594675080256561	0.610069147017706	0.579281013495417
Rest Post S1	0.262991573033708	0.590340103476819	0.606057190499447	0.574623016454191
Rest Post S1	0.263693820224719	0.596375264705428	0.61298922512135	0.579761304289507
Rest Post S1	0.26439606741573	0.591097357168822	0.607004574491264	0.575190139846379
Rest Post S1	0.265098314606742	0.584913715186005	0.600418548885238	0.569408881486772
Rest Post S1	0.265800561797753	0.584842598923065	0.600030987026198	0.569654210819932
Rest Post S1	0.266502808988764	0.587662094169955	0.603859318071109	0.571464870268801
Rest Post S1	0.267205056179775	0.587090140507468	0.602927755166081	0.571252525848855
Rest Post S1	0.267907303370786	0.579405870889813	0.594598502210273	0.564213239569353
Rest Post S1	0.268609550561798	0.574927754440765	0.590155642397972	0.559699866483559
Rest Post S1	0.269311797752809	0.579058468965596	0.595373487020391	0.562743450910802
Rest Post S1	0.27001404494382	0.586496205169468	0.603951282906772	0.569041127432164
Rest Post S1	0.270716292134831	0.581073455544102	0.598242571121782	0.563904339966422
Rest Post S1	0.271418539325843	0.581191431135006	0.598163516246417	0.564219346023595
Rest Post S1	0.272120786516854	0.579769035259569	0.597216695418545	0.562321375100593
Rest Post S1	0.272823033707865	0.580238232775696	0.597811526847471	0.56266493870392
Rest Post S1	0.273525280898876	0.576829757606271	0.593547295502742	0.5601122197098
Rest Post S1	0.274227528089888	0.572923853727665	0.589022727790047	0.556824979665284
Rest Post S1	0.274929775280899	0.573915076614213	0.589691375754067	0.558138777474359
Rest Post S1	0.27563202247191	0.57968212274316	0.596273676144212	0.563090569342108
Rest Post S1	0.276334269662921	0.577718564023414	0.593867449104085	0.561569678942744
Rest Post S1	0.277036516853933	0.578738509946897	0.594424837148448	0.563052182745347
Rest Post S1	0.277738764044944	0.581459649542443	0.597284303080156	0.56563499600473
Rest Post S1	0.278441011235955	0.585792394202694	0.602169042787209	0.56941574561818
Rest Post S1	0.279143258426966	0.574269288842123	0.589581839303102	0.558956738381144
Rest Post S1	0.279845505617977	0.568785868819784	0.584772006181215	0.552799731458353
Rest Post S1	0.280547752808989	0.56644219237387	0.581564416086209	0.551319968661532
Rest Post S1	0.28125	0.566715519353778	0.582255354117388	0.551175684590168
Rest Post S1	0.281952247191011	0.569909651039814	0.586091212106894	0.553728089972735
Rest Post S1	0.282654494382022	0.570001916071204	0.586469759412207	0.553534072730201
Rest Post S1	0.283356741573034	0.572006967148276	0.589094354762461	0.554919579534091
Rest Post S1	0.284058988764045	0.567814311056966	0.585028609702874	0.550600012411058
Rest Post S1	0.284761235955056	0.567769542380502	0.585401165554496	0.550137919206509
Rest Post S1	0.285463483146067	0.572558126624154	0.589271407254019	0.555844845994289
Rest Post S1	0.286165730337079	0.575585101464911	0.590883570318694	0.560286632611127
Rest Post S1	0.28686797752809	0.576606650513454	0.591874848105945	0.561338452920962
Rest Post S1	0.287570224719101	0.570665022538148	0.585589955881043	0.555740089195254
Rest Post S1	0.288272471910112	0.569833266123052	0.58455449376437	0.555112038481734
Rest Post S1	0.288974719101124	0.569621481865041	0.58506353876784	0.554179424962242
Rest Post S1	0.289676966292135	0.572725790319734	0.588338765968555	0.557112814670913
Rest Post S1	0.290379213483146	0.573259657397	0.589811992587346	0.556707322206654
Rest Post S1	0.291081460674157	0.569090152363818	0.586149666153398	0.552030638574238
Rest Post S1	0.291783707865169	0.568127961024319	0.585756160681672	0.550499761366966
Rest Post S1	0.29248595505618	0.569527969038588	0.586093625245708	0.552962312831468
Rest Post S1	0.293188202247191	0.567865672353084	0.584682004317365	0.551049340388803
Rest Post S1	0.293890449438202	0.571426011382018	0.589015519984381	0.553836502779655
Rest Post S1	0.294592696629213	0.571962446243998	0.588777186539451	0.555147705948544
Rest Post S1	0.295294943820225	0.55997342051189	0.575753513979643	0.544193327044137
Rest Pre S1	0.00526685393258427	2.84339130546132	2.9862287455428	2.70055386537984
Rest Pre S1	0.00596910112359551	2.7774597595287	2.92087854662165	2.63404097243576
Rest Pre S1	0.00667134831460674	2.70974516060798	2.84573549010451	2.57375483111145
Rest Pre S1	0.00737359550561798	2.69615584549873	2.82898448895778	2.56332720203967
Rest Pre S1	0.00807584269662921	2.69751690185383	2.82305419142992	2.57197961227774
Rest Pre S1	0.00877808988764045	2.71056471005358	2.82901429977696	2.5921151203302
Rest Pre S1	0.00948033707865168	2.73120947102726	2.84876678072434	2.61365216133018
Rest Pre S1	0.0101825842696629	2.76001351190942	2.88413440329782	2.63589262052102
Rest Pre S1	0.0108848314606742	2.77060453934426	2.89282283048686	2.64838624820165
Rest Pre S1	0.0115870786516854	2.77821594637923	2.89711108384121	2.65932080891724
Rest Pre S1	0.0122893258426966	2.77198613749748	2.88785628874225	2.65611598625271
Rest Pre S1	0.0129915730337079	2.74252837852067	2.86167904370684	2.6233777133345
Rest Pre S1	0.0136938202247191	2.73698354062225	2.85590764460029	2.61805943664422
Rest Pre S1	0.0143960674157303	2.69027211860075	2.80975644209282	2.57078779510868
Rest Pre S1	0.0150983146067416	2.70842282657485	2.82391264064838	2.59293301250133
Rest Pre S1	0.0158005617977528	2.65460651897138	2.76760037143986	2.5416126665029
Rest Pre S1	0.016502808988764	2.65710422227708	2.77491445355854	2.53929399099563
Rest Pre S1	0.0172050561797753	2.63080443970697	2.74931286993573	2.51229600947821
Rest Pre S1	0.0179073033707865	2.58251392240932	2.6983579711811	2.46666987363754
Rest Pre S1	0.0186095505617977	2.59356484913852	2.7112548594497	2.47587483882734
Rest Pre S1	0.019311797752809	2.60667593334832	2.72529241558736	2.48805945110928
Rest Pre S1	0.0200140449438202	2.56197991853232	2.67404403151092	2.44991580555372
Rest Pre S1	0.0207162921348315	2.57975411047435	2.68410533152562	2.47540288942307
Rest Pre S1	0.0214185393258427	2.55816810407693	2.66019203932831	2.45614416882554
Rest Pre S1	0.0221207865168539	2.56316985318625	2.66146078253488	2.46487892383762
Rest Pre S1	0.0228230337078652	2.53272981573069	2.62384636380488	2.4416132676565
Rest Pre S1	0.0235252808988764	2.51157260067356	2.60328760103176	2.41985760031535
Rest Pre S1	0.0242275280898876	2.50003909143189	2.59317229569442	2.40690588716936
Rest Pre S1	0.0249297752808989	2.49329431819424	2.58226734359109	2.40432129279738
Rest Pre S1	0.0256320224719101	2.47605682752712	2.56808855078598	2.38402510426826
Rest Pre S1	0.0263342696629213	2.49133302969906	2.58246423795165	2.40020182144647
Rest Pre S1	0.0270365168539326	2.49766371653869	2.59083749476126	2.40448993831613
Rest Pre S1	0.0277387640449438	2.49317709387972	2.58767054053945	2.39868364722
Rest Pre S1	0.0284410112359551	2.44751365623885	2.54471841793939	2.35030889453832
Rest Pre S1	0.0291432584269663	2.41125077875906	2.50930721724209	2.31319434027604
Rest Pre S1	0.0298455056179775	2.45003452892645	2.54409141211456	2.35597764573834
Rest Pre S1	0.0305477528089888	2.44761748785623	2.54396715702678	2.35126781868568
Rest Pre S1	0.03125	2.41897980852912	2.51352295209893	2.32443666495931
Rest Pre S1	0.0319522471910112	2.37875317080181	2.47042913345696	2.28707720814665
Rest Pre S1	0.0326544943820225	2.37100326257375	2.4637751963995	2.278231328748
Rest Pre S1	0.0333567415730337	2.37221569860977	2.46288761738502	2.28154377983452
Rest Pre S1	0.0340589887640449	2.34658736519443	2.43202189412436	2.2611528362645
Rest Pre S1	0.0347612359550562	2.36184757002562	2.45279085335711	2.27090428669413
Rest Pre S1	0.0354634831460674	2.36353344810629	2.44983112983147	2.2772357663811
Rest Pre S1	0.0361657303370786	2.33530899107474	2.41656865594559	2.2540493262039
Rest Pre S1	0.0368679775280899	2.3233466483913	2.40319532141143	2.24349797537118
Rest Pre S1	0.0375702247191011	2.31590707686128	2.39799783592901	2.23381631779354
Rest Pre S1	0.0382724719101124	2.29386002290811	2.37618687642579	2.21153316939043
Rest Pre S1	0.0389747191011236	2.26976529798279	2.3517839688773	2.18774662708827
Rest Pre S1	0.0396769662921348	2.24349881997363	2.32284480762112	2.16415283232614
Rest Pre S1	0.0403792134831461	2.21208289977838	2.29210533620566	2.13206046335109
Rest Pre S1	0.0410814606741573	2.22695881194023	2.31020529094401	2.14371233293644
Rest Pre S1	0.0417837078651685	2.25109245515336	2.33831499125615	2.16386991905057
Rest Pre S1	0.0424859550561798	2.25215784792057	2.33811239043141	2.16620330540972
Rest Pre S1	0.043188202247191	2.23795306039319	2.3247501469513	2.15115597383507
Rest Pre S1	0.0438904494382023	2.23164158076766	2.31659682590011	2.1466863356352
Rest Pre S1	0.0445926966292135	2.20219573589866	2.28434298402697	2.12004848777036
Rest Pre S1	0.0452949438202247	2.18698481019099	2.26628386195459	2.10768575842739
Rest Pre S1	0.0459971910112359	2.17966181159381	2.26091274250969	2.09841088067793
Rest Pre S1	0.0466994382022472	2.16913007467291	2.24964602900049	2.08861412034532
Rest Pre S1	0.0474016853932584	2.15649413440643	2.23802960950161	2.07495865931125
Rest Pre S1	0.0481039325842697	2.13791243627253	2.21443671411503	2.06138815843003
Rest Pre S1	0.0488061797752809	2.14354072501169	2.22067951942229	2.0664019306011
Rest Pre S1	0.0495084269662921	2.1262001397919	2.20276526086873	2.04963501871508
Rest Pre S1	0.0502106741573034	2.11261976863354	2.18744242153444	2.03779711573265
Rest Pre S1	0.0509129213483146	2.11613074930799	2.19025209984629	2.0420093987697
Rest Pre S1	0.0516151685393258	2.10963826981423	2.18639093009646	2.03288560953199
Rest Pre S1	0.0523174157303371	2.10678215112221	2.18285299984408	2.03071130240034
Rest Pre S1	0.0530196629213483	2.09760016458746	2.17236357529407	2.02283675388085
Rest Pre S1	0.0537219101123595	2.05664415071388	2.13423045917188	1.97905784225588
Rest Pre S1	0.0544241573033708	2.04740312244954	2.12238769437502	1.97241855052406
Rest Pre S1	0.055126404494382	2.03174073318953	2.10450391915973	1.95897754721933
Rest Pre S1	0.0558286516853933	2.04474014884246	2.12419718178016	1.96528311590475
Rest Pre S1	0.0565308988764045	2.0349560175749	2.11143913612883	1.95847289902098
Rest Pre S1	0.0572331460674157	2.02856710546027	2.10311645726822	1.95401775365232
Rest Pre S1	0.057935393258427	2.01306162588761	2.08972829174646	1.93639496002877
Rest Pre S1	0.0586376404494382	2.00200560153888	2.07553474006186	1.92847646301591
Rest Pre S1	0.0593398876404494	2.0075455494808	2.07891685686011	1.93617424210149
Rest Pre S1	0.0600421348314607	2.00321711834316	2.07133273280022	1.9351015038861
Rest Pre S1	0.0607443820224719	1.98597871964199	2.05292543968464	1.91903199959933
Rest Pre S1	0.0614466292134832	1.95561643567646	2.02197015816036	1.88926271319257
Rest Pre S1	0.0621488764044944	1.9355027055983	2.00274677386601	1.86825863733058
Rest Pre S1	0.0628511235955056	1.92482036064684	1.99413150454205	1.85550921675163
Rest Pre S1	0.0635533707865168	1.92927765837318	1.99527188767864	1.86328342906772
Rest Pre S1	0.0642556179775281	1.92331735306584	1.98917470886001	1.85745999727167
Rest Pre S1	0.0649578651685393	1.94071350134451	2.00719421279406	1.87423278989496
Rest Pre S1	0.0656601123595505	1.91457066023878	1.97353672518319	1.85560459529436
Rest Pre S1	0.0663623595505618	1.90587614159841	1.96741829915406	1.84433398404276
Rest Pre S1	0.067064606741573	1.90360360673184	1.96295684545824	1.84425036800544
Rest Pre S1	0.0677668539325843	1.88990166831001	1.94803876854337	1.83176456807664
Rest Pre S1	0.0684691011235955	1.87898016044906	1.93681195206944	1.82114836882867
Rest Pre S1	0.0691713483146067	1.85074116021984	1.90953701381295	1.79194530662672
Rest Pre S1	0.069873595505618	1.84671642409071	1.90790897637437	1.78552387180706
Rest Pre S1	0.0705758426966292	1.84616231252827	1.90695486109651	1.78536976396004
Rest Pre S1	0.0712780898876405	1.83633581147061	1.8952298642183	1.77744175872293
Rest Pre S1	0.0719803370786517	1.82171402391092	1.88136431266228	1.76206373515957
Rest Pre S1	0.0726825842696629	1.81748719530647	1.87239397331094	1.762580417302
Rest Pre S1	0.0733848314606741	1.82680693666227	1.87978417791832	1.77382969540621
Rest Pre S1	0.0740870786516854	1.81506726985724	1.86864117777765	1.76149336193684
Rest Pre S1	0.0747893258426966	1.79334155068039	1.84547268614877	1.74121041521202
Rest Pre S1	0.0754915730337078	1.76583805738938	1.81726387264289	1.71441224213587
Rest Pre S1	0.0761938202247191	1.75043515133241	1.79896953400398	1.70190076866083
Rest Pre S1	0.0768960674157303	1.71960977454892	1.76574209304672	1.67347745605113
Rest Pre S1	0.0775983146067416	1.73720172829393	1.78256555733746	1.6918378992504
Rest Pre S1	0.0783005617977528	1.72923716753652	1.77495943827806	1.68351489679498
Rest Pre S1	0.079002808988764	1.73318732610665	1.77667296760116	1.68970168461214
Rest Pre S1	0.0797050561797753	1.71817139206806	1.75996317595117	1.67637960818496
Rest Pre S1	0.0804073033707865	1.71203689985347	1.75767377309663	1.66640002661031
Rest Pre S1	0.0811095505617977	1.7132441636751	1.75760524806529	1.6688830792849
Rest Pre S1	0.081811797752809	1.70504978703769	1.74806211648208	1.6620374575933
Rest Pre S1	0.0825140449438202	1.68839503154134	1.73440930420522	1.64238075887746
Rest Pre S1	0.0832162921348315	1.66089362035899	1.70550613981952	1.61628110089846
Rest Pre S1	0.0839185393258427	1.65019118638769	1.69124134185909	1.60914103091629
Rest Pre S1	0.0846207865168539	1.64192017280603	1.68795058132585	1.59588976428621
Rest Pre S1	0.0853230337078651	1.64793137734969	1.6904302065008	1.60543254819858
Rest Pre S1	0.0860252808988764	1.63885948789227	1.67767050783908	1.60004846794547
Rest Pre S1	0.0867275280898876	1.64530906767833	1.68436003795494	1.60625809740172
Rest Pre S1	0.0874297752808989	1.64269214816458	1.68251688823858	1.60286740809057
Rest Pre S1	0.0881320224719101	1.62994103700697	1.66882297982306	1.59105909419088
Rest Pre S1	0.0888342696629214	1.62211665811874	1.65937181405802	1.58486150217947
Rest Pre S1	0.0895365168539326	1.59840493825323	1.63543350625317	1.56137637025329
Rest Pre S1	0.0902387640449438	1.57101876528977	1.60742281959632	1.53461471098322
Rest Pre S1	0.090941011235955	1.53275782189684	1.56777709675606	1.49773854703763
Rest Pre S1	0.0916432584269663	1.5440968845219	1.57915999081587	1.50903377822793
Rest Pre S1	0.0923455056179775	1.55962953380543	1.59442657632628	1.52483249128458
Rest Pre S1	0.0930477528089888	1.55108561138106	1.58484164543424	1.51732957732789
Rest Pre S1	0.09375	1.54503605826219	1.57895507271567	1.51111704380871
Rest Pre S1	0.0944522471910112	1.53510036930735	1.56794482045636	1.50225591815834
Rest Pre S1	0.0951544943820225	1.51784772615895	1.5497204526836	1.4859749996343
Rest Pre S1	0.0958567415730337	1.50073436786575	1.53422045672533	1.46724827900617
Rest Pre S1	0.0965589887640449	1.50686428688452	1.54421716626761	1.46951140750143
Rest Pre S1	0.0972612359550562	1.49379928605793	1.52855059333903	1.45904797877683
Rest Pre S1	0.0979634831460674	1.48325725648537	1.51935911622708	1.44715539674365
Rest Pre S1	0.0986657303370786	1.46822842298377	1.50281662805679	1.43364021791076
Rest Pre S1	0.0993679775280899	1.47580414825141	1.50885490374512	1.4427533927577
Rest Pre S1	0.100070224719101	1.46710590452468	1.50047599061737	1.43373581843199
Rest Pre S1	0.100772471910112	1.4727971437093	1.50294737880939	1.44264690860921
Rest Pre S1	0.101474719101124	1.44866540119046	1.4776452907025	1.41968551167842
Rest Pre S1	0.102176966292135	1.44418507704657	1.47336551556238	1.41500463853077
Rest Pre S1	0.102879213483146	1.44287635965925	1.47762560706698	1.40812711225152
Rest Pre S1	0.103581460674157	1.44196299220683	1.47648518170461	1.40744080270905
Rest Pre S1	0.104283707865169	1.44664293270054	1.47958340188998	1.4137024635111
Rest Pre S1	0.10498595505618	1.43185490610475	1.46742957468222	1.39628023752728
Rest Pre S1	0.105688202247191	1.41941434486819	1.45523316606102	1.38359552367535
Rest Pre S1	0.106390449438202	1.39633275124155	1.43093915879434	1.36172634368876
Rest Pre S1	0.107092696629213	1.38618918292581	1.42360760073484	1.34877076511678
Rest Pre S1	0.107794943820225	1.39044611710494	1.42913113686016	1.35176109734972
Rest Pre S1	0.108497191011236	1.37556730281304	1.41275426173975	1.33838034388633
Rest Pre S1	0.109199438202247	1.37410687680111	1.40995304613997	1.33826070746225
Rest Pre S1	0.109901685393258	1.36909074889493	1.40317888263075	1.3350026151591
Rest Pre S1	0.11060393258427	1.36030636752582	1.39301992782204	1.3275928072296
Rest Pre S1	0.111306179775281	1.35536664650736	1.38949433832136	1.32123895469336
Rest Pre S1	0.112008426966292	1.3332951877648	1.36832962727031	1.29826074825928
Rest Pre S1	0.112710674157303	1.33588233530762	1.36976979992171	1.30199487069352
Rest Pre S1	0.113412921348315	1.33152927276255	1.36513165060596	1.29792689491914
Rest Pre S1	0.114115168539326	1.31511377318251	1.35258208298128	1.27764546338373
Rest Pre S1	0.114817415730337	1.33302813002191	1.37223798631937	1.29381827372445
Rest Pre S1	0.115519662921348	1.33181284532218	1.3705033168604	1.29312237378396
Rest Pre S1	0.11622191011236	1.32467094444446	1.36325784574205	1.28608404314688
Rest Pre S1	0.116924157303371	1.3206235451712	1.35973908681467	1.28150800352774
Rest Pre S1	0.117626404494382	1.30450553026854	1.34245198832779	1.26655907220929
Rest Pre S1	0.118328651685393	1.31158262510148	1.35137937295756	1.27178587724541
Rest Pre S1	0.119030898876404	1.29658141240818	1.33736309966828	1.25579972514808
Rest Pre S1	0.119733146067416	1.30352023008506	1.34445799560381	1.26258246456631
Rest Pre S1	0.120435393258427	1.29850993274248	1.34181561529764	1.25520425018731
Rest Pre S1	0.121137640449438	1.30008475205629	1.34309005049514	1.25707945361745
Rest Pre S1	0.121839887640449	1.28510504526149	1.32946768783239	1.2407424026906
Rest Pre S1	0.122542134831461	1.27739809137757	1.32034632449673	1.23444985825841
Rest Pre S1	0.123244382022472	1.27868962045805	1.32032647187962	1.23705276903649
Rest Pre S1	0.123946629213483	1.26909850655451	1.30887421866388	1.22932279444513
Rest Pre S1	0.124648876404494	1.24322465308351	1.2832939348109	1.20315537135613
Rest Pre S1	0.125351123595506	1.23839422095315	1.28062738112404	1.19616106078226
Rest Pre S1	0.126053370786517	1.22840015503167	1.2706075127177	1.18619279734564
Rest Pre S1	0.126755617977528	1.22455430572867	1.26729530487484	1.18181330658251
Rest Pre S1	0.127457865168539	1.21876741122468	1.2620979484585	1.17543687399086
Rest Pre S1	0.128160112359551	1.22587647277414	1.27037713183805	1.18137581371024
Rest Pre S1	0.128862359550562	1.22803918638404	1.27206698568113	1.18401138708695
Rest Pre S1	0.129564606741573	1.22187385354415	1.26673012438465	1.17701758270366
Rest Pre S1	0.130266853932584	1.21679500633289	1.26040361821829	1.17318639444748
Rest Pre S1	0.130969101123595	1.21175965303158	1.25413156816102	1.16938773790214
Rest Pre S1	0.131671348314607	1.20826589688819	1.25050559272135	1.16602620105503
Rest Pre S1	0.132373595505618	1.20875818811216	1.2506887195322	1.16682765669212
Rest Pre S1	0.133075842696629	1.20753827129316	1.25146453292001	1.1636120096663
Rest Pre S1	0.13377808988764	1.19548924194176	1.23994361509549	1.15103486878802
Rest Pre S1	0.134480337078652	1.19191161196796	1.23756486516381	1.1462583587721
Rest Pre S1	0.135182584269663	1.19947112018277	1.2462200602508	1.15272218011474
Rest Pre S1	0.135884831460674	1.19563057589973	1.24166498295642	1.14959616884304
Rest Pre S1	0.136587078651685	1.18798928564735	1.23366775756522	1.14231081372948
Rest Pre S1	0.137289325842697	1.18986048078654	1.23668629008305	1.14303467149004
Rest Pre S1	0.137991573033708	1.17641583336005	1.22209605401869	1.13073561270141
Rest Pre S1	0.138693820224719	1.15730807151755	1.2003676671095	1.11424847592561
Rest Pre S1	0.13939606741573	1.15181523002514	1.19649855176706	1.10713190828323
Rest Pre S1	0.140098314606742	1.15081375025249	1.19883637381003	1.10279112669494
Rest Pre S1	0.140800561797753	1.14734524270815	1.19393197185085	1.10075851356545
Rest Pre S1	0.141502808988764	1.14299772517556	1.18917755199548	1.09681789835564
Rest Pre S1	0.142205056179775	1.12863875720557	1.17649969519756	1.08077781921357
Rest Pre S1	0.142907303370786	1.12501451910957	1.17059988528751	1.07942915293163
Rest Pre S1	0.143609550561798	1.11992052347429	1.16450148273191	1.07533956421667
Rest Pre S1	0.144311797752809	1.118206356897	1.16215782171182	1.07425489208218
Rest Pre S1	0.14501404494382	1.09595368275788	1.13840727449292	1.05350009102284
Rest Pre S1	0.145716292134831	1.09933939989498	1.14167570729078	1.05700309249919
Rest Pre S1	0.146418539325843	1.09200044911555	1.13622581996558	1.04777507826552
Rest Pre S1	0.147120786516854	1.08696703638559	1.13047768753301	1.04345638523818
Rest Pre S1	0.147823033707865	1.09060408469108	1.13370023002583	1.04750793935633
Rest Pre S1	0.148525280898876	1.0909612061109	1.1366015161324	1.04532089608939
Rest Pre S1	0.149227528089888	1.0931300948273	1.13839331164552	1.04786687800907
Rest Pre S1	0.149929775280899	1.08959890561831	1.13517705328744	1.04402075794919
Rest Pre S1	0.15063202247191	1.09414370271879	1.14185600656517	1.0464313988724
Rest Pre S1	0.151334269662921	1.09316845133812	1.1389456665832	1.04739123609304
Rest Pre S1	0.152036516853933	1.08030688630086	1.12543185569466	1.03518191690706
Rest Pre S1	0.152738764044944	1.05975939056049	1.10479739058331	1.01472139053766
Rest Pre S1	0.153441011235955	1.05871087843699	1.10302437043473	1.01439738643925
Rest Pre S1	0.154143258426966	1.06135740793782	1.10549411900717	1.01722069686847
Rest Pre S1	0.154845505617977	1.04264805882756	1.08758166531534	0.997714452339789
Rest Pre S1	0.155547752808989	1.02618311820658	1.07178801149327	0.98057822491988
Rest Pre S1	0.15625	1.02416513120229	1.07001254324541	0.978317719159177
Rest Pre S1	0.156952247191011	1.02774139081504	1.07565418288428	0.979828598745805
Rest Pre S1	0.157654494382022	1.01391530738025	1.06229226470973	0.965538350050763
Rest Pre S1	0.158356741573034	1.00687341299522	1.05549493756069	0.958251888429749
Rest Pre S1	0.159058988764045	0.994802923194561	1.04090684405665	0.948699002332473
Rest Pre S1	0.159761235955056	0.996916991596599	1.04223903495841	0.951594948234792
Rest Pre S1	0.160463483146067	0.977685497639056	1.02218582045303	0.933185174825085
Rest Pre S1	0.161165730337079	0.974955197521439	1.01851505251706	0.931395342525815
Rest Pre S1	0.16186797752809	0.972683226398439	1.0152976727351	0.930068780061776
Rest Pre S1	0.162570224719101	0.973579891197869	1.01503822691777	0.932121555477972
Rest Pre S1	0.163272471910112	0.980021529432046	1.0212196813097	0.938823377554388
Rest Pre S1	0.163974719101124	0.973527353724925	1.01708162823363	0.929973079216222
Rest Pre S1	0.164676966292135	0.987202340818561	1.03299056159663	0.941414120040487
Rest Pre S1	0.165379213483146	0.985460674319374	1.03148298409945	0.939438364539297
Rest Pre S1	0.166081460674157	0.971802048690724	1.0180258203905	0.925578276990949
Rest Pre S1	0.166783707865168	0.965080421927813	1.01161842833689	0.918542415518741
Rest Pre S1	0.16748595505618	0.951180667893135	0.996235517814068	0.906125817972203
Rest Pre S1	0.168188202247191	0.949428568988876	0.991987761103689	0.906869376874063
Rest Pre S1	0.168890449438202	0.945186500598203	0.98855913730629	0.901813863890116
Rest Pre S1	0.169592696629213	0.933507459935188	0.978211087052228	0.888803832818148
Rest Pre S1	0.170294943820225	0.92657878230716	0.971462747658563	0.881694816955756
Rest Pre S1	0.170997191011236	0.912627865175472	0.957934787776376	0.867320942574567
Rest Pre S1	0.171699438202247	0.910030423640973	0.954528296513676	0.865532550768271
Rest Pre S1	0.172401685393258	0.909365415602668	0.955188191416856	0.86354263978848
Rest Pre S1	0.17310393258427	0.906370815908329	0.954533790741354	0.858207841075303
Rest Pre S1	0.173806179775281	0.898151790796544	0.943837380855911	0.852466200737177
Rest Pre S1	0.174508426966292	0.896063072653483	0.939699138402608	0.852427006904358
Rest Pre S1	0.175210674157303	0.893834215057556	0.935382144719286	0.852286285395825
Rest Pre S1	0.175912921348315	0.898687913740137	0.941135049194596	0.856240778285678
Rest Pre S1	0.176615168539326	0.888438895595824	0.931538835705406	0.845338955486243
Rest Pre S1	0.177317415730337	0.890497562409085	0.93290881597242	0.848086308845749
Rest Pre S1	0.178019662921348	0.890876266095877	0.933167769245737	0.848584762946016
Rest Pre S1	0.17872191011236	0.886269784924761	0.927448262361886	0.845091307487637
Rest Pre S1	0.179424157303371	0.877858486834811	0.916181348870284	0.839535624799337
Rest Pre S1	0.180126404494382	0.870973716884309	0.90941510987735	0.832532323891269
Rest Pre S1	0.180828651685393	0.862818363841496	0.901837455976004	0.823799271706989
Rest Pre S1	0.181530898876404	0.873768151384727	0.915022752445701	0.832513550323752
Rest Pre S1	0.182233146067416	0.864797985102882	0.906744014595615	0.822851955610148
Rest Pre S1	0.182935393258427	0.84948716931334	0.88960618832671	0.809368150299971
Rest Pre S1	0.183637640449438	0.849269434161302	0.890556846215217	0.807982022107387
Rest Pre S1	0.184339887640449	0.851056677272011	0.893080979453725	0.809032375090297
Rest Pre S1	0.185042134831461	0.857232676347327	0.900976850239223	0.81348850245543
Rest Pre S1	0.185744382022472	0.851938843905799	0.894100917346098	0.8097767704655
Rest Pre S1	0.186446629213483	0.837854639022893	0.87701607395081	0.798693204094977
Rest Pre S1	0.187148876404494	0.844158522460757	0.884247813084005	0.804069231837509
Rest Pre S1	0.187851123595506	0.83802753190918	0.878993203535326	0.797061860283033
Rest Pre S1	0.188553370786517	0.834179815114576	0.875420112995146	0.792939517234006
Rest Pre S1	0.189255617977528	0.83269297309168	0.87382379760908	0.791562148574279
Rest Pre S1	0.189957865168539	0.832620048464212	0.871869672360335	0.793370424568089
Rest Pre S1	0.190660112359551	0.839301641400889	0.878144931319592	0.800458351482187
Rest Pre S1	0.191362359550562	0.827828848729628	0.866856501677392	0.788801195781864
Rest Pre S1	0.192064606741573	0.816952706211002	0.855189454327209	0.778715958094794
Rest Pre S1	0.192766853932584	0.825218923168059	0.862444825010945	0.787993021325172
Rest Pre S1	0.193469101123595	0.826558566223564	0.863794767082361	0.789322365364767
Rest Pre S1	0.194171348314607	0.815804224400937	0.852699191224415	0.778909257577458
Rest Pre S1	0.194873595505618	0.807404784511363	0.842519579886398	0.772289989136328
Rest Pre S1	0.195575842696629	0.800536775500116	0.836569630466297	0.764503920533936
Rest Pre S1	0.19627808988764	0.7991142802439	0.835219308742998	0.763009251744803
Rest Pre S1	0.196980337078652	0.79614718520779	0.832667791357772	0.759626579057807
Rest Pre S1	0.197682584269663	0.793654844210113	0.829621153041737	0.75768853537849
Rest Pre S1	0.198384831460674	0.79997521225931	0.837039317726356	0.762911106792264
Rest Pre S1	0.199087078651685	0.791392366553263	0.828531424740511	0.754253308366016
Rest Pre S1	0.199789325842697	0.795450498629197	0.832299083164828	0.758601914093566
Rest Pre S1	0.200491573033708	0.803760445868803	0.84178547351556	0.765735418222045
Rest Pre S1	0.201193820224719	0.801442275518595	0.839744227655748	0.763140323381443
Rest Pre S1	0.20189606741573	0.801522466796844	0.839591391858317	0.763453541735371
Rest Pre S1	0.202598314606742	0.799399048196357	0.838630863207043	0.760167233185672
Rest Pre S1	0.203300561797753	0.786036089271614	0.822586263608088	0.74948591493514
Rest Pre S1	0.204002808988764	0.779907856079394	0.813679153002117	0.746136559156671
Rest Pre S1	0.204705056179775	0.775036204701413	0.810123717453987	0.739948691948839
Rest Pre S1	0.205407303370786	0.777872834104495	0.811995934288939	0.743749733920051
Rest Pre S1	0.206109550561798	0.782628389009362	0.816325104719669	0.748931673299054
Rest Pre S1	0.206811797752809	0.776994522400259	0.812039461544222	0.741949583256297
Rest Pre S1	0.20751404494382	0.77506535672416	0.808866894715081	0.741263818733239
Rest Pre S1	0.208216292134831	0.761995838353522	0.794554803508932	0.729436873198113
Rest Pre S1	0.208918539325843	0.760869341199624	0.793161658545975	0.728577023853272
Rest Pre S1	0.209620786516854	0.757992553135616	0.791146903625915	0.724838202645318
Rest Pre S1	0.210323033707865	0.756811134455663	0.791283960768483	0.722338308142844
Rest Pre S1	0.211025280898876	0.75741848863043	0.791156590578334	0.723680386682527
Rest Pre S1	0.211727528089888	0.761568703057962	0.796591023264652	0.726546382851272
Rest Pre S1	0.212429775280899	0.752395141070713	0.785593600893463	0.719196681247963
Rest Pre S1	0.21313202247191	0.753038981423623	0.786337875863351	0.719740086983894
Rest Pre S1	0.213834269662921	0.752661563287889	0.787455980351194	0.717867146224584
Rest Pre S1	0.214536516853933	0.744316371216606	0.777047178887595	0.711585563545617
Rest Pre S1	0.215238764044944	0.747781366038129	0.780063415937593	0.715499316138664
Rest Pre S1	0.215941011235955	0.744152379221105	0.777134058795157	0.711170699647054
Rest Pre S1	0.216643258426966	0.729066030480971	0.759540152369658	0.698591908592284
Rest Pre S1	0.217345505617977	0.728776837746702	0.760764314208184	0.69678936128522
Rest Pre S1	0.218047752808989	0.734504934406069	0.766470008656145	0.702539860155993
Rest Pre S1	0.21875	0.738909319898959	0.771632625816782	0.706186013981136
Rest Pre S1	0.219452247191011	0.735978297917503	0.767873031938576	0.70408356389643
Rest Pre S1	0.220154494382022	0.726228978097655	0.757148800428028	0.695309155767281
Rest Pre S1	0.220856741573034	0.725790954400486	0.757000922552224	0.694580986248749
Rest Pre S1	0.221558988764045	0.723321739104627	0.754158339106967	0.692485139102286
Rest Pre S1	0.222261235955056	0.722343015517105	0.753689897136216	0.690996133897994
Rest Pre S1	0.222963483146067	0.722165438382249	0.754322348252489	0.690008528512009
Rest Pre S1	0.223665730337079	0.716355331273086	0.747497048687991	0.685213613858181
Rest Pre S1	0.22436797752809	0.720899843287457	0.751504815477596	0.690294871097319
Rest Pre S1	0.225070224719101	0.713396591812747	0.742911889687111	0.683881293938382
Rest Pre S1	0.225772471910112	0.710938596728096	0.740995541090776	0.680881652365416
Rest Pre S1	0.226474719101124	0.710137296172361	0.739437637703389	0.680836954641333
Rest Pre S1	0.227176966292135	0.699872841520974	0.728582914704408	0.67116276833754
Rest Pre S1	0.227879213483146	0.696506001966755	0.725953692642368	0.667058311291142
Rest Pre S1	0.228581460674157	0.692644794825355	0.721308384276776	0.663981205373935
Rest Pre S1	0.229283707865168	0.692202016488185	0.721414793064048	0.662989239912322
Rest Pre S1	0.22998595505618	0.691455612350394	0.720298894578018	0.662612330122769
Rest Pre S1	0.230688202247191	0.687194314603017	0.714084993430301	0.660303635775734
Rest Pre S1	0.231390449438202	0.681178106572954	0.707790056671969	0.65456615647394
Rest Pre S1	0.232092696629213	0.677991479357192	0.704097091497415	0.651885867216969
Rest Pre S1	0.232794943820225	0.680441540356726	0.70711213890484	0.653770941808611
Rest Pre S1	0.233497191011236	0.685614546945239	0.711946976144839	0.659282117745638
Rest Pre S1	0.234199438202247	0.681335680846162	0.709063928960558	0.653607432731766
Rest Pre S1	0.234901685393258	0.678079958318001	0.707142531384331	0.649017385251671
Rest Pre S1	0.23560393258427	0.676627944744141	0.704926394612358	0.648329494875924
Rest Pre S1	0.236306179775281	0.678625999765628	0.705613339190553	0.651638660340703
Rest Pre S1	0.237008426966292	0.679129943898078	0.705254213930548	0.653005673865608
Rest Pre S1	0.237710674157303	0.678259167558286	0.705761318698827	0.650757016417744
Rest Pre S1	0.238412921348315	0.67447684756123	0.701936265004004	0.647017430118456
Rest Pre S1	0.239115168539326	0.670561981294328	0.695778429450147	0.645345533138508
Rest Pre S1	0.239817415730337	0.667553704586153	0.69304430208274	0.642063107089566
Rest Pre S1	0.240519662921348	0.667433836217022	0.693556227376786	0.641311445057258
Rest Pre S1	0.24122191011236	0.66585457334428	0.691984417820162	0.639724728868398
Rest Pre S1	0.241924157303371	0.6588852368537	0.683660785717508	0.634109687989891
Rest Pre S1	0.242626404494382	0.650024802648306	0.674683519062996	0.625366086233616
Rest Pre S1	0.243328651685393	0.64724801441295	0.671315427230055	0.623180601595845
Rest Pre S1	0.244030898876404	0.644091485878779	0.668632540919923	0.619550430837635
Rest Pre S1	0.244733146067416	0.639032940637326	0.663126323360705	0.614939557913947
Rest Pre S1	0.245435393258427	0.646237231275831	0.670694970781475	0.621779491770187
Rest Pre S1	0.246137640449438	0.648680938149844	0.67354821610532	0.623813660194368
Rest Pre S1	0.246839887640449	0.643806808051734	0.668778792157208	0.61883482394626
Rest Pre S1	0.247542134831461	0.645440477381896	0.669366933170206	0.621514021593585
Rest Pre S1	0.248244382022472	0.651936563956388	0.676418420359081	0.627454707553695
Rest Pre S1	0.248946629213483	0.651322215466522	0.675567253716654	0.62707717721639
Rest Pre S1	0.249648876404494	0.648739064793016	0.673437178213152	0.62404095137288
Rest Pre S1	0.250351123595506	0.644880348681031	0.669331160673763	0.620429536688299
Rest Pre S1	0.251053370786517	0.640107889492483	0.66328830423723	0.616927474747737
Rest Pre S1	0.251755617977528	0.640152514251676	0.663789374351453	0.6165156541519
Rest Pre S1	0.252457865168539	0.639571362988664	0.663834937533968	0.615307788443359
Rest Pre S1	0.253160112359551	0.63286957457232	0.65757626766666	0.608162881477979
Rest Pre S1	0.253862359550562	0.628488769415081	0.651880880538858	0.605096658291305
Rest Pre S1	0.254564606741573	0.631163579913049	0.655225683080885	0.607101476745213
Rest Pre S1	0.255266853932584	0.631833472886866	0.655180191699193	0.608486754074538
Rest Pre S1	0.255969101123595	0.628883212259934	0.65433190989127	0.603434514628597
Rest Pre S1	0.256671348314607	0.638777602041444	0.665011936893375	0.612543267189513
Rest Pre S1	0.257373595505618	0.629999120170517	0.655139731809182	0.604858508531851
Rest Pre S1	0.258075842696629	0.627007285131486	0.651813012880073	0.6022015573829
Rest Pre S1	0.25877808988764	0.625792495560856	0.651467608711623	0.60011738241009
Rest Pre S1	0.259480337078652	0.623518124868371	0.64858275101971	0.598453498717032
Rest Pre S1	0.260182584269663	0.62035280716611	0.64493145942752	0.5957741549047
Rest Pre S1	0.260884831460674	0.617694591526956	0.641840633479997	0.593548549573915
Rest Pre S1	0.261587078651685	0.620012572022038	0.64409545756872	0.595929686475357
Rest Pre S1	0.262289325842697	0.616373497568018	0.639726326933247	0.593020668202789
Rest Pre S1	0.262991573033708	0.624605515277145	0.649833217196299	0.599377813357991
Rest Pre S1	0.263693820224719	0.625148770749838	0.650083575156963	0.600213966342714
Rest Pre S1	0.26439606741573	0.619218803053656	0.64344395579816	0.594993650309151
Rest Pre S1	0.265098314606742	0.618219151072474	0.64293743168886	0.593500870456087
Rest Pre S1	0.265800561797753	0.624576646923828	0.649994099444408	0.599159194403248
Rest Pre S1	0.266502808988764	0.619023517100937	0.642356668445786	0.595690365756087
Rest Pre S1	0.267205056179775	0.615633266741013	0.638639072370918	0.592627461111109
Rest Pre S1	0.267907303370786	0.607914944918225	0.630658265782251	0.585171624054199
Rest Pre S1	0.268609550561798	0.605605057938509	0.628030947969728	0.583179167907289
Rest Pre S1	0.269311797752809	0.60899719334196	0.632356473096557	0.585637913587363
Rest Pre S1	0.27001404494382	0.608564100697782	0.632634755938408	0.584493445457155
Rest Pre S1	0.270716292134831	0.604212492377445	0.628845513108137	0.579579471646753
Rest Pre S1	0.271418539325843	0.600390540632524	0.625514033585985	0.575267047679063
Rest Pre S1	0.272120786516854	0.606521729507179	0.631790960863452	0.581252498150907
Rest Pre S1	0.272823033707865	0.604585925170465	0.629158859724393	0.580012990616538
Rest Pre S1	0.273525280898876	0.606831839333844	0.632633106970669	0.581030571697019
Rest Pre S1	0.274227528089888	0.611640627297542	0.636445163168086	0.586836091426998
Rest Pre S1	0.274929775280899	0.604690417145915	0.628864514487147	0.580516319804683
Rest Pre S1	0.27563202247191	0.602284952466972	0.626299687159745	0.578270217774198
Rest Pre S1	0.276334269662921	0.603635957088977	0.627579695522995	0.57969221865496
Rest Pre S1	0.277036516853933	0.607033388280456	0.631138806228093	0.582927970332819
Rest Pre S1	0.277738764044944	0.61055818268585	0.634496668360928	0.586619697010772
Rest Pre S1	0.278441011235955	0.60833104249421	0.632104819612666	0.584557265375753
Rest Pre S1	0.279143258426966	0.599662859620972	0.623613857935025	0.57571186130692
Rest Pre S1	0.279845505617977	0.597946494557275	0.621071459457056	0.574821529657494
Rest Pre S1	0.280547752808989	0.603906513107038	0.626503917334115	0.58130910887996
Rest Pre S1	0.28125	0.600521383523748	0.622290850737015	0.578751916310481
Rest Pre S1	0.281952247191011	0.59316512214583	0.613437535522575	0.572892708769084
Rest Pre S1	0.282654494382022	0.585919374027207	0.605890993736192	0.565947754318221
Rest Pre S1	0.283356741573034	0.584445413728021	0.605000218503428	0.563890608952614
Rest Pre S1	0.284058988764045	0.587508560337938	0.610894146850422	0.564122973825454
Rest Pre S1	0.284761235955056	0.589413819046609	0.613306433819844	0.565521204273373
Rest Pre S1	0.285463483146067	0.586586361876765	0.608566923751165	0.564605800002365
Rest Pre S1	0.286165730337079	0.590885106781327	0.612843080727361	0.568927132835293
Rest Pre S1	0.28686797752809	0.593128759174139	0.615889935928911	0.570367582419367
Rest Pre S1	0.287570224719101	0.596679565415004	0.619818614539994	0.573540516290013
Rest Pre S1	0.288272471910112	0.595282326869229	0.618653182118407	0.571911471620051
Rest Pre S1	0.288974719101124	0.592800771534974	0.616107346935253	0.569494196134696
Rest Pre S1	0.289676966292135	0.594985603660044	0.617044536931102	0.572926670388986
Rest Pre S1	0.290379213483146	0.594653771101756	0.616898103263255	0.572409438940257
Rest Pre S1	0.291081460674157	0.60114348018859	0.625123212841126	0.577163747536055
Rest Pre S1	0.291783707865169	0.597939901811568	0.621522071249739	0.574357732373397
Rest Pre S1	0.29248595505618	0.596831799283184	0.619961225072467	0.573702373493902
Rest Pre S1	0.293188202247191	0.595854648348503	0.618127944899107	0.573581351797898
Rest Pre S1	0.293890449438202	0.591051841809453	0.612727623079009	0.569376060539897
Rest Pre S1	0.294592696629213	0.588612298593384	0.610203099780495	0.567021497406274
Rest Pre S1	0.295294943820225	0.587132069816665	0.608419776623713	0.565844363009617
