# Supplementary material for: Dynamics of fMRI patterns reflect sub-second activation sequences and reveal replay in human visual cortex
Source: Nat Commun. 2021 Mar 19;12:1795. doi: 10.1038/s41467-021-21970-2 (PMC7979874; doi:10.1038/s41467-021-21970-2)
Supplement: Supplementary file 4 — Source Data [file 41467_2021_21970_MOESM4_ESM.zip › sourcedata/source_data_figure_5i.csv]

id	speed	snr	snr_char	insert	index	power	label
sub-05	2048 ms	0	0	2 inserts	power_index_fast	0	0.17
sub-05	2048 ms	0	0	2 inserts	power_index_slow	0	0.07
sub-05	2048 ms	0	0	6 inserts	power_index_fast	0	0.17
sub-05	2048 ms	0	0	6 inserts	power_index_slow	0	0.07
sub-05	2048 ms	0.125	1/8	2 inserts	power_index_fast	0.0170252391163475	0.17
sub-05	2048 ms	0.125	1/8	2 inserts	power_index_slow	0.0187242732590692	0.07
sub-05	2048 ms	0.125	1/8	6 inserts	power_index_fast	0.0679751044284161	0.17
sub-05	2048 ms	0.125	1/8	6 inserts	power_index_slow	-0.0776884185997637	0.07
sub-05	2048 ms	0.25	1/4	2 inserts	power_index_fast	0.030119128876482	0.17
sub-05	2048 ms	0.25	1/4	2 inserts	power_index_slow	0.0473764170756076	0.07
sub-05	2048 ms	0.25	1/4	6 inserts	power_index_fast	0.131628295759322	0.17
sub-05	2048 ms	0.25	1/4	6 inserts	power_index_slow	-0.137218332678944	0.07
sub-05	2048 ms	0.5	1/2	2 inserts	power_index_fast	0.0424768553183191	0.17
sub-05	2048 ms	0.5	1/2	2 inserts	power_index_slow	0.133611868782052	0.07
sub-05	2048 ms	0.5	1/2	6 inserts	power_index_fast	0.226582494153915	0.17
sub-05	2048 ms	0.5	1/2	6 inserts	power_index_slow	-0.175132167144472	0.07
sub-05	2048 ms	0.8	4/5	2 inserts	power_index_fast	0.0312579967670971	0.17
sub-05	2048 ms	0.8	4/5	2 inserts	power_index_slow	0.278946537120996	0.07
sub-05	2048 ms	0.8	4/5	6 inserts	power_index_fast	0.251375992822723	0.17
sub-05	2048 ms	0.8	4/5	6 inserts	power_index_slow	-0.0568511019115458	0.07
sub-05	32 ms	0	0	2 inserts	power_index_fast	0	0.17
sub-05	32 ms	0	0	2 inserts	power_index_slow	0	0.07
sub-05	32 ms	0	0	6 inserts	power_index_fast	0	0.17
sub-05	32 ms	0	0	6 inserts	power_index_slow	0	0.07
sub-05	32 ms	0.125	1/8	2 inserts	power_index_fast	-0.000724655846874966	0.17
sub-05	32 ms	0.125	1/8	2 inserts	power_index_slow	0.0636087506908964	0.07
sub-05	32 ms	0.125	1/8	6 inserts	power_index_fast	-0.0439508388017812	0.17
sub-05	32 ms	0.125	1/8	6 inserts	power_index_slow	0.0350709588760843	0.07
sub-05	32 ms	0.25	1/4	2 inserts	power_index_fast	-0.00324783783132605	0.17
sub-05	32 ms	0.25	1/4	2 inserts	power_index_slow	0.135496076658043	0.07
sub-05	32 ms	0.25	1/4	6 inserts	power_index_fast	-0.089994062779636	0.17
sub-05	32 ms	0.25	1/4	6 inserts	power_index_slow	0.0754740769596415	0.07
sub-05	32 ms	0.5	1/2	2 inserts	power_index_fast	-0.013569634176114	0.17
sub-05	32 ms	0.5	1/2	2 inserts	power_index_slow	0.297927860323854	0.07
sub-05	32 ms	0.5	1/2	6 inserts	power_index_fast	-0.178687208102258	0.17
sub-05	32 ms	0.5	1/2	6 inserts	power_index_slow	0.165644447143358	0.07
sub-05	32 ms	0.8	4/5	2 inserts	power_index_fast	-0.0337700688130183	0.17
sub-05	32 ms	0.8	4/5	2 inserts	power_index_slow	0.507144620140682	0.07
sub-05	32 ms	0.8	4/5	6 inserts	power_index_fast	-0.255172799212908	0.17
sub-05	32 ms	0.8	4/5	6 inserts	power_index_slow	0.267241479466233	0.07
sub-06	2048 ms	0	0	2 inserts	power_index_fast	0	0.17
sub-06	2048 ms	0	0	2 inserts	power_index_slow	0	0.07
sub-06	2048 ms	0	0	6 inserts	power_index_fast	0	0.17
sub-06	2048 ms	0	0	6 inserts	power_index_slow	0	0.07
sub-06	2048 ms	0.125	1/8	2 inserts	power_index_fast	0.0121340931680595	0.17
sub-06	2048 ms	0.125	1/8	2 inserts	power_index_slow	0.0083459859834924	0.07
sub-06	2048 ms	0.125	1/8	6 inserts	power_index_fast	-0.0187855977199091	0.17
sub-06	2048 ms	0.125	1/8	6 inserts	power_index_slow	0.0338998218109561	0.07
sub-06	2048 ms	0.25	1/4	2 inserts	power_index_fast	0.0232244805154335	0.17
sub-06	2048 ms	0.25	1/4	2 inserts	power_index_slow	0.0148969551028392	0.07
sub-06	2048 ms	0.25	1/4	6 inserts	power_index_fast	-0.0403559636417645	0.17
sub-06	2048 ms	0.25	1/4	6 inserts	power_index_slow	0.0617623317273332	0.07
sub-06	2048 ms	0.5	1/2	2 inserts	power_index_fast	0.0410683426564054	0.17
sub-06	2048 ms	0.5	1/2	2 inserts	power_index_slow	0.0216400039189021	0.07
sub-06	2048 ms	0.5	1/2	6 inserts	power_index_fast	-0.0889587945803053	0.17
sub-06	2048 ms	0.5	1/2	6 inserts	power_index_slow	0.0886599357696905	0.07
sub-06	2048 ms	0.8	4/5	2 inserts	power_index_fast	0.0527611765969351	0.17
sub-06	2048 ms	0.8	4/5	2 inserts	power_index_slow	0.0174830257116243	0.07
sub-06	2048 ms	0.8	4/5	6 inserts	power_index_fast	-0.145222453404587	0.17
sub-06	2048 ms	0.8	4/5	6 inserts	power_index_slow	0.0552335826762506	0.07
sub-06	32 ms	0	0	2 inserts	power_index_fast	0	0.17
sub-06	32 ms	0	0	2 inserts	power_index_slow	0	0.07
sub-06	32 ms	0	0	6 inserts	power_index_fast	0	0.17
sub-06	32 ms	0	0	6 inserts	power_index_slow	0	0.07
sub-06	32 ms	0.125	1/8	2 inserts	power_index_fast	0.0222739232396822	0.17
sub-06	32 ms	0.125	1/8	2 inserts	power_index_slow	0.00556698817837065	0.07
sub-06	32 ms	0.125	1/8	6 inserts	power_index_fast	0.0209968833921201	0.17
sub-06	32 ms	0.125	1/8	6 inserts	power_index_slow	-0.0028881778083902	0.07
sub-06	32 ms	0.25	1/4	2 inserts	power_index_fast	0.0469430175923902	0.17
sub-06	32 ms	0.25	1/4	2 inserts	power_index_slow	0.010784683034364	0.07
sub-06	32 ms	0.25	1/4	6 inserts	power_index_fast	0.0480548967400289	0.17
sub-06	32 ms	0.25	1/4	6 inserts	power_index_slow	-0.00967711421885777	0.07
sub-06	32 ms	0.5	1/2	2 inserts	power_index_fast	0.102247511417401	0.17
sub-06	32 ms	0.5	1/2	2 inserts	power_index_slow	0.0198515126411627	0.07
sub-06	32 ms	0.5	1/2	6 inserts	power_index_fast	0.118923025419463	0.17
sub-06	32 ms	0.5	1/2	6 inserts	power_index_slow	-0.0358392424282673	0.07
sub-06	32 ms	0.8	4/5	2 inserts	power_index_fast	0.175371355934957	0.17
sub-06	32 ms	0.8	4/5	2 inserts	power_index_slow	0.0277509107925479	0.07
sub-06	32 ms	0.8	4/5	6 inserts	power_index_fast	0.222299550473275	0.17
sub-06	32 ms	0.8	4/5	6 inserts	power_index_slow	-0.0864420311720636	0.07
sub-07	2048 ms	0	0	2 inserts	power_index_fast	0	0.17
sub-07	2048 ms	0	0	2 inserts	power_index_slow	0	0.07
sub-07	2048 ms	0	0	6 inserts	power_index_fast	0	0.17
sub-07	2048 ms	0	0	6 inserts	power_index_slow	0	0.07
sub-07	2048 ms	0.125	1/8	2 inserts	power_index_fast	-0.0214458706011208	0.17
sub-07	2048 ms	0.125	1/8	2 inserts	power_index_slow	-0.00115723972701021	0.07
sub-07	2048 ms	0.125	1/8	6 inserts	power_index_fast	-0.0855836739467421	0.17
sub-07	2048 ms	0.125	1/8	6 inserts	power_index_slow	0.035229612988479	0.07
sub-07	2048 ms	0.25	1/4	2 inserts	power_index_fast	-0.0407536131706759	0.17
sub-07	2048 ms	0.25	1/4	2 inserts	power_index_slow	-0.00234600290517228	0.07
sub-07	2048 ms	0.25	1/4	6 inserts	power_index_fast	-0.160420654975387	0.17
sub-07	2048 ms	0.25	1/4	6 inserts	power_index_slow	0.0640812738744667	0.07
sub-07	2048 ms	0.5	1/2	2 inserts	power_index_fast	-0.0723027936893513	0.17
sub-07	2048 ms	0.5	1/2	2 inserts	power_index_slow	-0.00477993982960817	0.07
sub-07	2048 ms	0.5	1/2	6 inserts	power_index_fast	-0.257385830032243	0.17
sub-07	2048 ms	0.5	1/2	6 inserts	power_index_slow	0.094140714333949	0.07
sub-07	2048 ms	0.8	4/5	2 inserts	power_index_fast	-0.0967680678234129	0.17
sub-07	2048 ms	0.8	4/5	2 inserts	power_index_slow	-0.0077059989474246	0.07
sub-07	2048 ms	0.8	4/5	6 inserts	power_index_fast	-0.260965215292118	0.17
sub-07	2048 ms	0.8	4/5	6 inserts	power_index_slow	0.076341054978857	0.07
sub-07	32 ms	0	0	2 inserts	power_index_fast	0	0.17
sub-07	32 ms	0	0	2 inserts	power_index_slow	0	0.07
sub-07	32 ms	0	0	6 inserts	power_index_fast	0	0.17
sub-07	32 ms	0	0	6 inserts	power_index_slow	0	0.07
sub-07	32 ms	0.125	1/8	2 inserts	power_index_fast	0.0122408009777917	0.17
sub-07	32 ms	0.125	1/8	2 inserts	power_index_slow	0.00313444281238613	0.07
sub-07	32 ms	0.125	1/8	6 inserts	power_index_fast	0.0252780692315912	0.17
sub-07	32 ms	0.125	1/8	6 inserts	power_index_slow	-0.0244412957544604	0.07
sub-07	32 ms	0.25	1/4	2 inserts	power_index_fast	0.0274440045858604	0.17
sub-07	32 ms	0.25	1/4	2 inserts	power_index_slow	0.00480818799871803	0.07
sub-07	32 ms	0.25	1/4	6 inserts	power_index_fast	0.0714388083081797	0.17
sub-07	32 ms	0.25	1/4	6 inserts	power_index_slow	-0.0532809276272886	0.07
sub-07	32 ms	0.5	1/2	2 inserts	power_index_fast	0.066470545038682	0.17
sub-07	32 ms	0.5	1/2	2 inserts	power_index_slow	0.00345037175807943	0.07
sub-07	32 ms	0.5	1/2	6 inserts	power_index_fast	0.229424058790297	0.17
sub-07	32 ms	0.5	1/2	6 inserts	power_index_slow	-0.120560350340419	0.07
sub-07	32 ms	0.8	4/5	2 inserts	power_index_fast	0.126718722547428	0.17
sub-07	32 ms	0.8	4/5	2 inserts	power_index_slow	-0.00667907365581197	0.07
sub-07	32 ms	0.8	4/5	6 inserts	power_index_fast	0.50684347758683	0.17
sub-07	32 ms	0.8	4/5	6 inserts	power_index_slow	-0.202694272558486	0.07
sub-08	2048 ms	0	0	2 inserts	power_index_fast	0	0.17
sub-08	2048 ms	0	0	2 inserts	power_index_slow	0	0.07
sub-08	2048 ms	0	0	6 inserts	power_index_fast	0	0.17
sub-08	2048 ms	0	0	6 inserts	power_index_slow	0	0.07
sub-08	2048 ms	0.125	1/8	2 inserts	power_index_fast	0.0400116177636178	0.17
sub-08	2048 ms	0.125	1/8	2 inserts	power_index_slow	0.0354509752650888	0.07
sub-08	2048 ms	0.125	1/8	6 inserts	power_index_fast	0.0626162110628063	0.17
sub-08	2048 ms	0.125	1/8	6 inserts	power_index_slow	0.0414494742941525	0.07
sub-08	2048 ms	0.25	1/4	2 inserts	power_index_fast	0.0791056383431907	0.17
sub-08	2048 ms	0.25	1/4	2 inserts	power_index_slow	0.0661050527164535	0.07
sub-08	2048 ms	0.25	1/4	6 inserts	power_index_fast	0.135924886407765	0.17
sub-08	2048 ms	0.25	1/4	6 inserts	power_index_slow	0.0773832362970679	0.07
sub-08	2048 ms	0.5	1/2	2 inserts	power_index_fast	0.149643449552975	0.17
sub-08	2048 ms	0.5	1/2	2 inserts	power_index_slow	0.108457205243663	0.07
sub-08	2048 ms	0.5	1/2	6 inserts	power_index_fast	0.300396373907161	0.17
sub-08	2048 ms	0.5	1/2	6 inserts	power_index_slow	0.119687876479784	0.07
sub-08	2048 ms	0.8	4/5	2 inserts	power_index_fast	0.211247792913258	0.17
sub-08	2048 ms	0.8	4/5	2 inserts	power_index_slow	0.12047312112619	0.07
sub-08	2048 ms	0.8	4/5	6 inserts	power_index_fast	0.479750209096744	0.17
sub-08	2048 ms	0.8	4/5	6 inserts	power_index_slow	0.103350543258954	0.07
sub-08	32 ms	0	0	2 inserts	power_index_fast	0	0.17
sub-08	32 ms	0	0	2 inserts	power_index_slow	0	0.07
sub-08	32 ms	0	0	6 inserts	power_index_fast	0	0.17
sub-08	32 ms	0	0	6 inserts	power_index_slow	0	0.07
sub-08	32 ms	0.125	1/8	2 inserts	power_index_fast	0.0114694405131841	0.17
sub-08	32 ms	0.125	1/8	2 inserts	power_index_slow	0.00508873171745756	0.07
sub-08	32 ms	0.125	1/8	6 inserts	power_index_fast	-0.000435616926633797	0.17
sub-08	32 ms	0.125	1/8	6 inserts	power_index_slow	0.0263105530537435	0.07
sub-08	32 ms	0.25	1/4	2 inserts	power_index_fast	0.0189274486309826	0.17
sub-08	32 ms	0.25	1/4	2 inserts	power_index_slow	0.0151254971921185	0.07
sub-08	32 ms	0.25	1/4	6 inserts	power_index_fast	-0.000410453722959092	0.17
sub-08	32 ms	0.25	1/4	6 inserts	power_index_slow	0.064487996614935	0.07
sub-08	32 ms	0.5	1/2	2 inserts	power_index_fast	0.0195509590988985	0.17
sub-08	32 ms	0.5	1/2	2 inserts	power_index_slow	0.050756832527165	0.07
sub-08	32 ms	0.5	1/2	6 inserts	power_index_fast	0.00136090054766477	0.17
sub-08	32 ms	0.5	1/2	6 inserts	power_index_slow	0.175747705943838	0.07
sub-08	32 ms	0.8	4/5	2 inserts	power_index_fast	-0.00697623213125633	0.17
sub-08	32 ms	0.8	4/5	2 inserts	power_index_slow	0.118541801805392	0.07
sub-08	32 ms	0.8	4/5	6 inserts	power_index_fast	0.00642742427629932	0.17
sub-08	32 ms	0.8	4/5	6 inserts	power_index_slow	0.346686126510744	0.07
sub-09	2048 ms	0	0	2 inserts	power_index_fast	0	0.17
sub-09	2048 ms	0	0	2 inserts	power_index_slow	0	0.07
sub-09	2048 ms	0	0	6 inserts	power_index_fast	0	0.17
sub-09	2048 ms	0	0	6 inserts	power_index_slow	0	0.07
sub-09	2048 ms	0.125	1/8	2 inserts	power_index_fast	0.0106188467813835	0.17
sub-09	2048 ms	0.125	1/8	2 inserts	power_index_slow	0.0232222300278858	0.07
sub-09	2048 ms	0.125	1/8	6 inserts	power_index_fast	0.0115778924412507	0.17
sub-09	2048 ms	0.125	1/8	6 inserts	power_index_slow	0.033063581970614	0.07
sub-09	2048 ms	0.25	1/4	2 inserts	power_index_fast	0.0195361044958404	0.17
sub-09	2048 ms	0.25	1/4	2 inserts	power_index_slow	0.0483218363765677	0.07
sub-09	2048 ms	0.25	1/4	6 inserts	power_index_fast	0.0176863933508461	0.17
sub-09	2048 ms	0.25	1/4	6 inserts	power_index_slow	0.0647142961254599	0.07
sub-09	2048 ms	0.5	1/2	2 inserts	power_index_fast	0.0316973670008792	0.17
sub-09	2048 ms	0.5	1/2	2 inserts	power_index_slow	0.103588156145364	0.07
sub-09	2048 ms	0.5	1/2	6 inserts	power_index_fast	0.0101940574549705	0.17
sub-09	2048 ms	0.5	1/2	6 inserts	power_index_slow	0.117247565320257	0.07
sub-09	2048 ms	0.8	4/5	2 inserts	power_index_fast	0.0353673312458959	0.17
sub-09	2048 ms	0.8	4/5	2 inserts	power_index_slow	0.176958447025884	0.07
sub-09	2048 ms	0.8	4/5	6 inserts	power_index_fast	-0.0329489968080684	0.17
sub-09	2048 ms	0.8	4/5	6 inserts	power_index_slow	0.149444468325452	0.07
sub-09	32 ms	0	0	2 inserts	power_index_fast	0	0.17
sub-09	32 ms	0	0	2 inserts	power_index_slow	0	0.07
sub-09	32 ms	0	0	6 inserts	power_index_fast	0	0.17
sub-09	32 ms	0	0	6 inserts	power_index_slow	0	0.07
sub-09	32 ms	0.125	1/8	2 inserts	power_index_fast	0.0190566626798248	0.17
sub-09	32 ms	0.125	1/8	2 inserts	power_index_slow	0.000773067339976041	0.07
sub-09	32 ms	0.125	1/8	6 inserts	power_index_fast	0.0235064828067083	0.17
sub-09	32 ms	0.125	1/8	6 inserts	power_index_slow	-0.0213188169688465	0.07
sub-09	32 ms	0.25	1/4	2 inserts	power_index_fast	0.0339428932302531	0.17
sub-09	32 ms	0.25	1/4	2 inserts	power_index_slow	0.0020502770172057	0.07
sub-09	32 ms	0.25	1/4	6 inserts	power_index_fast	0.0413822611998533	0.17
sub-09	32 ms	0.25	1/4	6 inserts	power_index_slow	-0.030886828764478	0.07
sub-09	32 ms	0.5	1/2	2 inserts	power_index_fast	0.0496504064953182	0.17
sub-09	32 ms	0.5	1/2	2 inserts	power_index_slow	0.00602900546801403	0.07
sub-09	32 ms	0.5	1/2	6 inserts	power_index_fast	0.0547880194766412	0.17
sub-09	32 ms	0.5	1/2	6 inserts	power_index_slow	-0.00994834675152594	0.07
sub-09	32 ms	0.8	4/5	2 inserts	power_index_fast	0.0432110571720601	0.17
sub-09	32 ms	0.8	4/5	2 inserts	power_index_slow	0.0127975546825523	0.07
sub-09	32 ms	0.8	4/5	6 inserts	power_index_fast	0.0310894204436325	0.17
sub-09	32 ms	0.8	4/5	6 inserts	power_index_slow	0.075121263568823	0.07
sub-10	2048 ms	0	0	2 inserts	power_index_fast	0	0.17
sub-10	2048 ms	0	0	2 inserts	power_index_slow	0	0.07
sub-10	2048 ms	0	0	6 inserts	power_index_fast	0	0.17
sub-10	2048 ms	0	0	6 inserts	power_index_slow	0	0.07
sub-10	2048 ms	0.125	1/8	2 inserts	power_index_fast	-0.0302000862742345	0.17
sub-10	2048 ms	0.125	1/8	2 inserts	power_index_slow	0.00823872713949575	0.07
sub-10	2048 ms	0.125	1/8	6 inserts	power_index_fast	-0.0208181861848744	0.17
sub-10	2048 ms	0.125	1/8	6 inserts	power_index_slow	-0.0572789420593913	0.07
sub-10	2048 ms	0.25	1/4	2 inserts	power_index_fast	-0.064888840577371	0.17
sub-10	2048 ms	0.25	1/4	2 inserts	power_index_slow	0.020051957489805	0.07
sub-10	2048 ms	0.25	1/4	6 inserts	power_index_fast	-0.0470059985859288	0.17
sub-10	2048 ms	0.25	1/4	6 inserts	power_index_slow	-0.107920061865449	0.07
sub-10	2048 ms	0.5	1/2	2 inserts	power_index_fast	-0.145089182222647	0.17
sub-10	2048 ms	0.5	1/2	2 inserts	power_index_slow	0.0537292592771699	0.07
sub-10	2048 ms	0.5	1/2	6 inserts	power_index_fast	-0.111530787603613	0.17
sub-10	2048 ms	0.5	1/2	6 inserts	power_index_slow	-0.170081000230587	0.07
sub-10	2048 ms	0.8	4/5	2 inserts	power_index_fast	-0.251690672555782	0.17
sub-10	2048 ms	0.8	4/5	2 inserts	power_index_slow	0.108003402568353	0.07
sub-10	2048 ms	0.8	4/5	6 inserts	power_index_fast	-0.190843614206108	0.17
sub-10	2048 ms	0.8	4/5	6 inserts	power_index_slow	-0.149943605167457	0.07
sub-10	32 ms	0	0	2 inserts	power_index_fast	0	0.17
sub-10	32 ms	0	0	2 inserts	power_index_slow	0	0.07
sub-10	32 ms	0	0	6 inserts	power_index_fast	0	0.17
sub-10	32 ms	0	0	6 inserts	power_index_slow	0	0.07
sub-10	32 ms	0.125	1/8	2 inserts	power_index_fast	0.0311956036915439	0.17
sub-10	32 ms	0.125	1/8	2 inserts	power_index_slow	0.00444507873361453	0.07
sub-10	32 ms	0.125	1/8	6 inserts	power_index_fast	0.0830794748058244	0.17
sub-10	32 ms	0.125	1/8	6 inserts	power_index_slow	-0.0473478457137791	0.07
sub-10	32 ms	0.25	1/4	2 inserts	power_index_fast	0.0682248889560506	0.17
sub-10	32 ms	0.25	1/4	2 inserts	power_index_slow	0.00758647916774146	0.07
sub-10	32 ms	0.25	1/4	6 inserts	power_index_fast	0.20171400463882	0.17
sub-10	32 ms	0.25	1/4	6 inserts	power_index_slow	-0.0851906302484341	0.07
sub-10	32 ms	0.5	1/2	2 inserts	power_index_fast	0.158102028127228	0.17
sub-10	32 ms	0.5	1/2	2 inserts	power_index_slow	0.00943052915986264	0.07
sub-10	32 ms	0.5	1/2	6 inserts	power_index_fast	0.545476762462359	0.17
sub-10	32 ms	0.5	1/2	6 inserts	power_index_slow	-0.10697940536062	0.07
sub-10	32 ms	0.8	4/5	2 inserts	power_index_fast	0.286397089688681	0.17
sub-10	32 ms	0.8	4/5	2 inserts	power_index_slow	0.00338189339502408	0.07
sub-10	32 ms	0.8	4/5	6 inserts	power_index_fast	1.04528134204882	0.17
sub-10	32 ms	0.8	4/5	6 inserts	power_index_slow	-0.00315529025106182	0.07
sub-11	2048 ms	0	0	2 inserts	power_index_fast	0	0.17
sub-11	2048 ms	0	0	2 inserts	power_index_slow	0	0.07
sub-11	2048 ms	0	0	6 inserts	power_index_fast	0	0.17
sub-11	2048 ms	0	0	6 inserts	power_index_slow	0	0.07
sub-11	2048 ms	0.125	1/8	2 inserts	power_index_fast	-0.0152948163676511	0.17
sub-11	2048 ms	0.125	1/8	2 inserts	power_index_slow	0.0216484585209593	0.07
sub-11	2048 ms	0.125	1/8	6 inserts	power_index_fast	-0.0595249634667444	0.17
sub-11	2048 ms	0.125	1/8	6 inserts	power_index_slow	0.116666290560342	0.07
sub-11	2048 ms	0.25	1/4	2 inserts	power_index_fast	-0.0333763184066562	0.17
sub-11	2048 ms	0.25	1/4	2 inserts	power_index_slow	0.0399993111941134	0.07
sub-11	2048 ms	0.25	1/4	6 inserts	power_index_fast	-0.117383377515444	0.17
sub-11	2048 ms	0.25	1/4	6 inserts	power_index_slow	0.254401277709597	0.07
sub-11	2048 ms	0.5	1/2	2 inserts	power_index_fast	-0.0765324574228943	0.17
sub-11	2048 ms	0.5	1/2	2 inserts	power_index_slow	0.0651102207594383	0.07
sub-11	2048 ms	0.5	1/2	6 inserts	power_index_fast	-0.211250987383231	0.17
sub-11	2048 ms	0.5	1/2	6 inserts	power_index_slow	0.563149239128608	0.07
sub-11	2048 ms	0.8	4/5	2 inserts	power_index_fast	-0.136044810559513	0.17
sub-11	2048 ms	0.8	4/5	2 inserts	power_index_slow	0.0732597534831203	0.07
sub-11	2048 ms	0.8	4/5	6 inserts	power_index_fast	-0.258117185591319	0.17
sub-11	2048 ms	0.8	4/5	6 inserts	power_index_slow	0.897163433226125	0.07
sub-11	32 ms	0	0	2 inserts	power_index_fast	0	0.17
sub-11	32 ms	0	0	2 inserts	power_index_slow	0	0.07
sub-11	32 ms	0	0	6 inserts	power_index_fast	0	0.17
sub-11	32 ms	0	0	6 inserts	power_index_slow	0	0.07
sub-11	32 ms	0.125	1/8	2 inserts	power_index_fast	0.0210618967812248	0.17
sub-11	32 ms	0.125	1/8	2 inserts	power_index_slow	0.0136864756448163	0.07
sub-11	32 ms	0.125	1/8	6 inserts	power_index_fast	-0.030319024878083	0.17
sub-11	32 ms	0.125	1/8	6 inserts	power_index_slow	-0.0285303490371758	0.07
sub-11	32 ms	0.25	1/4	2 inserts	power_index_fast	0.0431977572634052	0.17
sub-11	32 ms	0.25	1/4	2 inserts	power_index_slow	0.0297001690977657	0.07
sub-11	32 ms	0.25	1/4	6 inserts	power_index_fast	-0.0508064199429057	0.17
sub-11	32 ms	0.25	1/4	6 inserts	power_index_slow	-0.0430417068506782	0.07
sub-11	32 ms	0.5	1/2	2 inserts	power_index_fast	0.0889903136415256	0.17
sub-11	32 ms	0.5	1/2	2 inserts	power_index_slow	0.0678149600013179	0.07
sub-11	32 ms	0.5	1/2	6 inserts	power_index_fast	-0.0478483965826532	0.17
sub-11	32 ms	0.5	1/2	6 inserts	power_index_slow	-0.0144945595945535	0.07
sub-11	32 ms	0.8	4/5	2 inserts	power_index_fast	0.142005074078832	0.17
sub-11	32 ms	0.8	4/5	2 inserts	power_index_slow	0.120685042428806	0.07
sub-11	32 ms	0.8	4/5	6 inserts	power_index_fast	0.0371712266709702	0.17
sub-11	32 ms	0.8	4/5	6 inserts	power_index_slow	0.117075883042388	0.07
sub-12	2048 ms	0	0	2 inserts	power_index_fast	0	0.17
sub-12	2048 ms	0	0	2 inserts	power_index_slow	0	0.07
sub-12	2048 ms	0	0	6 inserts	power_index_fast	0	0.17
sub-12	2048 ms	0	0	6 inserts	power_index_slow	0	0.07
sub-12	2048 ms	0.125	1/8	2 inserts	power_index_fast	-0.0199153291383108	0.17
sub-12	2048 ms	0.125	1/8	2 inserts	power_index_slow	0.000533235303015411	0.07
sub-12	2048 ms	0.125	1/8	6 inserts	power_index_fast	-0.0156042121310796	0.17
sub-12	2048 ms	0.125	1/8	6 inserts	power_index_slow	-0.0105652177473535	0.07
sub-12	2048 ms	0.25	1/4	2 inserts	power_index_fast	-0.0414225845696237	0.17
sub-12	2048 ms	0.25	1/4	2 inserts	power_index_slow	0.00821040231789256	0.07
sub-12	2048 ms	0.25	1/4	6 inserts	power_index_fast	-0.0369628828033474	0.17
sub-12	2048 ms	0.25	1/4	6 inserts	power_index_slow	-0.000195571033445641	0.07
sub-12	2048 ms	0.5	1/2	2 inserts	power_index_fast	-0.0875984477980142	0.17
sub-12	2048 ms	0.5	1/2	2 inserts	power_index_slow	0.0464076201255397	0.07
sub-12	2048 ms	0.5	1/2	6 inserts	power_index_fast	-0.0957080650082246	0.17
sub-12	2048 ms	0.5	1/2	6 inserts	power_index_slow	0.0951288838192721	0.07
sub-12	2048 ms	0.8	4/5	2 inserts	power_index_fast	-0.143580035445922	0.17
sub-12	2048 ms	0.8	4/5	2 inserts	power_index_slow	0.130501200782375	0.07
sub-12	2048 ms	0.8	4/5	6 inserts	power_index_fast	-0.181229202585051	0.17
sub-12	2048 ms	0.8	4/5	6 inserts	power_index_slow	0.329658026217575	0.07
sub-12	32 ms	0	0	2 inserts	power_index_fast	0	0.17
sub-12	32 ms	0	0	2 inserts	power_index_slow	0	0.07
sub-12	32 ms	0	0	6 inserts	power_index_fast	0	0.17
sub-12	32 ms	0	0	6 inserts	power_index_slow	0	0.07
sub-12	32 ms	0.125	1/8	2 inserts	power_index_fast	-0.0359644404393977	0.17
sub-12	32 ms	0.125	1/8	2 inserts	power_index_slow	0.0251033728076922	0.07
sub-12	32 ms	0.125	1/8	6 inserts	power_index_fast	0.0355738325753818	0.17
sub-12	32 ms	0.125	1/8	6 inserts	power_index_slow	0.0224889102512281	0.07
sub-12	32 ms	0.25	1/4	2 inserts	power_index_fast	-0.0645454100612721	0.17
sub-12	32 ms	0.25	1/4	2 inserts	power_index_slow	0.0478279280229141	0.07
sub-12	32 ms	0.25	1/4	6 inserts	power_index_fast	0.0796967315114574	0.17
sub-12	32 ms	0.25	1/4	6 inserts	power_index_slow	0.0572668375600015	0.07
sub-12	32 ms	0.5	1/2	2 inserts	power_index_fast	-0.0941999345445209	0.17
sub-12	32 ms	0.5	1/2	2 inserts	power_index_slow	0.0829874368602945	0.07
sub-12	32 ms	0.5	1/2	6 inserts	power_index_fast	0.183681805825863	0.17
sub-12	32 ms	0.5	1/2	6 inserts	power_index_slow	0.161087091892935	0.07
sub-12	32 ms	0.8	4/5	2 inserts	power_index_fast	-0.0746895594786426	0.17
sub-12	32 ms	0.8	4/5	2 inserts	power_index_slow	0.101563009603576	0.07
sub-12	32 ms	0.8	4/5	6 inserts	power_index_fast	0.292236677425592	0.17
sub-12	32 ms	0.8	4/5	6 inserts	power_index_slow	0.305506488906365	0.07
sub-13	2048 ms	0	0	2 inserts	power_index_fast	0	0.17
sub-13	2048 ms	0	0	2 inserts	power_index_slow	0	0.07
sub-13	2048 ms	0	0	6 inserts	power_index_fast	0	0.17
sub-13	2048 ms	0	0	6 inserts	power_index_slow	0	0.07
sub-13	2048 ms	0.125	1/8	2 inserts	power_index_fast	0.00238689739883706	0.17
sub-13	2048 ms	0.125	1/8	2 inserts	power_index_slow	-0.0159179133287343	0.07
sub-13	2048 ms	0.125	1/8	6 inserts	power_index_fast	0.0190198818335098	0.17
sub-13	2048 ms	0.125	1/8	6 inserts	power_index_slow	-0.00234001537931644	0.07
sub-13	2048 ms	0.25	1/4	2 inserts	power_index_fast	0.00528148083803475	0.17
sub-13	2048 ms	0.25	1/4	2 inserts	power_index_slow	-0.0307458503226679	0.07
sub-13	2048 ms	0.25	1/4	6 inserts	power_index_fast	0.0429198570172253	0.17
sub-13	2048 ms	0.25	1/4	6 inserts	power_index_slow	0.00213949143078991	0.07
sub-13	2048 ms	0.5	1/2	2 inserts	power_index_fast	0.0124463313452069	0.17
sub-13	2048 ms	0.5	1/2	2 inserts	power_index_slow	-0.0560971119686204	0.07
sub-13	2048 ms	0.5	1/2	6 inserts	power_index_fast	0.100690817058535	0.17
sub-13	2048 ms	0.5	1/2	6 inserts	power_index_slow	0.0325177402579062	0.07
sub-13	2048 ms	0.8	4/5	2 inserts	power_index_fast	0.0228972181158026	0.17
sub-13	2048 ms	0.8	4/5	2 inserts	power_index_slow	-0.0771684777054329	0.07
sub-13	2048 ms	0.8	4/5	6 inserts	power_index_fast	0.170541434040536	0.17
sub-13	2048 ms	0.8	4/5	6 inserts	power_index_slow	0.0962184931180606	0.07
sub-13	32 ms	0	0	2 inserts	power_index_fast	0	0.17
sub-13	32 ms	0	0	2 inserts	power_index_slow	0	0.07
sub-13	32 ms	0	0	6 inserts	power_index_fast	0	0.17
sub-13	32 ms	0	0	6 inserts	power_index_slow	0	0.07
sub-13	32 ms	0.125	1/8	2 inserts	power_index_fast	0.00258790811266232	0.17
sub-13	32 ms	0.125	1/8	2 inserts	power_index_slow	-0.0196081340859702	0.07
sub-13	32 ms	0.125	1/8	6 inserts	power_index_fast	-0.0458409006513158	0.17
sub-13	32 ms	0.125	1/8	6 inserts	power_index_slow	-0.0556512041075131	0.07
sub-13	32 ms	0.25	1/4	2 inserts	power_index_fast	0.00425728202164277	0.17
sub-13	32 ms	0.25	1/4	2 inserts	power_index_slow	-0.0270835941681553	0.07
sub-13	32 ms	0.25	1/4	6 inserts	power_index_fast	-0.084144042041545	0.17
sub-13	32 ms	0.25	1/4	6 inserts	power_index_slow	-0.0969312996053241	0.07
sub-13	32 ms	0.5	1/2	2 inserts	power_index_fast	0.00461346903234501	0.17
sub-13	32 ms	0.5	1/2	2 inserts	power_index_slow	-0.00384657258507133	0.07
sub-13	32 ms	0.5	1/2	6 inserts	power_index_fast	-0.123952315730825	0.17
sub-13	32 ms	0.5	1/2	6 inserts	power_index_slow	-0.11740353754538	0.07
sub-13	32 ms	0.8	4/5	2 inserts	power_index_fast	-0.000140824510174598	0.17
sub-13	32 ms	0.8	4/5	2 inserts	power_index_slow	0.0877357199233133	0.07
sub-13	32 ms	0.8	4/5	6 inserts	power_index_fast	-0.0910391335724515	0.17
sub-13	32 ms	0.8	4/5	6 inserts	power_index_slow	-0.0193341843209374	0.07
sub-14	2048 ms	0	0	2 inserts	power_index_fast	0	0.17
sub-14	2048 ms	0	0	2 inserts	power_index_slow	0	0.07
sub-14	2048 ms	0	0	6 inserts	power_index_fast	0	0.17
sub-14	2048 ms	0	0	6 inserts	power_index_slow	0	0.07
sub-14	2048 ms	0.125	1/8	2 inserts	power_index_fast	-0.0151139126724285	0.17
sub-14	2048 ms	0.125	1/8	2 inserts	power_index_slow	-0.00575700090336773	0.07
sub-14	2048 ms	0.125	1/8	6 inserts	power_index_fast	0.0240791092235239	0.17
sub-14	2048 ms	0.125	1/8	6 inserts	power_index_slow	0.0311726217625165	0.07
sub-14	2048 ms	0.25	1/4	2 inserts	power_index_fast	-0.032550490383684	0.17
sub-14	2048 ms	0.25	1/4	2 inserts	power_index_slow	-0.0105351366156361	0.07
sub-14	2048 ms	0.25	1/4	6 inserts	power_index_fast	0.0450510156785507	0.17
sub-14	2048 ms	0.25	1/4	6 inserts	power_index_slow	0.0574346345249638	0.07
sub-14	2048 ms	0.5	1/2	2 inserts	power_index_fast	-0.0731102241474482	0.17
sub-14	2048 ms	0.5	1/2	2 inserts	power_index_slow	-0.0164727242831856	0.07
sub-14	2048 ms	0.5	1/2	6 inserts	power_index_fast	0.069339744714168	0.17
sub-14	2048 ms	0.5	1/2	6 inserts	power_index_slow	0.0842753353805957	0.07
sub-14	2048 ms	0.8	4/5	2 inserts	power_index_fast	-0.127193395853685	0.17
sub-14	2048 ms	0.8	4/5	2 inserts	power_index_slow	-0.0164404571039684	0.07
sub-14	2048 ms	0.8	4/5	6 inserts	power_index_fast	0.0595279044802314	0.17
sub-14	2048 ms	0.8	4/5	6 inserts	power_index_slow	0.0627538017886323	0.07
sub-14	32 ms	0	0	2 inserts	power_index_fast	0	0.17
sub-14	32 ms	0	0	2 inserts	power_index_slow	0	0.07
sub-14	32 ms	0	0	6 inserts	power_index_fast	0	0.17
sub-14	32 ms	0	0	6 inserts	power_index_slow	0	0.07
sub-14	32 ms	0.125	1/8	2 inserts	power_index_fast	0.019717339538251	0.17
sub-14	32 ms	0.125	1/8	2 inserts	power_index_slow	-0.00133162756039387	0.07
sub-14	32 ms	0.125	1/8	6 inserts	power_index_fast	-0.00227277960542102	0.17
sub-14	32 ms	0.125	1/8	6 inserts	power_index_slow	-0.00129972020310359	0.07
sub-14	32 ms	0.25	1/4	2 inserts	power_index_fast	0.0529828287755197	0.17
sub-14	32 ms	0.25	1/4	2 inserts	power_index_slow	-0.00248441264359316	0.07
sub-14	32 ms	0.25	1/4	6 inserts	power_index_fast	0.015923465027908	0.17
sub-14	32 ms	0.25	1/4	6 inserts	power_index_slow	-0.00733559577698338	0.07
sub-14	32 ms	0.5	1/2	2 inserts	power_index_fast	0.159407597566957	0.17
sub-14	32 ms	0.5	1/2	2 inserts	power_index_slow	-0.0040844294972345	0.07
sub-14	32 ms	0.5	1/2	6 inserts	power_index_fast	0.119906241324324	0.17
sub-14	32 ms	0.5	1/2	6 inserts	power_index_slow	-0.0343861919894365	0.07
sub-14	32 ms	0.8	4/5	2 inserts	power_index_fast	0.344410433448217	0.17
sub-14	32 ms	0.8	4/5	2 inserts	power_index_slow	-0.00453876472295084	0.07
sub-14	32 ms	0.8	4/5	6 inserts	power_index_fast	0.323696564453567	0.17
sub-14	32 ms	0.8	4/5	6 inserts	power_index_slow	-0.0828011508646123	0.07
sub-15	2048 ms	0	0	2 inserts	power_index_fast	0	0.17
sub-15	2048 ms	0	0	2 inserts	power_index_slow	0	0.07
sub-15	2048 ms	0	0	6 inserts	power_index_fast	0	0.17
sub-15	2048 ms	0	0	6 inserts	power_index_slow	0	0.07
sub-15	2048 ms	0.125	1/8	2 inserts	power_index_fast	0.01466744114488	0.17
sub-15	2048 ms	0.125	1/8	2 inserts	power_index_slow	0.00191313463992324	0.07
sub-15	2048 ms	0.125	1/8	6 inserts	power_index_fast	0.106804168117835	0.17
sub-15	2048 ms	0.125	1/8	6 inserts	power_index_slow	-0.0250090835134551	0.07
sub-15	2048 ms	0.25	1/4	2 inserts	power_index_fast	0.027325241266729	0.17
sub-15	2048 ms	0.25	1/4	2 inserts	power_index_slow	0.0097846175243071	0.07
sub-15	2048 ms	0.25	1/4	6 inserts	power_index_fast	0.218045707323421	0.17
sub-15	2048 ms	0.25	1/4	6 inserts	power_index_slow	-0.0453547335703368	0.07
sub-15	2048 ms	0.5	1/2	2 inserts	power_index_fast	0.045883179210063	0.17
sub-15	2048 ms	0.5	1/2	2 inserts	power_index_slow	0.0430266592040417	0.07
sub-15	2048 ms	0.5	1/2	6 inserts	power_index_fast	0.422975589963954	0.17
sub-15	2048 ms	0.5	1/2	6 inserts	power_index_slow	-0.0641417756081665	0.07
sub-15	2048 ms	0.8	4/5	2 inserts	power_index_fast	0.0555038377883752	0.17
sub-15	2048 ms	0.8	4/5	2 inserts	power_index_slow	0.110450844071057	0.07
sub-15	2048 ms	0.8	4/5	6 inserts	power_index_fast	0.57431491902586	0.17
sub-15	2048 ms	0.8	4/5	6 inserts	power_index_slow	-0.0435384101790324	0.07
sub-15	32 ms	0	0	2 inserts	power_index_fast	0	0.17
sub-15	32 ms	0	0	2 inserts	power_index_slow	0	0.07
sub-15	32 ms	0	0	6 inserts	power_index_fast	0	0.17
sub-15	32 ms	0	0	6 inserts	power_index_slow	0	0.07
sub-15	32 ms	0.125	1/8	2 inserts	power_index_fast	0.0206961418928463	0.17
sub-15	32 ms	0.125	1/8	2 inserts	power_index_slow	0.00338588254919395	0.07
sub-15	32 ms	0.125	1/8	6 inserts	power_index_fast	0.0531166868962277	0.17
sub-15	32 ms	0.125	1/8	6 inserts	power_index_slow	-0.0211775415606253	0.07
sub-15	32 ms	0.25	1/4	2 inserts	power_index_fast	0.0387883262487546	0.17
sub-15	32 ms	0.25	1/4	2 inserts	power_index_slow	0.00648275527612822	0.07
sub-15	32 ms	0.25	1/4	6 inserts	power_index_fast	0.105474978492264	0.17
sub-15	32 ms	0.25	1/4	6 inserts	power_index_slow	-0.03908805874273	0.07
sub-15	32 ms	0.5	1/2	2 inserts	power_index_fast	0.0655292946854265	0.17
sub-15	32 ms	0.5	1/2	2 inserts	power_index_slow	0.0115577762787219	0.07
sub-15	32 ms	0.5	1/2	6 inserts	power_index_fast	0.194048180507934	0.17
sub-15	32 ms	0.5	1/2	6 inserts	power_index_slow	-0.0582552526769194	0.07
sub-15	32 ms	0.8	4/5	2 inserts	power_index_fast	0.0784623161879472	0.17
sub-15	32 ms	0.8	4/5	2 inserts	power_index_slow	0.0152324339144879	0.07
sub-15	32 ms	0.8	4/5	6 inserts	power_index_fast	0.242366493504733	0.17
sub-15	32 ms	0.8	4/5	6 inserts	power_index_slow	-0.0428164046620282	0.07
sub-16	2048 ms	0	0	2 inserts	power_index_fast	0	0.17
sub-16	2048 ms	0	0	2 inserts	power_index_slow	0	0.07
sub-16	2048 ms	0	0	6 inserts	power_index_fast	0	0.17
sub-16	2048 ms	0	0	6 inserts	power_index_slow	0	0.07
sub-16	2048 ms	0.125	1/8	2 inserts	power_index_fast	0.00455099906401476	0.17
sub-16	2048 ms	0.125	1/8	2 inserts	power_index_slow	0.0229802270298773	0.07
sub-16	2048 ms	0.125	1/8	6 inserts	power_index_fast	-0.00844103015921934	0.17
sub-16	2048 ms	0.125	1/8	6 inserts	power_index_slow	0.0152654037521857	0.07
sub-16	2048 ms	0.25	1/4	2 inserts	power_index_fast	0.0110295529638899	0.17
sub-16	2048 ms	0.25	1/4	2 inserts	power_index_slow	0.0434444493516297	0.07
sub-16	2048 ms	0.25	1/4	6 inserts	power_index_fast	-0.0140980352254988	0.17
sub-16	2048 ms	0.25	1/4	6 inserts	power_index_slow	0.0278686841964032	0.07
sub-16	2048 ms	0.5	1/2	2 inserts	power_index_fast	0.0293651842572651	0.17
sub-16	2048 ms	0.5	1/2	2 inserts	power_index_slow	0.0755920899131185	0.07
sub-16	2048 ms	0.5	1/2	6 inserts	power_index_fast	-0.015130194187347	0.17
sub-16	2048 ms	0.5	1/2	6 inserts	power_index_slow	0.0419188043962971	0.07
sub-16	2048 ms	0.8	4/5	2 inserts	power_index_fast	0.0591145712132705	0.17
sub-16	2048 ms	0.8	4/5	2 inserts	power_index_slow	0.0972057723811183	0.07
sub-16	2048 ms	0.8	4/5	6 inserts	power_index_fast	0.00198715850511725	0.17
sub-16	2048 ms	0.8	4/5	6 inserts	power_index_slow	0.0361779305281707	0.07
sub-16	32 ms	0	0	2 inserts	power_index_fast	0	0.17
sub-16	32 ms	0	0	2 inserts	power_index_slow	0	0.07
sub-16	32 ms	0	0	6 inserts	power_index_fast	0	0.17
sub-16	32 ms	0	0	6 inserts	power_index_slow	0	0.07
sub-16	32 ms	0.125	1/8	2 inserts	power_index_fast	-0.0323418886774976	0.17
sub-16	32 ms	0.125	1/8	2 inserts	power_index_slow	-0.0133280663466246	0.07
sub-16	32 ms	0.125	1/8	6 inserts	power_index_fast	0.000404784745016873	0.17
sub-16	32 ms	0.125	1/8	6 inserts	power_index_slow	-0.0251100049894214	0.07
sub-16	32 ms	0.25	1/4	2 inserts	power_index_fast	-0.0587085639119697	0.17
sub-16	32 ms	0.25	1/4	2 inserts	power_index_slow	-0.028055949219454	0.07
sub-16	32 ms	0.25	1/4	6 inserts	power_index_fast	0.00631099672199714	0.17
sub-16	32 ms	0.25	1/4	6 inserts	power_index_slow	-0.0500039717725786	0.07
sub-16	32 ms	0.5	1/2	2 inserts	power_index_fast	-0.0918683482770546	0.17
sub-16	32 ms	0.5	1/2	2 inserts	power_index_slow	-0.0610961544044281	0.07
sub-16	32 ms	0.5	1/2	6 inserts	power_index_fast	0.0369718788999986	0.17
sub-16	32 ms	0.5	1/2	6 inserts	power_index_slow	-0.0940849084096686	0.07
sub-16	32 ms	0.8	4/5	2 inserts	power_index_fast	-0.0956148527108676	0.17
sub-16	32 ms	0.8	4/5	2 inserts	power_index_slow	-0.105158937094713	0.07
sub-16	32 ms	0.8	4/5	6 inserts	power_index_fast	0.104247029794234	0.17
sub-16	32 ms	0.8	4/5	6 inserts	power_index_slow	-0.125205938473067	0.07
sub-17	2048 ms	0	0	2 inserts	power_index_fast	0	0.17
sub-17	2048 ms	0	0	2 inserts	power_index_slow	0	0.07
sub-17	2048 ms	0	0	6 inserts	power_index_fast	0	0.17
sub-17	2048 ms	0	0	6 inserts	power_index_slow	0	0.07
sub-17	2048 ms	0.125	1/8	2 inserts	power_index_fast	0.0146051085108126	0.17
sub-17	2048 ms	0.125	1/8	2 inserts	power_index_slow	0.00367444762444367	0.07
sub-17	2048 ms	0.125	1/8	6 inserts	power_index_fast	0.0233779405028628	0.17
sub-17	2048 ms	0.125	1/8	6 inserts	power_index_slow	0.00799558622579633	0.07
sub-17	2048 ms	0.25	1/4	2 inserts	power_index_fast	0.0260838760781598	0.17
sub-17	2048 ms	0.25	1/4	2 inserts	power_index_slow	0.00625540899204197	0.07
sub-17	2048 ms	0.25	1/4	6 inserts	power_index_fast	0.0391489593146166	0.17
sub-17	2048 ms	0.25	1/4	6 inserts	power_index_slow	0.0253210923354015	0.07
sub-17	2048 ms	0.5	1/2	2 inserts	power_index_fast	0.0387671988928927	0.17
sub-17	2048 ms	0.5	1/2	2 inserts	power_index_slow	0.00794368887614724	0.07
sub-17	2048 ms	0.5	1/2	6 inserts	power_index_fast	0.0421626284168415	0.17
sub-17	2048 ms	0.5	1/2	6 inserts	power_index_slow	0.084248274811433	0.07
sub-17	2048 ms	0.8	4/5	2 inserts	power_index_fast	0.0359664426899284	0.17
sub-17	2048 ms	0.8	4/5	2 inserts	power_index_slow	0.00412115803865887	0.07
sub-17	2048 ms	0.8	4/5	6 inserts	power_index_fast	0.00153655573421413	0.17
sub-17	2048 ms	0.8	4/5	6 inserts	power_index_slow	0.174178053678886	0.07
sub-17	32 ms	0	0	2 inserts	power_index_fast	0	0.17
sub-17	32 ms	0	0	2 inserts	power_index_slow	0	0.07
sub-17	32 ms	0	0	6 inserts	power_index_fast	0	0.17
sub-17	32 ms	0	0	6 inserts	power_index_slow	0	0.07
sub-17	32 ms	0.125	1/8	2 inserts	power_index_fast	0.00523339960131921	0.17
sub-17	32 ms	0.125	1/8	2 inserts	power_index_slow	0.0048347370762886	0.07
sub-17	32 ms	0.125	1/8	6 inserts	power_index_fast	0.0547923637871408	0.17
sub-17	32 ms	0.125	1/8	6 inserts	power_index_slow	0.0371204985650443	0.07
sub-17	32 ms	0.25	1/4	2 inserts	power_index_fast	0.00856078860377469	0.17
sub-17	32 ms	0.25	1/4	2 inserts	power_index_slow	0.0095685119009232	0.07
sub-17	32 ms	0.25	1/4	6 inserts	power_index_fast	0.165100817908022	0.17
sub-17	32 ms	0.25	1/4	6 inserts	power_index_slow	0.0714106549291107	0.07
sub-17	32 ms	0.5	1/2	2 inserts	power_index_fast	0.00937903315972872	0.17
sub-17	32 ms	0.5	1/2	2 inserts	power_index_slow	0.0185630066180814	0.07
sub-17	32 ms	0.5	1/2	6 inserts	power_index_fast	0.534524297197329	0.17
sub-17	32 ms	0.5	1/2	6 inserts	power_index_slow	0.118959147711064	0.07
sub-17	32 ms	0.8	4/5	2 inserts	power_index_fast	0.00033339452846779	0.17
sub-17	32 ms	0.8	4/5	2 inserts	power_index_slow	0.0281708650249353	0.07
sub-17	32 ms	0.8	4/5	6 inserts	power_index_fast	1.08775618688503	0.17
sub-17	32 ms	0.8	4/5	6 inserts	power_index_slow	0.12563309758512	0.07
sub-18	2048 ms	0	0	2 inserts	power_index_fast	0	0.17
sub-18	2048 ms	0	0	2 inserts	power_index_slow	0	0.07
sub-18	2048 ms	0	0	6 inserts	power_index_fast	0	0.17
sub-18	2048 ms	0	0	6 inserts	power_index_slow	0	0.07
sub-18	2048 ms	0.125	1/8	2 inserts	power_index_fast	-0.0387706253491161	0.17
sub-18	2048 ms	0.125	1/8	2 inserts	power_index_slow	-0.0146498903678216	0.07
sub-18	2048 ms	0.125	1/8	6 inserts	power_index_fast	-0.0468566638761946	0.17
sub-18	2048 ms	0.125	1/8	6 inserts	power_index_slow	0.0287890941095039	0.07
sub-18	2048 ms	0.25	1/4	2 inserts	power_index_fast	-0.0741581201510352	0.17
sub-18	2048 ms	0.25	1/4	2 inserts	power_index_slow	-0.0338383312103672	0.07
sub-18	2048 ms	0.25	1/4	6 inserts	power_index_fast	-0.0976697413609363	0.17
sub-18	2048 ms	0.25	1/4	6 inserts	power_index_slow	0.0560028496836169	0.07
sub-18	2048 ms	0.5	1/2	2 inserts	power_index_fast	-0.130835218475854	0.17
sub-18	2048 ms	0.5	1/2	2 inserts	power_index_slow	-0.0832530983652529	0.07
sub-18	2048 ms	0.5	1/2	6 inserts	power_index_fast	-0.197776127261019	0.17
sub-18	2048 ms	0.5	1/2	6 inserts	power_index_slow	0.0978016022455541	0.07
sub-18	2048 ms	0.8	4/5	2 inserts	power_index_fast	-0.169494442434847	0.17
sub-18	2048 ms	0.8	4/5	2 inserts	power_index_slow	-0.153449621642313	0.07
sub-18	2048 ms	0.8	4/5	6 inserts	power_index_fast	-0.286394324215666	0.17
sub-18	2048 ms	0.8	4/5	6 inserts	power_index_slow	0.115995997232598	0.07
sub-18	32 ms	0	0	2 inserts	power_index_fast	0	0.17
sub-18	32 ms	0	0	2 inserts	power_index_slow	0	0.07
sub-18	32 ms	0	0	6 inserts	power_index_fast	0	0.17
sub-18	32 ms	0	0	6 inserts	power_index_slow	0	0.07
sub-18	32 ms	0.125	1/8	2 inserts	power_index_fast	-0.00217245984134191	0.17
sub-18	32 ms	0.125	1/8	2 inserts	power_index_slow	0.00278347981913678	0.07
sub-18	32 ms	0.125	1/8	6 inserts	power_index_fast	-0.0105086729671932	0.17
sub-18	32 ms	0.125	1/8	6 inserts	power_index_slow	0.0328457444236074	0.07
sub-18	32 ms	0.25	1/4	2 inserts	power_index_fast	-0.00583435641416686	0.17
sub-18	32 ms	0.25	1/4	2 inserts	power_index_slow	0.00427765496175226	0.07
sub-18	32 ms	0.25	1/4	6 inserts	power_index_fast	-0.0259411997406215	0.17
sub-18	32 ms	0.25	1/4	6 inserts	power_index_slow	0.0623649888119351	0.07
sub-18	32 ms	0.5	1/2	2 inserts	power_index_fast	-0.0177441665025706	0.17
sub-18	32 ms	0.5	1/2	2 inserts	power_index_slow	0.00283089621045383	0.07
sub-18	32 ms	0.5	1/2	6 inserts	power_index_fast	-0.0709877196965231	0.17
sub-18	32 ms	0.5	1/2	6 inserts	power_index_slow	0.101373398166455	0.07
sub-18	32 ms	0.8	4/5	2 inserts	power_index_fast	-0.0392568303215318	0.17
sub-18	32 ms	0.8	4/5	2 inserts	power_index_slow	-0.00708333702864501	0.07
sub-18	32 ms	0.8	4/5	6 inserts	power_index_fast	-0.139168753028765	0.17
sub-18	32 ms	0.8	4/5	6 inserts	power_index_slow	0.0971888611775067	0.07
sub-19	2048 ms	0	0	2 inserts	power_index_fast	0	0.17
sub-19	2048 ms	0	0	2 inserts	power_index_slow	0	0.07
sub-19	2048 ms	0	0	6 inserts	power_index_fast	0	0.17
sub-19	2048 ms	0	0	6 inserts	power_index_slow	0	0.07
sub-19	2048 ms	0.125	1/8	2 inserts	power_index_fast	-0.0156310127186454	0.17
sub-19	2048 ms	0.125	1/8	2 inserts	power_index_slow	0.000272775182958385	0.07
sub-19	2048 ms	0.125	1/8	6 inserts	power_index_fast	-0.00782284422151854	0.17
sub-19	2048 ms	0.125	1/8	6 inserts	power_index_slow	0.00566003898753825	0.07
sub-19	2048 ms	0.25	1/4	2 inserts	power_index_fast	-0.0264996621099333	0.17
sub-19	2048 ms	0.25	1/4	2 inserts	power_index_slow	0.000346537691231386	0.07
sub-19	2048 ms	0.25	1/4	6 inserts	power_index_fast	-0.0209427711897632	0.17
sub-19	2048 ms	0.25	1/4	6 inserts	power_index_slow	0.0219541770460995	0.07
sub-19	2048 ms	0.5	1/2	2 inserts	power_index_fast	-0.0329355401815494	0.17
sub-19	2048 ms	0.5	1/2	2 inserts	power_index_slow	-0.000126816697619292	0.07
sub-19	2048 ms	0.5	1/2	6 inserts	power_index_fast	-0.0629939208619676	0.17
sub-19	2048 ms	0.5	1/2	6 inserts	power_index_slow	0.0885111879747605	0.07
sub-19	2048 ms	0.8	4/5	2 inserts	power_index_fast	-0.0131333446347226	0.17
sub-19	2048 ms	0.8	4/5	2 inserts	power_index_slow	-0.00176963973531495	0.07
sub-19	2048 ms	0.8	4/5	6 inserts	power_index_fast	-0.132483918623044	0.17
sub-19	2048 ms	0.8	4/5	6 inserts	power_index_slow	0.215312666215636	0.07
sub-19	32 ms	0	0	2 inserts	power_index_fast	0	0.17
sub-19	32 ms	0	0	2 inserts	power_index_slow	0	0.07
sub-19	32 ms	0	0	6 inserts	power_index_fast	0	0.17
sub-19	32 ms	0	0	6 inserts	power_index_slow	0	0.07
sub-19	32 ms	0.125	1/8	2 inserts	power_index_fast	0.00629932021229762	0.17
sub-19	32 ms	0.125	1/8	2 inserts	power_index_slow	-0.00128699935122029	0.07
sub-19	32 ms	0.125	1/8	6 inserts	power_index_fast	0.00395813399939602	0.17
sub-19	32 ms	0.125	1/8	6 inserts	power_index_slow	-0.027472644075634	0.07
sub-19	32 ms	0.25	1/4	2 inserts	power_index_fast	0.0120812890070683	0.17
sub-19	32 ms	0.25	1/4	2 inserts	power_index_slow	-0.00105955043993929	0.07
sub-19	32 ms	0.25	1/4	6 inserts	power_index_fast	0.00295224767470277	0.17
sub-19	32 ms	0.25	1/4	6 inserts	power_index_slow	-0.0409072941439543	0.07
sub-19	32 ms	0.5	1/2	2 inserts	power_index_fast	0.0218516596104651	0.17
sub-19	32 ms	0.5	1/2	2 inserts	power_index_slow	0.00409429301873883	0.07
sub-19	32 ms	0.5	1/2	6 inserts	power_index_fast	-0.017083412700298	0.17
sub-19	32 ms	0.5	1/2	6 inserts	power_index_slow	-0.0130936578756814	0.07
sub-19	32 ms	0.8	4/5	2 inserts	power_index_fast	0.0299707113908693	0.17
sub-19	32 ms	0.8	4/5	2 inserts	power_index_slow	0.0185492012885422	0.07
sub-19	32 ms	0.8	4/5	6 inserts	power_index_fast	-0.0715657004313136	0.17
sub-19	32 ms	0.8	4/5	6 inserts	power_index_slow	0.121473221770202	0.07
sub-20	2048 ms	0	0	2 inserts	power_index_fast	0	0.17
sub-20	2048 ms	0	0	2 inserts	power_index_slow	0	0.07
sub-20	2048 ms	0	0	6 inserts	power_index_fast	0	0.17
sub-20	2048 ms	0	0	6 inserts	power_index_slow	0	0.07
sub-20	2048 ms	0.125	1/8	2 inserts	power_index_fast	0.0130611230184209	0.17
sub-20	2048 ms	0.125	1/8	2 inserts	power_index_slow	0.0158771689360475	0.07
sub-20	2048 ms	0.125	1/8	6 inserts	power_index_fast	0.0140868049835974	0.17
sub-20	2048 ms	0.125	1/8	6 inserts	power_index_slow	0.0203130548034908	0.07
sub-20	2048 ms	0.25	1/4	2 inserts	power_index_fast	0.028512516048458	0.17
sub-20	2048 ms	0.25	1/4	2 inserts	power_index_slow	0.0295444440581879	0.07
sub-20	2048 ms	0.25	1/4	6 inserts	power_index_fast	0.0393351738791324	0.17
sub-20	2048 ms	0.25	1/4	6 inserts	power_index_slow	0.0361608063025824	0.07
sub-20	2048 ms	0.5	1/2	2 inserts	power_index_fast	0.0661089862490925	0.17
sub-20	2048 ms	0.5	1/2	2 inserts	power_index_slow	0.0492763851624262	0.07
sub-20	2048 ms	0.5	1/2	6 inserts	power_index_fast	0.125474233237664	0.17
sub-20	2048 ms	0.5	1/2	6 inserts	power_index_slow	0.0474437150375893	0.07
sub-20	2048 ms	0.8	4/5	2 inserts	power_index_fast	0.1209796269999	0.17
sub-20	2048 ms	0.8	4/5	2 inserts	power_index_slow	0.0581488246499237	0.07
sub-20	2048 ms	0.8	4/5	6 inserts	power_index_fast	0.276610782427083	0.17
sub-20	2048 ms	0.8	4/5	6 inserts	power_index_slow	0.016647234082627	0.07
sub-20	32 ms	0	0	2 inserts	power_index_fast	0	0.17
sub-20	32 ms	0	0	2 inserts	power_index_slow	0	0.07
sub-20	32 ms	0	0	6 inserts	power_index_fast	0	0.17
sub-20	32 ms	0	0	6 inserts	power_index_slow	0	0.07
sub-20	32 ms	0.125	1/8	2 inserts	power_index_fast	-0.00411897973175365	0.17
sub-20	32 ms	0.125	1/8	2 inserts	power_index_slow	0.0530379411293604	0.07
sub-20	32 ms	0.125	1/8	6 inserts	power_index_fast	-0.00100390770884347	0.17
sub-20	32 ms	0.125	1/8	6 inserts	power_index_slow	0.0411029991478181	0.07
sub-20	32 ms	0.25	1/4	2 inserts	power_index_fast	-0.0190840556734837	0.17
sub-20	32 ms	0.25	1/4	2 inserts	power_index_slow	0.111297690943547	0.07
sub-20	32 ms	0.25	1/4	6 inserts	power_index_fast	-0.0171245292957039	0.17
sub-20	32 ms	0.25	1/4	6 inserts	power_index_slow	0.0862149151979923	0.07
sub-20	32 ms	0.5	1/2	2 inserts	power_index_fast	-0.081096594450499	0.17
sub-20	32 ms	0.5	1/2	2 inserts	power_index_slow	0.233697369198049	0.07
sub-20	32 ms	0.5	1/2	6 inserts	power_index_fast	-0.0982044391713732	0.17
sub-20	32 ms	0.5	1/2	6 inserts	power_index_slow	0.174193582390729	0.07
sub-20	32 ms	0.8	4/5	2 inserts	power_index_fast	-0.196747677372588	0.17
sub-20	32 ms	0.8	4/5	2 inserts	power_index_slow	0.365179041820916	0.07
sub-20	32 ms	0.8	4/5	6 inserts	power_index_fast	-0.249065403320717	0.17
sub-20	32 ms	0.8	4/5	6 inserts	power_index_slow	0.240866584783882	0.07
sub-21	2048 ms	0	0	2 inserts	power_index_fast	0	0.17
sub-21	2048 ms	0	0	2 inserts	power_index_slow	0	0.07
sub-21	2048 ms	0	0	6 inserts	power_index_fast	0	0.17
sub-21	2048 ms	0	0	6 inserts	power_index_slow	0	0.07
sub-21	2048 ms	0.125	1/8	2 inserts	power_index_fast	0.00767416983967071	0.17
sub-21	2048 ms	0.125	1/8	2 inserts	power_index_slow	-0.00628234447937247	0.07
sub-21	2048 ms	0.125	1/8	6 inserts	power_index_fast	-0.0303243097068686	0.17
sub-21	2048 ms	0.125	1/8	6 inserts	power_index_slow	0.0189888594704567	0.07
sub-21	2048 ms	0.25	1/4	2 inserts	power_index_fast	0.0197842481298267	0.17
sub-21	2048 ms	0.25	1/4	2 inserts	power_index_slow	-0.0142428155284611	0.07
sub-21	2048 ms	0.25	1/4	6 inserts	power_index_fast	-0.0317687269917751	0.17
sub-21	2048 ms	0.25	1/4	6 inserts	power_index_slow	0.0287222109078654	0.07
sub-21	2048 ms	0.5	1/2	2 inserts	power_index_fast	0.0568006950311618	0.17
sub-21	2048 ms	0.5	1/2	2 inserts	power_index_slow	-0.034862274995978	0.07
sub-21	2048 ms	0.5	1/2	6 inserts	power_index_fast	0.0597844640544773	0.17
sub-21	2048 ms	0.5	1/2	6 inserts	power_index_slow	0.0156376340638045	0.07
sub-21	2048 ms	0.8	4/5	2 inserts	power_index_fast	0.121228254452757	0.17
sub-21	2048 ms	0.8	4/5	2 inserts	power_index_slow	-0.0666095213817975	0.07
sub-21	2048 ms	0.8	4/5	6 inserts	power_index_fast	0.300748150392704	0.17
sub-21	2048 ms	0.8	4/5	6 inserts	power_index_slow	-0.0501381011532492	0.07
sub-21	32 ms	0	0	2 inserts	power_index_fast	0	0.17
sub-21	32 ms	0	0	2 inserts	power_index_slow	0	0.07
sub-21	32 ms	0	0	6 inserts	power_index_fast	0	0.17
sub-21	32 ms	0	0	6 inserts	power_index_slow	0	0.07
sub-21	32 ms	0.125	1/8	2 inserts	power_index_fast	0.0141058237942973	0.17
sub-21	32 ms	0.125	1/8	2 inserts	power_index_slow	-0.018790617988398	0.07
sub-21	32 ms	0.125	1/8	6 inserts	power_index_fast	0.0397453210898197	0.17
sub-21	32 ms	0.125	1/8	6 inserts	power_index_slow	-0.0113741558332958	0.07
sub-21	32 ms	0.25	1/4	2 inserts	power_index_fast	0.0286206123914845	0.17
sub-21	32 ms	0.25	1/4	2 inserts	power_index_slow	-0.0377136615042666	0.07
sub-21	32 ms	0.25	1/4	6 inserts	power_index_fast	0.0967580996013369	0.17
sub-21	32 ms	0.25	1/4	6 inserts	power_index_slow	-0.0242897301771866	0.07
sub-21	32 ms	0.5	1/2	2 inserts	power_index_fast	0.05833188921781	0.17
sub-21	32 ms	0.5	1/2	2 inserts	power_index_slow	-0.0752269871342985	0.07
sub-21	32 ms	0.5	1/2	6 inserts	power_index_fast	0.262523481931402	0.17
sub-21	32 ms	0.5	1/2	6 inserts	power_index_slow	-0.0532541978555408	0.07
sub-21	32 ms	0.8	4/5	2 inserts	power_index_fast	0.0938226758951527	0.17
sub-21	32 ms	0.8	4/5	2 inserts	power_index_slow	-0.117953824668004	0.07
sub-21	32 ms	0.8	4/5	6 inserts	power_index_fast	0.527358295282326	0.17
sub-21	32 ms	0.8	4/5	6 inserts	power_index_slow	-0.0877226878009542	0.07
sub-22	2048 ms	0	0	2 inserts	power_index_fast	0	0.17
sub-22	2048 ms	0	0	2 inserts	power_index_slow	0	0.07
sub-22	2048 ms	0	0	6 inserts	power_index_fast	0	0.17
sub-22	2048 ms	0	0	6 inserts	power_index_slow	0	0.07
sub-22	2048 ms	0.125	1/8	2 inserts	power_index_fast	0.00874799333289522	0.17
sub-22	2048 ms	0.125	1/8	2 inserts	power_index_slow	0.0149652127399098	0.07
sub-22	2048 ms	0.125	1/8	6 inserts	power_index_fast	-0.0214481625119014	0.17
sub-22	2048 ms	0.125	1/8	6 inserts	power_index_slow	-0.0108738524655353	0.07
sub-22	2048 ms	0.25	1/4	2 inserts	power_index_fast	0.01784267782765	0.17
sub-22	2048 ms	0.25	1/4	2 inserts	power_index_slow	0.0281943481490394	0.07
sub-22	2048 ms	0.25	1/4	6 inserts	power_index_fast	-0.0362961122369552	0.17
sub-22	2048 ms	0.25	1/4	6 inserts	power_index_slow	-0.0224470323255599	0.07
sub-22	2048 ms	0.5	1/2	2 inserts	power_index_fast	0.0366447492922422	0.17
sub-22	2048 ms	0.5	1/2	2 inserts	power_index_slow	0.048651234691157	0.07
sub-22	2048 ms	0.5	1/2	6 inserts	power_index_fast	-0.0411603245008327	0.17
sub-22	2048 ms	0.5	1/2	6 inserts	power_index_slow	-0.045587700374594	0.07
sub-22	2048 ms	0.8	4/5	2 inserts	power_index_fast	0.0591850513256888	0.17
sub-22	2048 ms	0.8	4/5	2 inserts	power_index_slow	0.0614827614604974	0.07
sub-22	2048 ms	0.8	4/5	6 inserts	power_index_fast	-0.00275822462377132	0.17
sub-22	2048 ms	0.8	4/5	6 inserts	power_index_slow	-0.0681749067056623	0.07
sub-22	32 ms	0	0	2 inserts	power_index_fast	0	0.17
sub-22	32 ms	0	0	2 inserts	power_index_slow	0	0.07
sub-22	32 ms	0	0	6 inserts	power_index_fast	0	0.17
sub-22	32 ms	0	0	6 inserts	power_index_slow	0	0.07
sub-22	32 ms	0.125	1/8	2 inserts	power_index_fast	-0.0334321156442775	0.17
sub-22	32 ms	0.125	1/8	2 inserts	power_index_slow	0.00538743397150243	0.07
sub-22	32 ms	0.125	1/8	6 inserts	power_index_fast	-0.12029914852971	0.17
sub-22	32 ms	0.125	1/8	6 inserts	power_index_slow	-0.00062699437295739	0.07
sub-22	32 ms	0.25	1/4	2 inserts	power_index_fast	-0.0537499472287176	0.17
sub-22	32 ms	0.25	1/4	2 inserts	power_index_slow	0.0205673758773578	0.07
sub-22	32 ms	0.25	1/4	6 inserts	power_index_fast	-0.224541002686214	0.17
sub-22	32 ms	0.25	1/4	6 inserts	power_index_slow	0.013327945520257	0.07
sub-22	32 ms	0.5	1/2	2 inserts	power_index_fast	-0.0501815246025691	0.17
sub-22	32 ms	0.5	1/2	2 inserts	power_index_slow	0.0803036045565077	0.07
sub-22	32 ms	0.5	1/2	6 inserts	power_index_fast	-0.334009403421519	0.17
sub-22	32 ms	0.5	1/2	6 inserts	power_index_slow	0.0908595569215438	0.07
sub-22	32 ms	0.8	4/5	2 inserts	power_index_fast	0.0308040791986607	0.17
sub-22	32 ms	0.8	4/5	2 inserts	power_index_slow	0.195118042622008	0.07
sub-22	32 ms	0.8	4/5	6 inserts	power_index_fast	-0.237477151428878	0.17
sub-22	32 ms	0.8	4/5	6 inserts	power_index_slow	0.244370481902366	0.07
sub-23	2048 ms	0	0	2 inserts	power_index_fast	0	0.17
sub-23	2048 ms	0	0	2 inserts	power_index_slow	0	0.07
sub-23	2048 ms	0	0	6 inserts	power_index_fast	0	0.17
sub-23	2048 ms	0	0	6 inserts	power_index_slow	0	0.07
sub-23	2048 ms	0.125	1/8	2 inserts	power_index_fast	0.000889541943228134	0.17
sub-23	2048 ms	0.125	1/8	2 inserts	power_index_slow	0.0178250156015264	0.07
sub-23	2048 ms	0.125	1/8	6 inserts	power_index_fast	0.0281837512541889	0.17
sub-23	2048 ms	0.125	1/8	6 inserts	power_index_slow	-0.0809872490954239	0.07
sub-23	2048 ms	0.25	1/4	2 inserts	power_index_fast	0.00538222060299755	0.17
sub-23	2048 ms	0.25	1/4	2 inserts	power_index_slow	0.0336958089679911	0.07
sub-23	2048 ms	0.25	1/4	6 inserts	power_index_fast	0.0661988334407452	0.17
sub-23	2048 ms	0.25	1/4	6 inserts	power_index_slow	-0.129476772598686	0.07
sub-23	2048 ms	0.5	1/2	2 inserts	power_index_fast	0.0249366994496407	0.17
sub-23	2048 ms	0.5	1/2	2 inserts	power_index_slow	0.0569907800682711	0.07
sub-23	2048 ms	0.5	1/2	6 inserts	power_index_fast	0.154271674073899	0.17
sub-23	2048 ms	0.5	1/2	6 inserts	power_index_slow	-0.0878373212997794	0.07
sub-23	2048 ms	0.8	4/5	2 inserts	power_index_fast	0.0627425681584273	0.17
sub-23	2048 ms	0.8	4/5	2 inserts	power_index_slow	0.0670845610019417	0.07
sub-23	2048 ms	0.8	4/5	6 inserts	power_index_fast	0.230682466616469	0.17
sub-23	2048 ms	0.8	4/5	6 inserts	power_index_slow	0.137332540516403	0.07
sub-23	32 ms	0	0	2 inserts	power_index_fast	0	0.17
sub-23	32 ms	0	0	2 inserts	power_index_slow	0	0.07
sub-23	32 ms	0	0	6 inserts	power_index_fast	0	0.17
sub-23	32 ms	0	0	6 inserts	power_index_slow	0	0.07
sub-23	32 ms	0.125	1/8	2 inserts	power_index_fast	0.00870606808623218	0.17
sub-23	32 ms	0.125	1/8	2 inserts	power_index_slow	-0.013374257673396	0.07
sub-23	32 ms	0.125	1/8	6 inserts	power_index_fast	0.0135366853903661	0.17
sub-23	32 ms	0.125	1/8	6 inserts	power_index_slow	-0.017375342513658	0.07
sub-23	32 ms	0.25	1/4	2 inserts	power_index_fast	0.0249809321940446	0.17
sub-23	32 ms	0.25	1/4	2 inserts	power_index_slow	-0.0263839954575539	0.07
sub-23	32 ms	0.25	1/4	6 inserts	power_index_fast	0.055107288696745	0.17
sub-23	32 ms	0.25	1/4	6 inserts	power_index_slow	-0.0319284346900419	0.07
sub-23	32 ms	0.5	1/2	2 inserts	power_index_fast	0.0794843189169363	0.17
sub-23	32 ms	0.5	1/2	2 inserts	power_index_slow	-0.0504453823513561	0.07
sub-23	32 ms	0.5	1/2	6 inserts	power_index_fast	0.211503544686407	0.17
sub-23	32 ms	0.5	1/2	6 inserts	power_index_slow	-0.0466479822661865	0.07
sub-23	32 ms	0.8	4/5	2 inserts	power_index_fast	0.178257465905587	0.17
sub-23	32 ms	0.8	4/5	2 inserts	power_index_slow	-0.0741718693604598	0.07
sub-23	32 ms	0.8	4/5	6 inserts	power_index_fast	0.4479280947454	0.17
sub-23	32 ms	0.8	4/5	6 inserts	power_index_slow	-0.037988181607632	0.07
sub-25	2048 ms	0	0	2 inserts	power_index_fast	0	0.17
sub-25	2048 ms	0	0	2 inserts	power_index_slow	0	0.07
sub-25	2048 ms	0	0	6 inserts	power_index_fast	0	0.17
sub-25	2048 ms	0	0	6 inserts	power_index_slow	0	0.07
sub-25	2048 ms	0.125	1/8	2 inserts	power_index_fast	0.000880825404599084	0.17
sub-25	2048 ms	0.125	1/8	2 inserts	power_index_slow	0.010831946599827	0.07
sub-25	2048 ms	0.125	1/8	6 inserts	power_index_fast	0.00624303851795701	0.17
sub-25	2048 ms	0.125	1/8	6 inserts	power_index_slow	0.0484696278731869	0.07
sub-25	2048 ms	0.25	1/4	2 inserts	power_index_fast	-0.000937622748886968	0.17
sub-25	2048 ms	0.25	1/4	2 inserts	power_index_slow	0.0238736707587309	0.07
sub-25	2048 ms	0.25	1/4	6 inserts	power_index_fast	0.00422313915863308	0.17
sub-25	2048 ms	0.25	1/4	6 inserts	power_index_slow	0.104821562337765	0.07
sub-25	2048 ms	0.5	1/2	2 inserts	power_index_fast	-0.0125771040044145	0.17
sub-25	2048 ms	0.5	1/2	2 inserts	power_index_slow	0.0559437852228167	0.07
sub-25	2048 ms	0.5	1/2	6 inserts	power_index_fast	-0.024244344288702	0.17
sub-25	2048 ms	0.5	1/2	6 inserts	power_index_slow	0.228055127469643	0.07
sub-25	2048 ms	0.8	4/5	2 inserts	power_index_fast	-0.0394490447676115	0.17
sub-25	2048 ms	0.8	4/5	2 inserts	power_index_slow	0.102766836419397	0.07
sub-25	2048 ms	0.8	4/5	6 inserts	power_index_fast	-0.0879848637779296	0.17
sub-25	2048 ms	0.8	4/5	6 inserts	power_index_slow	0.361724730226827	0.07
sub-25	32 ms	0	0	2 inserts	power_index_fast	0	0.17
sub-25	32 ms	0	0	2 inserts	power_index_slow	0	0.07
sub-25	32 ms	0	0	6 inserts	power_index_fast	0	0.17
sub-25	32 ms	0	0	6 inserts	power_index_slow	0	0.07
sub-25	32 ms	0.125	1/8	2 inserts	power_index_fast	0.00805799233245419	0.17
sub-25	32 ms	0.125	1/8	2 inserts	power_index_slow	0.0155301527511163	0.07
sub-25	32 ms	0.125	1/8	6 inserts	power_index_fast	0.0117428006437567	0.17
sub-25	32 ms	0.125	1/8	6 inserts	power_index_slow	0.0607297612767252	0.07
sub-25	32 ms	0.25	1/4	2 inserts	power_index_fast	0.014094151410573	0.17
sub-25	32 ms	0.25	1/4	2 inserts	power_index_slow	0.0333861233910055	0.07
sub-25	32 ms	0.25	1/4	6 inserts	power_index_fast	0.0177258152258151	0.17
sub-25	32 ms	0.25	1/4	6 inserts	power_index_slow	0.127762362065462	0.07
sub-25	32 ms	0.5	1/2	2 inserts	power_index_fast	0.0193907586215587	0.17
sub-25	32 ms	0.5	1/2	2 inserts	power_index_slow	0.0755926606953229	0.07
sub-25	32 ms	0.5	1/2	6 inserts	power_index_fast	0.00860028308910981	0.17
sub-25	32 ms	0.5	1/2	6 inserts	power_index_slow	0.272469723362024	0.07
sub-25	32 ms	0.8	4/5	2 inserts	power_index_fast	0.0129195979955659	0.17
sub-25	32 ms	0.8	4/5	2 inserts	power_index_slow	0.135575158725574	0.07
sub-25	32 ms	0.8	4/5	6 inserts	power_index_fast	-0.0409453776572237	0.17
sub-25	32 ms	0.8	4/5	6 inserts	power_index_slow	0.437761106597025	0.07
sub-26	2048 ms	0	0	2 inserts	power_index_fast	0	0.17
sub-26	2048 ms	0	0	2 inserts	power_index_slow	0	0.07
sub-26	2048 ms	0	0	6 inserts	power_index_fast	0	0.17
sub-26	2048 ms	0	0	6 inserts	power_index_slow	0	0.07
sub-26	2048 ms	0.125	1/8	2 inserts	power_index_fast	0.00921506866757886	0.17
sub-26	2048 ms	0.125	1/8	2 inserts	power_index_slow	-0.00363008283698011	0.07
sub-26	2048 ms	0.125	1/8	6 inserts	power_index_fast	-0.00555793022792235	0.17
sub-26	2048 ms	0.125	1/8	6 inserts	power_index_slow	-0.00608395127151158	0.07
sub-26	2048 ms	0.25	1/4	2 inserts	power_index_fast	0.0290930384769392	0.17
sub-26	2048 ms	0.25	1/4	2 inserts	power_index_slow	-0.00884329789271015	0.07
sub-26	2048 ms	0.25	1/4	6 inserts	power_index_fast	0.00564325058448466	0.17
sub-26	2048 ms	0.25	1/4	6 inserts	power_index_slow	-0.0112498984733258	0.07
sub-26	2048 ms	0.5	1/2	2 inserts	power_index_fast	0.101038208771267	0.17
sub-26	2048 ms	0.5	1/2	2 inserts	power_index_slow	-0.0238424679346038	0.07
sub-26	2048 ms	0.5	1/2	6 inserts	power_index_fast	0.08385656735465	0.17
sub-26	2048 ms	0.5	1/2	6 inserts	power_index_slow	-0.0171969437157748	0.07
sub-26	2048 ms	0.8	4/5	2 inserts	power_index_fast	0.237226825254823	0.17
sub-26	2048 ms	0.8	4/5	2 inserts	power_index_slow	-0.0484160432365309	0.07
sub-26	2048 ms	0.8	4/5	6 inserts	power_index_fast	0.25953778283198	0.17
sub-26	2048 ms	0.8	4/5	6 inserts	power_index_slow	-0.0147625734594263	0.07
sub-26	32 ms	0	0	2 inserts	power_index_fast	0	0.17
sub-26	32 ms	0	0	2 inserts	power_index_slow	0	0.07
sub-26	32 ms	0	0	6 inserts	power_index_fast	0	0.17
sub-26	32 ms	0	0	6 inserts	power_index_slow	0	0.07
sub-26	32 ms	0.125	1/8	2 inserts	power_index_fast	0.010731626748564	0.17
sub-26	32 ms	0.125	1/8	2 inserts	power_index_slow	0.0376534139095511	0.07
sub-26	32 ms	0.125	1/8	6 inserts	power_index_fast	0.0401738706223971	0.17
sub-26	32 ms	0.125	1/8	6 inserts	power_index_slow	0.0496402504440242	0.07
sub-26	32 ms	0.25	1/4	2 inserts	power_index_fast	0.0199919258249881	0.17
sub-26	32 ms	0.25	1/4	2 inserts	power_index_slow	0.077928573784334	0.07
sub-26	32 ms	0.25	1/4	6 inserts	power_index_fast	0.0842729871494908	0.17
sub-26	32 ms	0.25	1/4	6 inserts	power_index_slow	0.102304298540488	0.07
sub-26	32 ms	0.5	1/2	2 inserts	power_index_fast	0.0332967133494893	0.17
sub-26	32 ms	0.5	1/2	2 inserts	power_index_slow	0.164677006615608	0.07
sub-26	32 ms	0.5	1/2	6 inserts	power_index_fast	0.178968423979081	0.17
sub-26	32 ms	0.5	1/2	6 inserts	power_index_slow	0.209412440621837	0.07
sub-26	32 ms	0.8	4/5	2 inserts	power_index_fast	0.0387629552347233	0.17
sub-26	32 ms	0.8	4/5	2 inserts	power_index_slow	0.274571843643135	0.07
sub-26	32 ms	0.8	4/5	6 inserts	power_index_fast	0.286024219601254	0.17
sub-26	32 ms	0.8	4/5	6 inserts	power_index_slow	0.319364551960572	0.07
sub-27	2048 ms	0	0	2 inserts	power_index_fast	0	0.17
sub-27	2048 ms	0	0	2 inserts	power_index_slow	0	0.07
sub-27	2048 ms	0	0	6 inserts	power_index_fast	0	0.17
sub-27	2048 ms	0	0	6 inserts	power_index_slow	0	0.07
sub-27	2048 ms	0.125	1/8	2 inserts	power_index_fast	0.0142723969612024	0.17
sub-27	2048 ms	0.125	1/8	2 inserts	power_index_slow	0.00417816190032679	0.07
sub-27	2048 ms	0.125	1/8	6 inserts	power_index_fast	-0.00625583023811962	0.17
sub-27	2048 ms	0.125	1/8	6 inserts	power_index_slow	-0.0252870634882925	0.07
sub-27	2048 ms	0.25	1/4	2 inserts	power_index_fast	0.0223064696470119	0.17
sub-27	2048 ms	0.25	1/4	2 inserts	power_index_slow	0.0162821693516736	0.07
sub-27	2048 ms	0.25	1/4	6 inserts	power_index_fast	-0.00853537247666695	0.17
sub-27	2048 ms	0.25	1/4	6 inserts	power_index_slow	-0.0529380334617998	0.07
sub-27	2048 ms	0.5	1/2	2 inserts	power_index_fast	0.018358259212594	0.17
sub-27	2048 ms	0.5	1/2	2 inserts	power_index_slow	0.0639143204377162	0.07
sub-27	2048 ms	0.5	1/2	6 inserts	power_index_fast	0.00161600082111431	0.17
sub-27	2048 ms	0.5	1/2	6 inserts	power_index_slow	-0.106986483273788	0.07
sub-27	2048 ms	0.8	4/5	2 inserts	power_index_fast	-0.0202848072129849	0.17
sub-27	2048 ms	0.8	4/5	2 inserts	power_index_slow	0.156326975724953	0.07
sub-27	2048 ms	0.8	4/5	6 inserts	power_index_fast	0.035102469535135	0.17
sub-27	2048 ms	0.8	4/5	6 inserts	power_index_slow	-0.149954588388622	0.07
sub-27	32 ms	0	0	2 inserts	power_index_fast	0	0.17
sub-27	32 ms	0	0	2 inserts	power_index_slow	0	0.07
sub-27	32 ms	0	0	6 inserts	power_index_fast	0	0.17
sub-27	32 ms	0	0	6 inserts	power_index_slow	0	0.07
sub-27	32 ms	0.125	1/8	2 inserts	power_index_fast	0.011837310872577	0.17
sub-27	32 ms	0.125	1/8	2 inserts	power_index_slow	0.0112498776803636	0.07
sub-27	32 ms	0.125	1/8	6 inserts	power_index_fast	0.0162460887189157	0.17
sub-27	32 ms	0.125	1/8	6 inserts	power_index_slow	0.0460554564817377	0.07
sub-27	32 ms	0.25	1/4	2 inserts	power_index_fast	0.02698109755133	0.17
sub-27	32 ms	0.25	1/4	2 inserts	power_index_slow	0.0237325964026604	0.07
sub-27	32 ms	0.25	1/4	6 inserts	power_index_fast	0.0336555089864425	0.17
sub-27	32 ms	0.25	1/4	6 inserts	power_index_slow	0.0935548926457988	0.07
sub-27	32 ms	0.5	1/2	2 inserts	power_index_fast	0.0657592449607628	0.17
sub-27	32 ms	0.5	1/2	2 inserts	power_index_slow	0.0511379430176072	0.07
sub-27	32 ms	0.5	1/2	6 inserts	power_index_fast	0.0666458205678499	0.17
sub-27	32 ms	0.5	1/2	6 inserts	power_index_slow	0.177528527776314	0.07
sub-27	32 ms	0.8	4/5	2 inserts	power_index_fast	0.121805623891397	0.17
sub-27	32 ms	0.8	4/5	2 inserts	power_index_slow	0.0848175607285935	0.07
sub-27	32 ms	0.8	4/5	6 inserts	power_index_fast	0.0912781306986424	0.17
sub-27	32 ms	0.8	4/5	6 inserts	power_index_slow	0.229401742342475	0.07
sub-28	2048 ms	0	0	2 inserts	power_index_fast	0	0.17
sub-28	2048 ms	0	0	2 inserts	power_index_slow	0	0.07
sub-28	2048 ms	0	0	6 inserts	power_index_fast	0	0.17
sub-28	2048 ms	0	0	6 inserts	power_index_slow	0	0.07
sub-28	2048 ms	0.125	1/8	2 inserts	power_index_fast	0.0091526106821111	0.17
sub-28	2048 ms	0.125	1/8	2 inserts	power_index_slow	0.0017626230377354	0.07
sub-28	2048 ms	0.125	1/8	6 inserts	power_index_fast	-0.0192723040990151	0.17
sub-28	2048 ms	0.125	1/8	6 inserts	power_index_slow	0.00815041525642695	0.07
sub-28	2048 ms	0.25	1/4	2 inserts	power_index_fast	0.0184259744024536	0.17
sub-28	2048 ms	0.25	1/4	2 inserts	power_index_slow	0.00280680532358194	0.07
sub-28	2048 ms	0.25	1/4	6 inserts	power_index_fast	-0.0278386290053449	0.17
sub-28	2048 ms	0.25	1/4	6 inserts	power_index_slow	0.0127865232361434	0.07
sub-28	2048 ms	0.5	1/2	2 inserts	power_index_fast	0.0369154424935233	0.17
sub-28	2048 ms	0.5	1/2	2 inserts	power_index_slow	0.00266137853449969	0.07
sub-28	2048 ms	0.5	1/2	6 inserts	power_index_fast	-0.00548538258278472	0.17
sub-28	2048 ms	0.5	1/2	6 inserts	power_index_slow	0.00877668029329511	0.07
sub-28	2048 ms	0.8	4/5	2 inserts	power_index_fast	0.058018162848193	0.17
sub-28	2048 ms	0.8	4/5	2 inserts	power_index_slow	-0.00137587041983253	0.07
sub-28	2048 ms	0.8	4/5	6 inserts	power_index_fast	0.0939405763252907	0.17
sub-28	2048 ms	0.8	4/5	6 inserts	power_index_slow	-0.0211870869991428	0.07
sub-28	32 ms	0	0	2 inserts	power_index_fast	0	0.17
sub-28	32 ms	0	0	2 inserts	power_index_slow	0	0.07
sub-28	32 ms	0	0	6 inserts	power_index_fast	0	0.17
sub-28	32 ms	0	0	6 inserts	power_index_slow	0	0.07
sub-28	32 ms	0.125	1/8	2 inserts	power_index_fast	-0.00874465248248039	0.17
sub-28	32 ms	0.125	1/8	2 inserts	power_index_slow	-0.00257377933712649	0.07
sub-28	32 ms	0.125	1/8	6 inserts	power_index_fast	-0.0498521625484772	0.17
sub-28	32 ms	0.125	1/8	6 inserts	power_index_slow	0.0355177796672036	0.07
sub-28	32 ms	0.25	1/4	2 inserts	power_index_fast	-0.0175435783160588	0.17
sub-28	32 ms	0.25	1/4	2 inserts	power_index_slow	-0.0062704161395392	0.07
sub-28	32 ms	0.25	1/4	6 inserts	power_index_fast	-0.101987958734189	0.17
sub-28	32 ms	0.25	1/4	6 inserts	power_index_slow	0.0782437263810477	0.07
sub-28	32 ms	0.5	1/2	2 inserts	power_index_fast	-0.0349125028925599	0.17
sub-28	32 ms	0.5	1/2	2 inserts	power_index_slow	-0.0169027855200634	0.07
sub-28	32 ms	0.5	1/2	6 inserts	power_index_fast	-0.203679434841807	0.17
sub-28	32 ms	0.5	1/2	6 inserts	power_index_slow	0.17984110428405	0.07
sub-28	32 ms	0.8	4/5	2 inserts	power_index_fast	-0.0544574531190525	0.17
sub-28	32 ms	0.8	4/5	2 inserts	power_index_slow	-0.034699172251616	0.07
sub-28	32 ms	0.8	4/5	6 inserts	power_index_fast	-0.297920843907131	0.17
sub-28	32 ms	0.8	4/5	6 inserts	power_index_slow	0.308123140331503	0.07
sub-29	2048 ms	0	0	2 inserts	power_index_fast	0	0.17
sub-29	2048 ms	0	0	2 inserts	power_index_slow	0	0.07
sub-29	2048 ms	0	0	6 inserts	power_index_fast	0	0.17
sub-29	2048 ms	0	0	6 inserts	power_index_slow	0	0.07
sub-29	2048 ms	0.125	1/8	2 inserts	power_index_fast	0.0060370955834519	0.17
sub-29	2048 ms	0.125	1/8	2 inserts	power_index_slow	-0.00145443012347571	0.07
sub-29	2048 ms	0.125	1/8	6 inserts	power_index_fast	0.0327218636269584	0.17
sub-29	2048 ms	0.125	1/8	6 inserts	power_index_slow	-0.0470753175752666	0.07
sub-29	2048 ms	0.25	1/4	2 inserts	power_index_fast	0.00850867758902221	0.17
sub-29	2048 ms	0.25	1/4	2 inserts	power_index_slow	-0.00489462470144271	0.07
sub-29	2048 ms	0.25	1/4	6 inserts	power_index_fast	0.064988131805603	0.17
sub-29	2048 ms	0.25	1/4	6 inserts	power_index_slow	-0.0930770745993334	0.07
sub-29	2048 ms	0.5	1/2	2 inserts	power_index_fast	0.00188480165590718	0.17
sub-29	2048 ms	0.5	1/2	2 inserts	power_index_slow	-0.0178673490125131	0.07
sub-29	2048 ms	0.5	1/2	6 inserts	power_index_fast	0.121194026517308	0.17
sub-29	2048 ms	0.5	1/2	6 inserts	power_index_slow	-0.171680404377141	0.07
sub-29	2048 ms	0.8	4/5	2 inserts	power_index_fast	-0.026494423814807	0.17
sub-29	2048 ms	0.8	4/5	2 inserts	power_index_slow	-0.0433834591043492	0.07
sub-29	2048 ms	0.8	4/5	6 inserts	power_index_fast	0.15865626007696	0.17
sub-29	2048 ms	0.8	4/5	6 inserts	power_index_slow	-0.220632556237628	0.07
sub-29	32 ms	0	0	2 inserts	power_index_fast	0	0.17
sub-29	32 ms	0	0	2 inserts	power_index_slow	0	0.07
sub-29	32 ms	0	0	6 inserts	power_index_fast	0	0.17
sub-29	32 ms	0	0	6 inserts	power_index_slow	0	0.07
sub-29	32 ms	0.125	1/8	2 inserts	power_index_fast	0.0211905719685671	0.17
sub-29	32 ms	0.125	1/8	2 inserts	power_index_slow	0.00653775909308671	0.07
sub-29	32 ms	0.125	1/8	6 inserts	power_index_fast	0.0514090829394146	0.17
sub-29	32 ms	0.125	1/8	6 inserts	power_index_slow	-0.0200431687836877	0.07
sub-29	32 ms	0.25	1/4	2 inserts	power_index_fast	0.0408464342961832	0.17
sub-29	32 ms	0.25	1/4	2 inserts	power_index_slow	0.0224462358527415	0.07
sub-29	32 ms	0.25	1/4	6 inserts	power_index_fast	0.100564837327562	0.17
sub-29	32 ms	0.25	1/4	6 inserts	power_index_slow	-0.0166652550381667	0.07
sub-29	32 ms	0.5	1/2	2 inserts	power_index_fast	0.0735224417568859	0.17
sub-29	32 ms	0.5	1/2	2 inserts	power_index_slow	0.0831333968924645	0.07
sub-29	32 ms	0.5	1/2	6 inserts	power_index_fast	0.176634361676829	0.17
sub-29	32 ms	0.5	1/2	6 inserts	power_index_slow	0.0745592028621395	0.07
sub-29	32 ms	0.8	4/5	2 inserts	power_index_fast	0.097340046384709	0.17
sub-29	32 ms	0.8	4/5	2 inserts	power_index_slow	0.202478266443202	0.07
sub-29	32 ms	0.8	4/5	6 inserts	power_index_fast	0.20156863673336	0.17
sub-29	32 ms	0.8	4/5	6 inserts	power_index_slow	0.313671339325566	0.07
sub-30	2048 ms	0	0	2 inserts	power_index_fast	0	0.17
sub-30	2048 ms	0	0	2 inserts	power_index_slow	0	0.07
sub-30	2048 ms	0	0	6 inserts	power_index_fast	0	0.17
sub-30	2048 ms	0	0	6 inserts	power_index_slow	0	0.07
sub-30	2048 ms	0.125	1/8	2 inserts	power_index_fast	0.0180276946159091	0.17
sub-30	2048 ms	0.125	1/8	2 inserts	power_index_slow	0.01998850272702	0.07
sub-30	2048 ms	0.125	1/8	6 inserts	power_index_fast	0.00253020111339921	0.17
sub-30	2048 ms	0.125	1/8	6 inserts	power_index_slow	-0.00292450369219593	0.07
sub-30	2048 ms	0.25	1/4	2 inserts	power_index_fast	0.0340293825911078	0.17
sub-30	2048 ms	0.25	1/4	2 inserts	power_index_slow	0.0416722247266517	0.07
sub-30	2048 ms	0.25	1/4	6 inserts	power_index_fast	0.0117672826387885	0.17
sub-30	2048 ms	0.25	1/4	6 inserts	power_index_slow	-0.00480536526413933	0.07
sub-30	2048 ms	0.5	1/2	2 inserts	power_index_fast	0.0591078746427052	0.17
sub-30	2048 ms	0.5	1/2	2 inserts	power_index_slow	0.0892164821837846	0.07
sub-30	2048 ms	0.5	1/2	6 inserts	power_index_fast	0.0509209432257458	0.17
sub-30	2048 ms	0.5	1/2	6 inserts	power_index_slow	-0.00495003513832384	0.07
sub-30	2048 ms	0.8	4/5	2 inserts	power_index_fast	0.0757982449493734	0.17
sub-30	2048 ms	0.8	4/5	2 inserts	power_index_slow	0.150983966834171	0.07
sub-30	2048 ms	0.8	4/5	6 inserts	power_index_fast	0.129563458418804	0.17
sub-30	2048 ms	0.8	4/5	6 inserts	power_index_slow	0.00138661104271561	0.07
sub-30	32 ms	0	0	2 inserts	power_index_fast	0	0.17
sub-30	32 ms	0	0	2 inserts	power_index_slow	0	0.07
sub-30	32 ms	0	0	6 inserts	power_index_fast	0	0.17
sub-30	32 ms	0	0	6 inserts	power_index_slow	0	0.07
sub-30	32 ms	0.125	1/8	2 inserts	power_index_fast	0.0172343338667847	0.17
sub-30	32 ms	0.125	1/8	2 inserts	power_index_slow	-0.0133244627917289	0.07
sub-30	32 ms	0.125	1/8	6 inserts	power_index_fast	0.00990908654674796	0.17
sub-30	32 ms	0.125	1/8	6 inserts	power_index_slow	-0.0402255186872818	0.07
sub-30	32 ms	0.25	1/4	2 inserts	power_index_fast	0.0347557432561721	0.17
sub-30	32 ms	0.25	1/4	2 inserts	power_index_slow	-0.0286271896462306	0.07
sub-30	32 ms	0.25	1/4	6 inserts	power_index_fast	0.0207086072904749	0.17
sub-30	32 ms	0.25	1/4	6 inserts	power_index_slow	-0.081670725767139	0.07
sub-30	32 ms	0.5	1/2	2 inserts	power_index_fast	0.069962093622743	0.17
sub-30	32 ms	0.5	1/2	2 inserts	power_index_slow	-0.064766487931608	0.07
sub-30	32 ms	0.5	1/2	6 inserts	power_index_fast	0.0438401998137196	0.17
sub-30	32 ms	0.5	1/2	6 inserts	power_index_slow	-0.163028747932924	0.07
sub-30	32 ms	0.8	4/5	2 inserts	power_index_fast	0.110760380384416	0.17
sub-30	32 ms	0.8	4/5	2 inserts	power_index_slow	-0.116300189937507	0.07
sub-30	32 ms	0.8	4/5	6 inserts	power_index_fast	0.0707673759855903	0.17
sub-30	32 ms	0.8	4/5	6 inserts	power_index_slow	-0.244783201540818	0.07
sub-32	2048 ms	0	0	2 inserts	power_index_fast	0	0.17
sub-32	2048 ms	0	0	2 inserts	power_index_slow	0	0.07
sub-32	2048 ms	0	0	6 inserts	power_index_fast	0	0.17
sub-32	2048 ms	0	0	6 inserts	power_index_slow	0	0.07
sub-32	2048 ms	0.125	1/8	2 inserts	power_index_fast	0.00282043898214246	0.17
sub-32	2048 ms	0.125	1/8	2 inserts	power_index_slow	-0.0340554170696998	0.07
sub-32	2048 ms	0.125	1/8	6 inserts	power_index_fast	-0.0616805483249823	0.17
sub-32	2048 ms	0.125	1/8	6 inserts	power_index_slow	-0.00884996777318847	0.07
sub-32	2048 ms	0.25	1/4	2 inserts	power_index_fast	0.00983416543135346	0.17
sub-32	2048 ms	0.25	1/4	2 inserts	power_index_slow	-0.0625858382998411	0.07
sub-32	2048 ms	0.25	1/4	6 inserts	power_index_fast	-0.113335545350548	0.17
sub-32	2048 ms	0.25	1/4	6 inserts	power_index_slow	-0.0130236388863801	0.07
sub-32	2048 ms	0.5	1/2	2 inserts	power_index_fast	0.0367319696062823	0.17
sub-32	2048 ms	0.5	1/2	2 inserts	power_index_slow	-0.0992822369160784	0.07
sub-32	2048 ms	0.5	1/2	6 inserts	power_index_fast	-0.164145579484549	0.17
sub-32	2048 ms	0.5	1/2	6 inserts	power_index_slow	-0.00257675706692139	0.07
sub-32	2048 ms	0.8	4/5	2 inserts	power_index_fast	0.0894897848972287	0.17
sub-32	2048 ms	0.8	4/5	2 inserts	power_index_slow	-0.102534747918301	0.07
sub-32	2048 ms	0.8	4/5	6 inserts	power_index_fast	-0.104747240898529	0.17
sub-32	2048 ms	0.8	4/5	6 inserts	power_index_slow	0.0436110868327908	0.07
sub-32	32 ms	0	0	2 inserts	power_index_fast	0	0.17
sub-32	32 ms	0	0	2 inserts	power_index_slow	0	0.07
sub-32	32 ms	0	0	6 inserts	power_index_fast	0	0.17
sub-32	32 ms	0	0	6 inserts	power_index_slow	0	0.07
sub-32	32 ms	0.125	1/8	2 inserts	power_index_fast	-0.0295210801057617	0.17
sub-32	32 ms	0.125	1/8	2 inserts	power_index_slow	-0.0163120832386597	0.07
sub-32	32 ms	0.125	1/8	6 inserts	power_index_fast	-0.0384460918050785	0.17
sub-32	32 ms	0.125	1/8	6 inserts	power_index_slow	-0.00805153984367051	0.07
sub-32	32 ms	0.25	1/4	2 inserts	power_index_fast	-0.0529410478405531	0.17
sub-32	32 ms	0.25	1/4	2 inserts	power_index_slow	-0.0344877587705889	0.07
sub-32	32 ms	0.25	1/4	6 inserts	power_index_fast	-0.0617631024204788	0.17
sub-32	32 ms	0.25	1/4	6 inserts	power_index_slow	-0.0194018459184724	0.07
sub-32	32 ms	0.5	1/2	2 inserts	power_index_fast	-0.0774071709885786	0.17
sub-32	32 ms	0.5	1/2	2 inserts	power_index_slow	-0.0753414581379178	0.07
sub-32	32 ms	0.5	1/2	6 inserts	power_index_fast	-0.0528486672403167	0.17
sub-32	32 ms	0.5	1/2	6 inserts	power_index_slow	-0.0509112029343532	0.07
sub-32	32 ms	0.8	4/5	2 inserts	power_index_fast	-0.0619045381070695	0.17
sub-32	32 ms	0.8	4/5	2 inserts	power_index_slow	-0.128367908223738	0.07
sub-32	32 ms	0.8	4/5	6 inserts	power_index_fast	0.0544397123546453	0.17
sub-32	32 ms	0.8	4/5	6 inserts	power_index_slow	-0.0972362796624419	0.07
sub-33	2048 ms	0	0	2 inserts	power_index_fast	0	0.17
sub-33	2048 ms	0	0	2 inserts	power_index_slow	0	0.07
sub-33	2048 ms	0	0	6 inserts	power_index_fast	0	0.17
sub-33	2048 ms	0	0	6 inserts	power_index_slow	0	0.07
sub-33	2048 ms	0.125	1/8	2 inserts	power_index_fast	-0.0060554342509341	0.17
sub-33	2048 ms	0.125	1/8	2 inserts	power_index_slow	0.0157271003239671	0.07
sub-33	2048 ms	0.125	1/8	6 inserts	power_index_fast	-0.0506255070447935	0.17
sub-33	2048 ms	0.125	1/8	6 inserts	power_index_slow	0.0335315153479588	0.07
sub-33	2048 ms	0.25	1/4	2 inserts	power_index_fast	-0.00645043693611146	0.17
sub-33	2048 ms	0.25	1/4	2 inserts	power_index_slow	0.0289510305516777	0.07
sub-33	2048 ms	0.25	1/4	6 inserts	power_index_fast	-0.0984055158938939	0.17
sub-33	2048 ms	0.25	1/4	6 inserts	power_index_slow	0.0662960807955116	0.07
sub-33	2048 ms	0.5	1/2	2 inserts	power_index_fast	0.00999143017908853	0.17
sub-33	2048 ms	0.5	1/2	2 inserts	power_index_slow	0.0469249566869536	0.07
sub-33	2048 ms	0.5	1/2	6 inserts	power_index_fast	-0.17468604125338	0.17
sub-33	2048 ms	0.5	1/2	6 inserts	power_index_slow	0.12248381239262	0.07
sub-33	2048 ms	0.8	4/5	2 inserts	power_index_fast	0.057870140864426	0.17
sub-33	2048 ms	0.8	4/5	2 inserts	power_index_slow	0.0526926999703186	0.07
sub-33	2048 ms	0.8	4/5	6 inserts	power_index_fast	-0.215889427049067	0.17
sub-33	2048 ms	0.8	4/5	6 inserts	power_index_slow	0.161105864538713	0.07
sub-33	32 ms	0	0	2 inserts	power_index_fast	0	0.17
sub-33	32 ms	0	0	2 inserts	power_index_slow	0	0.07
sub-33	32 ms	0	0	6 inserts	power_index_fast	0	0.17
sub-33	32 ms	0	0	6 inserts	power_index_slow	0	0.07
sub-33	32 ms	0.125	1/8	2 inserts	power_index_fast	-0.00882282892510279	0.17
sub-33	32 ms	0.125	1/8	2 inserts	power_index_slow	0.00389265676838386	0.07
sub-33	32 ms	0.125	1/8	6 inserts	power_index_fast	-0.0143375900697887	0.17
sub-33	32 ms	0.125	1/8	6 inserts	power_index_slow	0.00332240490873224	0.07
sub-33	32 ms	0.25	1/4	2 inserts	power_index_fast	-0.0188930871706694	0.17
sub-33	32 ms	0.25	1/4	2 inserts	power_index_slow	0.00774855075859839	0.07
sub-33	32 ms	0.25	1/4	6 inserts	power_index_fast	-0.028950524281259	0.17
sub-33	32 ms	0.25	1/4	6 inserts	power_index_slow	0.00301149550113889	0.07
sub-33	32 ms	0.5	1/2	2 inserts	power_index_fast	-0.0424200072730007	0.17
sub-33	32 ms	0.5	1/2	2 inserts	power_index_slow	0.0151923545786481	0.07
sub-33	32 ms	0.5	1/2	6 inserts	power_index_fast	-0.056013589576731	0.17
sub-33	32 ms	0.5	1/2	6 inserts	power_index_slow	-0.010139121295302	0.07
sub-33	32 ms	0.8	4/5	2 inserts	power_index_fast	-0.0754282932399576	0.17
sub-33	32 ms	0.8	4/5	2 inserts	power_index_slow	0.023306976864239	0.07
sub-33	32 ms	0.8	4/5	6 inserts	power_index_fast	-0.0779376349092917	0.17
sub-33	32 ms	0.8	4/5	6 inserts	power_index_slow	-0.0457642445663427	0.07
sub-34	2048 ms	0	0	2 inserts	power_index_fast	0	0.17
sub-34	2048 ms	0	0	2 inserts	power_index_slow	0	0.07
sub-34	2048 ms	0	0	6 inserts	power_index_fast	0	0.17
sub-34	2048 ms	0	0	6 inserts	power_index_slow	0	0.07
sub-34	2048 ms	0.125	1/8	2 inserts	power_index_fast	-0.0378304816569606	0.17
sub-34	2048 ms	0.125	1/8	2 inserts	power_index_slow	0.00858867173280793	0.07
sub-34	2048 ms	0.125	1/8	6 inserts	power_index_fast	-0.091078685658747	0.17
sub-34	2048 ms	0.125	1/8	6 inserts	power_index_slow	0.0417969890301892	0.07
sub-34	2048 ms	0.25	1/4	2 inserts	power_index_fast	-0.0750799954504347	0.17
sub-34	2048 ms	0.25	1/4	2 inserts	power_index_slow	0.0222784273555432	0.07
sub-34	2048 ms	0.25	1/4	6 inserts	power_index_fast	-0.185617330876668	0.17
sub-34	2048 ms	0.25	1/4	6 inserts	power_index_slow	0.0935378995430091	0.07
sub-34	2048 ms	0.5	1/2	2 inserts	power_index_fast	-0.146282987915901	0.17
sub-34	2048 ms	0.5	1/2	2 inserts	power_index_slow	0.0645850793904315	0.07
sub-34	2048 ms	0.5	1/2	6 inserts	power_index_fast	-0.365406542001424	0.17
sub-34	2048 ms	0.5	1/2	6 inserts	power_index_slow	0.220179356891603	0.07
sub-34	2048 ms	0.8	4/5	2 inserts	power_index_fast	-0.222597002142582	0.17
sub-34	2048 ms	0.8	4/5	2 inserts	power_index_slow	0.139210359262328	0.07
sub-34	2048 ms	0.8	4/5	6 inserts	power_index_fast	-0.517543248631797	0.17
sub-34	2048 ms	0.8	4/5	6 inserts	power_index_slow	0.38239198670005	0.07
sub-34	32 ms	0	0	2 inserts	power_index_fast	0	0.17
sub-34	32 ms	0	0	2 inserts	power_index_slow	0	0.07
sub-34	32 ms	0	0	6 inserts	power_index_fast	0	0.17
sub-34	32 ms	0	0	6 inserts	power_index_slow	0	0.07
sub-34	32 ms	0.125	1/8	2 inserts	power_index_fast	-0.0207034546296486	0.17
sub-34	32 ms	0.125	1/8	2 inserts	power_index_slow	-0.0187508191414615	0.07
sub-34	32 ms	0.125	1/8	6 inserts	power_index_fast	-0.135647534871557	0.17
sub-34	32 ms	0.125	1/8	6 inserts	power_index_slow	-0.0461649345036542	0.07
sub-34	32 ms	0.25	1/4	2 inserts	power_index_fast	-0.0327584176941551	0.17
sub-34	32 ms	0.25	1/4	2 inserts	power_index_slow	-0.0317674576028083	0.07
sub-34	32 ms	0.25	1/4	6 inserts	power_index_fast	-0.254281307105832	0.17
sub-34	32 ms	0.25	1/4	6 inserts	power_index_slow	-0.0944770330584074	0.07
sub-34	32 ms	0.5	1/2	2 inserts	power_index_fast	-0.0305219076266739	0.17
sub-34	32 ms	0.5	1/2	2 inserts	power_index_slow	-0.0400929106695138	0.07
sub-34	32 ms	0.5	1/2	6 inserts	power_index_fast	-0.389589703678176	0.17
sub-34	32 ms	0.5	1/2	6 inserts	power_index_slow	-0.183654542725234	0.07
sub-34	32 ms	0.8	4/5	2 inserts	power_index_fast	0.0163702299847903	0.17
sub-34	32 ms	0.8	4/5	2 inserts	power_index_slow	-0.019832472397738	0.07
sub-34	32 ms	0.8	4/5	6 inserts	power_index_fast	-0.307594027817879	0.17
sub-34	32 ms	0.8	4/5	6 inserts	power_index_slow	-0.244145124552979	0.07
sub-35	2048 ms	0	0	2 inserts	power_index_fast	0	0.17
sub-35	2048 ms	0	0	2 inserts	power_index_slow	0	0.07
sub-35	2048 ms	0	0	6 inserts	power_index_fast	0	0.17
sub-35	2048 ms	0	0	6 inserts	power_index_slow	0	0.07
sub-35	2048 ms	0.125	1/8	2 inserts	power_index_fast	-0.0142266761414889	0.17
sub-35	2048 ms	0.125	1/8	2 inserts	power_index_slow	-0.0087743752323697	0.07
sub-35	2048 ms	0.125	1/8	6 inserts	power_index_fast	-0.004506013411112	0.17
sub-35	2048 ms	0.125	1/8	6 inserts	power_index_slow	-0.0263909216961636	0.07
sub-35	2048 ms	0.25	1/4	2 inserts	power_index_fast	-0.0282370782340898	0.17
sub-35	2048 ms	0.25	1/4	2 inserts	power_index_slow	-0.0165908192060127	0.07
sub-35	2048 ms	0.25	1/4	6 inserts	power_index_fast	-0.0220579813719982	0.17
sub-35	2048 ms	0.25	1/4	6 inserts	power_index_slow	-0.0393771443809512	0.07
sub-35	2048 ms	0.5	1/2	2 inserts	power_index_fast	-0.0549122820613961	0.17
sub-35	2048 ms	0.5	1/2	2 inserts	power_index_slow	-0.028837623405467	0.07
sub-35	2048 ms	0.5	1/2	6 inserts	power_index_fast	-0.102065949511679	0.17
sub-35	2048 ms	0.5	1/2	6 inserts	power_index_slow	-0.00716179692793698	0.07
sub-35	2048 ms	0.8	4/5	2 inserts	power_index_fast	-0.0829804736058822	0.17
sub-35	2048 ms	0.8	4/5	2 inserts	power_index_slow	-0.0367051950718719	0.07
sub-35	2048 ms	0.8	4/5	6 inserts	power_index_fast	-0.252384832940657	0.17
sub-35	2048 ms	0.8	4/5	6 inserts	power_index_slow	0.133107797861863	0.07
sub-35	32 ms	0	0	2 inserts	power_index_fast	0	0.17
sub-35	32 ms	0	0	2 inserts	power_index_slow	0	0.07
sub-35	32 ms	0	0	6 inserts	power_index_fast	0	0.17
sub-35	32 ms	0	0	6 inserts	power_index_slow	0	0.07
sub-35	32 ms	0.125	1/8	2 inserts	power_index_fast	0.00488317721385668	0.17
sub-35	32 ms	0.125	1/8	2 inserts	power_index_slow	-0.00110039641143515	0.07
sub-35	32 ms	0.125	1/8	6 inserts	power_index_fast	-0.0292653763781963	0.17
sub-35	32 ms	0.125	1/8	6 inserts	power_index_slow	-0.00184263235515238	0.07
sub-35	32 ms	0.25	1/4	2 inserts	power_index_fast	0.00946803780212923	0.17
sub-35	32 ms	0.25	1/4	2 inserts	power_index_slow	-0.00224166941132831	0.07
sub-35	32 ms	0.25	1/4	6 inserts	power_index_fast	-0.0586016121614542	0.17
sub-35	32 ms	0.25	1/4	6 inserts	power_index_slow	-0.0086597216825697	0.07
sub-35	32 ms	0.5	1/2	2 inserts	power_index_fast	0.017532365528412	0.17
sub-35	32 ms	0.5	1/2	2 inserts	power_index_slow	-0.00460474415147123	0.07
sub-35	32 ms	0.5	1/2	6 inserts	power_index_fast	-0.111242948903277	0.17
sub-35	32 ms	0.5	1/2	6 inserts	power_index_slow	-0.0392673079733509	0.07
sub-35	32 ms	0.8	4/5	2 inserts	power_index_fast	0.0248645880438757	0.17
sub-35	32 ms	0.8	4/5	2 inserts	power_index_slow	-0.00747183250707701	0.07
sub-35	32 ms	0.8	4/5	6 inserts	power_index_fast	-0.148690989864823	0.17
sub-35	32 ms	0.8	4/5	6 inserts	power_index_slow	-0.102645452439007	0.07
sub-36	2048 ms	0	0	2 inserts	power_index_fast	0	0.17
sub-36	2048 ms	0	0	2 inserts	power_index_slow	0	0.07
sub-36	2048 ms	0	0	6 inserts	power_index_fast	0	0.17
sub-36	2048 ms	0	0	6 inserts	power_index_slow	0	0.07
sub-36	2048 ms	0.125	1/8	2 inserts	power_index_fast	0.0141695966696526	0.17
sub-36	2048 ms	0.125	1/8	2 inserts	power_index_slow	-0.00543062176545985	0.07
sub-36	2048 ms	0.125	1/8	6 inserts	power_index_fast	-0.0460153081615344	0.17
sub-36	2048 ms	0.125	1/8	6 inserts	power_index_slow	0.0133543750093685	0.07
sub-36	2048 ms	0.25	1/4	2 inserts	power_index_fast	0.029578712072444	0.17
sub-36	2048 ms	0.25	1/4	2 inserts	power_index_slow	-0.0085154121357315	0.07
sub-36	2048 ms	0.25	1/4	6 inserts	power_index_fast	-0.0858597074326037	0.17
sub-36	2048 ms	0.25	1/4	6 inserts	power_index_slow	0.0317662117446603	0.07
sub-36	2048 ms	0.5	1/2	2 inserts	power_index_fast	0.0638991128266749	0.17
sub-36	2048 ms	0.5	1/2	2 inserts	power_index_slow	-0.00766445202242415	0.07
sub-36	2048 ms	0.5	1/2	6 inserts	power_index_fast	-0.140611391618127	0.17
sub-36	2048 ms	0.5	1/2	6 inserts	power_index_slow	0.0835262214738681	0.07
sub-36	2048 ms	0.8	4/5	2 inserts	power_index_fast	0.110636803825559	0.17
sub-36	2048 ms	0.8	4/5	2 inserts	power_index_slow	0.00545943067813019	0.07
sub-36	2048 ms	0.8	4/5	6 inserts	power_index_fast	-0.152208536862773	0.17
sub-36	2048 ms	0.8	4/5	6 inserts	power_index_slow	0.167222059295768	0.07
sub-36	32 ms	0	0	2 inserts	power_index_fast	0	0.17
sub-36	32 ms	0	0	2 inserts	power_index_slow	0	0.07
sub-36	32 ms	0	0	6 inserts	power_index_fast	0	0.17
sub-36	32 ms	0	0	6 inserts	power_index_slow	0	0.07
sub-36	32 ms	0.125	1/8	2 inserts	power_index_fast	-0.0298958839794956	0.17
sub-36	32 ms	0.125	1/8	2 inserts	power_index_slow	0.00315376026627835	0.07
sub-36	32 ms	0.125	1/8	6 inserts	power_index_fast	-0.0577044950726604	0.17
sub-36	32 ms	0.125	1/8	6 inserts	power_index_slow	-0.0164786698183489	0.07
sub-36	32 ms	0.25	1/4	2 inserts	power_index_fast	-0.0569551536508424	0.17
sub-36	32 ms	0.25	1/4	2 inserts	power_index_slow	0.00512556689087488	0.07
sub-36	32 ms	0.25	1/4	6 inserts	power_index_fast	-0.109404405739427	0.17
sub-36	32 ms	0.25	1/4	6 inserts	power_index_slow	-0.0364567915392996	0.07
sub-36	32 ms	0.5	1/2	2 inserts	power_index_fast	-0.10186811408799	0.17
sub-36	32 ms	0.5	1/2	2 inserts	power_index_slow	0.00542182873236027	0.07
sub-36	32 ms	0.5	1/2	6 inserts	power_index_fast	-0.188470174409012	0.17
sub-36	32 ms	0.5	1/2	6 inserts	power_index_slow	-0.0855946530655151	0.07
sub-36	32 ms	0.8	4/5	2 inserts	power_index_fast	-0.138355640042144	0.17
sub-36	32 ms	0.8	4/5	2 inserts	power_index_slow	-0.000699970277657258	0.07
sub-36	32 ms	0.8	4/5	6 inserts	power_index_fast	-0.2309315691141	0.17
sub-36	32 ms	0.8	4/5	6 inserts	power_index_slow	-0.155206282020375	0.07
sub-38	2048 ms	0	0	2 inserts	power_index_fast	0	0.17
sub-38	2048 ms	0	0	2 inserts	power_index_slow	0	0.07
sub-38	2048 ms	0	0	6 inserts	power_index_fast	0	0.17
sub-38	2048 ms	0	0	6 inserts	power_index_slow	0	0.07
sub-38	2048 ms	0.125	1/8	2 inserts	power_index_fast	-0.0273282631091598	0.17
sub-38	2048 ms	0.125	1/8	2 inserts	power_index_slow	0.00299541104671773	0.07
sub-38	2048 ms	0.125	1/8	6 inserts	power_index_fast	0.00965763662301899	0.17
sub-38	2048 ms	0.125	1/8	6 inserts	power_index_slow	0.0170977946516349	0.07
sub-38	2048 ms	0.25	1/4	2 inserts	power_index_fast	-0.0640309360461063	0.17
sub-38	2048 ms	0.25	1/4	2 inserts	power_index_slow	0.0169670546172328	0.07
sub-38	2048 ms	0.25	1/4	6 inserts	power_index_fast	0.0127757474859409	0.17
sub-38	2048 ms	0.25	1/4	6 inserts	power_index_slow	0.0358885536957234	0.07
sub-38	2048 ms	0.5	1/2	2 inserts	power_index_fast	-0.160488694467472	0.17
sub-38	2048 ms	0.5	1/2	2 inserts	power_index_slow	0.0766474355802895	0.07
sub-38	2048 ms	0.5	1/2	6 inserts	power_index_fast	-0.0126381324548025	0.17
sub-38	2048 ms	0.5	1/2	6 inserts	power_index_slow	0.0702839448682791	0.07
sub-38	2048 ms	0.8	4/5	2 inserts	power_index_fast	-0.29652162124654	0.17
sub-38	2048 ms	0.8	4/5	2 inserts	power_index_slow	0.1892915628468	0.07
sub-38	2048 ms	0.8	4/5	6 inserts	power_index_fast	-0.0959147384797631	0.17
sub-38	2048 ms	0.8	4/5	6 inserts	power_index_slow	0.0821745691470835	0.07
sub-38	32 ms	0	0	2 inserts	power_index_fast	0	0.17
sub-38	32 ms	0	0	2 inserts	power_index_slow	0	0.07
sub-38	32 ms	0	0	6 inserts	power_index_fast	0	0.17
sub-38	32 ms	0	0	6 inserts	power_index_slow	0	0.07
sub-38	32 ms	0.125	1/8	2 inserts	power_index_fast	0.0506455785464694	0.17
sub-38	32 ms	0.125	1/8	2 inserts	power_index_slow	-0.0149171888974135	0.07
sub-38	32 ms	0.125	1/8	6 inserts	power_index_fast	0.0525777085670643	0.17
sub-38	32 ms	0.125	1/8	6 inserts	power_index_slow	-0.0119163932917504	0.07
sub-38	32 ms	0.25	1/4	2 inserts	power_index_fast	0.102668138871393	0.17
sub-38	32 ms	0.25	1/4	2 inserts	power_index_slow	-0.0282908407483348	0.07
sub-38	32 ms	0.25	1/4	6 inserts	power_index_fast	0.117502546675913	0.17
sub-38	32 ms	0.25	1/4	6 inserts	power_index_slow	-0.0219976461011261	0.07
sub-38	32 ms	0.5	1/2	2 inserts	power_index_fast	0.205352721904299	0.17
sub-38	32 ms	0.5	1/2	2 inserts	power_index_slow	-0.0486559796536739	0.07
sub-38	32 ms	0.5	1/2	6 inserts	power_index_fast	0.271742645592106	0.17
sub-38	32 ms	0.5	1/2	6 inserts	power_index_slow	-0.0318375179923316	0.07
sub-38	32 ms	0.8	4/5	2 inserts	power_index_fast	0.313185175825831	0.17
sub-38	32 ms	0.8	4/5	2 inserts	power_index_slow	-0.059323745926852	0.07
sub-38	32 ms	0.8	4/5	6 inserts	power_index_fast	0.444688765737282	0.17
sub-38	32 ms	0.8	4/5	6 inserts	power_index_slow	-0.0203460739635094	0.07
sub-39	2048 ms	0	0	2 inserts	power_index_fast	0	0.17
sub-39	2048 ms	0	0	2 inserts	power_index_slow	0	0.07
sub-39	2048 ms	0	0	6 inserts	power_index_fast	0	0.17
sub-39	2048 ms	0	0	6 inserts	power_index_slow	0	0.07
sub-39	2048 ms	0.125	1/8	2 inserts	power_index_fast	0.00921280874090075	0.17
sub-39	2048 ms	0.125	1/8	2 inserts	power_index_slow	0.0105336644765747	0.07
sub-39	2048 ms	0.125	1/8	6 inserts	power_index_fast	0.066477189161547	0.17
sub-39	2048 ms	0.125	1/8	6 inserts	power_index_slow	-0.0177764344595416	0.07
sub-39	2048 ms	0.25	1/4	2 inserts	power_index_fast	0.0183997307142869	0.17
sub-39	2048 ms	0.25	1/4	2 inserts	power_index_slow	0.0205244996630264	0.07
sub-39	2048 ms	0.25	1/4	6 inserts	power_index_fast	0.151664626119654	0.17
sub-39	2048 ms	0.25	1/4	6 inserts	power_index_slow	-0.0334239613316727	0.07
sub-39	2048 ms	0.5	1/2	2 inserts	power_index_fast	0.0363628727310692	0.17
sub-39	2048 ms	0.5	1/2	2 inserts	power_index_slow	0.0385083212967644	0.07
sub-39	2048 ms	0.5	1/2	6 inserts	power_index_fast	0.357626603129609	0.17
sub-39	2048 ms	0.5	1/2	6 inserts	power_index_slow	-0.0534991530869763	0.07
sub-39	2048 ms	0.8	4/5	2 inserts	power_index_fast	0.0564536468110067	0.17
sub-39	2048 ms	0.8	4/5	2 inserts	power_index_slow	0.0558883219734217	0.07
sub-39	2048 ms	0.8	4/5	6 inserts	power_index_fast	0.599671961268777	0.17
sub-39	2048 ms	0.8	4/5	6 inserts	power_index_slow	-0.0541979079579787	0.07
sub-39	32 ms	0	0	2 inserts	power_index_fast	0	0.17
sub-39	32 ms	0	0	2 inserts	power_index_slow	0	0.07
sub-39	32 ms	0	0	6 inserts	power_index_fast	0	0.17
sub-39	32 ms	0	0	6 inserts	power_index_slow	0	0.07
sub-39	32 ms	0.125	1/8	2 inserts	power_index_fast	0.0190725759688353	0.17
sub-39	32 ms	0.125	1/8	2 inserts	power_index_slow	0.0161626830565722	0.07
sub-39	32 ms	0.125	1/8	6 inserts	power_index_fast	0.0724646082420274	0.17
sub-39	32 ms	0.125	1/8	6 inserts	power_index_slow	0.00204365909837884	0.07
sub-39	32 ms	0.25	1/4	2 inserts	power_index_fast	0.036515716766604	0.17
sub-39	32 ms	0.25	1/4	2 inserts	power_index_slow	0.0295750098325243	0.07
sub-39	32 ms	0.25	1/4	6 inserts	power_index_fast	0.174686584769266	0.17
sub-39	32 ms	0.25	1/4	6 inserts	power_index_slow	-0.00500718055314366	0.07
sub-39	32 ms	0.5	1/2	2 inserts	power_index_fast	0.064670843275053	0.17
sub-39	32 ms	0.5	1/2	2 inserts	power_index_slow	0.0463654283327078	0.07
sub-39	32 ms	0.5	1/2	6 inserts	power_index_fast	0.455908052974886	0.17
sub-39	32 ms	0.5	1/2	6 inserts	power_index_slow	-0.0484684884274773	0.07
sub-39	32 ms	0.8	4/5	2 inserts	power_index_fast	0.0833008303726372	0.17
sub-39	32 ms	0.8	4/5	2 inserts	power_index_slow	0.046387464178332	0.07
sub-39	32 ms	0.8	4/5	6 inserts	power_index_fast	0.85276210355491	0.17
sub-39	32 ms	0.8	4/5	6 inserts	power_index_slow	-0.140627859024515	0.07
