# Supplementary material for: Dynamics of fMRI patterns reflect sub-second activation sequences and reveal replay in human visual cortex
Source: Nat Commun. 2021 Mar 19;12:1795. doi: 10.1038/s41467-021-21970-2 (PMC7979874; doi:10.1038/s41467-021-21970-2)
Supplement: Supplementary file 4 — Source Data [file 41467_2021_21970_MOESM4_ESM.zip › sourcedata/source_data_figure_5h.csv]

speed	snr	snr_char	insert	freq_bins_smooth	mean_power_smooth_rel	sem_upper	sem_lower
2048 ms	0	0	2 inserts	0.0280172413793103	0	0	0
2048 ms	0	0	2 inserts	0.0301724137931034	0	0	0
2048 ms	0	0	2 inserts	0.0323275862068966	0	0	0
2048 ms	0	0	2 inserts	0.0344827586206897	0	0	0
2048 ms	0	0	2 inserts	0.0366379310344828	0	0	0
2048 ms	0	0	2 inserts	0.0387931034482759	0	0	0
2048 ms	0	0	2 inserts	0.040948275862069	0	0	0
2048 ms	0	0	2 inserts	0.0431034482758621	0	0	0
2048 ms	0	0	2 inserts	0.0452586206896552	0	0	0
2048 ms	0	0	2 inserts	0.0474137931034483	0	0	0
2048 ms	0	0	2 inserts	0.0495689655172414	0	0	0
2048 ms	0	0	2 inserts	0.0517241379310345	0	0	0
2048 ms	0	0	2 inserts	0.0538793103448276	0	0	0
2048 ms	0	0	2 inserts	0.0560344827586207	0	0	0
2048 ms	0	0	2 inserts	0.0581896551724138	0	0	0
2048 ms	0	0	2 inserts	0.0603448275862069	0	0	0
2048 ms	0	0	2 inserts	0.0625	0	0	0
2048 ms	0	0	2 inserts	0.0646551724137931	0	0	0
2048 ms	0	0	2 inserts	0.0668103448275862	0	0	0
2048 ms	0	0	2 inserts	0.0689655172413793	0	0	0
2048 ms	0	0	2 inserts	0.0711206896551724	0	0	0
2048 ms	0	0	2 inserts	0.0732758620689655	0	0	0
2048 ms	0	0	2 inserts	0.0754310344827586	0	0	0
2048 ms	0	0	2 inserts	0.0775862068965517	0	0	0
2048 ms	0	0	2 inserts	0.0797413793103448	0	0	0
2048 ms	0	0	2 inserts	0.0818965517241379	0	0	0
2048 ms	0	0	2 inserts	0.084051724137931	0	0	0
2048 ms	0	0	2 inserts	0.0862068965517241	0	0	0
2048 ms	0	0	2 inserts	0.0883620689655172	0	0	0
2048 ms	0	0	2 inserts	0.0905172413793103	0	0	0
2048 ms	0	0	2 inserts	0.0926724137931034	0	0	0
2048 ms	0	0	2 inserts	0.0948275862068966	0	0	0
2048 ms	0	0	2 inserts	0.0969827586206897	0	0	0
2048 ms	0	0	2 inserts	0.0991379310344828	0	0	0
2048 ms	0	0	2 inserts	0.101293103448276	0	0	0
2048 ms	0	0	2 inserts	0.103448275862069	0	0	0
2048 ms	0	0	2 inserts	0.105603448275862	0	0	0
2048 ms	0	0	2 inserts	0.107758620689655	0	0	0
2048 ms	0	0	2 inserts	0.109913793103448	0	0	0
2048 ms	0	0	2 inserts	0.112068965517241	0	0	0
2048 ms	0	0	2 inserts	0.114224137931034	0	0	0
2048 ms	0	0	2 inserts	0.116379310344828	0	0	0
2048 ms	0	0	2 inserts	0.118534482758621	0	0	0
2048 ms	0	0	2 inserts	0.120689655172414	0	0	0
2048 ms	0	0	2 inserts	0.122844827586207	0	0	0
2048 ms	0	0	2 inserts	0.125	0	0	0
2048 ms	0	0	2 inserts	0.127155172413793	0	0	0
2048 ms	0	0	2 inserts	0.129310344827586	0	0	0
2048 ms	0	0	2 inserts	0.131465517241379	0	0	0
2048 ms	0	0	2 inserts	0.133620689655172	0	0	0
2048 ms	0	0	2 inserts	0.135775862068965	0	0	0
2048 ms	0	0	2 inserts	0.137931034482759	0	0	0
2048 ms	0	0	2 inserts	0.140086206896552	0	0	0
2048 ms	0	0	2 inserts	0.142241379310345	0	0	0
2048 ms	0	0	2 inserts	0.144396551724138	0	0	0
2048 ms	0	0	2 inserts	0.146551724137931	0	0	0
2048 ms	0	0	2 inserts	0.148706896551724	0	0	0
2048 ms	0	0	2 inserts	0.150862068965517	0	0	0
2048 ms	0	0	2 inserts	0.15301724137931	0	0	0
2048 ms	0	0	2 inserts	0.155172413793103	0	0	0
2048 ms	0	0	2 inserts	0.157327586206897	0	0	0
2048 ms	0	0	2 inserts	0.15948275862069	0	0	0
2048 ms	0	0	2 inserts	0.161637931034483	0	0	0
2048 ms	0	0	2 inserts	0.163793103448276	0	0	0
2048 ms	0	0	2 inserts	0.165948275862069	0	0	0
2048 ms	0	0	2 inserts	0.168103448275862	0	0	0
2048 ms	0	0	2 inserts	0.170258620689655	0	0	0
2048 ms	0	0	2 inserts	0.172413793103448	0	0	0
2048 ms	0	0	2 inserts	0.174568965517241	0	0	0
2048 ms	0	0	2 inserts	0.176724137931034	0	0	0
2048 ms	0	0	2 inserts	0.178879310344828	0	0	0
2048 ms	0	0	2 inserts	0.181034482758621	0	0	0
2048 ms	0	0	2 inserts	0.183189655172414	0	0	0
2048 ms	0	0	2 inserts	0.185344827586207	0	0	0
2048 ms	0	0	2 inserts	0.1875	0	0	0
2048 ms	0	0	2 inserts	0.189655172413793	0	0	0
2048 ms	0	0	2 inserts	0.191810344827586	0	0	0
2048 ms	0	0	2 inserts	0.193965517241379	0	0	0
2048 ms	0	0	2 inserts	0.196120689655172	0	0	0
2048 ms	0	0	2 inserts	0.198275862068966	0	0	0
2048 ms	0	0	2 inserts	0.200431034482759	0	0	0
2048 ms	0	0	2 inserts	0.202586206896552	0	0	0
2048 ms	0	0	2 inserts	0.204741379310345	0	0	0
2048 ms	0	0	2 inserts	0.206896551724138	0	0	0
2048 ms	0	0	2 inserts	0.209051724137931	0	0	0
2048 ms	0	0	2 inserts	0.211206896551724	0	0	0
2048 ms	0	0	2 inserts	0.213362068965517	0	0	0
2048 ms	0	0	2 inserts	0.21551724137931	0	0	0
2048 ms	0	0	2 inserts	0.217672413793103	0	0	0
2048 ms	0	0	2 inserts	0.219827586206897	0	0	0
2048 ms	0	0	2 inserts	0.22198275862069	0	0	0
2048 ms	0	0	2 inserts	0.224137931034483	0	0	0
2048 ms	0	0	2 inserts	0.226293103448276	0	0	0
2048 ms	0	0	2 inserts	0.228448275862069	0	0	0
2048 ms	0	0	2 inserts	0.230603448275862	0	0	0
2048 ms	0	0	2 inserts	0.232758620689655	0	0	0
2048 ms	0	0	2 inserts	0.234913793103448	0	0	0
2048 ms	0	0	2 inserts	0.237068965517241	0	0	0
2048 ms	0	0	2 inserts	0.239224137931034	0	0	0
2048 ms	0	0	2 inserts	0.241379310344828	0	0	0
2048 ms	0	0	2 inserts	0.243534482758621	0	0	0
2048 ms	0	0	2 inserts	0.245689655172414	0	0	0
2048 ms	0	0	2 inserts	0.247844827586207	0	0	0
2048 ms	0	0	2 inserts	0.25	0	0	0
2048 ms	0	0	2 inserts	0.252155172413793	0	0	0
2048 ms	0	0	2 inserts	0.254310344827586	0	0	0
2048 ms	0	0	2 inserts	0.256465517241379	0	0	0
2048 ms	0	0	2 inserts	0.258620689655172	0	0	0
2048 ms	0	0	2 inserts	0.260775862068966	0	0	0
2048 ms	0	0	2 inserts	0.262931034482759	0	0	0
2048 ms	0	0	2 inserts	0.265086206896552	0	0	0
2048 ms	0	0	2 inserts	0.267241379310345	0	0	0
2048 ms	0	0	2 inserts	0.269396551724138	0	0	0
2048 ms	0	0	2 inserts	0.271551724137931	0	0	0
2048 ms	0	0	2 inserts	0.273706896551724	0	0	0
2048 ms	0	0	2 inserts	0.275862068965517	0	0	0
2048 ms	0.125	1/8	2 inserts	0.0280172413793103	0.000474883875819392	0.00348238415717606	-0.00253261640553727
2048 ms	0.125	1/8	2 inserts	0.0301724137931034	-1.83349408897186e-05	0.00281198111237551	-0.00284865099415494
2048 ms	0.125	1/8	2 inserts	0.0323275862068966	0.000182574588494223	0.00272541793531264	-0.0023602687583242
2048 ms	0.125	1/8	2 inserts	0.0344827586206897	0.00164564688705933	0.00442030106158548	-0.00112900728746682
2048 ms	0.125	1/8	2 inserts	0.0366379310344828	0.00246039737919349	0.00530519653537383	-0.00038440177698685
2048 ms	0.125	1/8	2 inserts	0.0387931034482759	0.00290663904735478	0.00570624471003211	0.000107033384677439
2048 ms	0.125	1/8	2 inserts	0.040948275862069	0.00279515092754184	0.00559569837665958	-5.39652157590352e-06
2048 ms	0.125	1/8	2 inserts	0.0431034482758621	0.00278561841060418	0.00560166242379189	-3.04256025835271e-05
2048 ms	0.125	1/8	2 inserts	0.0452586206896552	0.00215906853783709	0.00480663869105285	-0.000488501615378664
2048 ms	0.125	1/8	2 inserts	0.0474137931034483	0.00160329920712477	0.00409996334953731	-0.000893364935287771
2048 ms	0.125	1/8	2 inserts	0.0495689655172414	0.00201676833286607	0.00462535994307423	-0.000591823277342087
2048 ms	0.125	1/8	2 inserts	0.0517241379310345	0.00222733657106777	0.00493909219236308	-0.000484419050227539
2048 ms	0.125	1/8	2 inserts	0.0538793103448276	0.00422870849260719	0.00714893878636812	0.00130847819884626
2048 ms	0.125	1/8	2 inserts	0.0560344827586207	0.0041387913832998	0.00706806087542819	0.00120952189117142
2048 ms	0.125	1/8	2 inserts	0.0581896551724138	0.00374351079217575	0.00687571976781811	0.000611301816533384
2048 ms	0.125	1/8	2 inserts	0.0603448275862069	0.00437863005659572	0.00775537895985659	0.00100188115333485
2048 ms	0.125	1/8	2 inserts	0.0625	0.00380098700500244	0.00706036165903358	0.000541612350971298
2048 ms	0.125	1/8	2 inserts	0.0646551724137931	0.00442016102417937	0.00732668294719086	0.00151363910116788
2048 ms	0.125	1/8	2 inserts	0.0668103448275862	0.00522667237252468	0.00818376420798233	0.00226958053706704
2048 ms	0.125	1/8	2 inserts	0.0689655172413793	0.00508067202873923	0.00807492619019896	0.0020864178672795
2048 ms	0.125	1/8	2 inserts	0.0711206896551724	0.00631342948956166	0.00922219937741746	0.00340465960170586
2048 ms	0.125	1/8	2 inserts	0.0732758620689655	0.00607225411493352	0.0089230735046625	0.00322143472520455
2048 ms	0.125	1/8	2 inserts	0.0754310344827586	0.0054000766156051	0.00821184186710269	0.00258831136410752
2048 ms	0.125	1/8	2 inserts	0.0775862068965517	0.00474146764826277	0.0071886015691036	0.00229433372742193
2048 ms	0.125	1/8	2 inserts	0.0797413793103448	0.00598550247074404	0.0082839095208804	0.00368709542060768
2048 ms	0.125	1/8	2 inserts	0.0818965517241379	0.00644897512556532	0.00906382282797401	0.00383412742315664
2048 ms	0.125	1/8	2 inserts	0.084051724137931	0.00555040796139276	0.00859708557540555	0.00250373034737998
2048 ms	0.125	1/8	2 inserts	0.0862068965517241	0.00595775472349807	0.00942449293083274	0.00249101651616339
2048 ms	0.125	1/8	2 inserts	0.0883620689655172	0.00565178951173811	0.00923363208729407	0.00206994693618216
2048 ms	0.125	1/8	2 inserts	0.0905172413793103	0.00598046578608235	0.0100580256631319	0.00190290590903278
2048 ms	0.125	1/8	2 inserts	0.0926724137931034	0.00601195141788574	0.0101163654899761	0.00190753734579539
2048 ms	0.125	1/8	2 inserts	0.0948275862068966	0.00664008858184526	0.0110235164577734	0.00225666070591714
2048 ms	0.125	1/8	2 inserts	0.0969827586206897	0.00501660256940763	0.00932952355316337	0.00070368158565189
2048 ms	0.125	1/8	2 inserts	0.0991379310344828	0.00401796255263293	0.00848428991551609	-0.000448364810250225
2048 ms	0.125	1/8	2 inserts	0.101293103448276	0.00559691261926912	0.0101867629730299	0.00100706226550838
2048 ms	0.125	1/8	2 inserts	0.103448275862069	0.00547657569056361	0.0100539513439508	0.000899200037176385
2048 ms	0.125	1/8	2 inserts	0.105603448275862	0.00560841977728431	0.0104363926180287	0.000780446936539874
2048 ms	0.125	1/8	2 inserts	0.107758620689655	0.00575211265082212	0.0105473297826463	0.000956895518997908
2048 ms	0.125	1/8	2 inserts	0.109913793103448	0.00429910314309992	0.0095137090169247	-0.000915502730724871
2048 ms	0.125	1/8	2 inserts	0.112068965517241	0.00351539663474638	0.00881487436755394	-0.00178408109806117
2048 ms	0.125	1/8	2 inserts	0.114224137931034	0.00389562558829967	0.00895352972934215	-0.00116227855274282
2048 ms	0.125	1/8	2 inserts	0.116379310344828	0.00426668107220979	0.00940931729762953	-0.000875955153209951
2048 ms	0.125	1/8	2 inserts	0.118534482758621	0.00608019451620962	0.0113089946946793	0.000851394337739932
2048 ms	0.125	1/8	2 inserts	0.120689655172414	0.00508755441513899	0.0104598304840125	-0.000284721653734515
2048 ms	0.125	1/8	2 inserts	0.122844827586207	0.00453275310230745	0.00968628748818961	-0.000620781283574712
2048 ms	0.125	1/8	2 inserts	0.125	0.00473157701894552	0.0094294784758694	3.36755620216336e-05
2048 ms	0.125	1/8	2 inserts	0.127155172413793	0.0045792398914236	0.0090095675869867	0.000148912195860509
2048 ms	0.125	1/8	2 inserts	0.129310344827586	0.0044278061668688	0.00863462165383366	0.000220990679903939
2048 ms	0.125	1/8	2 inserts	0.131465517241379	0.00262232955009917	0.00667910309221508	-0.00143444399201674
2048 ms	0.125	1/8	2 inserts	0.133620689655172	0.00247652922007472	0.00617692685694795	-0.0012238684167985
2048 ms	0.125	1/8	2 inserts	0.135775862068965	0.00246395402970291	0.0060610899502916	-0.00113318189088578
2048 ms	0.125	1/8	2 inserts	0.137931034482759	0.00250240865718619	0.00617193853794133	-0.00116712122356894
2048 ms	0.125	1/8	2 inserts	0.140086206896552	0.00305641870825974	0.00667543178799517	-0.000562594371475684
2048 ms	0.125	1/8	2 inserts	0.142241379310345	0.00364936934241301	0.00731493358062245	-1.61948957964337e-05
2048 ms	0.125	1/8	2 inserts	0.144396551724138	0.00281300638384226	0.00648817255195253	-0.000862159784267999
2048 ms	0.125	1/8	2 inserts	0.146551724137931	0.00421697840053143	0.00805727180521831	0.000376684995844542
2048 ms	0.125	1/8	2 inserts	0.148706896551724	0.00563499613446628	0.00956676973940839	0.00170322252952417
2048 ms	0.125	1/8	2 inserts	0.150862068965517	0.00395311399645191	0.00807069560911316	-0.000164467616209341
2048 ms	0.125	1/8	2 inserts	0.15301724137931	0.00317946662807263	0.007298421078923	-0.000939487822777732
2048 ms	0.125	1/8	2 inserts	0.155172413793103	0.00269368959829041	0.00651039196207032	-0.00112301276548951
2048 ms	0.125	1/8	2 inserts	0.157327586206897	0.000913947589435957	0.00470330331235504	-0.00287540813348313
2048 ms	0.125	1/8	2 inserts	0.15948275862069	0.0016501090585863	0.00519742921859248	-0.00189721110141988
2048 ms	0.125	1/8	2 inserts	0.161637931034483	0.00234083495770565	0.00566049605505902	-0.000978826139647727
2048 ms	0.125	1/8	2 inserts	0.163793103448276	0.00197794610429325	0.00521068111123739	-0.0012547889026509
2048 ms	0.125	1/8	2 inserts	0.165948275862069	0.00139767196647151	0.00493925508871714	-0.00214391115577412
2048 ms	0.125	1/8	2 inserts	0.168103448275862	-0.000443777588552904	0.00321034781538342	-0.00409790299248922
2048 ms	0.125	1/8	2 inserts	0.170258620689655	-0.000401604263218978	0.00341438869925011	-0.00421759722568806
2048 ms	0.125	1/8	2 inserts	0.172413793103448	-0.00189699351993096	0.00176296979098768	-0.0055569568308496
2048 ms	0.125	1/8	2 inserts	0.174568965517241	-0.00268276954560408	0.000711262667259847	-0.00607680175846801
2048 ms	0.125	1/8	2 inserts	0.176724137931034	-0.00252553803503051	0.000999650254017632	-0.00605072632407865
2048 ms	0.125	1/8	2 inserts	0.178879310344828	-0.00305678566294889	0.000231863737156029	-0.0063454350630538
2048 ms	0.125	1/8	2 inserts	0.181034482758621	-0.00338588109832428	-0.000226850298776679	-0.00654491189787188
2048 ms	0.125	1/8	2 inserts	0.183189655172414	-0.00343029639330794	-0.000286104267863716	-0.00657448851875216
2048 ms	0.125	1/8	2 inserts	0.185344827586207	-0.00303752891815981	0.000266955711946114	-0.00634201354826573
2048 ms	0.125	1/8	2 inserts	0.1875	-0.00295031491432173	0.0006640108400456	-0.00656464066868906
2048 ms	0.125	1/8	2 inserts	0.189655172413793	-0.00375718641256738	-0.000129026949825544	-0.00738534587530921
2048 ms	0.125	1/8	2 inserts	0.191810344827586	-0.00498300012364307	-0.00140196166042395	-0.00856403858686219
2048 ms	0.125	1/8	2 inserts	0.193965517241379	-0.00499970911878546	-0.00129472683221025	-0.00870469140536066
2048 ms	0.125	1/8	2 inserts	0.196120689655172	-0.00546979715496449	-0.00165609792624999	-0.009283496383679
2048 ms	0.125	1/8	2 inserts	0.198275862068966	-0.00671257597955639	-0.00281137133059185	-0.0106137806285209
2048 ms	0.125	1/8	2 inserts	0.200431034482759	-0.0062297182879362	-0.00212537195765979	-0.0103340646182126
2048 ms	0.125	1/8	2 inserts	0.202586206896552	-0.00671121214552444	-0.0026386980052849	-0.010783726285764
2048 ms	0.125	1/8	2 inserts	0.204741379310345	-0.00665883419251596	-0.00234251311676686	-0.0109751552682651
2048 ms	0.125	1/8	2 inserts	0.206896551724138	-0.00420008685025332	5.54867989833625e-05	-0.00845566049949001
2048 ms	0.125	1/8	2 inserts	0.209051724137931	-0.00438099395092133	-0.000312499951887888	-0.00844948794995477
2048 ms	0.125	1/8	2 inserts	0.211206896551724	-0.0039220724813012	0.000575334015935445	-0.00841947897853784
2048 ms	0.125	1/8	2 inserts	0.213362068965517	-0.00386882386244447	0.000740992232698255	-0.0084786399575872
2048 ms	0.125	1/8	2 inserts	0.21551724137931	-0.00464264416332749	-0.000137686929963014	-0.00914760139669196
2048 ms	0.125	1/8	2 inserts	0.217672413793103	-0.00370966957135226	0.000720580753987934	-0.00813991989669245
2048 ms	0.125	1/8	2 inserts	0.219827586206897	-0.00336459781033063	0.00128417323131502	-0.00801336885197629
2048 ms	0.125	1/8	2 inserts	0.22198275862069	-0.0029767467701321	0.00186790344932913	-0.00782139698959334
2048 ms	0.125	1/8	2 inserts	0.224137931034483	-0.00229505980291648	0.00241371385486189	-0.00700383346069485
2048 ms	0.125	1/8	2 inserts	0.226293103448276	-0.00147675361880807	0.0031633248600822	-0.00611683209769834
2048 ms	0.125	1/8	2 inserts	0.228448275862069	-0.000312815836466085	0.00422697405056498	-0.00485260572349715
2048 ms	0.125	1/8	2 inserts	0.230603448275862	0.00189015551186036	0.00639217996505977	-0.00261186894133905
2048 ms	0.125	1/8	2 inserts	0.232758620689655	0.00241407124631826	0.00698901746195543	-0.00216087496931891
2048 ms	0.125	1/8	2 inserts	0.234913793103448	0.00230987502412572	0.0068564168678999	-0.00223666681964847
2048 ms	0.125	1/8	2 inserts	0.237068965517241	0.0010096695385205	0.00523446663184574	-0.00321512755480475
2048 ms	0.125	1/8	2 inserts	0.239224137931034	0.000169634930410507	0.00421127152517828	-0.00387200166435726
2048 ms	0.125	1/8	2 inserts	0.241379310344828	0.000878058601271822	0.00479001106712171	-0.00303389386457807
2048 ms	0.125	1/8	2 inserts	0.243534482758621	0.00113625275260307	0.00549425458562524	-0.0032217490804191
2048 ms	0.125	1/8	2 inserts	0.245689655172414	0.0012425726335401	0.00566801118634339	-0.00318286591926319
2048 ms	0.125	1/8	2 inserts	0.247844827586207	0.00131649928166336	0.00608510142073337	-0.00345210285740665
2048 ms	0.125	1/8	2 inserts	0.25	0.000238447617628004	0.00525358905633356	-0.00477669382107756
2048 ms	0.125	1/8	2 inserts	0.252155172413793	0.000293372266372258	0.00552759995143906	-0.00494085541869454
2048 ms	0.125	1/8	2 inserts	0.254310344827586	0.00033108937146132	0.00543387924149354	-0.0047717004985709
2048 ms	0.125	1/8	2 inserts	0.256465517241379	-0.00181747633602544	0.00331423710921569	-0.00694918978126657
2048 ms	0.125	1/8	2 inserts	0.258620689655172	-0.00283259651487484	0.00216456611730186	-0.00782975914705155
2048 ms	0.125	1/8	2 inserts	0.260775862068966	-0.00392327575280382	0.000747331033828237	-0.00859388253943588
2048 ms	0.125	1/8	2 inserts	0.262931034482759	-0.00404343536633648	0.000977081741828508	-0.00906395247450147
2048 ms	0.125	1/8	2 inserts	0.265086206896552	-0.00436626666636502	0.000263822426128162	-0.00899635575885819
2048 ms	0.125	1/8	2 inserts	0.267241379310345	-0.00536311318645038	-0.00065875242218772	-0.010067473950713
2048 ms	0.125	1/8	2 inserts	0.269396551724138	-0.00545938426416442	-0.000572820633413033	-0.0103459478949158
2048 ms	0.125	1/8	2 inserts	0.271551724137931	-0.0049393663224262	-5.89064626717517e-05	-0.00981982618218064
2048 ms	0.125	1/8	2 inserts	0.273706896551724	-0.00496554033182243	-0.000295318827813617	-0.00963576183583125
2048 ms	0.125	1/8	2 inserts	0.275862068965517	-0.00433679591122853	0.000203427266253164	-0.00887701908871022
2048 ms	0.25	1/4	2 inserts	0.0280172413793103	0.000673913546372747	0.00667904149355279	-0.0053312144008073
2048 ms	0.25	1/4	2 inserts	0.0301724137931034	-0.000218541048173808	0.00535221738516438	-0.005789299481512
2048 ms	0.25	1/4	2 inserts	0.0323275862068966	0.000289533028836136	0.0052934303295865	-0.00471436427191423
2048 ms	0.25	1/4	2 inserts	0.0344827586206897	0.00322418736330423	0.00872055519774076	-0.00227218047113229
2048 ms	0.25	1/4	2 inserts	0.0366379310344828	0.00484168776866573	0.0105064178057467	-0.000823042268415277
2048 ms	0.25	1/4	2 inserts	0.0387931034482759	0.00599622478004316	0.0115933635397543	0.000399086020332041
2048 ms	0.25	1/4	2 inserts	0.040948275862069	0.00601763673781396	0.0116575118641802	0.000377761611447727
2048 ms	0.25	1/4	2 inserts	0.0431034482758621	0.00604668630080701	0.0117263643222956	0.000367008279318367
2048 ms	0.25	1/4	2 inserts	0.0452586206896552	0.00482476869280583	0.0100823602053968	-0.000432822819785127
2048 ms	0.25	1/4	2 inserts	0.0474137931034483	0.00384256664628892	0.00872852195409288	-0.00104338866151504
2048 ms	0.25	1/4	2 inserts	0.0495689655172414	0.00481273303612003	0.00986413160335526	-0.000238665531115191
2048 ms	0.25	1/4	2 inserts	0.0517241379310345	0.00528685701248961	0.0105071997161215	6.6514308857713e-05
2048 ms	0.25	1/4	2 inserts	0.0538793103448276	0.00937190475360971	0.0151485237359155	0.00359528577130393
2048 ms	0.25	1/4	2 inserts	0.0560344827586207	0.00917799715782862	0.0148677722020146	0.00348822211364268
2048 ms	0.25	1/4	2 inserts	0.0581896551724138	0.00845617025887713	0.0145994909622202	0.00231284955553401
2048 ms	0.25	1/4	2 inserts	0.0603448275862069	0.00979434729356114	0.0165787461313139	0.00300994845580835
2048 ms	0.25	1/4	2 inserts	0.0625	0.00856135204678719	0.0150515559907272	0.00207114810284722
2048 ms	0.25	1/4	2 inserts	0.0646551724137931	0.00986748781892865	0.0156216619612178	0.00411331367663947
2048 ms	0.25	1/4	2 inserts	0.0668103448275862	0.0115039983337359	0.0173357649326061	0.00567223173486574
2048 ms	0.25	1/4	2 inserts	0.0689655172413793	0.0111597559254416	0.017011763134171	0.00530774871671223
2048 ms	0.25	1/4	2 inserts	0.0711206896551724	0.013548835713231	0.0192444875233766	0.00785318390308539
2048 ms	0.25	1/4	2 inserts	0.0732758620689655	0.0130251556439359	0.0186270654571458	0.00742324583072596
2048 ms	0.25	1/4	2 inserts	0.0754310344827586	0.0118113443805093	0.0174802673256859	0.00614242143533275
2048 ms	0.25	1/4	2 inserts	0.0775862068965517	0.010551521209403	0.0153946302065435	0.00570841221226236
2048 ms	0.25	1/4	2 inserts	0.0797413793103448	0.013262692174954	0.0178513634907596	0.00867402085914834
2048 ms	0.25	1/4	2 inserts	0.0818965517241379	0.0143470131711307	0.01966151411603	0.00903251222623138
2048 ms	0.25	1/4	2 inserts	0.084051724137931	0.0127168822587678	0.0188664663090163	0.00656729820851928
2048 ms	0.25	1/4	2 inserts	0.0862068965517241	0.0137326647734083	0.0208021712744584	0.00666315827235828
2048 ms	0.25	1/4	2 inserts	0.0883620689655172	0.013064402656355	0.0203181140340164	0.00581069127869365
2048 ms	0.25	1/4	2 inserts	0.0905172413793103	0.0136533899334798	0.021979619425552	0.00532716044140763
2048 ms	0.25	1/4	2 inserts	0.0926724137931034	0.0136230326426397	0.0220093018742986	0.00523676341098083
2048 ms	0.25	1/4	2 inserts	0.0948275862068966	0.0148184965437832	0.0237392384464416	0.00589775464112484
2048 ms	0.25	1/4	2 inserts	0.0969827586206897	0.0113369445519268	0.0200972975788612	0.00257659152499241
2048 ms	0.25	1/4	2 inserts	0.0991379310344828	0.0093133025652295	0.0184252844092771	0.00020132072118193
2048 ms	0.25	1/4	2 inserts	0.101293103448276	0.012627042458134	0.0220321388430871	0.00322194607318094
2048 ms	0.25	1/4	2 inserts	0.103448275862069	0.0124793895943338	0.0218630508804701	0.00309572830819753
2048 ms	0.25	1/4	2 inserts	0.105603448275862	0.012826727906855	0.0227915907019957	0.00286186511171427
2048 ms	0.25	1/4	2 inserts	0.107758620689655	0.0131950206368002	0.0230807209152424	0.00330932035835812
2048 ms	0.25	1/4	2 inserts	0.109913793103448	0.0104517299254847	0.0211391583985365	-0.000235698547567149
2048 ms	0.25	1/4	2 inserts	0.112068965517241	0.00913701052756814	0.0199265359764734	-0.0016525149213371
2048 ms	0.25	1/4	2 inserts	0.114224137931034	0.0101708995028834	0.0204943541923436	-0.000152555186576827
2048 ms	0.25	1/4	2 inserts	0.116379310344828	0.011005282013662	0.021605041224887	0.000405522802436992
2048 ms	0.25	1/4	2 inserts	0.118534482758621	0.0145817257873975	0.0253759304802958	0.00378752109449925
2048 ms	0.25	1/4	2 inserts	0.120689655172414	0.0125579941907626	0.0236006773668424	0.00151531101468287
2048 ms	0.25	1/4	2 inserts	0.122844827586207	0.0113481323660234	0.0218870470945507	0.000809217637496208
2048 ms	0.25	1/4	2 inserts	0.125	0.0114323712909326	0.0209967879876586	0.0018679545942066
2048 ms	0.25	1/4	2 inserts	0.127155172413793	0.0110636853781812	0.0200345235823833	0.00209284717397909
2048 ms	0.25	1/4	2 inserts	0.129310344827586	0.010554366610927	0.0190365935815519	0.00207213964030208
2048 ms	0.25	1/4	2 inserts	0.131465517241379	0.00676747525088449	0.0148184648560103	-0.00128351435424132
2048 ms	0.25	1/4	2 inserts	0.133620689655172	0.00632035228266686	0.0135784959055368	-0.000937791340203137
2048 ms	0.25	1/4	2 inserts	0.135775862068965	0.00618116849202243	0.0132222149402919	-0.000859877956247065
2048 ms	0.25	1/4	2 inserts	0.137931034482759	0.00612367592885009	0.0133072185517129	-0.0010598666940127
2048 ms	0.25	1/4	2 inserts	0.140086206896552	0.00703482110886841	0.0141000166161631	-3.03743984262491e-05
2048 ms	0.25	1/4	2 inserts	0.142241379310345	0.00825461413451326	0.015411004065091	0.0010982242039355
2048 ms	0.25	1/4	2 inserts	0.144396551724138	0.00651029636850056	0.0137349475403811	-0.000714354803380004
2048 ms	0.25	1/4	2 inserts	0.146551724137931	0.00949990650384958	0.0170395552926817	0.00196025771501749
2048 ms	0.25	1/4	2 inserts	0.148706896551724	0.0125218309930419	0.0203005365349853	0.00474312545109847
2048 ms	0.25	1/4	2 inserts	0.150862068965517	0.00895580057738996	0.0171021249479795	0.000809476206800375
2048 ms	0.25	1/4	2 inserts	0.15301724137931	0.00709470115981271	0.0152486030589793	-0.0010592007393539
2048 ms	0.25	1/4	2 inserts	0.155172413793103	0.0059770928042258	0.0135558635898896	-0.00160167798143797
2048 ms	0.25	1/4	2 inserts	0.157327586206897	0.0021824303163412	0.0097488017251945	-0.00538394109251211
2048 ms	0.25	1/4	2 inserts	0.15948275862069	0.00341544838204703	0.0104461666627777	-0.00361526989868359
2048 ms	0.25	1/4	2 inserts	0.161637931034483	0.00471826260343628	0.0112971645352624	-0.00186063932838985
2048 ms	0.25	1/4	2 inserts	0.163793103448276	0.00392539671435	0.0103971674999132	-0.00254637407121323
2048 ms	0.25	1/4	2 inserts	0.165948275862069	0.0027416657593061	0.00985855607671412	-0.00437522455810191
2048 ms	0.25	1/4	2 inserts	0.168103448275862	-0.00102742717066023	0.00631911410766342	-0.00837396844898388
2048 ms	0.25	1/4	2 inserts	0.170258620689655	-0.000934811919007735	0.00680254399407903	-0.0086721678320945
2048 ms	0.25	1/4	2 inserts	0.172413793103448	-0.00385473449795128	0.00359093846070888	-0.0113004074566114
2048 ms	0.25	1/4	2 inserts	0.174568965517241	-0.00541822263151729	0.00154056910320979	-0.0123770143662444
2048 ms	0.25	1/4	2 inserts	0.176724137931034	-0.00516697394631052	0.00203156908683939	-0.0123655169794604
2048 ms	0.25	1/4	2 inserts	0.178879310344828	-0.00620559762909779	0.000460428261047569	-0.0128716235192431
2048 ms	0.25	1/4	2 inserts	0.181034482758621	-0.00671808512726886	-0.000240615996311006	-0.0131955542582267
2048 ms	0.25	1/4	2 inserts	0.183189655172414	-0.00662275010614851	-0.000151748682646779	-0.0130937515296502
2048 ms	0.25	1/4	2 inserts	0.185344827586207	-0.00575305204270826	0.000993282015761192	-0.0124993861011777
2048 ms	0.25	1/4	2 inserts	0.1875	-0.00542212257182176	0.00189462405952408	-0.0127388692031676
2048 ms	0.25	1/4	2 inserts	0.189655172413793	-0.00695713929356913	0.000340519600470385	-0.0142547981876086
2048 ms	0.25	1/4	2 inserts	0.191810344827586	-0.00951418203904273	-0.00235326075271214	-0.0166751033253733
2048 ms	0.25	1/4	2 inserts	0.193965517241379	-0.00950637484676546	-0.00212549976441626	-0.0168872499291147
2048 ms	0.25	1/4	2 inserts	0.196120689655172	-0.0104100296221415	-0.00284056266904376	-0.0179794965752393
2048 ms	0.25	1/4	2 inserts	0.198275862068966	-0.0128529743516517	-0.00516620383405511	-0.0205397448692483
2048 ms	0.25	1/4	2 inserts	0.200431034482759	-0.0115520668851191	-0.00350286896459759	-0.0196012648056407
2048 ms	0.25	1/4	2 inserts	0.202586206896552	-0.0123232074012241	-0.0043352890712371	-0.0203111257312111
2048 ms	0.25	1/4	2 inserts	0.204741379310345	-0.0122393986767222	-0.00375445530698621	-0.0207243420464583
2048 ms	0.25	1/4	2 inserts	0.206896551724138	-0.00725623609243796	0.00106317901283156	-0.0155756511977075
2048 ms	0.25	1/4	2 inserts	0.209051724137931	-0.00750804336949865	0.000382649736997654	-0.015398736475995
2048 ms	0.25	1/4	2 inserts	0.211206896551724	-0.00652223987500496	0.00225460176890299	-0.0152990815189129
2048 ms	0.25	1/4	2 inserts	0.213362068965517	-0.00622258649415584	0.00284608491109376	-0.0152912578994054
2048 ms	0.25	1/4	2 inserts	0.21551724137931	-0.00761524765687761	0.00129835882520626	-0.0165288541389615
2048 ms	0.25	1/4	2 inserts	0.217672413793103	-0.00570900046442077	0.00308984143318448	-0.014507842362026
2048 ms	0.25	1/4	2 inserts	0.219827586206897	-0.00494193572564201	0.00423876172478934	-0.0141226331760734
2048 ms	0.25	1/4	2 inserts	0.22198275862069	-0.00414823952405332	0.00538472585795501	-0.0136812049060617
2048 ms	0.25	1/4	2 inserts	0.224137931034483	-0.00263442114408651	0.00661142229297724	-0.0118802645811503
2048 ms	0.25	1/4	2 inserts	0.226293103448276	-0.000926418174478368	0.00814830404858983	-0.0100011403975466
2048 ms	0.25	1/4	2 inserts	0.228448275862069	0.00148266205226163	0.0103716116257138	-0.00740628752119052
2048 ms	0.25	1/4	2 inserts	0.230603448275862	0.00596645837061879	0.0147562062799655	-0.00282328953872788
2048 ms	0.25	1/4	2 inserts	0.232758620689655	0.00689851414391421	0.0156885929788079	-0.00189156469097946
2048 ms	0.25	1/4	2 inserts	0.234913793103448	0.00682040082872906	0.0154614589249782	-0.00182065726752004
2048 ms	0.25	1/4	2 inserts	0.237068965517241	0.00428577394423606	0.0121798138920011	-0.00360826600352897
2048 ms	0.25	1/4	2 inserts	0.239224137931034	0.00263720020646044	0.0100671963059936	-0.00479279589307267
2048 ms	0.25	1/4	2 inserts	0.241379310344828	0.0043363579108984	0.0114096814573571	-0.00273696563556034
2048 ms	0.25	1/4	2 inserts	0.243534482758621	0.00481781753693822	0.0128148024108504	-0.00317916733697396
2048 ms	0.25	1/4	2 inserts	0.245689655172414	0.00505831173088637	0.0133268384865343	-0.00321021502476158
2048 ms	0.25	1/4	2 inserts	0.247844827586207	0.00540581193538263	0.0144062006043245	-0.00359457673355924
2048 ms	0.25	1/4	2 inserts	0.25	0.00341215967049774	0.0128945502824241	-0.00607023094142862
2048 ms	0.25	1/4	2 inserts	0.252155172413793	0.00332361706864221	0.0133375179901626	-0.00669028385287822
2048 ms	0.25	1/4	2 inserts	0.254310344827586	0.00343428831806961	0.0131164965986764	-0.00624791996253718
2048 ms	0.25	1/4	2 inserts	0.256465517241379	-0.000699616133741317	0.00886035236732961	-0.0102595846348122
2048 ms	0.25	1/4	2 inserts	0.258620689655172	-0.00277644241828692	0.00655379370300567	-0.0121066785395795
2048 ms	0.25	1/4	2 inserts	0.260775862068966	-0.00480716430344227	0.00375386676277093	-0.0133681953696555
2048 ms	0.25	1/4	2 inserts	0.262931034482759	-0.00506704506377107	0.00413606892892665	-0.0142701590564688
2048 ms	0.25	1/4	2 inserts	0.265086206896552	-0.00605970196324787	0.00245199029186308	-0.0145713942183588
2048 ms	0.25	1/4	2 inserts	0.267241379310345	-0.00835859841763287	0.00034488969068759	-0.0170620865259533
2048 ms	0.25	1/4	2 inserts	0.269396551724138	-0.00860865770742358	0.000489755451421554	-0.0177070708662687
2048 ms	0.25	1/4	2 inserts	0.271551724137931	-0.00769845962916938	0.00146632421774527	-0.016863243476084
2048 ms	0.25	1/4	2 inserts	0.273706896551724	-0.00802980737915072	0.000738778610217853	-0.0167983933685193
2048 ms	0.25	1/4	2 inserts	0.275862068965517	-0.00685629431788017	0.00177543128769235	-0.0154880199234527
2048 ms	0.5	1/2	2 inserts	0.0280172413793103	-7.49374804528691e-05	0.0118795667150806	-0.0120294416759863
2048 ms	0.5	1/2	2 inserts	0.0301724137931034	-0.00141930130004356	0.00940469262473709	-0.0122432952248242
2048 ms	0.5	1/2	2 inserts	0.0323275862068966	9.83334513478401e-05	0.00989675374032009	-0.00970008683762441
2048 ms	0.5	1/2	2 inserts	0.0344827586206897	0.00587525687705226	0.0167076402585392	-0.00495712650443469
2048 ms	0.5	1/2	2 inserts	0.0366379310344828	0.00901860340928187	0.0202893245143921	-0.00225211769582831
2048 ms	0.5	1/2	2 inserts	0.0387931034482759	0.0123352585261349	0.0236344673463315	0.00103604970593833
2048 ms	0.5	1/2	2 inserts	0.040948275862069	0.0132836016859258	0.0248548366503119	0.00171236672153971
2048 ms	0.5	1/2	2 inserts	0.0431034482758621	0.0134734638776863	0.0251199571077512	0.00182697064762139
2048 ms	0.5	1/2	2 inserts	0.0452586206896552	0.0112505987564486	0.0217954799723996	0.000705717540497617
2048 ms	0.5	1/2	2 inserts	0.0474137931034483	0.00988461470708521	0.0195340405768874	0.000235188837283016
2048 ms	0.5	1/2	2 inserts	0.0495689655172414	0.0124068982553053	0.0222445369146628	0.00256925959594782
2048 ms	0.5	1/2	2 inserts	0.0517241379310345	0.0136326017399597	0.0236467325727253	0.0036184709071941
2048 ms	0.5	1/2	2 inserts	0.0538793103448276	0.0219928490019425	0.0335783084420866	0.0104073895617984
2048 ms	0.5	1/2	2 inserts	0.0560344827586207	0.0216376565829085	0.0326693401202192	0.0106059730455978
2048 ms	0.5	1/2	2 inserts	0.0581896551724138	0.0205156650202287	0.0325851558154142	0.0084461742250432
2048 ms	0.5	1/2	2 inserts	0.0603448275862069	0.0233960845578031	0.0372439956359329	0.00954817347967326
2048 ms	0.5	1/2	2 inserts	0.0625	0.0207041005366986	0.0337238733687096	0.00768432770468762
2048 ms	0.5	1/2	2 inserts	0.0646551724137931	0.0235782241717626	0.0350996327540522	0.0120568155894729
2048 ms	0.5	1/2	2 inserts	0.0668103448275862	0.0268669596419333	0.038396919833722	0.0153369994501445
2048 ms	0.5	1/2	2 inserts	0.0689655172413793	0.0259800132412002	0.0372969902575916	0.0146630362248088
2048 ms	0.5	1/2	2 inserts	0.0711206896551724	0.030360384566201	0.0415160582481726	0.0192047108842293
2048 ms	0.5	1/2	2 inserts	0.0732758620689655	0.0291707712810482	0.0403741970715507	0.0179673454905457
2048 ms	0.5	1/2	2 inserts	0.0754310344827586	0.027340428047155	0.0394063004993722	0.0152745555949379
2048 ms	0.5	1/2	2 inserts	0.0775862068965517	0.0251944559816326	0.0353575218487672	0.0150313901144981
2048 ms	0.5	1/2	2 inserts	0.0797413793103448	0.0314287210574169	0.0413945939867216	0.0214628481281123
2048 ms	0.5	1/2	2 inserts	0.0818965517241379	0.0341699527465751	0.0457854250703561	0.022554480422794
2048 ms	0.5	1/2	2 inserts	0.084051724137931	0.0317002533250199	0.044649465011514	0.0187510416385258
2048 ms	0.5	1/2	2 inserts	0.0862068965517241	0.0344657195358423	0.0494362408481184	0.0194951982235662
2048 ms	0.5	1/2	2 inserts	0.0883620689655172	0.0329518897023339	0.0480582518789424	0.0178455275257255
2048 ms	0.5	1/2	2 inserts	0.0905172413793103	0.0338481816239652	0.0512415802832101	0.0164547829647203
2048 ms	0.5	1/2	2 inserts	0.0926724137931034	0.0334054971984616	0.05086428786068	0.0159467065362431
2048 ms	0.5	1/2	2 inserts	0.0948275862068966	0.035487102033598	0.0538578514033162	0.0171163526638798
2048 ms	0.5	1/2	2 inserts	0.0969827586206897	0.0276281305875816	0.0455782406878208	0.00967802048734235
2048 ms	0.5	1/2	2 inserts	0.0991379310344828	0.0235425739142799	0.0423473089041823	0.00473783892437749
2048 ms	0.5	1/2	2 inserts	0.101293103448276	0.0305940399969396	0.0501725031380726	0.0110155768558067
2048 ms	0.5	1/2	2 inserts	0.103448275862069	0.0306703252310887	0.0502343415557118	0.0111063089064657
2048 ms	0.5	1/2	2 inserts	0.105603448275862	0.0317055552004519	0.0527238990760037	0.0106872113249
2048 ms	0.5	1/2	2 inserts	0.107758620689655	0.032757195047707	0.0535598710175907	0.0119545190778234
2048 ms	0.5	1/2	2 inserts	0.109913793103448	0.0280363268554699	0.0502668603024079	0.00580579340853198
2048 ms	0.5	1/2	2 inserts	0.112068965517241	0.0264826114949117	0.0486762639924368	0.00428895899738662
2048 ms	0.5	1/2	2 inserts	0.114224137931034	0.0295902462556648	0.0510063558757431	0.00817413663558661
2048 ms	0.5	1/2	2 inserts	0.116379310344828	0.0315807076583104	0.0539428194310154	0.00921859588560536
2048 ms	0.5	1/2	2 inserts	0.118534482758621	0.0383840956908916	0.0611494201518277	0.0156187712299554
2048 ms	0.5	1/2	2 inserts	0.120689655172414	0.0342539543327918	0.0573343985572116	0.0111735101083721
2048 ms	0.5	1/2	2 inserts	0.122844827586207	0.031471716619719	0.0533351933009648	0.00960823993847313
2048 ms	0.5	1/2	2 inserts	0.125	0.0304125927185669	0.0500619624411227	0.010763222996011
2048 ms	0.5	1/2	2 inserts	0.127155172413793	0.0294285444888602	0.0476768025998758	0.0111802863778445
2048 ms	0.5	1/2	2 inserts	0.129310344827586	0.0276096229966842	0.0447764344209801	0.0104428115723883
2048 ms	0.5	1/2	2 inserts	0.131465517241379	0.0195702596443198	0.0353311257892855	0.00380939349935413
2048 ms	0.5	1/2	2 inserts	0.133620689655172	0.0180980239129437	0.0319705911085427	0.00422545671734484
2048 ms	0.5	1/2	2 inserts	0.135775862068965	0.017397041133718	0.0308197720143844	0.00397431025305162
2048 ms	0.5	1/2	2 inserts	0.137931034482759	0.0167089289143538	0.0303843383220846	0.00303351950662301
2048 ms	0.5	1/2	2 inserts	0.140086206896552	0.0177075051333187	0.0310646123769839	0.00435039788965354
2048 ms	0.5	1/2	2 inserts	0.142241379310345	0.0202527663319695	0.0338124298129927	0.0066931028509463
2048 ms	0.5	1/2	2 inserts	0.144396551724138	0.0165286505251262	0.0304624047421408	0.00259489630811168
2048 ms	0.5	1/2	2 inserts	0.146551724137931	0.0231368021238419	0.0376509017872019	0.00862270246048181
2048 ms	0.5	1/2	2 inserts	0.148706896551724	0.0298572538000715	0.0451359798981198	0.0145785277020233
2048 ms	0.5	1/2	2 inserts	0.150862068965517	0.0220452415955614	0.0379705622767838	0.00611992091433897
2048 ms	0.5	1/2	2 inserts	0.15301724137931	0.0171170002500199	0.0330431541070079	0.00119084639303187
2048 ms	0.5	1/2	2 inserts	0.155172413793103	0.0143155807870167	0.0292912063959621	-0.000660044821928741
2048 ms	0.5	1/2	2 inserts	0.157327586206897	0.00585141358800219	0.021005269610001	-0.00930244243399664
2048 ms	0.5	1/2	2 inserts	0.15948275862069	0.00726425209478206	0.0211771588226253	-0.00664865463306121
2048 ms	0.5	1/2	2 inserts	0.161637931034483	0.00948879025982385	0.0225737450485805	-0.00359616452893282
2048 ms	0.5	1/2	2 inserts	0.163793103448276	0.00768613336961333	0.0208585896836903	-0.00548632294446368
2048 ms	0.5	1/2	2 inserts	0.165948275862069	0.00526689266486448	0.0198006091554144	-0.00926682382568546
2048 ms	0.5	1/2	2 inserts	0.168103448275862	-0.00250499402586176	0.0124411427673886	-0.0174511308191122
2048 ms	0.5	1/2	2 inserts	0.170258620689655	-0.00223617982863101	0.0137270434633523	-0.0181994031206144
2048 ms	0.5	1/2	2 inserts	0.172413793103448	-0.00767823288422239	0.00783680466103743	-0.0231932704294822
2048 ms	0.5	1/2	2 inserts	0.174568965517241	-0.0107375969123051	0.00401665861026297	-0.0254918524348732
2048 ms	0.5	1/2	2 inserts	0.176724137931034	-0.0105067445675679	0.00465823311253736	-0.0256717222476731
2048 ms	0.5	1/2	2 inserts	0.178879310344828	-0.0124597957991475	0.00147855691523989	-0.0263981485135349
2048 ms	0.5	1/2	2 inserts	0.181034482758621	-0.0129288644519305	0.000993179086120495	-0.0268509079899814
2048 ms	0.5	1/2	2 inserts	0.183189655172414	-0.0120494129435797	0.00206116543879302	-0.0261599913259524
2048 ms	0.5	1/2	2 inserts	0.185344827586207	-0.0100351689554218	0.00442752019152546	-0.0244978581023692
2048 ms	0.5	1/2	2 inserts	0.1875	-0.00875000965660191	0.00658872654146544	-0.0240887458546693
2048 ms	0.5	1/2	2 inserts	0.189655172413793	-0.0114521762360906	0.00362540036459907	-0.0265297528367804
2048 ms	0.5	1/2	2 inserts	0.191810344827586	-0.0169083012347833	-0.00232001238510886	-0.0314965900844578
2048 ms	0.5	1/2	2 inserts	0.193965517241379	-0.0167538888065427	-0.00186572962488316	-0.0316420479882023
2048 ms	0.5	1/2	2 inserts	0.196120689655172	-0.0183964267907477	-0.00326532106438003	-0.0335275325171155
2048 ms	0.5	1/2	2 inserts	0.198275862068966	-0.0230360021231882	-0.00794786582797188	-0.0381241384184044
2048 ms	0.5	1/2	2 inserts	0.200431034482759	-0.0190963161640492	-0.00343883224925785	-0.0347538000788406
2048 ms	0.5	1/2	2 inserts	0.202586206896552	-0.0198563427234513	-0.00423148844558977	-0.0354811970013129
2048 ms	0.5	1/2	2 inserts	0.204741379310345	-0.0198282017813654	-0.00324731451075072	-0.0364090890519802
2048 ms	0.5	1/2	2 inserts	0.206896551724138	-0.00976791884921139	0.00634179725814613	-0.0258776349565689
2048 ms	0.5	1/2	2 inserts	0.209051724137931	-0.00981521684650256	0.00531135501837405	-0.0249417887113792
2048 ms	0.5	1/2	2 inserts	0.211206896551724	-0.00765125918385422	0.00924313899975302	-0.0245456573674615
2048 ms	0.5	1/2	2 inserts	0.213362068965517	-0.00630754471031115	0.01142651031843	-0.0240415997390523
2048 ms	0.5	1/2	2 inserts	0.21551724137931	-0.00836957923190286	0.00933794991233442	-0.0260771083761401
2048 ms	0.5	1/2	2 inserts	0.217672413793103	-0.00441262155564775	0.0132196672642454	-0.0220449103755409
2048 ms	0.5	1/2	2 inserts	0.219827586206897	-0.00260068001802748	0.015545920536257	-0.020747280572312
2048 ms	0.5	1/2	2 inserts	0.22198275862069	-0.0009697370370934	0.0177048161690583	-0.0196442902432451
2048 ms	0.5	1/2	2 inserts	0.224137931034483	0.0026198209045569	0.0207831289280688	-0.015543487118955
2048 ms	0.5	1/2	2 inserts	0.226293103448276	0.00623482696700126	0.0240375712558104	-0.0115679173218079
2048 ms	0.5	1/2	2 inserts	0.228448275862069	0.0113083647970557	0.0289727939321479	-0.00635606433803653
2048 ms	0.5	1/2	2 inserts	0.230603448275862	0.0204289438465386	0.0379022314538579	0.00295565623921935
2048 ms	0.5	1/2	2 inserts	0.232758620689655	0.0218323337704391	0.0386630300403097	0.00500163750056855
2048 ms	0.5	1/2	2 inserts	0.234913793103448	0.0222248422228367	0.038432571819923	0.00601711262575047
2048 ms	0.5	1/2	2 inserts	0.237068965517241	0.0175208101607822	0.0319153212463453	0.0031262990752191
2048 ms	0.5	1/2	2 inserts	0.239224137931034	0.014404268485213	0.0275233774687583	0.00128515950166764
2048 ms	0.5	1/2	2 inserts	0.241379310344828	0.0188863916931548	0.0311083858622496	0.00666439752406002
2048 ms	0.5	1/2	2 inserts	0.243534482758621	0.0197589113688699	0.0337870589316365	0.00573076380610328
2048 ms	0.5	1/2	2 inserts	0.245689655172414	0.0203603239906009	0.0355333773092249	0.00518727067197695
2048 ms	0.5	1/2	2 inserts	0.247844827586207	0.0218452036037963	0.0385006192569768	0.00518978795061583
2048 ms	0.5	1/2	2 inserts	0.25	0.0185821309954568	0.0360880102017458	0.00107625178916779
2048 ms	0.5	1/2	2 inserts	0.252155172413793	0.0175918540934989	0.0364859142350925	-0.00130220604809475
2048 ms	0.5	1/2	2 inserts	0.254310344827586	0.0179357390266706	0.0360330082129398	-0.000161530159598654
2048 ms	0.5	1/2	2 inserts	0.256465517241379	0.0104663517732685	0.0275963020706386	-0.00666359852410159
2048 ms	0.5	1/2	2 inserts	0.258620689655172	0.00620321198609249	0.0229913379784751	-0.0105849140062901
2048 ms	0.5	1/2	2 inserts	0.260775862068966	0.00282162402562854	0.0177601369091384	-0.0121168888578813
2048 ms	0.5	1/2	2 inserts	0.262931034482759	0.00221817911014629	0.0180341478877799	-0.0135977896674874
2048 ms	0.5	1/2	2 inserts	0.265086206896552	-0.00116548458618847	0.0135847944759914	-0.0159157636483684
2048 ms	0.5	1/2	2 inserts	0.267241379310345	-0.006952559897616	0.00808586134511069	-0.0219909811403427
2048 ms	0.5	1/2	2 inserts	0.269396551724138	-0.00769005036721488	0.00813429813763522	-0.023514398872065
2048 ms	0.5	1/2	2 inserts	0.271551724137931	-0.00640933780087118	0.0097994566562287	-0.0226181322579711
2048 ms	0.5	1/2	2 inserts	0.273706896551724	-0.00815370219493203	0.00726950938646045	-0.0235769137763245
2048 ms	0.5	1/2	2 inserts	0.275862068965517	-0.00617258595692658	0.00950389753337707	-0.0218490694472302
2048 ms	0.8	4/5	2 inserts	0.0280172413793103	-0.00360272137197627	0.0153745394316407	-0.0225799821755933
2048 ms	0.8	4/5	2 inserts	0.0301724137931034	-0.00480622953730227	0.0121279412186281	-0.0217404002932326
2048 ms	0.8	4/5	2 inserts	0.0323275862068966	-0.00126721932483299	0.0144415566748222	-0.0169759953244882
2048 ms	0.8	4/5	2 inserts	0.0344827586206897	0.00747793657942903	0.0247336345339454	-0.00977776137508731
2048 ms	0.8	4/5	2 inserts	0.0366379310344828	0.0122262581607533	0.030302892505998	-0.00585037618449131
2048 ms	0.8	4/5	2 inserts	0.0387931034482759	0.0191627659182294	0.0377231379184013	0.000602393918057484
2048 ms	0.8	4/5	2 inserts	0.040948275862069	0.0220222402797576	0.0413159201133325	0.00272856044618277
2048 ms	0.8	4/5	2 inserts	0.0431034482758621	0.0224038735544703	0.0417010299447784	0.00310671716416232
2048 ms	0.8	4/5	2 inserts	0.0452586206896552	0.0195128284863533	0.0368732290185787	0.00215242795412794
2048 ms	0.8	4/5	2 inserts	0.0474137931034483	0.0186179787461508	0.0346677446207979	0.0025682128715037
2048 ms	0.8	4/5	2 inserts	0.0495689655172414	0.0237187005742158	0.0401116903854684	0.00732571076296321
2048 ms	0.8	4/5	2 inserts	0.0517241379310345	0.026354215647596	0.042781666398725	0.00992676489646688
2048 ms	0.8	4/5	2 inserts	0.0538793103448276	0.0396844038202717	0.0590095237679688	0.0203592838725745
2048 ms	0.8	4/5	2 inserts	0.0560344827586207	0.0393854093366107	0.0574196162265748	0.0213512024466466
2048 ms	0.8	4/5	2 inserts	0.0581896551724138	0.0382751041492818	0.0579701720548951	0.0185800362436685
2048 ms	0.8	4/5	2 inserts	0.0603448275862069	0.0430725320171412	0.0660272904183362	0.0201177736159462
2048 ms	0.8	4/5	2 inserts	0.0625	0.0386400314937962	0.0599135447741551	0.0173665182134373
2048 ms	0.8	4/5	2 inserts	0.0646551724137931	0.0437056427176927	0.0628034933442339	0.0246077920911516
2048 ms	0.8	4/5	2 inserts	0.0668103448275862	0.0488259781824874	0.0676174712654843	0.0300344850994905
2048 ms	0.8	4/5	2 inserts	0.0689655172413793	0.0471008199783055	0.0650990286224444	0.0291026113341665
2048 ms	0.8	4/5	2 inserts	0.0711206896551724	0.05317613666099	0.0713545239973241	0.0349977493246558
2048 ms	0.8	4/5	2 inserts	0.0732758620689655	0.0510549305718956	0.0699782224294149	0.0321316387143764
2048 ms	0.8	4/5	2 inserts	0.0754310344827586	0.0493199596546059	0.0708585323169299	0.0277813869922818
2048 ms	0.8	4/5	2 inserts	0.0775862068965517	0.0469930618220742	0.0655543709770051	0.0284317526671433
2048 ms	0.8	4/5	2 inserts	0.0797413793103448	0.0581682854967228	0.0771192112139368	0.0392173597795088
2048 ms	0.8	4/5	2 inserts	0.0818965517241379	0.0633840693164678	0.0849266040835669	0.0418415345493688
2048 ms	0.8	4/5	2 inserts	0.084051724137931	0.0612185722538778	0.0840827125652194	0.0383544319425361
2048 ms	0.8	4/5	2 inserts	0.0862068965517241	0.0667950938646822	0.0928422332739836	0.0407479544553808
2048 ms	0.8	4/5	2 inserts	0.0883620689655172	0.064195712992777	0.0899910224026692	0.0384004035828848
2048 ms	0.8	4/5	2 inserts	0.0905172413793103	0.0651276703308014	0.0943244682186142	0.0359308724429886
2048 ms	0.8	4/5	2 inserts	0.0926724137931034	0.0637358784209942	0.0927830119049707	0.0346887449370178
2048 ms	0.8	4/5	2 inserts	0.0948275862068966	0.0663029114479876	0.0964178242554388	0.0361879986405363
2048 ms	0.8	4/5	2 inserts	0.0969827586206897	0.0522970734577694	0.0814841433947166	0.0231100035208222
2048 ms	0.8	4/5	2 inserts	0.0991379310344828	0.045915667121237	0.0766239084774936	0.0152074257649803
2048 ms	0.8	4/5	2 inserts	0.101293103448276	0.0574179573594561	0.0896584534915762	0.0251774612273361
2048 ms	0.8	4/5	2 inserts	0.103448275862069	0.0581798492985801	0.0904685147287493	0.0258911838684109
2048 ms	0.8	4/5	2 inserts	0.105603448275862	0.0604201640957075	0.095450234026267	0.025390094165148
2048 ms	0.8	4/5	2 inserts	0.107758620689655	0.0625935224305691	0.0971959787217185	0.0279910661394198
2048 ms	0.8	4/5	2 inserts	0.109913793103448	0.0566317056145508	0.0931673489843953	0.0200960622447064
2048 ms	0.8	4/5	2 inserts	0.112068965517241	0.0561461820960222	0.0923061369476458	0.0199862272443986
2048 ms	0.8	4/5	2 inserts	0.114224137931034	0.0627855951726923	0.0981669404223914	0.0274042499229932
2048 ms	0.8	4/5	2 inserts	0.116379310344828	0.0664202092713018	0.103883417055383	0.0289570014872203
2048 ms	0.8	4/5	2 inserts	0.118534482758621	0.0762805877254718	0.114238209329138	0.0383229661218056
2048 ms	0.8	4/5	2 inserts	0.120689655172414	0.0697199603346145	0.107813711647066	0.031626209022163
2048 ms	0.8	4/5	2 inserts	0.122844827586207	0.064746334480105	0.100678464691726	0.0288142042684838
2048 ms	0.8	4/5	2 inserts	0.125	0.061038400946068	0.0929599804681378	0.0291168214239981
2048 ms	0.8	4/5	2 inserts	0.127155172413793	0.0590784473326499	0.088460091035814	0.0296968036294857
2048 ms	0.8	4/5	2 inserts	0.129310344827586	0.0548569887794064	0.0825061740296495	0.0272078035291633
2048 ms	0.8	4/5	2 inserts	0.131465517241379	0.0418513576726132	0.0663338052038168	0.0173689101414095
2048 ms	0.8	4/5	2 inserts	0.133620689655172	0.0386251312899298	0.0597016960419848	0.0175485665378747
2048 ms	0.8	4/5	2 inserts	0.135775862068965	0.03687249859252	0.0573035880290128	0.0164414091560272
2048 ms	0.8	4/5	2 inserts	0.137931034482759	0.0346590581285399	0.0553652095033994	0.0139529067536803
2048 ms	0.8	4/5	2 inserts	0.140086206896552	0.0346904613213613	0.0547185281080229	0.0146623945346997
2048 ms	0.8	4/5	2 inserts	0.142241379310345	0.0388437946603145	0.0593159113687848	0.0183716779518441
2048 ms	0.8	4/5	2 inserts	0.144396551724138	0.0326282471495721	0.0541747737036471	0.0110817205954972
2048 ms	0.8	4/5	2 inserts	0.146551724137931	0.0440428093920685	0.066472186334858	0.021613432449279
2048 ms	0.8	4/5	2 inserts	0.148706896551724	0.0557981475988794	0.0800837364568419	0.0315125587409169
2048 ms	0.8	4/5	2 inserts	0.150862068965517	0.0423937169790111	0.0673506046858031	0.017436829272219
2048 ms	0.8	4/5	2 inserts	0.15301724137931	0.0325122270553548	0.0573147197997555	0.0077097343109541
2048 ms	0.8	4/5	2 inserts	0.155172413793103	0.0270961697810538	0.0508735034997922	0.00331883606231532
2048 ms	0.8	4/5	2 inserts	0.157327586206897	0.012230267816601	0.0366361121283281	-0.012175576495126
2048 ms	0.8	4/5	2 inserts	0.15948275862069	0.0124123879194812	0.0346433752731394	-0.00981859943417707
2048 ms	0.8	4/5	2 inserts	0.161637931034483	0.0151752137473135	0.0363369699891856	-0.00598654249455853
2048 ms	0.8	4/5	2 inserts	0.163793103448276	0.0120837598414379	0.033968669720873	-0.00980115003799718
2048 ms	0.8	4/5	2 inserts	0.165948275862069	0.00822258308089005	0.0323190020806242	-0.0158738359188441
2048 ms	0.8	4/5	2 inserts	0.168103448275862	-0.00431801583017575	0.020213971935183	-0.0288500035955345
2048 ms	0.8	4/5	2 inserts	0.170258620689655	-0.00361237864111643	0.0228417072389087	-0.0300664645211415
2048 ms	0.8	4/5	2 inserts	0.172413793103448	-0.0113424596981977	0.0147170953495993	-0.0374020147459947
2048 ms	0.8	4/5	2 inserts	0.174568965517241	-0.016048426199123	0.00919465344429761	-0.0412915058425436
2048 ms	0.8	4/5	2 inserts	0.176724137931034	-0.0162001654413607	0.00965856463856436	-0.0420588955212858
2048 ms	0.8	4/5	2 inserts	0.178879310344828	-0.0190245813980073	0.00481894631986345	-0.0428681091158781
2048 ms	0.8	4/5	2 inserts	0.181034482758621	-0.0188897776156898	0.00564470148740177	-0.0434242567187813
2048 ms	0.8	4/5	2 inserts	0.183189655172414	-0.0164170028893746	0.00895761486739408	-0.0417916206461432
2048 ms	0.8	4/5	2 inserts	0.185344827586207	-0.0128485025264756	0.0127657885318676	-0.0384627935848188
2048 ms	0.8	4/5	2 inserts	0.1875	-0.00967233476988547	0.0167913219533603	-0.0361359914931313
2048 ms	0.8	4/5	2 inserts	0.189655172413793	-0.0131976057567591	0.0124148583887742	-0.0388100699022925
2048 ms	0.8	4/5	2 inserts	0.191810344827586	-0.0222788030242088	0.00210877616051024	-0.0466663822089279
2048 ms	0.8	4/5	2 inserts	0.193965517241379	-0.021835419675845	0.00275197281034125	-0.0464228121620313
2048 ms	0.8	4/5	2 inserts	0.196120689655172	-0.0240857965708022	0.000622267995622192	-0.0487938611372266
2048 ms	0.8	4/5	2 inserts	0.198275862068966	-0.03082152004613	-0.00673794724039154	-0.0549050928518685
2048 ms	0.8	4/5	2 inserts	0.200431034482759	-0.0221037827968643	0.00270479882017111	-0.0469123644138996
2048 ms	0.8	4/5	2 inserts	0.202586206896552	-0.0218475191907417	0.00327393346887943	-0.0469689718503628
2048 ms	0.8	4/5	2 inserts	0.204741379310345	-0.0222158628714804	0.00417111964798825	-0.048602845390949
2048 ms	0.8	4/5	2 inserts	0.206896551724138	-0.00645337399867157	0.0190391924969141	-0.0319459404942573
2048 ms	0.8	4/5	2 inserts	0.209051724137931	-0.00565305562337635	0.0183402129676307	-0.0296463242143834
2048 ms	0.8	4/5	2 inserts	0.211206896551724	-0.0020584938737534	0.0243954780804091	-0.0285124658279159
2048 ms	0.8	4/5	2 inserts	0.213362068965517	0.00137186233010064	0.0295256803701168	-0.0267819557099155
2048 ms	0.8	4/5	2 inserts	0.21551724137931	-0.000325872793883519	0.0284380828132002	-0.0290898284009672
2048 ms	0.8	4/5	2 inserts	0.217672413793103	0.00620839440231737	0.0351349948742715	-0.0227182060696368
2048 ms	0.8	4/5	2 inserts	0.219827586206897	0.00957085214620606	0.0388759539224672	-0.0197342496300551
2048 ms	0.8	4/5	2 inserts	0.22198275862069	0.0121987630325982	0.0420409789213107	-0.0176434528561142
2048 ms	0.8	4/5	2 inserts	0.224137931034483	0.0188174451842747	0.0482792710847205	-0.0106443807161711
2048 ms	0.8	4/5	2 inserts	0.226293103448276	0.0247379351028766	0.0539310616292944	-0.00445519142354125
2048 ms	0.8	4/5	2 inserts	0.228448275862069	0.0331295953091888	0.0629002534984278	0.00335893711994966
2048 ms	0.8	4/5	2 inserts	0.230603448275862	0.0476069117674611	0.0774060909610798	0.0178077325738424
2048 ms	0.8	4/5	2 inserts	0.232758620689655	0.0490947213671507	0.0769019745618767	0.0212874681724247
2048 ms	0.8	4/5	2 inserts	0.234913793103448	0.0508119402492045	0.0773803722223187	0.0242435082760903
2048 ms	0.8	4/5	2 inserts	0.237068965517241	0.0442260754693036	0.0678310446262474	0.0206211063123598
2048 ms	0.8	4/5	2 inserts	0.239224137931034	0.0396738714110405	0.0610489574820484	0.0182987853400326
2048 ms	0.8	4/5	2 inserts	0.241379310344828	0.0486099531401139	0.0691214349104513	0.0280984713697765
2048 ms	0.8	4/5	2 inserts	0.243534482758621	0.049969754034743	0.072649426865427	0.0272900812040589
2048 ms	0.8	4/5	2 inserts	0.245689655172414	0.0511855562292952	0.0764479030409435	0.0259232094176468
2048 ms	0.8	4/5	2 inserts	0.247844827586207	0.0549392914205116	0.0820517496925174	0.0278268331485058
2048 ms	0.8	4/5	2 inserts	0.25	0.0512521447957018	0.0793386659285531	0.0231656236628505
2048 ms	0.8	4/5	2 inserts	0.252155172413793	0.0481832634263851	0.078723233863833	0.0176432929889372
2048 ms	0.8	4/5	2 inserts	0.254310344827586	0.0489513685516483	0.0784784052014334	0.0194243319018632
2048 ms	0.8	4/5	2 inserts	0.256465517241379	0.0388580517607447	0.0659964147416503	0.0117196887798391
2048 ms	0.8	4/5	2 inserts	0.258620689655172	0.0320301897432973	0.0586346293503158	0.00542575013627875
2048 ms	0.8	4/5	2 inserts	0.260775862068966	0.0280602616017661	0.0519204836965191	0.00420003950701307
2048 ms	0.8	4/5	2 inserts	0.262931034482759	0.0269052152722212	0.0510204269518987	0.00279000359254362
2048 ms	0.8	4/5	2 inserts	0.265086206896552	0.0189349182568481	0.0415863014503186	-0.00371646493662234
2048 ms	0.8	4/5	2 inserts	0.267241379310345	0.00759509841809751	0.0295681037191085	-0.0143779068829135
2048 ms	0.8	4/5	2 inserts	0.269396551724138	0.00589407467462309	0.0285983998593282	-0.016810250510082
2048 ms	0.8	4/5	2 inserts	0.271551724137931	0.00689588140241992	0.0303005175459581	-0.0165087547411183
2048 ms	0.8	4/5	2 inserts	0.273706896551724	0.00227035364031004	0.0241216422014338	-0.0195809349208137
2048 ms	0.8	4/5	2 inserts	0.275862068965517	0.00468022497628529	0.0277862562562327	-0.0184258063036621
2048 ms	0	0	6 inserts	0.0280172413793103	0	0	0
2048 ms	0	0	6 inserts	0.0301724137931034	0	0	0
2048 ms	0	0	6 inserts	0.0323275862068966	0	0	0
2048 ms	0	0	6 inserts	0.0344827586206897	0	0	0
2048 ms	0	0	6 inserts	0.0366379310344828	0	0	0
2048 ms	0	0	6 inserts	0.0387931034482759	0	0	0
2048 ms	0	0	6 inserts	0.040948275862069	0	0	0
2048 ms	0	0	6 inserts	0.0431034482758621	0	0	0
2048 ms	0	0	6 inserts	0.0452586206896552	0	0	0
2048 ms	0	0	6 inserts	0.0474137931034483	0	0	0
2048 ms	0	0	6 inserts	0.0495689655172414	0	0	0
2048 ms	0	0	6 inserts	0.0517241379310345	0	0	0
2048 ms	0	0	6 inserts	0.0538793103448276	0	0	0
2048 ms	0	0	6 inserts	0.0560344827586207	0	0	0
2048 ms	0	0	6 inserts	0.0581896551724138	0	0	0
2048 ms	0	0	6 inserts	0.0603448275862069	0	0	0
2048 ms	0	0	6 inserts	0.0625	0	0	0
2048 ms	0	0	6 inserts	0.0646551724137931	0	0	0
2048 ms	0	0	6 inserts	0.0668103448275862	0	0	0
2048 ms	0	0	6 inserts	0.0689655172413793	0	0	0
2048 ms	0	0	6 inserts	0.0711206896551724	0	0	0
2048 ms	0	0	6 inserts	0.0732758620689655	0	0	0
2048 ms	0	0	6 inserts	0.0754310344827586	0	0	0
2048 ms	0	0	6 inserts	0.0775862068965517	0	0	0
2048 ms	0	0	6 inserts	0.0797413793103448	0	0	0
2048 ms	0	0	6 inserts	0.0818965517241379	0	0	0
2048 ms	0	0	6 inserts	0.084051724137931	0	0	0
2048 ms	0	0	6 inserts	0.0862068965517241	0	0	0
2048 ms	0	0	6 inserts	0.0883620689655172	0	0	0
2048 ms	0	0	6 inserts	0.0905172413793103	0	0	0
2048 ms	0	0	6 inserts	0.0926724137931034	0	0	0
2048 ms	0	0	6 inserts	0.0948275862068966	0	0	0
2048 ms	0	0	6 inserts	0.0969827586206897	0	0	0
2048 ms	0	0	6 inserts	0.0991379310344828	0	0	0
2048 ms	0	0	6 inserts	0.101293103448276	0	0	0
2048 ms	0	0	6 inserts	0.103448275862069	0	0	0
2048 ms	0	0	6 inserts	0.105603448275862	0	0	0
2048 ms	0	0	6 inserts	0.107758620689655	0	0	0
2048 ms	0	0	6 inserts	0.109913793103448	0	0	0
2048 ms	0	0	6 inserts	0.112068965517241	0	0	0
2048 ms	0	0	6 inserts	0.114224137931034	0	0	0
2048 ms	0	0	6 inserts	0.116379310344828	0	0	0
2048 ms	0	0	6 inserts	0.118534482758621	0	0	0
2048 ms	0	0	6 inserts	0.120689655172414	0	0	0
2048 ms	0	0	6 inserts	0.122844827586207	0	0	0
2048 ms	0	0	6 inserts	0.125	0	0	0
2048 ms	0	0	6 inserts	0.127155172413793	0	0	0
2048 ms	0	0	6 inserts	0.129310344827586	0	0	0
2048 ms	0	0	6 inserts	0.131465517241379	0	0	0
2048 ms	0	0	6 inserts	0.133620689655172	0	0	0
2048 ms	0	0	6 inserts	0.135775862068965	0	0	0
2048 ms	0	0	6 inserts	0.137931034482759	0	0	0
2048 ms	0	0	6 inserts	0.140086206896552	0	0	0
2048 ms	0	0	6 inserts	0.142241379310345	0	0	0
2048 ms	0	0	6 inserts	0.144396551724138	0	0	0
2048 ms	0	0	6 inserts	0.146551724137931	0	0	0
2048 ms	0	0	6 inserts	0.148706896551724	0	0	0
2048 ms	0	0	6 inserts	0.150862068965517	0	0	0
2048 ms	0	0	6 inserts	0.15301724137931	0	0	0
2048 ms	0	0	6 inserts	0.155172413793103	0	0	0
2048 ms	0	0	6 inserts	0.157327586206897	0	0	0
2048 ms	0	0	6 inserts	0.15948275862069	0	0	0
2048 ms	0	0	6 inserts	0.161637931034483	0	0	0
2048 ms	0	0	6 inserts	0.163793103448276	0	0	0
2048 ms	0	0	6 inserts	0.165948275862069	0	0	0
2048 ms	0	0	6 inserts	0.168103448275862	0	0	0
2048 ms	0	0	6 inserts	0.170258620689655	0	0	0
2048 ms	0	0	6 inserts	0.172413793103448	0	0	0
2048 ms	0	0	6 inserts	0.174568965517241	0	0	0
2048 ms	0	0	6 inserts	0.176724137931034	0	0	0
2048 ms	0	0	6 inserts	0.178879310344828	0	0	0
2048 ms	0	0	6 inserts	0.181034482758621	0	0	0
2048 ms	0	0	6 inserts	0.183189655172414	0	0	0
2048 ms	0	0	6 inserts	0.185344827586207	0	0	0
2048 ms	0	0	6 inserts	0.1875	0	0	0
2048 ms	0	0	6 inserts	0.189655172413793	0	0	0
2048 ms	0	0	6 inserts	0.191810344827586	0	0	0
2048 ms	0	0	6 inserts	0.193965517241379	0	0	0
2048 ms	0	0	6 inserts	0.196120689655172	0	0	0
2048 ms	0	0	6 inserts	0.198275862068966	0	0	0
2048 ms	0	0	6 inserts	0.200431034482759	0	0	0
2048 ms	0	0	6 inserts	0.202586206896552	0	0	0
2048 ms	0	0	6 inserts	0.204741379310345	0	0	0
2048 ms	0	0	6 inserts	0.206896551724138	0	0	0
2048 ms	0	0	6 inserts	0.209051724137931	0	0	0
2048 ms	0	0	6 inserts	0.211206896551724	0	0	0
2048 ms	0	0	6 inserts	0.213362068965517	0	0	0
2048 ms	0	0	6 inserts	0.21551724137931	0	0	0
2048 ms	0	0	6 inserts	0.217672413793103	0	0	0
2048 ms	0	0	6 inserts	0.219827586206897	0	0	0
2048 ms	0	0	6 inserts	0.22198275862069	0	0	0
2048 ms	0	0	6 inserts	0.224137931034483	0	0	0
2048 ms	0	0	6 inserts	0.226293103448276	0	0	0
2048 ms	0	0	6 inserts	0.228448275862069	0	0	0
2048 ms	0	0	6 inserts	0.230603448275862	0	0	0
2048 ms	0	0	6 inserts	0.232758620689655	0	0	0
2048 ms	0	0	6 inserts	0.234913793103448	0	0	0
2048 ms	0	0	6 inserts	0.237068965517241	0	0	0
2048 ms	0	0	6 inserts	0.239224137931034	0	0	0
2048 ms	0	0	6 inserts	0.241379310344828	0	0	0
2048 ms	0	0	6 inserts	0.243534482758621	0	0	0
2048 ms	0	0	6 inserts	0.245689655172414	0	0	0
2048 ms	0	0	6 inserts	0.247844827586207	0	0	0
2048 ms	0	0	6 inserts	0.25	0	0	0
2048 ms	0	0	6 inserts	0.252155172413793	0	0	0
2048 ms	0	0	6 inserts	0.254310344827586	0	0	0
2048 ms	0	0	6 inserts	0.256465517241379	0	0	0
2048 ms	0	0	6 inserts	0.258620689655172	0	0	0
2048 ms	0	0	6 inserts	0.260775862068966	0	0	0
2048 ms	0	0	6 inserts	0.262931034482759	0	0	0
2048 ms	0	0	6 inserts	0.265086206896552	0	0	0
2048 ms	0	0	6 inserts	0.267241379310345	0	0	0
2048 ms	0	0	6 inserts	0.269396551724138	0	0	0
2048 ms	0	0	6 inserts	0.271551724137931	0	0	0
2048 ms	0	0	6 inserts	0.273706896551724	0	0	0
2048 ms	0	0	6 inserts	0.275862068965517	0	0	0
2048 ms	0.125	1/8	6 inserts	0.0280172413793103	-0.00689430779149657	-0.00269592376211415	-0.011092691820879
2048 ms	0.125	1/8	6 inserts	0.0301724137931034	-0.00608286064256524	-0.00200682554545065	-0.0101588957396798
2048 ms	0.125	1/8	6 inserts	0.0323275862068966	-0.00390356980313062	8.34946346774754e-05	-0.00789063424093872
2048 ms	0.125	1/8	6 inserts	0.0344827586206897	-0.00103372669671886	0.00307831935400636	-0.00514577274744408
2048 ms	0.125	1/8	6 inserts	0.0366379310344828	1.83767803962932e-05	0.00420165427869619	-0.0041649007179036
2048 ms	0.125	1/8	6 inserts	0.0387931034482759	-0.000666639355698495	0.00336741366061019	-0.00470069237200718
2048 ms	0.125	1/8	6 inserts	0.040948275862069	-0.000980628644847409	0.00332693966639444	-0.00528819695608926
2048 ms	0.125	1/8	6 inserts	0.0431034482758621	0.000119869694252688	0.00491860820971832	-0.00467886882121294
2048 ms	0.125	1/8	6 inserts	0.0452586206896552	0.000932037811297318	0.00621705647389198	-0.00435298085129735
2048 ms	0.125	1/8	6 inserts	0.0474137931034483	0.000331178413720181	0.00574799189241282	-0.00508563506497246
2048 ms	0.125	1/8	6 inserts	0.0495689655172414	0.000890959095266038	0.00642593076128226	-0.00464401257075018
2048 ms	0.125	1/8	6 inserts	0.0517241379310345	0.00272906340472821	0.00834321913429631	-0.00288509232483989
2048 ms	0.125	1/8	6 inserts	0.0538793103448276	0.00388926434552491	0.009891691112034	-0.00211316242098419
2048 ms	0.125	1/8	6 inserts	0.0560344827586207	0.00304569864936998	0.00930528195549071	-0.00321388465675075
2048 ms	0.125	1/8	6 inserts	0.0581896551724138	0.00233533145710951	0.00914948017150136	-0.00447881725728234
2048 ms	0.125	1/8	6 inserts	0.0603448275862069	0.00298507869978953	0.0101912008148307	-0.00422104341525165
2048 ms	0.125	1/8	6 inserts	0.0625	0.00306804749498638	0.0104427160014712	-0.00430662101149842
2048 ms	0.125	1/8	6 inserts	0.0646551724137931	0.00133432215674794	0.00890106430170865	-0.00623241998821277
2048 ms	0.125	1/8	6 inserts	0.0668103448275862	0.00130128784824963	0.00888361579715794	-0.00628104010065869
2048 ms	0.125	1/8	6 inserts	0.0689655172413793	0.00231536146465676	0.0097360342545658	-0.00510531132525229
2048 ms	0.125	1/8	6 inserts	0.0711206896551724	0.00454238486363555	0.0114633360466258	-0.0023785663193547
2048 ms	0.125	1/8	6 inserts	0.0732758620689655	0.00720799178701407	0.0138671259827042	0.000548857591323955
2048 ms	0.125	1/8	6 inserts	0.0754310344827586	0.00652538350476011	0.0136932852881638	-0.000642518278643597
2048 ms	0.125	1/8	6 inserts	0.0775862068965517	0.00532379649428978	0.0127548146272567	-0.0021072216386771
2048 ms	0.125	1/8	6 inserts	0.0797413793103448	0.00720690794635381	0.0142243079853591	0.000189507907348514
2048 ms	0.125	1/8	6 inserts	0.0818965517241379	0.00860052240443041	0.015884090027694	0.00131695478116685
2048 ms	0.125	1/8	6 inserts	0.084051724137931	0.00832990800815706	0.015473180061886	0.00118663595442815
2048 ms	0.125	1/8	6 inserts	0.0862068965517241	0.00909292199991686	0.0158575038189681	0.00232834018086565
2048 ms	0.125	1/8	6 inserts	0.0883620689655172	0.0121325657780689	0.0188823828950822	0.00538274866105556
2048 ms	0.125	1/8	6 inserts	0.0905172413793103	0.0130775760954116	0.0198447275209251	0.00631042466989813
2048 ms	0.125	1/8	6 inserts	0.0926724137931034	0.0123953132221593	0.0185306829907778	0.00625994345354083
2048 ms	0.125	1/8	6 inserts	0.0948275862068966	0.0124123184088122	0.0188244904324208	0.00600014638520355
2048 ms	0.125	1/8	6 inserts	0.0969827586206897	0.0112660315754364	0.018242516490537	0.00428954666033591
2048 ms	0.125	1/8	6 inserts	0.0991379310344828	0.0111601927559556	0.0175960473051518	0.0047243382067594
2048 ms	0.125	1/8	6 inserts	0.101293103448276	0.0124503121681774	0.0193114244294165	0.00558919990693837
2048 ms	0.125	1/8	6 inserts	0.103448275862069	0.0125319184859463	0.019344705816195	0.00571913115569767
2048 ms	0.125	1/8	6 inserts	0.105603448275862	0.0121688776737512	0.0183469884829644	0.00599076686453805
2048 ms	0.125	1/8	6 inserts	0.107758620689655	0.0111494486616803	0.0173724811318128	0.00492641619154784
2048 ms	0.125	1/8	6 inserts	0.109913793103448	0.00835817884668286	0.0148450474606662	0.00187131023269949
2048 ms	0.125	1/8	6 inserts	0.112068965517241	0.00774971344418594	0.0143323405371049	0.00116708635126696
2048 ms	0.125	1/8	6 inserts	0.114224137931034	0.00770830085326544	0.0137271884355446	0.0016894132709863
2048 ms	0.125	1/8	6 inserts	0.116379310344828	0.0081294586139085	0.0139755800292951	0.00228333719852195
2048 ms	0.125	1/8	6 inserts	0.118534482758621	0.00857180456687071	0.0145549714732224	0.00258863766051899
2048 ms	0.125	1/8	6 inserts	0.120689655172414	0.00787829220828133	0.0145081463822907	0.00124843803427194
2048 ms	0.125	1/8	6 inserts	0.122844827586207	0.00833201295748453	0.0155241736016804	0.00113985231328863
2048 ms	0.125	1/8	6 inserts	0.125	0.00759144230275148	0.0147893974804664	0.000393487125036577
2048 ms	0.125	1/8	6 inserts	0.127155172413793	0.00659093978266743	0.0140326791378223	-0.000850799572487388
2048 ms	0.125	1/8	6 inserts	0.129310344827586	0.00714682943504348	0.0141797650695544	0.000113893800532569
2048 ms	0.125	1/8	6 inserts	0.131465517241379	0.00624124234523377	0.0128210087349193	-0.00033852404445179
2048 ms	0.125	1/8	6 inserts	0.133620689655172	0.00601312661215284	0.0126634711895098	-0.000637217965204103
2048 ms	0.125	1/8	6 inserts	0.135775862068965	0.00637083122379612	0.0132408296147227	-0.000499167167130497
2048 ms	0.125	1/8	6 inserts	0.137931034482759	0.00585499639773658	0.0131053265777461	-0.00139533378227291
2048 ms	0.125	1/8	6 inserts	0.140086206896552	0.00462591837894446	0.0119499651288291	-0.00269812837094015
2048 ms	0.125	1/8	6 inserts	0.142241379310345	0.00282859364072675	0.0101470411029355	-0.00448985382148201
2048 ms	0.125	1/8	6 inserts	0.144396551724138	0.00123530262509358	0.00887681385091378	-0.00640620860072661
2048 ms	0.125	1/8	6 inserts	0.146551724137931	0.000714267161756037	0.00842388980611892	-0.00699535548260684
2048 ms	0.125	1/8	6 inserts	0.148706896551724	-0.00137227846963963	0.00611429015055595	-0.0088588470898352
2048 ms	0.125	1/8	6 inserts	0.150862068965517	-0.00251212202776749	0.005282404143126	-0.010306648198661
2048 ms	0.125	1/8	6 inserts	0.15301724137931	-0.00155019750314912	0.00656404281815223	-0.00966443782445046
2048 ms	0.125	1/8	6 inserts	0.155172413793103	-0.00193776041844357	0.00626167295163667	-0.0101371937885238
2048 ms	0.125	1/8	6 inserts	0.157327586206897	-0.00216146144209473	0.00614340550753189	-0.0104663283917214
2048 ms	0.125	1/8	6 inserts	0.15948275862069	0.000196082408793471	0.00861573898867751	-0.00822357417109056
2048 ms	0.125	1/8	6 inserts	0.161637931034483	-0.00052806380085104	0.00822901936208693	-0.00928514696378901
2048 ms	0.125	1/8	6 inserts	0.163793103448276	-0.00212123145611989	0.00635913611488517	-0.010601599027125
2048 ms	0.125	1/8	6 inserts	0.165948275862069	-0.0020638186855431	0.00658196169491797	-0.0107095990660042
2048 ms	0.125	1/8	6 inserts	0.168103448275862	-0.00279014700039694	0.00544822608961504	-0.0110285200904089
2048 ms	0.125	1/8	6 inserts	0.170258620689655	-0.00241810591159567	0.00553826485192313	-0.0103744766751145
2048 ms	0.125	1/8	6 inserts	0.172413793103448	-0.00603642921091174	0.00201550172219521	-0.0140883601440187
2048 ms	0.125	1/8	6 inserts	0.174568965517241	-0.00764285358501557	-0.000152027373321725	-0.0151336797967094
2048 ms	0.125	1/8	6 inserts	0.176724137931034	-0.00674018098998479	0.000724228252985626	-0.0142045902329552
2048 ms	0.125	1/8	6 inserts	0.178879310344828	-0.00887118245600181	-0.00125365720865135	-0.0164887077033523
2048 ms	0.125	1/8	6 inserts	0.181034482758621	-0.0113596131792726	-0.00389832087061519	-0.01882090548793
2048 ms	0.125	1/8	6 inserts	0.183189655172414	-0.0117037601452847	-0.00433545743392372	-0.0190720628566457
2048 ms	0.125	1/8	6 inserts	0.185344827586207	-0.0108596290018262	-0.00343444695070093	-0.0182848110529514
2048 ms	0.125	1/8	6 inserts	0.1875	-0.0103138178260663	-0.00284922551565733	-0.0177784101364753
2048 ms	0.125	1/8	6 inserts	0.189655172413793	-0.010095714988988	-0.00272033724220931	-0.0174710927357666
2048 ms	0.125	1/8	6 inserts	0.191810344827586	-0.00843225524578221	-0.000974447217548228	-0.0158900632740162
2048 ms	0.125	1/8	6 inserts	0.193965517241379	-0.00748994833665011	0.000198869165111719	-0.0151787658384119
2048 ms	0.125	1/8	6 inserts	0.196120689655172	-0.0079748227469575	-0.000180211958195767	-0.0157694335357192
2048 ms	0.125	1/8	6 inserts	0.198275862068966	-0.00869552079572742	-0.00067699829455257	-0.0167140432969023
2048 ms	0.125	1/8	6 inserts	0.200431034482759	-0.00888278198911958	-0.000792896069853808	-0.0169726679083853
2048 ms	0.125	1/8	6 inserts	0.202586206896552	-0.0105873870549477	-0.00233292283564128	-0.0188418512742541
2048 ms	0.125	1/8	6 inserts	0.204741379310345	-0.0108072226804048	-0.0022219786544639	-0.0193924667063458
2048 ms	0.125	1/8	6 inserts	0.206896551724138	-0.00724817356194557	0.00138170958396846	-0.0158780567078596
2048 ms	0.125	1/8	6 inserts	0.209051724137931	-0.0073279356801534	0.00113027250842905	-0.0157861438687358
2048 ms	0.125	1/8	6 inserts	0.211206896551724	-0.00617586734547855	0.00257169746928684	-0.0149234321602439
2048 ms	0.125	1/8	6 inserts	0.213362068965517	-0.00473865235916926	0.00415997317879551	-0.013637277897134
2048 ms	0.125	1/8	6 inserts	0.21551724137931	-0.00573674796584367	0.00236036822351634	-0.0138338641552037
2048 ms	0.125	1/8	6 inserts	0.217672413793103	-0.00673326026364196	0.00115185968980396	-0.0146183802170879
2048 ms	0.125	1/8	6 inserts	0.219827586206897	-0.00738512350101598	0.000557926111392605	-0.0153281731134246
2048 ms	0.125	1/8	6 inserts	0.22198275862069	-0.00645385286052506	0.00141739139056758	-0.0143250971116177
2048 ms	0.125	1/8	6 inserts	0.224137931034483	-0.00598538796114552	0.00194964759354734	-0.0139204235158384
2048 ms	0.125	1/8	6 inserts	0.226293103448276	-0.00377325566131404	0.00425433971780359	-0.0118008510404317
2048 ms	0.125	1/8	6 inserts	0.228448275862069	0.000582174456381257	0.00857414412200617	-0.00740979520924365
2048 ms	0.125	1/8	6 inserts	0.230603448275862	0.004309642627003	0.012019303301828	-0.003400018047822
2048 ms	0.125	1/8	6 inserts	0.232758620689655	0.00265521120140321	0.0101333013577773	-0.00482287895497089
2048 ms	0.125	1/8	6 inserts	0.234913793103448	0.000453679359427014	0.00780179761016608	-0.00689443889131205
2048 ms	0.125	1/8	6 inserts	0.237068965517241	0.000758270435794975	0.00810919429998502	-0.00659265342839507
2048 ms	0.125	1/8	6 inserts	0.239224137931034	0.00084501240334495	0.00774518303349699	-0.00605515822680709
2048 ms	0.125	1/8	6 inserts	0.241379310344828	-0.00017020251369412	0.00673944358492338	-0.00707984861231162
2048 ms	0.125	1/8	6 inserts	0.243534482758621	0.0017719314991746	0.00907063276555532	-0.00552676976720612
2048 ms	0.125	1/8	6 inserts	0.245689655172414	0.00227539419240877	0.0098111231093845	-0.00526033472456696
2048 ms	0.125	1/8	6 inserts	0.247844827586207	0.00240398600855256	0.0103497654408523	-0.00554179342374716
2048 ms	0.125	1/8	6 inserts	0.25	0.00417773846267374	0.0128000246950841	-0.00444454776973659
2048 ms	0.125	1/8	6 inserts	0.252155172413793	0.00718965399131765	0.0160920369217585	-0.00171272893912319
2048 ms	0.125	1/8	6 inserts	0.254310344827586	0.00866326104632188	0.0171022104593707	0.000224311633273078
2048 ms	0.125	1/8	6 inserts	0.256465517241379	0.00744295281427872	0.0156798148433485	-0.000793909214791102
2048 ms	0.125	1/8	6 inserts	0.258620689655172	0.00671864689980742	0.0147550954874917	-0.00131780168787691
2048 ms	0.125	1/8	6 inserts	0.260775862068966	0.00572647385128893	0.0137837767993336	-0.00233082909675572
2048 ms	0.125	1/8	6 inserts	0.262931034482759	0.0072879552435873	0.0155370207849626	-0.000961110297788042
2048 ms	0.125	1/8	6 inserts	0.265086206896552	0.00840705004092557	0.016510674444344	0.000303425637507159
2048 ms	0.125	1/8	6 inserts	0.267241379310345	0.00852416743753064	0.0170530172634097	-4.68238834842698e-06
2048 ms	0.125	1/8	6 inserts	0.269396551724138	0.00883314906285958	0.017362010411399	0.000304287714320188
2048 ms	0.125	1/8	6 inserts	0.271551724137931	0.0108163043901862	0.0193631880088062	0.00226942077156631
2048 ms	0.125	1/8	6 inserts	0.273706896551724	0.0123893439493411	0.0209375413320959	0.00384114656658642
2048 ms	0.125	1/8	6 inserts	0.275862068965517	0.0132286782535125	0.0220647526578908	0.00439260384913411
2048 ms	0.25	1/4	6 inserts	0.0280172413793103	-0.0149971982899139	-0.00686603843365443	-0.0231283581461734
2048 ms	0.25	1/4	6 inserts	0.0301724137931034	-0.0132751907334858	-0.00520225928916141	-0.0213481221778103
2048 ms	0.25	1/4	6 inserts	0.0323275862068966	-0.00896696107608507	-0.000786084985736422	-0.0171478371664337
2048 ms	0.25	1/4	6 inserts	0.0344827586206897	-0.00332738083064417	0.0050506025201035	-0.0117053641813918
2048 ms	0.25	1/4	6 inserts	0.0366379310344828	-0.00119485385589858	0.00717083646990812	-0.00956054418170528
2048 ms	0.25	1/4	6 inserts	0.0387931034482759	-0.00259532633522793	0.00536938026583259	-0.0105600329362884
2048 ms	0.25	1/4	6 inserts	0.040948275862069	-0.00301033975044303	0.00555011566534942	-0.0115707951662355
2048 ms	0.25	1/4	6 inserts	0.0431034482758621	-0.000362992456401878	0.00921299662732907	-0.00993898154013283
2048 ms	0.25	1/4	6 inserts	0.0452586206896552	0.00160327924066603	0.0120658466743915	-0.00885928819305947
2048 ms	0.25	1/4	6 inserts	0.0474137931034483	0.00049550345654361	0.0111917713958202	-0.010200764482733
2048 ms	0.25	1/4	6 inserts	0.0495689655172414	0.0018451617542045	0.012697334459153	-0.00900701095074399
2048 ms	0.25	1/4	6 inserts	0.0517241379310345	0.00601954370316115	0.0170636025960043	-0.00502451518968203
2048 ms	0.25	1/4	6 inserts	0.0538793103448276	0.00895279496076425	0.020980690716314	-0.00307510079478556
2048 ms	0.25	1/4	6 inserts	0.0560344827586207	0.00713605007058348	0.019539278400174	-0.00526717825900701
2048 ms	0.25	1/4	6 inserts	0.0581896551724138	0.00625181996796872	0.0196110154887763	-0.00710737555283891
2048 ms	0.25	1/4	6 inserts	0.0603448275862069	0.00843904581387189	0.0224656062201351	-0.00558751459239129
2048 ms	0.25	1/4	6 inserts	0.0625	0.00919294449609911	0.0234981751587814	-0.00511228616658312
2048 ms	0.25	1/4	6 inserts	0.0646551724137931	0.00659213860526922	0.0211751302597672	-0.00799085304922878
2048 ms	0.25	1/4	6 inserts	0.0668103448275862	0.00666965451714501	0.0212727280204771	-0.00793341898618712
2048 ms	0.25	1/4	6 inserts	0.0689655172413793	0.00855902457088647	0.0228158333802609	-0.00569778423848794
2048 ms	0.25	1/4	6 inserts	0.0711206896551724	0.0128617722709122	0.0261699137363591	-0.000446369194534687
2048 ms	0.25	1/4	6 inserts	0.0732758620689655	0.0180626580736645	0.0309179131229842	0.00520740302434487
2048 ms	0.25	1/4	6 inserts	0.0754310344827586	0.0168933235963387	0.0308797833259336	0.0029068638667438
2048 ms	0.25	1/4	6 inserts	0.0775862068965517	0.0149580273849895	0.029651997260122	0.000264057509856907
2048 ms	0.25	1/4	6 inserts	0.0797413793103448	0.0188125579775781	0.0327765003951331	0.004848615560023
2048 ms	0.25	1/4	6 inserts	0.0818965517241379	0.0225652650835039	0.0370052056655361	0.00812532450147168
2048 ms	0.25	1/4	6 inserts	0.084051724137931	0.0220115255470154	0.0362089957702207	0.00781405532381015
2048 ms	0.25	1/4	6 inserts	0.0862068965517241	0.0233490598286508	0.0369147910145777	0.00978332864272395
2048 ms	0.25	1/4	6 inserts	0.0883620689655172	0.0300876823468272	0.0438742381574234	0.016301126536231
2048 ms	0.25	1/4	6 inserts	0.0905172413793103	0.0318116048877314	0.0457268773721406	0.0178963324033222
2048 ms	0.25	1/4	6 inserts	0.0926724137931034	0.0296816162691082	0.0422007593317217	0.0171624732064947
2048 ms	0.25	1/4	6 inserts	0.0948275862068966	0.0292381907857074	0.0425151143048252	0.0159612672665896
2048 ms	0.25	1/4	6 inserts	0.0969827586206897	0.0266451514559365	0.0411478877171992	0.0121424151946738
2048 ms	0.25	1/4	6 inserts	0.0991379310344828	0.0262135625197733	0.0396420479315363	0.0127850771080103
2048 ms	0.25	1/4	6 inserts	0.101293103448276	0.0292042206424766	0.0435664944875661	0.0148419467973872
2048 ms	0.25	1/4	6 inserts	0.103448275862069	0.0298043996223972	0.0441087395314605	0.0155000597133339
2048 ms	0.25	1/4	6 inserts	0.105603448275862	0.0289203673407679	0.04182874587029	0.0160119888112457
2048 ms	0.25	1/4	6 inserts	0.107758620689655	0.0265832355725131	0.0395167115601784	0.0136497595848478
2048 ms	0.25	1/4	6 inserts	0.109913793103448	0.020953895147456	0.0345352109467187	0.00737257934819338
2048 ms	0.25	1/4	6 inserts	0.112068965517241	0.0192533072309836	0.0329318074224403	0.0055748070395268
2048 ms	0.25	1/4	6 inserts	0.114224137931034	0.0186534399107605	0.0309796074621764	0.00632727235934452
2048 ms	0.25	1/4	6 inserts	0.116379310344828	0.0195710280749852	0.0316974475145806	0.00744460863538977
2048 ms	0.25	1/4	6 inserts	0.118534482758621	0.0205372734819769	0.0330815590119627	0.00799298795199101
2048 ms	0.25	1/4	6 inserts	0.120689655172414	0.0191281492875065	0.0330512339226617	0.00520506465235128
2048 ms	0.25	1/4	6 inserts	0.122844827586207	0.0201399397011395	0.0351664920481258	0.00511338735415325
2048 ms	0.25	1/4	6 inserts	0.125	0.0186216893378477	0.0334938789671903	0.00374949970850507
2048 ms	0.25	1/4	6 inserts	0.127155172413793	0.017071050098499	0.0324645486383807	0.00167755155861728
2048 ms	0.25	1/4	6 inserts	0.129310344827586	0.0180736162462412	0.0326358270066461	0.00351140548583623
2048 ms	0.25	1/4	6 inserts	0.131465517241379	0.0158116765064968	0.0293419789611522	0.0022813740518415
2048 ms	0.25	1/4	6 inserts	0.133620689655172	0.0154938971924309	0.0291277462347043	0.00186004815015746
2048 ms	0.25	1/4	6 inserts	0.135775862068965	0.0166527847749729	0.0307363729556065	0.00256919659433927
2048 ms	0.25	1/4	6 inserts	0.137931034482759	0.0156348111986063	0.030535186715342	0.00073443568187052
2048 ms	0.25	1/4	6 inserts	0.140086206896552	0.012970033779785	0.02797503938215	-0.00203497182258004
2048 ms	0.25	1/4	6 inserts	0.142241379310345	0.00964872800503409	0.0245898640529848	-0.00529240804291662
2048 ms	0.25	1/4	6 inserts	0.144396551724138	0.00668830080095929	0.0222849715934445	-0.00890836999152589
2048 ms	0.25	1/4	6 inserts	0.146551724137931	0.00600278822978239	0.0216906530454127	-0.00968507658584795
2048 ms	0.25	1/4	6 inserts	0.148706896551724	0.00173681952461908	0.0168049343136116	-0.0133312952643734
2048 ms	0.25	1/4	6 inserts	0.150862068965517	-0.00129120019916458	0.0144226091439062	-0.0170050095422353
2048 ms	0.25	1/4	6 inserts	0.15301724137931	-0.000301690694923116	0.0161322099044418	-0.0167355912942881
2048 ms	0.25	1/4	6 inserts	0.155172413793103	-0.00118404137201313	0.0155154164098786	-0.0178834991539048
2048 ms	0.25	1/4	6 inserts	0.157327586206897	-0.00122679970787014	0.0156899632183682	-0.0181435626341085
2048 ms	0.25	1/4	6 inserts	0.15948275862069	0.00342439270373069	0.0205495864878321	-0.0137008010803707
2048 ms	0.25	1/4	6 inserts	0.161637931034483	0.00253825774678567	0.02034494989464	-0.0152684344010686
2048 ms	0.25	1/4	6 inserts	0.163793103448276	-0.000481073781588213	0.0166913823023336	-0.01765352986551
2048 ms	0.25	1/4	6 inserts	0.165948275862069	-0.000554331647894247	0.0169267168677069	-0.0180353801634954
2048 ms	0.25	1/4	6 inserts	0.168103448275862	-0.00256744535476364	0.0139556031653032	-0.0190904938748304
2048 ms	0.25	1/4	6 inserts	0.170258620689655	-0.0018932261109667	0.0140034883131394	-0.0177899405350728
2048 ms	0.25	1/4	6 inserts	0.172413793103448	-0.00923552248145005	0.00684851484690138	-0.0253195598098015
2048 ms	0.25	1/4	6 inserts	0.174568965517241	-0.012785204537216	0.00226753913907121	-0.0278379482135032
2048 ms	0.25	1/4	6 inserts	0.176724137931034	-0.0115101624531865	0.00363497560910751	-0.0266553005154805
2048 ms	0.25	1/4	6 inserts	0.178879310344828	-0.0161710112615122	-0.000699656149838749	-0.0316423663731856
2048 ms	0.25	1/4	6 inserts	0.181034482758621	-0.0214149247701604	-0.00624043398524514	-0.0365894155550757
2048 ms	0.25	1/4	6 inserts	0.183189655172414	-0.0216766725308773	-0.0065521088045536	-0.036801236257201
2048 ms	0.25	1/4	6 inserts	0.185344827586207	-0.0197896921079868	-0.00456414335121133	-0.0350152408647624
2048 ms	0.25	1/4	6 inserts	0.1875	-0.0186090672821813	-0.00328107634929973	-0.0339370582150629
2048 ms	0.25	1/4	6 inserts	0.189655172413793	-0.0179435840654488	-0.00264652353442303	-0.0332406445964745
2048 ms	0.25	1/4	6 inserts	0.191810344827586	-0.0146677088555711	0.000963133024998983	-0.0302985507361412
2048 ms	0.25	1/4	6 inserts	0.193965517241379	-0.0130161311863415	0.00311233938590755	-0.0291446017585905
2048 ms	0.25	1/4	6 inserts	0.196120689655172	-0.0141349331612608	0.00211038771388083	-0.0303802540364024
2048 ms	0.25	1/4	6 inserts	0.198275862068966	-0.0149718708063107	0.00169360724288723	-0.0316373488555085
2048 ms	0.25	1/4	6 inserts	0.200431034482759	-0.0145006843593797	0.00242687203623687	-0.0314282407549962
2048 ms	0.25	1/4	6 inserts	0.202586206896552	-0.0180374582488641	-0.000836087558146625	-0.0352388289395815
2048 ms	0.25	1/4	6 inserts	0.204741379310345	-0.0187940607968489	-0.000916889571745499	-0.0366712320219523
2048 ms	0.25	1/4	6 inserts	0.206896551724138	-0.0116726293512616	0.00629600799491545	-0.0296412666974386
2048 ms	0.25	1/4	6 inserts	0.209051724137931	-0.0123261078987955	0.00505016475467166	-0.0297023805522626
2048 ms	0.25	1/4	6 inserts	0.211206896551724	-0.0103060940186301	0.00745240806202305	-0.0280645960992833
2048 ms	0.25	1/4	6 inserts	0.213362068965517	-0.00741883086257788	0.0106469038354783	-0.025484565560634
2048 ms	0.25	1/4	6 inserts	0.21551724137931	-0.0098841484615945	0.00656731428214869	-0.0263356112053377
2048 ms	0.25	1/4	6 inserts	0.217672413793103	-0.011404793094688	0.00458476684102101	-0.0273943530303971
2048 ms	0.25	1/4	6 inserts	0.219827586206897	-0.0122279919709421	0.00382140160736228	-0.0282773855492465
2048 ms	0.25	1/4	6 inserts	0.22198275862069	-0.0103622136203223	0.00558759405023901	-0.0263120212908836
2048 ms	0.25	1/4	6 inserts	0.224137931034483	-0.00896735447725814	0.00714613354665114	-0.0250808425011674
2048 ms	0.25	1/4	6 inserts	0.226293103448276	-0.00429397041278394	0.0120037230864458	-0.0205916639120137
2048 ms	0.25	1/4	6 inserts	0.228448275862069	0.00526067681750302	0.021510284934869	-0.0109889312998629
2048 ms	0.25	1/4	6 inserts	0.230603448275862	0.0134033831668641	0.0291092502223752	-0.00230248388864702
2048 ms	0.25	1/4	6 inserts	0.232758620689655	0.0096838259329105	0.0247915398369699	-0.00542388797114894
2048 ms	0.25	1/4	6 inserts	0.234913793103448	0.00469308117298303	0.019385932358658	-0.00999977001269191
2048 ms	0.25	1/4	6 inserts	0.237068965517241	0.00489938616762156	0.0195345758239876	-0.00973580348874445
2048 ms	0.25	1/4	6 inserts	0.239224137931034	0.00505570226787837	0.018667310869615	-0.00855590633385828
2048 ms	0.25	1/4	6 inserts	0.241379310344828	0.00349204460364684	0.0170190764961289	-0.0100349872888352
2048 ms	0.25	1/4	6 inserts	0.243534482758621	0.00779119635459227	0.0222170656997171	-0.0066346729905326
2048 ms	0.25	1/4	6 inserts	0.245689655172414	0.00891957563353861	0.0239908019434284	-0.00615165067635118
2048 ms	0.25	1/4	6 inserts	0.247844827586207	0.0094632747860456	0.0256302189870032	-0.00670366941491203
2048 ms	0.25	1/4	6 inserts	0.25	0.0137454868761868	0.0317807737091988	-0.00428979995682523
2048 ms	0.25	1/4	6 inserts	0.252155172413793	0.019866769380335	0.0383369421025843	0.00139659665808579
2048 ms	0.25	1/4	6 inserts	0.254310344827586	0.0225470825919626	0.0394712828385773	0.00562288234534797
2048 ms	0.25	1/4	6 inserts	0.256465517241379	0.0200694098376313	0.0365396069817744	0.00359921269348834
2048 ms	0.25	1/4	6 inserts	0.258620689655172	0.0188754893443245	0.0349971200664183	0.00275385862223061
2048 ms	0.25	1/4	6 inserts	0.260775862068966	0.0168491813919748	0.0329272315102817	0.000771131273667819
2048 ms	0.25	1/4	6 inserts	0.262931034482759	0.0199611701648018	0.0364357155445687	0.00348662478503498
2048 ms	0.25	1/4	6 inserts	0.265086206896552	0.0221111034971824	0.0382519167060943	0.0059702902882706
2048 ms	0.25	1/4	6 inserts	0.267241379310345	0.0217255260879637	0.0387022354649367	0.00474881671099082
2048 ms	0.25	1/4	6 inserts	0.269396551724138	0.0225565086138672	0.0396222052902028	0.00549081193753163
2048 ms	0.25	1/4	6 inserts	0.271551724137931	0.0269602705373172	0.0442208221724335	0.00969971890220094
2048 ms	0.25	1/4	6 inserts	0.273706896551724	0.0297987426124297	0.0470652200152277	0.0125322652096317
2048 ms	0.25	1/4	6 inserts	0.275862068965517	0.0314180407727208	0.049232866198955	0.0136032153464866
2048 ms	0.5	1/2	6 inserts	0.0280172413793103	-0.0329680822319828	-0.0180148163086664	-0.0479213481552991
2048 ms	0.5	1/2	6 inserts	0.0301724137931034	-0.0292665929465238	-0.0136332156846564	-0.0448999702083911
2048 ms	0.5	1/2	6 inserts	0.0323275862068966	-0.0214075997212741	-0.0045751205375776	-0.0382400789049707
2048 ms	0.5	1/2	6 inserts	0.0344827586206897	-0.0112556820921324	0.00558992451124396	-0.0281012886955087
2048 ms	0.5	1/2	6 inserts	0.0366379310344828	-0.00691516008743867	0.00923870815903204	-0.0230690283339094
2048 ms	0.5	1/2	6 inserts	0.0387931034482759	-0.00955135982692736	0.00541055749319512	-0.0245132771470498
2048 ms	0.5	1/2	6 inserts	0.040948275862069	-0.00934394049996342	0.00709186443307472	-0.0257797454330016
2048 ms	0.5	1/2	6 inserts	0.0431034482758621	-0.00244759932616266	0.0160906519956228	-0.0209858506479481
2048 ms	0.5	1/2	6 inserts	0.0452586206896552	0.00288423608698682	0.0226732238234085	-0.0169047516494349
2048 ms	0.5	1/2	6 inserts	0.0474137931034483	0.000927397244254807	0.0209880168283641	-0.0191332223398545
2048 ms	0.5	1/2	6 inserts	0.0495689655172414	0.0041330276594248	0.0240734875057026	-0.015807432186853
2048 ms	0.5	1/2	6 inserts	0.0517241379310345	0.0141811298966562	0.0348177150551331	-0.00645545526182067
2048 ms	0.5	1/2	6 inserts	0.0538793103448276	0.0224566121085979	0.0462021233900147	-0.00128889917281894
2048 ms	0.5	1/2	6 inserts	0.0560344827586207	0.0186076154751157	0.0422943275706429	-0.00507909662041142
2048 ms	0.5	1/2	6 inserts	0.0581896551724138	0.0192353288072993	0.0441289371897565	-0.00565827957515782
2048 ms	0.5	1/2	6 inserts	0.0603448275862069	0.0270022897050473	0.0528749302034914	0.00112964920660326
2048 ms	0.5	1/2	6 inserts	0.0625	0.0311086816937836	0.0572400339209531	0.00497732946661404
2048 ms	0.5	1/2	6 inserts	0.0646551724137931	0.0302613401057191	0.0564242030210162	0.00409847719042194
2048 ms	0.5	1/2	6 inserts	0.0668103448275862	0.0308230741975818	0.0569739428054762	0.00467220558968744
2048 ms	0.5	1/2	6 inserts	0.0689655172413793	0.0335635853434547	0.0590152371329746	0.00811193355393477
2048 ms	0.5	1/2	6 inserts	0.0711206896551724	0.0410738869393824	0.0650217929335654	0.0171259809451994
2048 ms	0.5	1/2	6 inserts	0.0732758620689655	0.0504141868691578	0.0737745381862393	0.0270538355520762
2048 ms	0.5	1/2	6 inserts	0.0754310344827586	0.0492275618122237	0.0750267347044312	0.0234283889200161
2048 ms	0.5	1/2	6 inserts	0.0775862068965517	0.0478981946280247	0.0759050936520769	0.0198912956039724
2048 ms	0.5	1/2	6 inserts	0.0797413793103448	0.0554751527263764	0.0824851811519081	0.0284651243008446
2048 ms	0.5	1/2	6 inserts	0.0818965517241379	0.0666674963606544	0.0944859777807974	0.0388490149405113
2048 ms	0.5	1/2	6 inserts	0.084051724137931	0.0652961474495008	0.0927125701444471	0.0378797247545545
2048 ms	0.5	1/2	6 inserts	0.0862068965517241	0.0664288800162151	0.093135753703285	0.0397220063291453
2048 ms	0.5	1/2	6 inserts	0.0883620689655172	0.0813814679984414	0.109654983282276	0.0531079527146071
2048 ms	0.5	1/2	6 inserts	0.0905172413793103	0.0836840346264457	0.112492060338208	0.0548760089146829
2048 ms	0.5	1/2	6 inserts	0.0926724137931034	0.0766333762798829	0.102297717557112	0.0509690350026537
2048 ms	0.5	1/2	6 inserts	0.0948275862068966	0.073871565570746	0.101583887772186	0.0461592433693058
2048 ms	0.5	1/2	6 inserts	0.0969827586206897	0.0676390305914974	0.0979061074145816	0.0373719537684132
2048 ms	0.5	1/2	6 inserts	0.0991379310344828	0.0660479746579124	0.0946175260715093	0.0374784232443155
2048 ms	0.5	1/2	6 inserts	0.101293103448276	0.0734991464234192	0.104261861972092	0.0427364308747461
2048 ms	0.5	1/2	6 inserts	0.103448275862069	0.0764022134634787	0.107403134459588	0.045401292467369
2048 ms	0.5	1/2	6 inserts	0.105603448275862	0.0741851696317097	0.102214648969365	0.0461556902940546
2048 ms	0.5	1/2	6 inserts	0.107758620689655	0.0684062466736948	0.0960511696399507	0.0407613237074389
2048 ms	0.5	1/2	6 inserts	0.109913793103448	0.0575566230036497	0.0868859327573136	0.0282273132499857
2048 ms	0.5	1/2	6 inserts	0.112068965517241	0.0523204037187229	0.0814021722179523	0.0232386352194935
2048 ms	0.5	1/2	6 inserts	0.114224137931034	0.048985823058008	0.0747531912974737	0.0232184548185422
2048 ms	0.5	1/2	6 inserts	0.116379310344828	0.0509600930792509	0.077139884729706	0.0247803014287958
2048 ms	0.5	1/2	6 inserts	0.118534482758621	0.0531985009818002	0.0805226964674485	0.0258743054961519
2048 ms	0.5	1/2	6 inserts	0.120689655172414	0.0505270250409452	0.0806464612348403	0.02040758884705
2048 ms	0.5	1/2	6 inserts	0.122844827586207	0.0528803831998457	0.0848760615002071	0.0208847048994844
2048 ms	0.5	1/2	6 inserts	0.125	0.049711447936814	0.0806254301253961	0.0187974657482318
2048 ms	0.5	1/2	6 inserts	0.127155172413793	0.0486331103272545	0.080721601525836	0.016544619128673
2048 ms	0.5	1/2	6 inserts	0.129310344827586	0.049946135261194	0.0805189388019847	0.0193733317204034
2048 ms	0.5	1/2	6 inserts	0.131465517241379	0.0436252175041145	0.0717219928585798	0.0155284421496492
2048 ms	0.5	1/2	6 inserts	0.133620689655172	0.0436958668228893	0.0718627307861641	0.0155290028596145
2048 ms	0.5	1/2	6 inserts	0.135775862068965	0.0476087268342626	0.0764728165320512	0.018744637136474
2048 ms	0.5	1/2	6 inserts	0.137931034482759	0.0456332243974328	0.0762079037424339	0.0150585450524318
2048 ms	0.5	1/2	6 inserts	0.140086206896552	0.0396155610371998	0.0703077025134143	0.00892341956098534
2048 ms	0.5	1/2	6 inserts	0.142241379310345	0.0343283353486112	0.0648839376002067	0.0037727330970157
2048 ms	0.5	1/2	6 inserts	0.144396551724138	0.0296139849488979	0.0615123058873763	-0.00228433598958036
2048 ms	0.5	1/2	6 inserts	0.146551724137931	0.0300202655513708	0.0619807980700269	-0.00194026696728538
2048 ms	0.5	1/2	6 inserts	0.148706896551724	0.0218123372390914	0.0517160234850187	-0.00809134900683586
2048 ms	0.5	1/2	6 inserts	0.150862068965517	0.0128032582777128	0.0438824179518134	-0.0182759013963879
2048 ms	0.5	1/2	6 inserts	0.15301724137931	0.0102092862083807	0.0429129234112135	-0.0224943509944521
2048 ms	0.5	1/2	6 inserts	0.155172413793103	0.00757178631470814	0.0411246986910145	-0.0259811260615982
2048 ms	0.5	1/2	6 inserts	0.157327586206897	0.00892412235985447	0.0429061594103982	-0.0250579146906893
2048 ms	0.5	1/2	6 inserts	0.15948275862069	0.0175255103059353	0.0517826958260814	-0.0167316752142108
2048 ms	0.5	1/2	6 inserts	0.161637931034483	0.0182149071687695	0.053741447856072	-0.0173116335185331
2048 ms	0.5	1/2	6 inserts	0.163793103448276	0.0134328364940912	0.0476036952921375	-0.0207380223039551
2048 ms	0.5	1/2	6 inserts	0.165948275862069	0.012612473689966	0.0471814560345999	-0.021956508654668
2048 ms	0.5	1/2	6 inserts	0.168103448275862	0.00652308197312486	0.0387580203147746	-0.0257118563685248
2048 ms	0.5	1/2	6 inserts	0.170258620689655	0.00763581704301105	0.0385525467899157	-0.0232809127038936
2048 ms	0.5	1/2	6 inserts	0.172413793103448	-0.00643306606953532	0.0248060665413519	-0.0376721986804225
2048 ms	0.5	1/2	6 inserts	0.174568965517241	-0.0141557381641142	0.0156905819300274	-0.0440020582582559
2048 ms	0.5	1/2	6 inserts	0.176724137931034	-0.0138268437080951	0.0168281656863852	-0.0444818531025755
2048 ms	0.5	1/2	6 inserts	0.178879310344828	-0.0240577838988469	0.00729618038863262	-0.0554117481863265
2048 ms	0.5	1/2	6 inserts	0.181034482758621	-0.0349531173006281	-0.00413016061310909	-0.0657760739881471
2048 ms	0.5	1/2	6 inserts	0.183189655172414	-0.0333986401668348	-0.00194656594134913	-0.0648507143923206
2048 ms	0.5	1/2	6 inserts	0.185344827586207	-0.0289073076396388	0.00267748199987265	-0.0604920972791503
2048 ms	0.5	1/2	6 inserts	0.1875	-0.0264968420571591	0.00554894717929047	-0.0585426312936087
2048 ms	0.5	1/2	6 inserts	0.189655172413793	-0.0241845111214822	0.0085107456420657	-0.0568797678850301
2048 ms	0.5	1/2	6 inserts	0.191810344827586	-0.0182530218849777	0.0155743509329957	-0.0520803947029512
2048 ms	0.5	1/2	6 inserts	0.193965517241379	-0.0162569244917082	0.0185954007412171	-0.0511092497246336
2048 ms	0.5	1/2	6 inserts	0.196120689655172	-0.0191460802301183	0.0155253192966202	-0.0538174797568568
2048 ms	0.5	1/2	6 inserts	0.198275862068966	-0.0184529326695024	0.0170991835790895	-0.0540050489180943
2048 ms	0.5	1/2	6 inserts	0.200431034482759	-0.0140336443348144	0.0226977567481425	-0.0507650454177714
2048 ms	0.5	1/2	6 inserts	0.202586206896552	-0.0211528007562621	0.0157393403511574	-0.0580449418636816
2048 ms	0.5	1/2	6 inserts	0.204741379310345	-0.0237333097266143	0.0143388265845041	-0.0618054460377326
2048 ms	0.5	1/2	6 inserts	0.206896551724138	-0.0101290755799028	0.0283270276887756	-0.0485851788485813
2048 ms	0.5	1/2	6 inserts	0.209051724137931	-0.0137544776665119	0.0224466795289342	-0.0499556348619581
2048 ms	0.5	1/2	6 inserts	0.211206896551724	-0.0114273921173674	0.0244507990062088	-0.0473055832409437
2048 ms	0.5	1/2	6 inserts	0.213362068965517	-0.00599680506602714	0.0303662102610215	-0.0423598203930758
2048 ms	0.5	1/2	6 inserts	0.21551724137931	-0.012458648207146	0.020791512139626	-0.0457088085539181
2048 ms	0.5	1/2	6 inserts	0.217672413793103	-0.0133867177468542	0.0189861360013303	-0.0457595714950387
2048 ms	0.5	1/2	6 inserts	0.219827586206897	-0.0130167979594649	0.0193332550148181	-0.0453668509337478
2048 ms	0.5	1/2	6 inserts	0.22198275862069	-0.00953321772220098	0.0227087302718486	-0.0417751657162506
2048 ms	0.5	1/2	6 inserts	0.224137931034483	-0.00517527052541832	0.0273006095533952	-0.0376511506042318
2048 ms	0.5	1/2	6 inserts	0.226293103448276	0.0045114208633965	0.0371463886627371	-0.0281235469359441
2048 ms	0.5	1/2	6 inserts	0.228448275862069	0.0257903803786406	0.0584937128555775	-0.00691295209829638
2048 ms	0.5	1/2	6 inserts	0.230603448275862	0.0439124223916779	0.0759403658120836	0.0118844789712723
2048 ms	0.5	1/2	6 inserts	0.232758620689655	0.0350768168752009	0.0652033241799354	0.00495030957046639
2048 ms	0.5	1/2	6 inserts	0.234913793103448	0.0231129867577902	0.0516625127731686	-0.00543653925758816
2048 ms	0.5	1/2	6 inserts	0.237068965517241	0.0219048821215562	0.0500704489038721	-0.00626068466075964
2048 ms	0.5	1/2	6 inserts	0.239224137931034	0.0223336773354753	0.048343406530254	-0.00367605185930349
2048 ms	0.5	1/2	6 inserts	0.241379310344828	0.0213730241771996	0.0468004632774286	-0.00405441492302937
2048 ms	0.5	1/2	6 inserts	0.243534482758621	0.0313503788179107	0.0587647538693093	0.00393600376651204
2048 ms	0.5	1/2	6 inserts	0.245689655172414	0.0342973480929525	0.0635890932037206	0.00500560298218436
2048 ms	0.5	1/2	6 inserts	0.247844827586207	0.0368643850651367	0.0695981621113378	0.00413060801893553
2048 ms	0.5	1/2	6 inserts	0.25	0.0481068740222217	0.0869613206261071	0.00925242741833642
2048 ms	0.5	1/2	6 inserts	0.252155172413793	0.0599499369389978	0.0990844002196264	0.0208154736583693
2048 ms	0.5	1/2	6 inserts	0.254310344827586	0.0636670950775736	0.0973001288668635	0.0300340612882837
2048 ms	0.5	1/2	6 inserts	0.256465517241379	0.0589581238449381	0.0916251092320779	0.0262911384577983
2048 ms	0.5	1/2	6 inserts	0.258620689655172	0.0580282929650187	0.0904845959116297	0.0255719900184078
2048 ms	0.5	1/2	6 inserts	0.260775862068966	0.0537893742931525	0.0859423663794075	0.0216363822068975
2048 ms	0.5	1/2	6 inserts	0.262931034482759	0.0594555745966747	0.0926208957939836	0.0262902533993658
2048 ms	0.5	1/2	6 inserts	0.265086206896552	0.0627959940079262	0.0951764041402366	0.0304155838756158
2048 ms	0.5	1/2	6 inserts	0.267241379310345	0.0592085836550747	0.0924595906649789	0.0259575766451704
2048 ms	0.5	1/2	6 inserts	0.269396551724138	0.0616800250678255	0.0954998725947793	0.0278601775408717
2048 ms	0.5	1/2	6 inserts	0.271551724137931	0.0717118966550529	0.106774952104041	0.0366488412060646
2048 ms	0.5	1/2	6 inserts	0.273706896551724	0.0756416543289963	0.110501418747022	0.0407818899109704
2048 ms	0.5	1/2	6 inserts	0.275862068965517	0.0781496340540391	0.113188876041105	0.0431103920669731
2048 ms	0.8	4/5	6 inserts	0.0280172413793103	-0.05277941077331	-0.0312585397857587	-0.0743002817608614
2048 ms	0.8	4/5	6 inserts	0.0301724137931034	-0.0469182110581716	-0.0233017828148523	-0.0705346393014908
2048 ms	0.8	4/5	6 inserts	0.0323275862068966	-0.0369266922744922	-0.0104712982045259	-0.0633820863444585
2048 ms	0.8	4/5	6 inserts	0.0344827586206897	-0.0249664924550042	0.000568356311333288	-0.0505013412213417
2048 ms	0.8	4/5	6 inserts	0.0366379310344828	-0.0184691149238838	0.0051284392826072	-0.0420666691303748
2048 ms	0.8	4/5	6 inserts	0.0387931034482759	-0.0218909505437294	-0.000244146228253476	-0.0435377548592053
2048 ms	0.8	4/5	6 inserts	0.040948275862069	-0.0197479753287687	0.00481843844396572	-0.0443143891015031
2048 ms	0.8	4/5	6 inserts	0.0431034482758621	-0.00691817078109163	0.0209160766627063	-0.0347524182248895
2048 ms	0.8	4/5	6 inserts	0.0452586206896552	0.00325181446594306	0.0319699267622329	-0.0254662978303468
2048 ms	0.8	4/5	6 inserts	0.0474137931034483	7.13268229601029e-05	0.028489441949438	-0.0283467883035178
2048 ms	0.8	4/5	6 inserts	0.0495689655172414	0.00517863667123033	0.032712866914283	-0.0223555935718224
2048 ms	0.8	4/5	6 inserts	0.0517241379310345	0.0229171925718912	0.0526084208439583	-0.0067740357001758
2048 ms	0.8	4/5	6 inserts	0.0538793103448276	0.0393937223730444	0.0760334483173236	0.00275399642876521
2048 ms	0.8	4/5	6 inserts	0.0560344827586207	0.0342547453741423	0.0692448531864217	-0.000735362438137072
2048 ms	0.8	4/5	6 inserts	0.0581896551724138	0.039243512422577	0.0752271260369847	0.00325989880816935
2048 ms	0.8	4/5	6 inserts	0.0603448275862069	0.0554746691810062	0.0930424766106879	0.0179068617513244
2048 ms	0.8	4/5	6 inserts	0.0625	0.0668342388401239	0.104496388068813	0.029172089611435
2048 ms	0.8	4/5	6 inserts	0.0646551724137931	0.0741725511621247	0.111926114742334	0.0364189875819151
2048 ms	0.8	4/5	6 inserts	0.0668103448275862	0.0751490989531075	0.112665710921133	0.0376324869850814
2048 ms	0.8	4/5	6 inserts	0.0689655172413793	0.0770094837958041	0.113054193501019	0.0409647740905893
2048 ms	0.8	4/5	6 inserts	0.0711206896551724	0.0864858003951796	0.121082586694125	0.0518890140962343
2048 ms	0.8	4/5	6 inserts	0.0732758620689655	0.0981056897551281	0.132214336108494	0.0639970434017624
2048 ms	0.8	4/5	6 inserts	0.0754310344827586	0.0984836709081205	0.136346203500447	0.0606211383157937
2048 ms	0.8	4/5	6 inserts	0.0775862068965517	0.102046616531231	0.145031625005117	0.0590616080573456
2048 ms	0.8	4/5	6 inserts	0.0797413793103448	0.113399621542481	0.155135016654146	0.0716642264308156
2048 ms	0.8	4/5	6 inserts	0.0818965517241379	0.136173132282416	0.179288987924145	0.0930572766406872
2048 ms	0.8	4/5	6 inserts	0.084051724137931	0.133290210233069	0.175725354392674	0.0908550660734637
2048 ms	0.8	4/5	6 inserts	0.0862068965517241	0.131496944119747	0.172879320365236	0.0901145678742581
2048 ms	0.8	4/5	6 inserts	0.0883620689655172	0.155067154624575	0.199830625808688	0.110303683440462
2048 ms	0.8	4/5	6 inserts	0.0905172413793103	0.156163471597688	0.201715900451203	0.110611042744173
2048 ms	0.8	4/5	6 inserts	0.0926724137931034	0.141596517104631	0.182116102997412	0.10107693121185
2048 ms	0.8	4/5	6 inserts	0.0948275862068966	0.13486627599398	0.178549882251217	0.0911826697367433
2048 ms	0.8	4/5	6 inserts	0.0969827586206897	0.123969243070131	0.171266392451478	0.0766720936887836
2048 ms	0.8	4/5	6 inserts	0.0991379310344828	0.12126120006649	0.167591391415764	0.0749310087172165
2048 ms	0.8	4/5	6 inserts	0.101293103448276	0.135212221499802	0.185463870051516	0.0849605729480883
2048 ms	0.8	4/5	6 inserts	0.103448275862069	0.142208501701723	0.193765550774909	0.090651452628536
2048 ms	0.8	4/5	6 inserts	0.105603448275862	0.138606671153821	0.186028615069945	0.0911847272376969
2048 ms	0.8	4/5	6 inserts	0.107758620689655	0.128281876901509	0.174100989993345	0.082462763809672
2048 ms	0.8	4/5	6 inserts	0.109913793103448	0.113032799063212	0.161666775624692	0.064398822501732
2048 ms	0.8	4/5	6 inserts	0.112068965517241	0.101942875586881	0.149409195011008	0.0544765561627551
2048 ms	0.8	4/5	6 inserts	0.114224137931034	0.0931966596388144	0.135441400967543	0.0509519183100854
2048 ms	0.8	4/5	6 inserts	0.116379310344828	0.0964439992165391	0.140770730483103	0.0521172679499755
2048 ms	0.8	4/5	6 inserts	0.118534482758621	0.1002200962704	0.145968690677416	0.0544715018633838
2048 ms	0.8	4/5	6 inserts	0.120689655172414	0.0963231437162335	0.145770553406759	0.0468757340257081
2048 ms	0.8	4/5	6 inserts	0.122844827586207	0.100146687735189	0.151634826403044	0.0486585490673326
2048 ms	0.8	4/5	6 inserts	0.125	0.0951485300385398	0.143717477921581	0.0465795821554982
2048 ms	0.8	4/5	6 inserts	0.127155172413793	0.0969837230441235	0.147500239962182	0.0464672061260648
2048 ms	0.8	4/5	6 inserts	0.129310344827586	0.0970782933266137	0.145947708749772	0.048208877903455
2048 ms	0.8	4/5	6 inserts	0.131465517241379	0.0846068099073137	0.129287356654676	0.0399262631599513
2048 ms	0.8	4/5	6 inserts	0.133620689655172	0.0863882284316361	0.130963009227372	0.0418134476359
2048 ms	0.8	4/5	6 inserts	0.135775862068965	0.0941833436269568	0.139036913474705	0.0493297737792087
2048 ms	0.8	4/5	6 inserts	0.137931034482759	0.090773375810052	0.138154509356182	0.0433922422639222
2048 ms	0.8	4/5	6 inserts	0.140086206896552	0.0807049931613032	0.128434813569104	0.0329751727535022
2048 ms	0.8	4/5	6 inserts	0.142241379310345	0.0754150294612785	0.123458985776599	0.0273710731459578
2048 ms	0.8	4/5	6 inserts	0.144396551724138	0.0703429379887171	0.120576120693886	0.0201097552835482
2048 ms	0.8	4/5	6 inserts	0.146551724137931	0.0744445820113551	0.124713433350602	0.0241757306721081
2048 ms	0.8	4/5	6 inserts	0.148706896551724	0.0638606634536081	0.109614806915402	0.0181065199918136
2048 ms	0.8	4/5	6 inserts	0.150862068965517	0.0458130618170171	0.0925938244646154	-0.000967700830581196
2048 ms	0.8	4/5	6 inserts	0.15301724137931	0.0333847963632718	0.0825585527297267	-0.0157889600031832
2048 ms	0.8	4/5	6 inserts	0.155172413793103	0.0266217512784985	0.0775472004513104	-0.0243036978943135
2048 ms	0.8	4/5	6 inserts	0.157327586206897	0.0299874066197462	0.0814616347461269	-0.0214868215066345
2048 ms	0.8	4/5	6 inserts	0.15948275862069	0.0415807707308781	0.0931479225701184	-0.00998638110836225
2048 ms	0.8	4/5	6 inserts	0.161637931034483	0.0471209549963639	0.100363455310241	-0.006121545317513
2048 ms	0.8	4/5	6 inserts	0.163793103448276	0.0431634573445359	0.0948018695686279	-0.00847495487955612
2048 ms	0.8	4/5	6 inserts	0.165948275862069	0.0408314943006899	0.0925643111513212	-0.0109013225499414
2048 ms	0.8	4/5	6 inserts	0.168103448275862	0.0286831850431306	0.0767090819939178	-0.0193427119076566
2048 ms	0.8	4/5	6 inserts	0.170258620689655	0.0302358572893662	0.0766258604696577	-0.0161541458909253
2048 ms	0.8	4/5	6 inserts	0.172413793103448	0.0113623540727188	0.0580715855139751	-0.0353468773685375
2048 ms	0.8	4/5	6 inserts	0.174568965517241	-0.000207317983550382	0.0458855606764692	-0.04630019664357
2048 ms	0.8	4/5	6 inserts	0.176724137931034	-0.00307000442782027	0.0452448592162614	-0.0513848680719019
2048 ms	0.8	4/5	6 inserts	0.178879310344828	-0.0191032333636938	0.0301785522778378	-0.0683850190052254
2048 ms	0.8	4/5	6 inserts	0.181034482758621	-0.0355798420511942	0.012902087740704	-0.0840617718430923
2048 ms	0.8	4/5	6 inserts	0.183189655172414	-0.0293660815990738	0.0215129152535734	-0.0802450784517209
2048 ms	0.8	4/5	6 inserts	0.185344827586207	-0.0213984560357207	0.0296674922242592	-0.0724644042957005
2048 ms	0.8	4/5	6 inserts	0.1875	-0.0174422143148934	0.0351884727518137	-0.0700729013816005
2048 ms	0.8	4/5	6 inserts	0.189655172413793	-0.0121271709805445	0.0426296136966869	-0.0668839556577759
2048 ms	0.8	4/5	6 inserts	0.191810344827586	-0.00499753408949123	0.0515646905878796	-0.0615597587668621
2048 ms	0.8	4/5	6 inserts	0.193965517241379	-0.00439904096477294	0.0535155856233062	-0.0623136675528521
2048 ms	0.8	4/5	6 inserts	0.196120689655172	-0.00995585894378125	0.0469954233036921	-0.0669071411912546
2048 ms	0.8	4/5	6 inserts	0.198275862068966	-0.00544482132962834	0.0534139171900204	-0.064303559849277
2048 ms	0.8	4/5	6 inserts	0.200431034482759	0.00726166466342583	0.069370497066839	-0.0548471677399873
2048 ms	0.8	4/5	6 inserts	0.202586206896552	-0.002820294040494	0.0588048518943503	-0.0644454399753383
2048 ms	0.8	4/5	6 inserts	0.204741379310345	-0.00843699185351947	0.0543397979484146	-0.0712137816554535
2048 ms	0.8	4/5	6 inserts	0.206896551724138	0.00982819927869839	0.0737213720316665	-0.0540649734742697
2048 ms	0.8	4/5	6 inserts	0.209051724137931	-0.000432181383673458	0.0581229865604473	-0.0589873493277942
2048 ms	0.8	4/5	6 inserts	0.211206896551724	-0.000650288715175331	0.05524891716867	-0.0565494945990207
2048 ms	0.8	4/5	6 inserts	0.213362068965517	0.00642392224885725	0.062586074392685	-0.0497382298949705
2048 ms	0.8	4/5	6 inserts	0.21551724137931	-0.00508234189188775	0.0467464549628704	-0.0569111387466458
2048 ms	0.8	4/5	6 inserts	0.217672413793103	-0.00283270893705901	0.0480757772912353	-0.0537411951653533
2048 ms	0.8	4/5	6 inserts	0.219827586206897	0.00145876473495916	0.0523803557173168	-0.0494628262473985
2048 ms	0.8	4/5	6 inserts	0.22198275862069	0.00605730754853398	0.0567534229768605	-0.0446388078797926
2048 ms	0.8	4/5	6 inserts	0.224137931034483	0.0145248271845295	0.0647669982205413	-0.0357173438514824
2048 ms	0.8	4/5	6 inserts	0.226293103448276	0.0283368347218215	0.0778494523842777	-0.0211757829406347
2048 ms	0.8	4/5	6 inserts	0.228448275862069	0.0623210290238364	0.112552444260054	0.0120896137876191
2048 ms	0.8	4/5	6 inserts	0.230603448275862	0.0918364191861902	0.142532520705983	0.0411403176663971
2048 ms	0.8	4/5	6 inserts	0.232758620689655	0.0765008274072369	0.122842716078714	0.0301589387357598
2048 ms	0.8	4/5	6 inserts	0.234913793103448	0.0556232165817646	0.098119971370219	0.0131264617933102
2048 ms	0.8	4/5	6 inserts	0.237068965517241	0.0510122494067315	0.0920958694229083	0.00992862939055462
2048 ms	0.8	4/5	6 inserts	0.239224137931034	0.0524851933608573	0.0910359236755804	0.0139344630461342
2048 ms	0.8	4/5	6 inserts	0.241379310344828	0.0549836938953402	0.0923384694343471	0.0176289183563334
2048 ms	0.8	4/5	6 inserts	0.243534482758621	0.0715404250235629	0.111127860883605	0.0319529891635213
2048 ms	0.8	4/5	6 inserts	0.245689655172414	0.0772620097082697	0.120147328174961	0.0343766912415786
2048 ms	0.8	4/5	6 inserts	0.247844827586207	0.0844866264963681	0.134902403851824	0.0340708491409118
2048 ms	0.8	4/5	6 inserts	0.25	0.106061723324248	0.170339923399628	0.0417835232488688
2048 ms	0.8	4/5	6 inserts	0.252155172413793	0.122506722185817	0.186038476317432	0.0589749680542025
2048 ms	0.8	4/5	6 inserts	0.254310344827586	0.124982507105201	0.176604996472811	0.0733600177375912
2048 ms	0.8	4/5	6 inserts	0.256465517241379	0.119177068703132	0.169930676926265	0.0684234604799977
2048 ms	0.8	4/5	6 inserts	0.258620689655172	0.121021211092418	0.173315042296678	0.0687273798881587
2048 ms	0.8	4/5	6 inserts	0.260775862068966	0.114531453202097	0.166688312981378	0.0623745934228161
2048 ms	0.8	4/5	6 inserts	0.262931034482759	0.121877911175957	0.176863223233357	0.0668925991185572
2048 ms	0.8	4/5	6 inserts	0.265086206896552	0.124835299537334	0.179631303762083	0.0700392953125852
2048 ms	0.8	4/5	6 inserts	0.267241379310345	0.114117920143571	0.16762812553673	0.0606077147504114
2048 ms	0.8	4/5	6 inserts	0.269396551724138	0.118973072758804	0.174082158210223	0.0638639873073853
2048 ms	0.8	4/5	6 inserts	0.271551724137931	0.135618747432827	0.194686529710755	0.0765509651548991
2048 ms	0.8	4/5	6 inserts	0.273706896551724	0.138144057562784	0.196485825153825	0.0798022899717434
2048 ms	0.8	4/5	6 inserts	0.275862068965517	0.139977024133557	0.195745655235074	0.0842083930320394
32 ms	0	0	2 inserts	0.0280172413793103	0	0	0
32 ms	0	0	2 inserts	0.0301724137931034	0	0	0
32 ms	0	0	2 inserts	0.0323275862068966	0	0	0
32 ms	0	0	2 inserts	0.0344827586206897	0	0	0
32 ms	0	0	2 inserts	0.0366379310344828	0	0	0
32 ms	0	0	2 inserts	0.0387931034482759	0	0	0
32 ms	0	0	2 inserts	0.040948275862069	0	0	0
32 ms	0	0	2 inserts	0.0431034482758621	0	0	0
32 ms	0	0	2 inserts	0.0452586206896552	0	0	0
32 ms	0	0	2 inserts	0.0474137931034483	0	0	0
32 ms	0	0	2 inserts	0.0495689655172414	0	0	0
32 ms	0	0	2 inserts	0.0517241379310345	0	0	0
32 ms	0	0	2 inserts	0.0538793103448276	0	0	0
32 ms	0	0	2 inserts	0.0560344827586207	0	0	0
32 ms	0	0	2 inserts	0.0581896551724138	0	0	0
32 ms	0	0	2 inserts	0.0603448275862069	0	0	0
32 ms	0	0	2 inserts	0.0625	0	0	0
32 ms	0	0	2 inserts	0.0646551724137931	0	0	0
32 ms	0	0	2 inserts	0.0668103448275862	0	0	0
32 ms	0	0	2 inserts	0.0689655172413793	0	0	0
32 ms	0	0	2 inserts	0.0711206896551724	0	0	0
32 ms	0	0	2 inserts	0.0732758620689655	0	0	0
32 ms	0	0	2 inserts	0.0754310344827586	0	0	0
32 ms	0	0	2 inserts	0.0775862068965517	0	0	0
32 ms	0	0	2 inserts	0.0797413793103448	0	0	0
32 ms	0	0	2 inserts	0.0818965517241379	0	0	0
32 ms	0	0	2 inserts	0.084051724137931	0	0	0
32 ms	0	0	2 inserts	0.0862068965517241	0	0	0
32 ms	0	0	2 inserts	0.0883620689655172	0	0	0
32 ms	0	0	2 inserts	0.0905172413793103	0	0	0
32 ms	0	0	2 inserts	0.0926724137931034	0	0	0
32 ms	0	0	2 inserts	0.0948275862068966	0	0	0
32 ms	0	0	2 inserts	0.0969827586206897	0	0	0
32 ms	0	0	2 inserts	0.0991379310344828	0	0	0
32 ms	0	0	2 inserts	0.101293103448276	0	0	0
32 ms	0	0	2 inserts	0.103448275862069	0	0	0
32 ms	0	0	2 inserts	0.105603448275862	0	0	0
32 ms	0	0	2 inserts	0.107758620689655	0	0	0
32 ms	0	0	2 inserts	0.109913793103448	0	0	0
32 ms	0	0	2 inserts	0.112068965517241	0	0	0
32 ms	0	0	2 inserts	0.114224137931034	0	0	0
32 ms	0	0	2 inserts	0.116379310344828	0	0	0
32 ms	0	0	2 inserts	0.118534482758621	0	0	0
32 ms	0	0	2 inserts	0.120689655172414	0	0	0
32 ms	0	0	2 inserts	0.122844827586207	0	0	0
32 ms	0	0	2 inserts	0.125	0	0	0
32 ms	0	0	2 inserts	0.127155172413793	0	0	0
32 ms	0	0	2 inserts	0.129310344827586	0	0	0
32 ms	0	0	2 inserts	0.131465517241379	0	0	0
32 ms	0	0	2 inserts	0.133620689655172	0	0	0
32 ms	0	0	2 inserts	0.135775862068965	0	0	0
32 ms	0	0	2 inserts	0.137931034482759	0	0	0
32 ms	0	0	2 inserts	0.140086206896552	0	0	0
32 ms	0	0	2 inserts	0.142241379310345	0	0	0
32 ms	0	0	2 inserts	0.144396551724138	0	0	0
32 ms	0	0	2 inserts	0.146551724137931	0	0	0
32 ms	0	0	2 inserts	0.148706896551724	0	0	0
32 ms	0	0	2 inserts	0.150862068965517	0	0	0
32 ms	0	0	2 inserts	0.15301724137931	0	0	0
32 ms	0	0	2 inserts	0.155172413793103	0	0	0
32 ms	0	0	2 inserts	0.157327586206897	0	0	0
32 ms	0	0	2 inserts	0.15948275862069	0	0	0
32 ms	0	0	2 inserts	0.161637931034483	0	0	0
32 ms	0	0	2 inserts	0.163793103448276	0	0	0
32 ms	0	0	2 inserts	0.165948275862069	0	0	0
32 ms	0	0	2 inserts	0.168103448275862	0	0	0
32 ms	0	0	2 inserts	0.170258620689655	0	0	0
32 ms	0	0	2 inserts	0.172413793103448	0	0	0
32 ms	0	0	2 inserts	0.174568965517241	0	0	0
32 ms	0	0	2 inserts	0.176724137931034	0	0	0
32 ms	0	0	2 inserts	0.178879310344828	0	0	0
32 ms	0	0	2 inserts	0.181034482758621	0	0	0
32 ms	0	0	2 inserts	0.183189655172414	0	0	0
32 ms	0	0	2 inserts	0.185344827586207	0	0	0
32 ms	0	0	2 inserts	0.1875	0	0	0
32 ms	0	0	2 inserts	0.189655172413793	0	0	0
32 ms	0	0	2 inserts	0.191810344827586	0	0	0
32 ms	0	0	2 inserts	0.193965517241379	0	0	0
32 ms	0	0	2 inserts	0.196120689655172	0	0	0
32 ms	0	0	2 inserts	0.198275862068966	0	0	0
32 ms	0	0	2 inserts	0.200431034482759	0	0	0
32 ms	0	0	2 inserts	0.202586206896552	0	0	0
32 ms	0	0	2 inserts	0.204741379310345	0	0	0
32 ms	0	0	2 inserts	0.206896551724138	0	0	0
32 ms	0	0	2 inserts	0.209051724137931	0	0	0
32 ms	0	0	2 inserts	0.211206896551724	0	0	0
32 ms	0	0	2 inserts	0.213362068965517	0	0	0
32 ms	0	0	2 inserts	0.21551724137931	0	0	0
32 ms	0	0	2 inserts	0.217672413793103	0	0	0
32 ms	0	0	2 inserts	0.219827586206897	0	0	0
32 ms	0	0	2 inserts	0.22198275862069	0	0	0
32 ms	0	0	2 inserts	0.224137931034483	0	0	0
32 ms	0	0	2 inserts	0.226293103448276	0	0	0
32 ms	0	0	2 inserts	0.228448275862069	0	0	0
32 ms	0	0	2 inserts	0.230603448275862	0	0	0
32 ms	0	0	2 inserts	0.232758620689655	0	0	0
32 ms	0	0	2 inserts	0.234913793103448	0	0	0
32 ms	0	0	2 inserts	0.237068965517241	0	0	0
32 ms	0	0	2 inserts	0.239224137931034	0	0	0
32 ms	0	0	2 inserts	0.241379310344828	0	0	0
32 ms	0	0	2 inserts	0.243534482758621	0	0	0
32 ms	0	0	2 inserts	0.245689655172414	0	0	0
32 ms	0	0	2 inserts	0.247844827586207	0	0	0
32 ms	0	0	2 inserts	0.25	0	0	0
32 ms	0	0	2 inserts	0.252155172413793	0	0	0
32 ms	0	0	2 inserts	0.254310344827586	0	0	0
32 ms	0	0	2 inserts	0.256465517241379	0	0	0
32 ms	0	0	2 inserts	0.258620689655172	0	0	0
32 ms	0	0	2 inserts	0.260775862068966	0	0	0
32 ms	0	0	2 inserts	0.262931034482759	0	0	0
32 ms	0	0	2 inserts	0.265086206896552	0	0	0
32 ms	0	0	2 inserts	0.267241379310345	0	0	0
32 ms	0	0	2 inserts	0.269396551724138	0	0	0
32 ms	0	0	2 inserts	0.271551724137931	0	0	0
32 ms	0	0	2 inserts	0.273706896551724	0	0	0
32 ms	0	0	2 inserts	0.275862068965517	0	0	0
32 ms	0.125	1/8	2 inserts	0.0280172413793103	-0.00346616876566529	-9.6330360503227e-05	-0.00683600717082736
32 ms	0.125	1/8	2 inserts	0.0301724137931034	-0.00416839361810567	-0.000698784873087529	-0.00763800236312381
32 ms	0.125	1/8	2 inserts	0.0323275862068966	-0.00477675097139301	-0.00141567878030961	-0.00813782316247642
32 ms	0.125	1/8	2 inserts	0.0344827586206897	-0.00422949061999582	-0.00110955846112475	-0.00734942277886689
32 ms	0.125	1/8	2 inserts	0.0366379310344828	-0.00382708102120669	-0.000977541405342812	-0.00667662063707057
32 ms	0.125	1/8	2 inserts	0.0387931034482759	-0.00271541625730086	0.00012574691633685	-0.00555657943093858
32 ms	0.125	1/8	2 inserts	0.040948275862069	-0.00264519247419297	0.000298256418713921	-0.00558864136709987
32 ms	0.125	1/8	2 inserts	0.0431034482758621	-0.00212026685428106	0.000796341095050442	-0.00503687480361256
32 ms	0.125	1/8	2 inserts	0.0452586206896552	-0.00248766232096242	0.000442413336539786	-0.00541773797846464
32 ms	0.125	1/8	2 inserts	0.0474137931034483	-0.0018189139144541	0.00105226100676873	-0.00469008883567693
32 ms	0.125	1/8	2 inserts	0.0495689655172414	-0.000292357784360184	0.00238808147213127	-0.00297279704085164
32 ms	0.125	1/8	2 inserts	0.0517241379310345	-0.00111082725039819	0.00148459643172883	-0.00370625093252521
32 ms	0.125	1/8	2 inserts	0.0538793103448276	0.000882452499503809	0.00367012268481544	-0.00190521768580782
32 ms	0.125	1/8	2 inserts	0.0560344827586207	0.00225360821854721	0.00524831330221434	-0.000741096865119929
32 ms	0.125	1/8	2 inserts	0.0581896551724138	0.00187700661323858	0.00483916939562519	-0.00108515616914804
32 ms	0.125	1/8	2 inserts	0.0603448275862069	0.00247307293001075	0.00559449221639488	-0.000648346356373378
32 ms	0.125	1/8	2 inserts	0.0625	0.00245069934634103	0.0055579675746884	-0.000656568882006345
32 ms	0.125	1/8	2 inserts	0.0646551724137931	0.00281207112436877	0.00599982115283907	-0.000375678904101526
32 ms	0.125	1/8	2 inserts	0.0668103448275862	0.00481289739753736	0.00820419832638651	0.00142159646868821
32 ms	0.125	1/8	2 inserts	0.0689655172413793	0.00584900436628005	0.00942770049019832	0.00227030824236178
32 ms	0.125	1/8	2 inserts	0.0711206896551724	0.00641033881065418	0.0100135806379599	0.00280709698334848
32 ms	0.125	1/8	2 inserts	0.0732758620689655	0.00529812188789004	0.00896328995440534	0.00163295382137474
32 ms	0.125	1/8	2 inserts	0.0754310344827586	0.00455716295124994	0.00865289453712341	0.000461431365376459
32 ms	0.125	1/8	2 inserts	0.0775862068965517	0.00489444049066749	0.00878160500318127	0.0010072759781537
32 ms	0.125	1/8	2 inserts	0.0797413793103448	0.00499845799797848	0.0090031173165816	0.000993798679375369
32 ms	0.125	1/8	2 inserts	0.0818965517241379	0.00489125974335012	0.00905488226027769	0.000727637226422548
32 ms	0.125	1/8	2 inserts	0.084051724137931	0.00473559332879894	0.00872307843731157	0.000748108220286304
32 ms	0.125	1/8	2 inserts	0.0862068965517241	0.00411698993606344	0.00789972690952711	0.000334252962599775
32 ms	0.125	1/8	2 inserts	0.0883620689655172	0.00225842728335304	0.00603222357035276	-0.00151536900364668
32 ms	0.125	1/8	2 inserts	0.0905172413793103	0.00223347959888573	0.00620619121975766	-0.00173923202198621
32 ms	0.125	1/8	2 inserts	0.0926724137931034	0.00226744874310912	0.00631471891713252	-0.00177982143091429
32 ms	0.125	1/8	2 inserts	0.0948275862068966	0.00285465892064504	0.00674560480707588	-0.00103628696578581
32 ms	0.125	1/8	2 inserts	0.0969827586206897	0.00305978733658486	0.00711877583671218	-0.000999201163542458
32 ms	0.125	1/8	2 inserts	0.0991379310344828	0.00199991976667629	0.00614306984595015	-0.00214323031259758
32 ms	0.125	1/8	2 inserts	0.101293103448276	0.00338531355442033	0.00753082123564477	-0.000760194126804108
32 ms	0.125	1/8	2 inserts	0.103448275862069	0.00278006029657287	0.00699899989534138	-0.00143887930219565
32 ms	0.125	1/8	2 inserts	0.105603448275862	0.00218504166991091	0.00638115496864357	-0.00201107162882175
32 ms	0.125	1/8	2 inserts	0.107758620689655	0.00169787761064377	0.00588516768943725	-0.00248941246814972
32 ms	0.125	1/8	2 inserts	0.109913793103448	0.00128201181380523	0.00543775421160108	-0.00287373058399062
32 ms	0.125	1/8	2 inserts	0.112068965517241	0.00137538082745128	0.00540761328426331	-0.00265685162936074
32 ms	0.125	1/8	2 inserts	0.114224137931034	0.00157716289340815	0.00535125693335747	-0.00219693114654116
32 ms	0.125	1/8	2 inserts	0.116379310344828	0.000810569960642132	0.00451451383576359	-0.00289337391447933
32 ms	0.125	1/8	2 inserts	0.118534482758621	0.00108656574769639	0.00483176821355177	-0.00265863671815899
32 ms	0.125	1/8	2 inserts	0.120689655172414	0.00062752554085331	0.00438921526801533	-0.00313416418630871
32 ms	0.125	1/8	2 inserts	0.122844827586207	0.000278270754384826	0.00408691959940933	-0.00353037809063968
32 ms	0.125	1/8	2 inserts	0.125	0.00128363950227282	0.00485693915739825	-0.00228966015285261
32 ms	0.125	1/8	2 inserts	0.127155172413793	0.000796577976341663	0.00423356706098571	-0.00264041110830238
32 ms	0.125	1/8	2 inserts	0.129310344827586	0.000620904861995314	0.00411230171681809	-0.00287049199282746
32 ms	0.125	1/8	2 inserts	0.131465517241379	0.00121712485067507	0.00506254927709579	-0.00262829957574565
32 ms	0.125	1/8	2 inserts	0.133620689655172	0.00118788731356073	0.00533195511796391	-0.00295618049084244
32 ms	0.125	1/8	2 inserts	0.135775862068965	0.00113497322895877	0.00545725651106063	-0.0031873100531431
32 ms	0.125	1/8	2 inserts	0.137931034482759	0.00324840125814917	0.00740422547100783	-0.000907422954709486
32 ms	0.125	1/8	2 inserts	0.140086206896552	0.0042159577195056	0.00815810167501119	0.000273813764000011
32 ms	0.125	1/8	2 inserts	0.142241379310345	0.00368307993765387	0.00765987060400559	-0.000293710728697856
32 ms	0.125	1/8	2 inserts	0.144396551724138	0.00290880307570081	0.00680612125783993	-0.000988515106438316
32 ms	0.125	1/8	2 inserts	0.146551724137931	0.00270418707015292	0.0067158845181186	-0.00130751037781276
32 ms	0.125	1/8	2 inserts	0.148706896551724	0.0031867103360184	0.00716754439699928	-0.000794123724962479
32 ms	0.125	1/8	2 inserts	0.150862068965517	0.00172083872419436	0.00562501137490448	-0.00218333392651576
32 ms	0.125	1/8	2 inserts	0.15301724137931	0.000844800616374524	0.0046621627566082	-0.00297256152385915
32 ms	0.125	1/8	2 inserts	0.155172413793103	0.00211045515236478	0.00600062770688559	-0.00177971740215602
32 ms	0.125	1/8	2 inserts	0.157327586206897	0.00338233038853271	0.00736626941227933	-0.000601608635213913
32 ms	0.125	1/8	2 inserts	0.15948275862069	0.00504988626005625	0.00910734456821583	0.000992427951896668
32 ms	0.125	1/8	2 inserts	0.161637931034483	0.0050639749545911	0.00919637106964295	0.00093157883953926
32 ms	0.125	1/8	2 inserts	0.163793103448276	0.00467274242042391	0.00893015322288915	0.000415331617958674
32 ms	0.125	1/8	2 inserts	0.165948275862069	0.00460243914883799	0.00883587841421215	0.000368999883463842
32 ms	0.125	1/8	2 inserts	0.168103448275862	0.00462585145121563	0.00886381016304854	0.000387892739382711
32 ms	0.125	1/8	2 inserts	0.170258620689655	0.0038066428077661	0.00780214068930435	-0.00018885507377215
32 ms	0.125	1/8	2 inserts	0.172413793103448	0.00310325894539236	0.00687717234797023	-0.000670654457185519
32 ms	0.125	1/8	2 inserts	0.174568965517241	0.00359945544924989	0.00727849359302647	-7.95826945266891e-05
32 ms	0.125	1/8	2 inserts	0.176724137931034	0.00358967280657361	0.0072729915294441	-9.36459162968915e-05
32 ms	0.125	1/8	2 inserts	0.178879310344828	0.00309078086077862	0.00674250675529044	-0.000560945033733204
32 ms	0.125	1/8	2 inserts	0.181034482758621	0.00396216847043075	0.00787615163968937	4.81853011721255e-05
32 ms	0.125	1/8	2 inserts	0.183189655172414	0.00374389873440145	0.00780924323979433	-0.00032144577099143
32 ms	0.125	1/8	2 inserts	0.185344827586207	0.00335276902466156	0.00734115304119694	-0.000635614991873814
32 ms	0.125	1/8	2 inserts	0.1875	0.00118481697140771	0.00496982576820196	-0.00260019182538655
32 ms	0.125	1/8	2 inserts	0.189655172413793	-0.000551356721841496	0.00316564982925841	-0.0042683632729414
32 ms	0.125	1/8	2 inserts	0.191810344827586	-0.000804369490790973	0.00293690561975258	-0.00454564460133452
32 ms	0.125	1/8	2 inserts	0.193965517241379	-0.000398072886816907	0.00329711907883051	-0.00409326485246433
32 ms	0.125	1/8	2 inserts	0.196120689655172	-0.000532713091453297	0.00335377459388283	-0.00441920077678942
32 ms	0.125	1/8	2 inserts	0.198275862068966	-0.00116696438019907	0.00307628755825657	-0.00541021631865472
32 ms	0.125	1/8	2 inserts	0.200431034482759	0.000802243371131939	0.00533581570065555	-0.00373132895839167
32 ms	0.125	1/8	2 inserts	0.202586206896552	0.00174564537274605	0.00633531460441962	-0.00284402385892752
32 ms	0.125	1/8	2 inserts	0.204741379310345	5.05533194312645e-05	0.00462955387485258	-0.00452844723599005
32 ms	0.125	1/8	2 inserts	0.206896551724138	-0.000747893341739921	0.00378723845094142	-0.00528302513442126
32 ms	0.125	1/8	2 inserts	0.209051724137931	-0.00226439980885691	0.00252117186777363	-0.00704997148548744
32 ms	0.125	1/8	2 inserts	0.211206896551724	-0.00270225308798762	0.00214606003960307	-0.00755056621557832
32 ms	0.125	1/8	2 inserts	0.213362068965517	-0.00176060658397762	0.003110180339084	-0.00663139350703925
32 ms	0.125	1/8	2 inserts	0.21551724137931	-0.00162498317677242	0.00327058182468166	-0.0065205481782265
32 ms	0.125	1/8	2 inserts	0.217672413793103	-0.00190359744896152	0.00302957989035068	-0.00683677478827373
32 ms	0.125	1/8	2 inserts	0.219827586206897	-0.002372842162948	0.00265949949082553	-0.00740518381672152
32 ms	0.125	1/8	2 inserts	0.22198275862069	-0.00211899786479593	0.00303424986148745	-0.0072722455910793
32 ms	0.125	1/8	2 inserts	0.224137931034483	-0.00255382513712794	0.00264544353045407	-0.00775309380470994
32 ms	0.125	1/8	2 inserts	0.226293103448276	-0.00282767663421457	0.00237295581926722	-0.00802830908769637
32 ms	0.125	1/8	2 inserts	0.228448275862069	-0.00284382940559676	0.00243164979274605	-0.00811930860393958
32 ms	0.125	1/8	2 inserts	0.230603448275862	-0.00268087722107282	0.00263540507155613	-0.00799715951370177
32 ms	0.125	1/8	2 inserts	0.232758620689655	-0.00268206370201255	0.00263010483724102	-0.00799423224126611
32 ms	0.125	1/8	2 inserts	0.234913793103448	-0.0027701153143136	0.00274050156910585	-0.00828073219773304
32 ms	0.125	1/8	2 inserts	0.237068965517241	-0.00345387635448752	0.00171873204982237	-0.00862648475879741
32 ms	0.125	1/8	2 inserts	0.239224137931034	-0.00360207297664378	0.00117565331877133	-0.0083797992720589
32 ms	0.125	1/8	2 inserts	0.241379310344828	-0.00280342739545623	0.00218918088654527	-0.00779603567745773
32 ms	0.125	1/8	2 inserts	0.243534482758621	-0.00268395426419049	0.00255927757865163	-0.00792718610703262
32 ms	0.125	1/8	2 inserts	0.245689655172414	-0.00272112366330026	0.00265528736892978	-0.00809753469553031
32 ms	0.125	1/8	2 inserts	0.247844827586207	-0.00332040493795578	0.0021035116975617	-0.00874432157347326
32 ms	0.125	1/8	2 inserts	0.25	-0.0051422411627773	0.000366865792793816	-0.0106513481183484
32 ms	0.125	1/8	2 inserts	0.252155172413793	-0.00516984223131741	0.00025679474506132	-0.0105964792076961
32 ms	0.125	1/8	2 inserts	0.254310344827586	-0.00481563145699929	0.000712983950999786	-0.0103442468649984
32 ms	0.125	1/8	2 inserts	0.256465517241379	-0.00465414047281999	0.00105979919134336	-0.0103680801369833
32 ms	0.125	1/8	2 inserts	0.258620689655172	-0.00418019708431421	0.00165308990222933	-0.0100134840708577
32 ms	0.125	1/8	2 inserts	0.260775862068966	-0.00561529002155043	0.00016882003728153	-0.0113994000803824
32 ms	0.125	1/8	2 inserts	0.262931034482759	-0.00666784034411182	-0.00106580317539731	-0.0122698775128263
32 ms	0.125	1/8	2 inserts	0.265086206896552	-0.00666473109541104	-0.00105938041695757	-0.0122700817738645
32 ms	0.125	1/8	2 inserts	0.267241379310345	-0.00607611215484745	-0.00055304407390648	-0.0115991802357884
32 ms	0.125	1/8	2 inserts	0.269396551724138	-0.00594577580298295	-0.00066936838383335	-0.0112221832221326
32 ms	0.125	1/8	2 inserts	0.271551724137931	-0.00572687889365824	-0.00077416168571626	-0.0106795961016002
32 ms	0.125	1/8	2 inserts	0.273706896551724	-0.00431623290965885	0.000280492122517401	-0.0089129579418351
32 ms	0.125	1/8	2 inserts	0.275862068965517	-0.0028836659970639	0.00144100064819272	-0.00720833264232052
32 ms	0.25	1/4	2 inserts	0.0280172413793103	-0.00733152045749419	-0.000877082368603057	-0.0137859585463853
32 ms	0.25	1/4	2 inserts	0.0301724137931034	-0.00856592973899251	-0.00188389212432497	-0.01524796735366
32 ms	0.25	1/4	2 inserts	0.0323275862068966	-0.00960054047007184	-0.00313514918602376	-0.0160659317541199
32 ms	0.25	1/4	2 inserts	0.0344827586206897	-0.00839186921548423	-0.00237299807903177	-0.0144107403519367
32 ms	0.25	1/4	2 inserts	0.0366379310344828	-0.0076001344845007	-0.00203583255198078	-0.0131644364170206
32 ms	0.25	1/4	2 inserts	0.0387931034482759	-0.00513120866625479	0.000497153744910663	-0.0107595710774202
32 ms	0.25	1/4	2 inserts	0.040948275862069	-0.00472360236713593	0.00116393995202785	-0.0106111446862997
32 ms	0.25	1/4	2 inserts	0.0431034482758621	-0.00358396414729441	0.00227238913373401	-0.00944031742832283
32 ms	0.25	1/4	2 inserts	0.0452586206896552	-0.00432426061468305	0.00151530220535492	-0.010163823434721
32 ms	0.25	1/4	2 inserts	0.0474137931034483	-0.00279699856059681	0.00289878638860039	-0.00849278350979401
32 ms	0.25	1/4	2 inserts	0.0495689655172414	0.000462941834251412	0.00581223366830124	-0.00488634999979842
32 ms	0.25	1/4	2 inserts	0.0517241379310345	-0.00119593847947698	0.00400175427070696	-0.00639363122966092
32 ms	0.25	1/4	2 inserts	0.0538793103448276	0.00285802083034781	0.00857804607550476	-0.00286200441480914
32 ms	0.25	1/4	2 inserts	0.0560344827586207	0.00573450562574681	0.0119885664615855	-0.000519555210091848
32 ms	0.25	1/4	2 inserts	0.0581896551724138	0.00504616988376399	0.011173643119829	-0.00108130335230101
32 ms	0.25	1/4	2 inserts	0.0603448275862069	0.00628894441067166	0.012788614687846	-0.000210725866502712
32 ms	0.25	1/4	2 inserts	0.0625	0.00622078114153542	0.0127041214478427	-0.00026255916477184
32 ms	0.25	1/4	2 inserts	0.0646551724137931	0.00690314652817828	0.0134972696437256	0.000309023412631006
32 ms	0.25	1/4	2 inserts	0.0668103448275862	0.0110488689195834	0.0180250588310666	0.00407267900810019
32 ms	0.25	1/4	2 inserts	0.0689655172413793	0.0132788547512495	0.0206433770706654	0.00591433243183356
32 ms	0.25	1/4	2 inserts	0.0711206896551724	0.0143455040408563	0.0217617158192529	0.00692929226245964
32 ms	0.25	1/4	2 inserts	0.0732758620689655	0.0120807181590149	0.0195393802134382	0.00462205610459166
32 ms	0.25	1/4	2 inserts	0.0754310344827586	0.0107706357303882	0.0190300743320491	0.00251119712872735
32 ms	0.25	1/4	2 inserts	0.0775862068965517	0.0115579337078247	0.0194744028349535	0.00364146458069589
32 ms	0.25	1/4	2 inserts	0.0797413793103448	0.011848625898163	0.0200452542677307	0.00365199752859522
32 ms	0.25	1/4	2 inserts	0.0818965517241379	0.0116478837199329	0.0201789168884939	0.00311685055137183
32 ms	0.25	1/4	2 inserts	0.084051724137931	0.0113464582678956	0.0194971086518805	0.0031958078839108
32 ms	0.25	1/4	2 inserts	0.0862068965517241	0.0100451128249925	0.0177821170139545	0.00230810863603059
32 ms	0.25	1/4	2 inserts	0.0883620689655172	0.00619424500803145	0.0137759853029575	-0.00138749528689463
32 ms	0.25	1/4	2 inserts	0.0905172413793103	0.0060712877212407	0.0140109777964782	-0.0018684023539968
32 ms	0.25	1/4	2 inserts	0.0926724137931034	0.00608400912709247	0.0142240663482366	-0.00205604809405162
32 ms	0.25	1/4	2 inserts	0.0948275862068966	0.00726925918328574	0.015036100931775	-0.000497582565203535
32 ms	0.25	1/4	2 inserts	0.0969827586206897	0.00761148309023489	0.0157178574255732	-0.000494891245103468
32 ms	0.25	1/4	2 inserts	0.0991379310344828	0.0054037859507569	0.0137036294847297	-0.00289605758321588
32 ms	0.25	1/4	2 inserts	0.101293103448276	0.00813161508431904	0.0165175118727311	-0.000254281704093012
32 ms	0.25	1/4	2 inserts	0.103448275862069	0.00678314731440813	0.0153590568447819	-0.00179276221596565
32 ms	0.25	1/4	2 inserts	0.105603448275862	0.00523997322064667	0.0136834144035091	-0.00320346796221574
32 ms	0.25	1/4	2 inserts	0.107758620689655	0.00411289045440383	0.0124879499445668	-0.00426216903575912
32 ms	0.25	1/4	2 inserts	0.109913793103448	0.00334310644265251	0.0116411739993319	-0.00495496111402683
32 ms	0.25	1/4	2 inserts	0.112068965517241	0.00356721674580285	0.0115307670192324	-0.00439633352762674
32 ms	0.25	1/4	2 inserts	0.114224137931034	0.0039920089481923	0.0113654968909935	-0.00338147899460889
32 ms	0.25	1/4	2 inserts	0.116379310344828	0.00221416343792335	0.00945345940026535	-0.00502513252441865
32 ms	0.25	1/4	2 inserts	0.118534482758621	0.00258667619578229	0.00990580186523605	-0.00473244947367147
32 ms	0.25	1/4	2 inserts	0.120689655172414	0.00157668762572547	0.00890375432985257	-0.00575037907840163
32 ms	0.25	1/4	2 inserts	0.122844827586207	0.000734865250537394	0.00817201994549055	-0.00670228944441576
32 ms	0.25	1/4	2 inserts	0.125	0.00271474112300022	0.00971753714792161	-0.00428805490192117
32 ms	0.25	1/4	2 inserts	0.127155172413793	0.00178941316974209	0.00856619228063776	-0.00498736594115357
32 ms	0.25	1/4	2 inserts	0.129310344827586	0.00127820038699463	0.00814000399640625	-0.00558360322241698
32 ms	0.25	1/4	2 inserts	0.131465517241379	0.00253480110994959	0.0100781455229867	-0.0050085433030875
32 ms	0.25	1/4	2 inserts	0.133620689655172	0.00248905236671928	0.0106059974563349	-0.00562789272289635
32 ms	0.25	1/4	2 inserts	0.135775862068965	0.00248930332017401	0.0109073494412887	-0.00592874280094071
32 ms	0.25	1/4	2 inserts	0.137931034482759	0.00679310303848688	0.0148688128490102	-0.00128260677203643
32 ms	0.25	1/4	2 inserts	0.140086206896552	0.00868517832677281	0.0163789021917638	0.000991454461781782
32 ms	0.25	1/4	2 inserts	0.142241379310345	0.00765360663095215	0.0154309992258189	-0.000123785963914586
32 ms	0.25	1/4	2 inserts	0.144396551724138	0.00613790107783027	0.0138292160112668	-0.00155341385560623
32 ms	0.25	1/4	2 inserts	0.146551724137931	0.00596970256965738	0.0139658844261153	-0.00202647928680053
32 ms	0.25	1/4	2 inserts	0.148706896551724	0.00721500601523781	0.0151025713855546	-0.000672559355078968
32 ms	0.25	1/4	2 inserts	0.150862068965517	0.00422278233245015	0.0119786211722658	-0.00353305650736551
32 ms	0.25	1/4	2 inserts	0.15301724137931	0.00246960265083463	0.00998850300211626	-0.005049297700447
32 ms	0.25	1/4	2 inserts	0.155172413793103	0.00516869051010081	0.012809899859955	-0.0024725188397534
32 ms	0.25	1/4	2 inserts	0.157327586206897	0.00772498146085746	0.0155191771231179	-6.9214201402934e-05
32 ms	0.25	1/4	2 inserts	0.15948275862069	0.0111217785081829	0.0190444207309411	0.00319913628542475
32 ms	0.25	1/4	2 inserts	0.161637931034483	0.0114040431801396	0.0193712431886614	0.00343684317161774
32 ms	0.25	1/4	2 inserts	0.163793103448276	0.0107798511717478	0.0189530760700969	0.00260662627339874
32 ms	0.25	1/4	2 inserts	0.165948275862069	0.0106351015585519	0.018778061472429	0.00249214164467482
32 ms	0.25	1/4	2 inserts	0.168103448275862	0.0107602695786934	0.0189630527803528	0.00255748637703402
32 ms	0.25	1/4	2 inserts	0.170258620689655	0.00912717969620374	0.0168577389187087	0.00139662047369882
32 ms	0.25	1/4	2 inserts	0.172413793103448	0.00779562584388038	0.0151386283756026	0.000452623312158212
32 ms	0.25	1/4	2 inserts	0.174568965517241	0.00889283676568676	0.0161964569991346	0.00158921653223893
32 ms	0.25	1/4	2 inserts	0.176724137931034	0.00871769872918763	0.0160242602920539	0.00141113716632138
32 ms	0.25	1/4	2 inserts	0.178879310344828	0.00764432105753503	0.0148788563255997	0.00040978578947037
32 ms	0.25	1/4	2 inserts	0.181034482758621	0.00944542997765028	0.0172720463086979	0.00161881364660264
32 ms	0.25	1/4	2 inserts	0.183189655172414	0.00897037736290173	0.0170859570019565	0.000854797723846975
32 ms	0.25	1/4	2 inserts	0.185344827586207	0.00813366810302131	0.0160585804217927	0.000208755784249882
32 ms	0.25	1/4	2 inserts	0.1875	0.0036118924151509	0.0110018291377194	-0.00377804430741758
32 ms	0.25	1/4	2 inserts	0.189655172413793	3.56596980513983e-05	0.00724049177509322	-0.00716917237899043
32 ms	0.25	1/4	2 inserts	0.191810344827586	-0.000590942658004367	0.00662818924117465	-0.00781007455718338
32 ms	0.25	1/4	2 inserts	0.193965517241379	0.000100591289617442	0.00719811683773377	-0.00699693425849888
32 ms	0.25	1/4	2 inserts	0.196120689655172	-0.000260886439402575	0.00722281212230149	-0.00774458500110664
32 ms	0.25	1/4	2 inserts	0.198275862068966	-0.00166309102105109	0.00652447300276932	-0.0098506550448715
32 ms	0.25	1/4	2 inserts	0.200431034482759	0.00237041454730537	0.0111836600202371	-0.00644283092562634
32 ms	0.25	1/4	2 inserts	0.202586206896552	0.00427645337096541	0.0131955955621463	-0.00464268882021545
32 ms	0.25	1/4	2 inserts	0.204741379310345	0.000644641143613844	0.00950978982605193	-0.00822050753882424
32 ms	0.25	1/4	2 inserts	0.206896551724138	-0.0011545819496873	0.00760146251756758	-0.00991062641694218
32 ms	0.25	1/4	2 inserts	0.209051724137931	-0.00434172760000683	0.00490971109568977	-0.0135931662957034
32 ms	0.25	1/4	2 inserts	0.211206896551724	-0.00540124047018859	0.00397040756185602	-0.0147728885022332
32 ms	0.25	1/4	2 inserts	0.213362068965517	-0.00349952207479385	0.00591613486812649	-0.0129151790177142
32 ms	0.25	1/4	2 inserts	0.21551724137931	-0.00326839633238271	0.00619117431416727	-0.0127279669789327
32 ms	0.25	1/4	2 inserts	0.217672413793103	-0.00388941399605246	0.00565435725419072	-0.0134331852462956
32 ms	0.25	1/4	2 inserts	0.219827586206897	-0.00465584268834471	0.0050667812391305	-0.0143784666158199
32 ms	0.25	1/4	2 inserts	0.22198275862069	-0.00411759143823382	0.00581666097907173	-0.0140518438555394
32 ms	0.25	1/4	2 inserts	0.224137931034483	-0.00496005587330229	0.00505378978572379	-0.0149739015323284
32 ms	0.25	1/4	2 inserts	0.226293103448276	-0.00541165390117086	0.00459552315394569	-0.0154188309562874
32 ms	0.25	1/4	2 inserts	0.228448275862069	-0.00538299338438919	0.00476250678754733	-0.0155284935563257
32 ms	0.25	1/4	2 inserts	0.230603448275862	-0.0050829307954611	0.00514973183376527	-0.0153155934246875
32 ms	0.25	1/4	2 inserts	0.232758620689655	-0.00502672239643541	0.0052078020423488	-0.0152612468352196
32 ms	0.25	1/4	2 inserts	0.234913793103448	-0.00505376454466929	0.00557132529358326	-0.0156788543829218
32 ms	0.25	1/4	2 inserts	0.237068965517241	-0.00644079892964893	0.0034983330717627	-0.0163799309310606
32 ms	0.25	1/4	2 inserts	0.239224137931034	-0.00677248403579478	0.0023736276973585	-0.0159185957689481
32 ms	0.25	1/4	2 inserts	0.241379310344828	-0.00505509159470415	0.00456291279147217	-0.0146730959808805
32 ms	0.25	1/4	2 inserts	0.243534482758621	-0.00484741155032945	0.00525859419978674	-0.0149534173004456
32 ms	0.25	1/4	2 inserts	0.245689655172414	-0.00473402667002189	0.00558677342721354	-0.0150548267672573
32 ms	0.25	1/4	2 inserts	0.247844827586207	-0.00570620042286156	0.00468227252587927	-0.0160946733716024
32 ms	0.25	1/4	2 inserts	0.25	-0.00914082217891058	0.0013976667331522	-0.0196793110909734
32 ms	0.25	1/4	2 inserts	0.252155172413793	-0.00912643341361541	0.00128990736499165	-0.0195427741922225
32 ms	0.25	1/4	2 inserts	0.254310344827586	-0.00844765996116066	0.00219514018810692	-0.0190904601104282
32 ms	0.25	1/4	2 inserts	0.256465517241379	-0.00776582323248903	0.00323578847734661	-0.0187674349423247
32 ms	0.25	1/4	2 inserts	0.258620689655172	-0.00644256207650665	0.00485623864556121	-0.0177413627985745
32 ms	0.25	1/4	2 inserts	0.260775862068966	-0.0090700100028366	0.00208262509108244	-0.0202226450967556
32 ms	0.25	1/4	2 inserts	0.262931034482759	-0.0111319073312965	-0.000388049077825327	-0.0218757655847677
32 ms	0.25	1/4	2 inserts	0.265086206896552	-0.0112326897651211	-0.000483580406837937	-0.0219817991234043
32 ms	0.25	1/4	2 inserts	0.267241379310345	-0.0101517445442924	0.00051304153883479	-0.0208165306274196
32 ms	0.25	1/4	2 inserts	0.269396551724138	-0.0100405885297217	0.000211780167045258	-0.0202929572264886
32 ms	0.25	1/4	2 inserts	0.271551724137931	-0.00970393977431975	-4.8634204595624e-05	-0.0193592453440439
32 ms	0.25	1/4	2 inserts	0.273706896551724	-0.00702241601387637	0.00195500448455199	-0.0159998365123047
32 ms	0.25	1/4	2 inserts	0.275862068965517	-0.00426713815239448	0.00414150466738534	-0.0126757809721743
32 ms	0.5	1/2	2 inserts	0.0280172413793103	-0.0156746260094723	-0.00397112282407035	-0.0273781291948743
32 ms	0.5	1/2	2 inserts	0.0301724137931034	-0.017455515086315	-0.00518092154564227	-0.0297301086269878
32 ms	0.5	1/2	2 inserts	0.0323275862068966	-0.0187563789738578	-0.0068652826521082	-0.0306474752956073
32 ms	0.5	1/2	2 inserts	0.0344827586206897	-0.0159417755970061	-0.00468713284154837	-0.0271964183524639
32 ms	0.5	1/2	2 inserts	0.0366379310344828	-0.0145115702234348	-0.0037775345734198	-0.0252456058734498
32 ms	0.5	1/2	2 inserts	0.0387931034482759	-0.00873733955852005	0.00248575369114413	-0.0199604328081842
32 ms	0.5	1/2	2 inserts	0.040948275862069	-0.00691353469007746	0.00509399492706244	-0.0189210643072174
32 ms	0.5	1/2	2 inserts	0.0431034482758621	-0.00438371206402985	0.00768378173708366	-0.0164512058651433
32 ms	0.5	1/2	2 inserts	0.0452586206896552	-0.00586324357653975	0.00595738905418409	-0.0176838762072636
32 ms	0.5	1/2	2 inserts	0.0474137931034483	-0.00211716566411994	0.0093487065466027	-0.0135830378748426
32 ms	0.5	1/2	2 inserts	0.0495689655172414	0.00505345826769502	0.0160341760142333	-0.00592725947884327
32 ms	0.5	1/2	2 inserts	0.0517241379310345	0.0016859014038455	0.0124118197821385	-0.0090400169744475
32 ms	0.5	1/2	2 inserts	0.0538793103448276	0.00985229223763651	0.0220371239196116	-0.00233253944433855
32 ms	0.5	1/2	2 inserts	0.0560344827586207	0.0160073017614161	0.0296353573798035	0.00237924614302873
32 ms	0.5	1/2	2 inserts	0.0581896551724138	0.0149270952170497	0.0280705100427434	0.00178368039135601
32 ms	0.5	1/2	2 inserts	0.0603448275862069	0.0175443848790863	0.0315969702080845	0.00349179955008814
32 ms	0.5	1/2	2 inserts	0.0625	0.0173150960251419	0.0313898721470735	0.00324031990321035
32 ms	0.5	1/2	2 inserts	0.0646551724137931	0.0184784401923406	0.0325451434753244	0.00441173690935682
32 ms	0.5	1/2	2 inserts	0.0668103448275862	0.0271674995708305	0.0418609304278885	0.0124740687137724
32 ms	0.5	1/2	2 inserts	0.0689655172413793	0.0321591574245846	0.0476818175137623	0.016636497335407
32 ms	0.5	1/2	2 inserts	0.0711206896551724	0.0340149835112846	0.0496338417081109	0.0183961253144582
32 ms	0.5	1/2	2 inserts	0.0732758620689655	0.0294685813041475	0.0448590826884839	0.0140780799198112
32 ms	0.5	1/2	2 inserts	0.0754310344827586	0.0276498433449424	0.0444211797763665	0.0108785069135183
32 ms	0.5	1/2	2 inserts	0.0775862068965517	0.0296743342922637	0.0461778159697034	0.0131708526148239
32 ms	0.5	1/2	2 inserts	0.0797413793103448	0.030588828838078	0.0478173803829778	0.0133602772931782
32 ms	0.5	1/2	2 inserts	0.0818965517241379	0.0302807921990064	0.0482389809923881	0.0123226034056247
32 ms	0.5	1/2	2 inserts	0.084051724137931	0.0297827603088517	0.0468806109269061	0.0126849096907972
32 ms	0.5	1/2	2 inserts	0.0862068965517241	0.0270322484400877	0.0433355911131853	0.0107289057669901
32 ms	0.5	1/2	2 inserts	0.0883620689655172	0.0190020712033959	0.0344882092733999	0.003515933133392
32 ms	0.5	1/2	2 inserts	0.0905172413793103	0.0185146448062843	0.0345162888867557	0.00251300072581292
32 ms	0.5	1/2	2 inserts	0.0926724137931034	0.0183072839224995	0.0349219866144671	0.00169258123053194
32 ms	0.5	1/2	2 inserts	0.0948275862068966	0.0206339500133437	0.0363332060913813	0.00493469393530613
32 ms	0.5	1/2	2 inserts	0.0969827586206897	0.0209553285528353	0.0372853964708727	0.00462526063479795
32 ms	0.5	1/2	2 inserts	0.0991379310344828	0.016220356168773	0.0330029137318594	-0.000562201394313351
32 ms	0.5	1/2	2 inserts	0.101293103448276	0.0213644889119102	0.0385941909580409	0.00413478686577951
32 ms	0.5	1/2	2 inserts	0.103448275862069	0.0181653343194975	0.0358707394520096	0.00045992918698548
32 ms	0.5	1/2	2 inserts	0.105603448275862	0.0137356074280157	0.0307949777618242	-0.00332376290579278
32 ms	0.5	1/2	2 inserts	0.107758620689655	0.0109681570422548	0.0277238336769762	-0.00578751959246656
32 ms	0.5	1/2	2 inserts	0.109913793103448	0.0097126129531415	0.0262916554196793	-0.00686642951339627
32 ms	0.5	1/2	2 inserts	0.112068965517241	0.0103023384330983	0.0258373765317639	-0.00523269966556725
32 ms	0.5	1/2	2 inserts	0.114224137931034	0.0112920837074659	0.0254311198803823	-0.00284695246545043
32 ms	0.5	1/2	2 inserts	0.116379310344828	0.00682459679028116	0.0206731091246164	-0.0070239155440541
32 ms	0.5	1/2	2 inserts	0.118534482758621	0.00678207436657151	0.0207490316021508	-0.00718488286900779
32 ms	0.5	1/2	2 inserts	0.120689655172414	0.00445460505310335	0.0183371310595401	-0.0094279209533334
32 ms	0.5	1/2	2 inserts	0.122844827586207	0.00218849224767749	0.0163292586020194	-0.0119522741066645
32 ms	0.5	1/2	2 inserts	0.125	0.00585906906929246	0.0193684271950297	-0.00765028905644476
32 ms	0.5	1/2	2 inserts	0.127155172413793	0.00421259771907026	0.0175326813734898	-0.00910748593534933
32 ms	0.5	1/2	2 inserts	0.129310344827586	0.00258445116156954	0.0159460193224676	-0.0107771169993285
32 ms	0.5	1/2	2 inserts	0.131465517241379	0.00531880216774317	0.019904593836426	-0.00926698950093965
32 ms	0.5	1/2	2 inserts	0.133620689655172	0.00527130669196136	0.0208360801309005	-0.0102934667469778
32 ms	0.5	1/2	2 inserts	0.135775862068965	0.00568944044042761	0.0216363327822956	-0.0102574519014404
32 ms	0.5	1/2	2 inserts	0.137931034482759	0.0144136887235717	0.0296907943791106	-0.000863416931967164
32 ms	0.5	1/2	2 inserts	0.140086206896552	0.0179365334849508	0.0326853531859781	0.0031877137839234
32 ms	0.5	1/2	2 inserts	0.142241379310345	0.0160395148558894	0.0309889487349126	0.00109008097686612
32 ms	0.5	1/2	2 inserts	0.144396551724138	0.0132167484105905	0.0283265218419808	-0.00189302502079986
32 ms	0.5	1/2	2 inserts	0.146551724137931	0.0139193332187447	0.02996040404484	-0.00212173760735064
32 ms	0.5	1/2	2 inserts	0.148706896551724	0.0175572622250485	0.0332816868490865	0.00183283760101059
32 ms	0.5	1/2	2 inserts	0.150862068965517	0.0114562043137825	0.0270687685108957	-0.00415635988333067
32 ms	0.5	1/2	2 inserts	0.15301724137931	0.0079868872106106	0.022903865407015	-0.00693009098579382
32 ms	0.5	1/2	2 inserts	0.155172413793103	0.0139623095865616	0.0289828480613286	-0.00105822888820528
32 ms	0.5	1/2	2 inserts	0.157327586206897	0.0190562501161558	0.0341414587494505	0.00397104148286116
32 ms	0.5	1/2	2 inserts	0.15948275862069	0.0259860776176931	0.0412097552738929	0.0107623999614933
32 ms	0.5	1/2	2 inserts	0.161637931034483	0.0275879069711787	0.0425424829652024	0.0126333309771549
32 ms	0.5	1/2	2 inserts	0.163793103448276	0.026992575981947	0.0422310527337387	0.0117540992301554
32 ms	0.5	1/2	2 inserts	0.165948275862069	0.0266783667326767	0.0419230100820404	0.011433723383313
32 ms	0.5	1/2	2 inserts	0.168103448275862	0.027268536263059	0.0428414437562418	0.0116956287698761
32 ms	0.5	1/2	2 inserts	0.170258620689655	0.0241103017147834	0.0388700870390419	0.00935051639052479
32 ms	0.5	1/2	2 inserts	0.172413793103448	0.0218089161534619	0.0361385130242766	0.00747931928264726
32 ms	0.5	1/2	2 inserts	0.174568965517241	0.0243613894803134	0.0392383581033112	0.0094844208573156
32 ms	0.5	1/2	2 inserts	0.176724137931034	0.0233800269187048	0.0381768678232379	0.00858318601417174
32 ms	0.5	1/2	2 inserts	0.178879310344828	0.0209841220429931	0.0355857531985335	0.00638249088745266
32 ms	0.5	1/2	2 inserts	0.181034482758621	0.024739037978762	0.0407031723283569	0.00877490362916718
32 ms	0.5	1/2	2 inserts	0.183189655172414	0.023630480768986	0.0400268912545978	0.00723407028337416
32 ms	0.5	1/2	2 inserts	0.185344827586207	0.0217335160672886	0.0376170109194147	0.00585002121516237
32 ms	0.5	1/2	2 inserts	0.1875	0.012129864666197	0.0264079383263138	-0.00214820899391971
32 ms	0.5	1/2	2 inserts	0.189655172413793	0.00470286466399692	0.0183709819856531	-0.00896525265765924
32 ms	0.5	1/2	2 inserts	0.191810344827586	0.00297954064719017	0.0165279537404368	-0.0105688724460565
32 ms	0.5	1/2	2 inserts	0.193965517241379	0.00383108206778821	0.0169987773229817	-0.00933661318740533
32 ms	0.5	1/2	2 inserts	0.196120689655172	0.00268498613883074	0.0166253453120413	-0.0112553730343798
32 ms	0.5	1/2	2 inserts	0.198275862068966	-0.000626724158737806	0.0146317391269179	-0.0158851874443936
32 ms	0.5	1/2	2 inserts	0.200431034482759	0.00764873550044793	0.0243458913966091	-0.00904842039571322
32 ms	0.5	1/2	2 inserts	0.202586206896552	0.0114630847256363	0.028311384464701	-0.00538521501342834
32 ms	0.5	1/2	2 inserts	0.204741379310345	0.00335950262471732	0.0199334951229816	-0.013214489873547
32 ms	0.5	1/2	2 inserts	0.206896551724138	-0.00105007320963723	0.0152058926908339	-0.0173060391101083
32 ms	0.5	1/2	2 inserts	0.209051724137931	-0.00797288565433855	0.00919485343992945	-0.0251406247486065
32 ms	0.5	1/2	2 inserts	0.211206896551724	-0.0108559385024126	0.00652445557861988	-0.028236332583445
32 ms	0.5	1/2	2 inserts	0.213362068965517	-0.00707216734093962	0.0104091795713009	-0.0245535142531801
32 ms	0.5	1/2	2 inserts	0.21551724137931	-0.00678018911481703	0.0107622365263793	-0.0243226147560134
32 ms	0.5	1/2	2 inserts	0.217672413793103	-0.00826112180790158	0.00949122522128224	-0.0260134688370854
32 ms	0.5	1/2	2 inserts	0.219827586206897	-0.00903790712833349	0.00905781975639717	-0.0271336340130641
32 ms	0.5	1/2	2 inserts	0.22198275862069	-0.00783948407363918	0.0105341297451385	-0.0262130978924168
32 ms	0.5	1/2	2 inserts	0.224137931034483	-0.00936521620045692	0.00908834017006931	-0.0278187725709831
32 ms	0.5	1/2	2 inserts	0.226293103448276	-0.00986955968356983	0.00852679625694063	-0.0282659156240803
32 ms	0.5	1/2	2 inserts	0.228448275862069	-0.00961003738113352	0.00898109800664955	-0.0282011727689166
32 ms	0.5	1/2	2 inserts	0.230603448275862	-0.00915885487543598	0.00961967912092905	-0.027937388871801
32 ms	0.5	1/2	2 inserts	0.232758620689655	-0.00879812211739732	0.0100570645526551	-0.0276533087874497
32 ms	0.5	1/2	2 inserts	0.234913793103448	-0.00822802445630288	0.011376188553663	-0.0278322374662688
32 ms	0.5	1/2	2 inserts	0.237068965517241	-0.0110608536506299	0.00715049125916404	-0.0292721985604238
32 ms	0.5	1/2	2 inserts	0.239224137931034	-0.0118632557283063	0.00477343047247077	-0.0284999419290833
32 ms	0.5	1/2	2 inserts	0.241379310344828	-0.00798875638661056	0.0097542331376174	-0.0257317459108385
32 ms	0.5	1/2	2 inserts	0.243534482758621	-0.00773243476767705	0.0108975005970609	-0.026362370132415
32 ms	0.5	1/2	2 inserts	0.245689655172414	-0.00678955874068188	0.0120463420761996	-0.0256254595575634
32 ms	0.5	1/2	2 inserts	0.247844827586207	-0.00783145454576561	0.0109993555341257	-0.026662264625657
32 ms	0.5	1/2	2 inserts	0.25	-0.013774316506234	0.00528283700134969	-0.0328314700138177
32 ms	0.5	1/2	2 inserts	0.252155172413793	-0.0134828354453053	0.00553591020981615	-0.0325015811004267
32 ms	0.5	1/2	2 inserts	0.254310344827586	-0.0122461955881283	0.00732359706455008	-0.0318159882408068
32 ms	0.5	1/2	2 inserts	0.256465517241379	-0.00942266637060754	0.0108654084830191	-0.0297107412242341
32 ms	0.5	1/2	2 inserts	0.258620689655172	-0.00528997106860248	0.0159159869477842	-0.0264959290849892
32 ms	0.5	1/2	2 inserts	0.260775862068966	-0.00941895767653608	0.0113514423472492	-0.0301893577003213
32 ms	0.5	1/2	2 inserts	0.262931034482759	-0.0132824763028833	0.0065166352838793	-0.0330815878896458
32 ms	0.5	1/2	2 inserts	0.265086206896552	-0.013946208061283	0.00580294665454945	-0.0336953627771155
32 ms	0.5	1/2	2 inserts	0.267241379310345	-0.0122352681738156	0.0076190736841036	-0.0320896100317348
32 ms	0.5	1/2	2 inserts	0.269396551724138	-0.0126407672770526	0.00665726273499578	-0.031938797289101
32 ms	0.5	1/2	2 inserts	0.271551724137931	-0.0123405457611416	0.00599163887024464	-0.0306727303925278
32 ms	0.5	1/2	2 inserts	0.273706896551724	-0.00761570097944463	0.009584356059811	-0.0248157580187002
32 ms	0.5	1/2	2 inserts	0.275862068965517	-0.00268312610820321	0.0133268882430885	-0.0186931404594949
32 ms	0.8	4/5	2 inserts	0.0280172413793103	-0.0257512441409392	-0.00881400746715124	-0.0426884808147271
32 ms	0.8	4/5	2 inserts	0.0301724137931034	-0.0273588784259799	-0.00937813549051204	-0.0453396213614477
32 ms	0.8	4/5	2 inserts	0.0323275862068966	-0.0279738514794325	-0.0103717731549816	-0.0455759298038835
32 ms	0.8	4/5	2 inserts	0.0344827586206897	-0.0229313608694932	-0.0056687689903517	-0.0401939527486346
32 ms	0.8	4/5	2 inserts	0.0366379310344828	-0.0211097185127205	-0.00410074679561376	-0.0381186902298273
32 ms	0.8	4/5	2 inserts	0.0387931034482759	-0.0107717231685143	0.00757025998302003	-0.0291137063200487
32 ms	0.8	4/5	2 inserts	0.040948275862069	-0.00627608626718533	0.0137396762967609	-0.0262918488311316
32 ms	0.8	4/5	2 inserts	0.0431034482758621	-0.00212420423580103	0.0181681205446286	-0.0224165290162306
32 ms	0.8	4/5	2 inserts	0.0452586206896552	-0.00438277164298212	0.0151114495018225	-0.0238769927877868
32 ms	0.8	4/5	2 inserts	0.0474137931034483	0.00265432099792179	0.0215776939418399	-0.0162690519459963
32 ms	0.8	4/5	2 inserts	0.0495689655172414	0.014794854191982	0.0334237787645294	-0.00383407038056534
32 ms	0.8	4/5	2 inserts	0.0517241379310345	0.0094927997873371	0.0277771390220968	-0.00879153944742261
32 ms	0.8	4/5	2 inserts	0.0538793103448276	0.0221247957939595	0.0431020246958753	0.00114756689204375
32 ms	0.8	4/5	2 inserts	0.0560344827586207	0.0323243471449382	0.056019928262512	0.00862876602736431
32 ms	0.8	4/5	2 inserts	0.0581896551724138	0.031262952405471	0.0538726932556607	0.00865321155528127
32 ms	0.8	4/5	2 inserts	0.0603448275862069	0.0355251611530364	0.0597677283485269	0.011282593957546
32 ms	0.8	4/5	2 inserts	0.0625	0.035006479073754	0.0594013029765328	0.0106116551709751
32 ms	0.8	4/5	2 inserts	0.0646551724137931	0.0364556312464304	0.0604035761336146	0.0125076863592462
32 ms	0.8	4/5	2 inserts	0.0668103448275862	0.0505782549865629	0.0752238970556819	0.0259326129174438
32 ms	0.8	4/5	2 inserts	0.0689655172413793	0.0592069703894028	0.0852573344364302	0.0331566063423754
32 ms	0.8	4/5	2 inserts	0.0711206896551724	0.0615269540859361	0.0876777239554191	0.0353761842164532
32 ms	0.8	4/5	2 inserts	0.0732758620689655	0.0545711812012858	0.0798643848427747	0.0292779775597968
32 ms	0.8	4/5	2 inserts	0.0754310344827586	0.0533871963344922	0.0805874229099142	0.0261869697590702
32 ms	0.8	4/5	2 inserts	0.0775862068965517	0.0574876401412565	0.0852401619126798	0.0297351183698332
32 ms	0.8	4/5	2 inserts	0.0797413793103448	0.0595443039952047	0.0886562448381422	0.0304323631522673
32 ms	0.8	4/5	2 inserts	0.0818965517241379	0.0593311104122649	0.0896832230254813	0.0289789977990486
32 ms	0.8	4/5	2 inserts	0.084051724137931	0.0589132063576526	0.0877588419831897	0.0300675707321155
32 ms	0.8	4/5	2 inserts	0.0862068965517241	0.0545071998170086	0.0822463191628264	0.0267680804711908
32 ms	0.8	4/5	2 inserts	0.0883620689655172	0.0415901373084212	0.0673612625814096	0.0158190120354329
32 ms	0.8	4/5	2 inserts	0.0905172413793103	0.0405081143807248	0.0667112884252689	0.0143049403361806
32 ms	0.8	4/5	2 inserts	0.0926724137931034	0.0397634704270302	0.0672815406969451	0.0122454001571152
32 ms	0.8	4/5	2 inserts	0.0948275862068966	0.0431240207625553	0.0690101875152834	0.0172378540098273
32 ms	0.8	4/5	2 inserts	0.0969827586206897	0.0427207095973393	0.069245799541073	0.0161956196536057
32 ms	0.8	4/5	2 inserts	0.0991379310344828	0.0346583500402859	0.0618760807693731	0.00744061931119879
32 ms	0.8	4/5	2 inserts	0.101293103448276	0.0419296074995937	0.0700872670630683	0.013771947936119
32 ms	0.8	4/5	2 inserts	0.103448275862069	0.0360916549599904	0.0649333153568827	0.00724999456309817
32 ms	0.8	4/5	2 inserts	0.105603448275862	0.0269168380974819	0.0541391022881858	-0.000305426093222091
32 ms	0.8	4/5	2 inserts	0.107758620689655	0.0218579359410978	0.0484802739084723	-0.0047644020262768
32 ms	0.8	4/5	2 inserts	0.109913793103448	0.0204370405966132	0.0467979272979022	-0.00592384610467574
32 ms	0.8	4/5	2 inserts	0.112068965517241	0.021702043778412	0.045799783175291	-0.00239569561846692
32 ms	0.8	4/5	2 inserts	0.114224137931034	0.0237202938548593	0.045571009936335	0.00186957777338369
32 ms	0.8	4/5	2 inserts	0.116379310344828	0.0151771767512058	0.0364479517062977	-0.00609359820388615
32 ms	0.8	4/5	2 inserts	0.118534482758621	0.0135971699272794	0.0349116373926431	-0.00771729753808426
32 ms	0.8	4/5	2 inserts	0.120689655172414	0.00953530004147921	0.030589569604262	-0.0115189695213035
32 ms	0.8	4/5	2 inserts	0.122844827586207	0.00491452510659755	0.0263729003906862	-0.0165438501774911
32 ms	0.8	4/5	2 inserts	0.125	0.00981066732378906	0.0308997536094094	-0.0112784189618313
32 ms	0.8	4/5	2 inserts	0.127155172413793	0.00754392625996572	0.0289324414000093	-0.0138445888800779
32 ms	0.8	4/5	2 inserts	0.129310344827586	0.00400643287780815	0.0251603898029643	-0.017147524047348
32 ms	0.8	4/5	2 inserts	0.131465517241379	0.00870109793200785	0.0314976835750896	-0.0140954877110739
32 ms	0.8	4/5	2 inserts	0.133620689655172	0.00870780222272021	0.0326064900873096	-0.0151908856418692
32 ms	0.8	4/5	2 inserts	0.135775862068965	0.0101017558420382	0.0343048169896313	-0.0141013053055548
32 ms	0.8	4/5	2 inserts	0.137931034482759	0.0237652847675687	0.0470986229139402	0.000431946621197232
32 ms	0.8	4/5	2 inserts	0.140086206896552	0.0286989917543755	0.0516673828638161	0.00573060064493492
32 ms	0.8	4/5	2 inserts	0.142241379310345	0.0260728536644823	0.0492726825631866	0.00287302476577794
32 ms	0.8	4/5	2 inserts	0.144396551724138	0.0221591608405573	0.0462047786828359	-0.00188645700172139
32 ms	0.8	4/5	2 inserts	0.146551724137931	0.0253295680318341	0.0513528463557167	-0.000693710292048563
32 ms	0.8	4/5	2 inserts	0.148706896551724	0.0332528587151738	0.0588397297385455	0.00766598769180212
32 ms	0.8	4/5	2 inserts	0.150862068965517	0.0235889304382195	0.0493694432758213	-0.00219158239938236
32 ms	0.8	4/5	2 inserts	0.15301724137931	0.0181993635995242	0.042602682322354	-0.00620395512330564
32 ms	0.8	4/5	2 inserts	0.155172413793103	0.0284702609231277	0.0527370684299363	0.00420345341631908
32 ms	0.8	4/5	2 inserts	0.157327586206897	0.0364011520672311	0.0601715865812062	0.0126307175532561
32 ms	0.8	4/5	2 inserts	0.15948275862069	0.0474013580587125	0.0711085421235493	0.0236941739938757
32 ms	0.8	4/5	2 inserts	0.161637931034483	0.0518254997115307	0.0747754530769585	0.0288755463461028
32 ms	0.8	4/5	2 inserts	0.163793103448276	0.0520742032127986	0.0754433121634647	0.0287050942621325
32 ms	0.8	4/5	2 inserts	0.165948275862069	0.0515214008195958	0.074964683625292	0.0280781180138995
32 ms	0.8	4/5	2 inserts	0.168103448275862	0.053127001422857	0.077432397043736	0.028821605801978
32 ms	0.8	4/5	2 inserts	0.170258620689655	0.0485102533038914	0.071992483749394	0.0250280228583888
32 ms	0.8	4/5	2 inserts	0.172413793103448	0.0456298332506999	0.0692768078865008	0.021982858614899
32 ms	0.8	4/5	2 inserts	0.174568965517241	0.0501960891772984	0.0756312388943361	0.0247609394602607
32 ms	0.8	4/5	2 inserts	0.176724137931034	0.047504177652165	0.0725202578338009	0.0224880974705292
32 ms	0.8	4/5	2 inserts	0.178879310344828	0.0433763815931074	0.0679907617735799	0.0187620014126348
32 ms	0.8	4/5	2 inserts	0.181034482758621	0.0494200390563744	0.0762506307135794	0.0225894473991694
32 ms	0.8	4/5	2 inserts	0.183189655172414	0.0473625775575669	0.0743879330794283	0.0203372220357055
32 ms	0.8	4/5	2 inserts	0.185344827586207	0.0439059339837198	0.0698911086787612	0.0179207592886784
32 ms	0.8	4/5	2 inserts	0.1875	0.0280786997728049	0.0506415226979297	0.00551587684768001
32 ms	0.8	4/5	2 inserts	0.189655172413793	0.0161111204560792	0.0372370122162713	-0.00501477130411291
32 ms	0.8	4/5	2 inserts	0.191810344827586	0.0125577672783084	0.0332549828929675	-0.00813944833635077
32 ms	0.8	4/5	2 inserts	0.193965517241379	0.0128415106688771	0.0326613804786004	-0.00697835914084615
32 ms	0.8	4/5	2 inserts	0.196120689655172	0.0101229806956663	0.0310881333567829	-0.0108421719654504
32 ms	0.8	4/5	2 inserts	0.198275862068966	0.00406913165425045	0.0268236374661746	-0.0186853741576737
32 ms	0.8	4/5	2 inserts	0.200431034482759	0.0172165193851641	0.0425819573486883	-0.00814891857836006
32 ms	0.8	4/5	2 inserts	0.202586206896552	0.0231476298510697	0.0485380141716353	-0.00224275446949588
32 ms	0.8	4/5	2 inserts	0.204741379310345	0.00909224260252202	0.0336363258502251	-0.0154518406451811
32 ms	0.8	4/5	2 inserts	0.206896551724138	0.000636966576964423	0.0244781063827601	-0.0232041732288313
32 ms	0.8	4/5	2 inserts	0.209051724137931	-0.0111569871976072	0.0138345652051564	-0.0361485396003709
32 ms	0.8	4/5	2 inserts	0.211206896551724	-0.0171555086556803	0.00810553498712467	-0.0424165522984854
32 ms	0.8	4/5	2 inserts	0.213362068965517	-0.0113580247133163	0.0141405159716823	-0.0368565653983148
32 ms	0.8	4/5	2 inserts	0.21551724137931	-0.0111926231848696	0.0143927814160506	-0.0367780277857899
32 ms	0.8	4/5	2 inserts	0.217672413793103	-0.013912313130118	0.0121395495059444	-0.0399641757661805
32 ms	0.8	4/5	2 inserts	0.219827586206897	-0.0135671976545851	0.0132498479950547	-0.040384243304225
32 ms	0.8	4/5	2 inserts	0.22198275862069	-0.0113867204458482	0.0155718320009227	-0.0383452728926191
32 ms	0.8	4/5	2 inserts	0.224137931034483	-0.01339352493315	0.0134507966967623	-0.0402378465630622
32 ms	0.8	4/5	2 inserts	0.226293103448276	-0.0134488816228166	0.0132000922573219	-0.0400978555029551
32 ms	0.8	4/5	2 inserts	0.228448275862069	-0.0127774056076961	0.0139437252838605	-0.0394985364992527
32 ms	0.8	4/5	2 inserts	0.230603448275862	-0.0124284502363298	0.0145970990622736	-0.0394539995349332
32 ms	0.8	4/5	2 inserts	0.232758620689655	-0.011359525478994	0.0160360419723671	-0.0387550929303551
32 ms	0.8	4/5	2 inserts	0.234913793103448	-0.00923217482711411	0.0193056848402228	-0.037770034494451
32 ms	0.8	4/5	2 inserts	0.237068965517241	-0.0137939498096818	0.0125223525523049	-0.0401102521716684
32 ms	0.8	4/5	2 inserts	0.239224137931034	-0.0153122912735632	0.00858738538488819	-0.0392119679320146
32 ms	0.8	4/5	2 inserts	0.241379310344828	-0.00843988290874994	0.0174991548060843	-0.0343789206235841
32 ms	0.8	4/5	2 inserts	0.243534482758621	-0.00840426476170859	0.0187003095929755	-0.0355088391163927
32 ms	0.8	4/5	2 inserts	0.245689655172414	-0.00567788043744766	0.0213622682440513	-0.0327180291189466
32 ms	0.8	4/5	2 inserts	0.247844827586207	-0.00572052979444536	0.02102468949343	-0.0324657490823207
32 ms	0.8	4/5	2 inserts	0.25	-0.0132935870008025	0.0137259328035162	-0.0403131068051211
32 ms	0.8	4/5	2 inserts	0.252155172413793	-0.0124353265103967	0.0149697797285084	-0.0398404327493018
32 ms	0.8	4/5	2 inserts	0.254310344827586	-0.0106877045042556	0.0177657870839899	-0.0391411960925011
32 ms	0.8	4/5	2 inserts	0.256465517241379	-0.00351247067639623	0.0262231433101364	-0.0332480846629288
32 ms	0.8	4/5	2 inserts	0.258620689655172	0.00570591101672839	0.0377310522747232	-0.0263192302412664
32 ms	0.8	4/5	2 inserts	0.260775862068966	0.00155572160566971	0.0328014971605077	-0.0296900539491683
32 ms	0.8	4/5	2 inserts	0.262931034482759	-0.00390477717711244	0.0256500658094263	-0.0334596201636512
32 ms	0.8	4/5	2 inserts	0.265086206896552	-0.00591697207496769	0.0232576749739575	-0.0350916191238929
32 ms	0.8	4/5	2 inserts	0.267241379310345	-0.00422222836077648	0.0253766094497911	-0.033821066171344
32 ms	0.8	4/5	2 inserts	0.269396551724138	-0.00614584206012651	0.0228007511811903	-0.0350924353014433
32 ms	0.8	4/5	2 inserts	0.271551724137931	-0.00632361635947667	0.0214949053974698	-0.0341421381164231
32 ms	0.8	4/5	2 inserts	0.273706896551724	-0.000160792677581394	0.0264728156468518	-0.0267944010020146
32 ms	0.8	4/5	2 inserts	0.275862068965517	0.006323508757072	0.0311192731832341	-0.0184722556690901
32 ms	0	0	6 inserts	0.0280172413793103	0	0	0
32 ms	0	0	6 inserts	0.0301724137931034	0	0	0
32 ms	0	0	6 inserts	0.0323275862068966	0	0	0
32 ms	0	0	6 inserts	0.0344827586206897	0	0	0
32 ms	0	0	6 inserts	0.0366379310344828	0	0	0
32 ms	0	0	6 inserts	0.0387931034482759	0	0	0
32 ms	0	0	6 inserts	0.040948275862069	0	0	0
32 ms	0	0	6 inserts	0.0431034482758621	0	0	0
32 ms	0	0	6 inserts	0.0452586206896552	0	0	0
32 ms	0	0	6 inserts	0.0474137931034483	0	0	0
32 ms	0	0	6 inserts	0.0495689655172414	0	0	0
32 ms	0	0	6 inserts	0.0517241379310345	0	0	0
32 ms	0	0	6 inserts	0.0538793103448276	0	0	0
32 ms	0	0	6 inserts	0.0560344827586207	0	0	0
32 ms	0	0	6 inserts	0.0581896551724138	0	0	0
32 ms	0	0	6 inserts	0.0603448275862069	0	0	0
32 ms	0	0	6 inserts	0.0625	0	0	0
32 ms	0	0	6 inserts	0.0646551724137931	0	0	0
32 ms	0	0	6 inserts	0.0668103448275862	0	0	0
32 ms	0	0	6 inserts	0.0689655172413793	0	0	0
32 ms	0	0	6 inserts	0.0711206896551724	0	0	0
32 ms	0	0	6 inserts	0.0732758620689655	0	0	0
32 ms	0	0	6 inserts	0.0754310344827586	0	0	0
32 ms	0	0	6 inserts	0.0775862068965517	0	0	0
32 ms	0	0	6 inserts	0.0797413793103448	0	0	0
32 ms	0	0	6 inserts	0.0818965517241379	0	0	0
32 ms	0	0	6 inserts	0.084051724137931	0	0	0
32 ms	0	0	6 inserts	0.0862068965517241	0	0	0
32 ms	0	0	6 inserts	0.0883620689655172	0	0	0
32 ms	0	0	6 inserts	0.0905172413793103	0	0	0
32 ms	0	0	6 inserts	0.0926724137931034	0	0	0
32 ms	0	0	6 inserts	0.0948275862068966	0	0	0
32 ms	0	0	6 inserts	0.0969827586206897	0	0	0
32 ms	0	0	6 inserts	0.0991379310344828	0	0	0
32 ms	0	0	6 inserts	0.101293103448276	0	0	0
32 ms	0	0	6 inserts	0.103448275862069	0	0	0
32 ms	0	0	6 inserts	0.105603448275862	0	0	0
32 ms	0	0	6 inserts	0.107758620689655	0	0	0
32 ms	0	0	6 inserts	0.109913793103448	0	0	0
32 ms	0	0	6 inserts	0.112068965517241	0	0	0
32 ms	0	0	6 inserts	0.114224137931034	0	0	0
32 ms	0	0	6 inserts	0.116379310344828	0	0	0
32 ms	0	0	6 inserts	0.118534482758621	0	0	0
32 ms	0	0	6 inserts	0.120689655172414	0	0	0
32 ms	0	0	6 inserts	0.122844827586207	0	0	0
32 ms	0	0	6 inserts	0.125	0	0	0
32 ms	0	0	6 inserts	0.127155172413793	0	0	0
32 ms	0	0	6 inserts	0.129310344827586	0	0	0
32 ms	0	0	6 inserts	0.131465517241379	0	0	0
32 ms	0	0	6 inserts	0.133620689655172	0	0	0
32 ms	0	0	6 inserts	0.135775862068965	0	0	0
32 ms	0	0	6 inserts	0.137931034482759	0	0	0
32 ms	0	0	6 inserts	0.140086206896552	0	0	0
32 ms	0	0	6 inserts	0.142241379310345	0	0	0
32 ms	0	0	6 inserts	0.144396551724138	0	0	0
32 ms	0	0	6 inserts	0.146551724137931	0	0	0
32 ms	0	0	6 inserts	0.148706896551724	0	0	0
32 ms	0	0	6 inserts	0.150862068965517	0	0	0
32 ms	0	0	6 inserts	0.15301724137931	0	0	0
32 ms	0	0	6 inserts	0.155172413793103	0	0	0
32 ms	0	0	6 inserts	0.157327586206897	0	0	0
32 ms	0	0	6 inserts	0.15948275862069	0	0	0
32 ms	0	0	6 inserts	0.161637931034483	0	0	0
32 ms	0	0	6 inserts	0.163793103448276	0	0	0
32 ms	0	0	6 inserts	0.165948275862069	0	0	0
32 ms	0	0	6 inserts	0.168103448275862	0	0	0
32 ms	0	0	6 inserts	0.170258620689655	0	0	0
32 ms	0	0	6 inserts	0.172413793103448	0	0	0
32 ms	0	0	6 inserts	0.174568965517241	0	0	0
32 ms	0	0	6 inserts	0.176724137931034	0	0	0
32 ms	0	0	6 inserts	0.178879310344828	0	0	0
32 ms	0	0	6 inserts	0.181034482758621	0	0	0
32 ms	0	0	6 inserts	0.183189655172414	0	0	0
32 ms	0	0	6 inserts	0.185344827586207	0	0	0
32 ms	0	0	6 inserts	0.1875	0	0	0
32 ms	0	0	6 inserts	0.189655172413793	0	0	0
32 ms	0	0	6 inserts	0.191810344827586	0	0	0
32 ms	0	0	6 inserts	0.193965517241379	0	0	0
32 ms	0	0	6 inserts	0.196120689655172	0	0	0
32 ms	0	0	6 inserts	0.198275862068966	0	0	0
32 ms	0	0	6 inserts	0.200431034482759	0	0	0
32 ms	0	0	6 inserts	0.202586206896552	0	0	0
32 ms	0	0	6 inserts	0.204741379310345	0	0	0
32 ms	0	0	6 inserts	0.206896551724138	0	0	0
32 ms	0	0	6 inserts	0.209051724137931	0	0	0
32 ms	0	0	6 inserts	0.211206896551724	0	0	0
32 ms	0	0	6 inserts	0.213362068965517	0	0	0
32 ms	0	0	6 inserts	0.21551724137931	0	0	0
32 ms	0	0	6 inserts	0.217672413793103	0	0	0
32 ms	0	0	6 inserts	0.219827586206897	0	0	0
32 ms	0	0	6 inserts	0.22198275862069	0	0	0
32 ms	0	0	6 inserts	0.224137931034483	0	0	0
32 ms	0	0	6 inserts	0.226293103448276	0	0	0
32 ms	0	0	6 inserts	0.228448275862069	0	0	0
32 ms	0	0	6 inserts	0.230603448275862	0	0	0
32 ms	0	0	6 inserts	0.232758620689655	0	0	0
32 ms	0	0	6 inserts	0.234913793103448	0	0	0
32 ms	0	0	6 inserts	0.237068965517241	0	0	0
32 ms	0	0	6 inserts	0.239224137931034	0	0	0
32 ms	0	0	6 inserts	0.241379310344828	0	0	0
32 ms	0	0	6 inserts	0.243534482758621	0	0	0
32 ms	0	0	6 inserts	0.245689655172414	0	0	0
32 ms	0	0	6 inserts	0.247844827586207	0	0	0
32 ms	0	0	6 inserts	0.25	0	0	0
32 ms	0	0	6 inserts	0.252155172413793	0	0	0
32 ms	0	0	6 inserts	0.254310344827586	0	0	0
32 ms	0	0	6 inserts	0.256465517241379	0	0	0
32 ms	0	0	6 inserts	0.258620689655172	0	0	0
32 ms	0	0	6 inserts	0.260775862068966	0	0	0
32 ms	0	0	6 inserts	0.262931034482759	0	0	0
32 ms	0	0	6 inserts	0.265086206896552	0	0	0
32 ms	0	0	6 inserts	0.267241379310345	0	0	0
32 ms	0	0	6 inserts	0.269396551724138	0	0	0
32 ms	0	0	6 inserts	0.271551724137931	0	0	0
32 ms	0	0	6 inserts	0.273706896551724	0	0	0
32 ms	0	0	6 inserts	0.275862068965517	0	0	0
32 ms	0.125	1/8	6 inserts	0.0280172413793103	0.00565866161475229	0.0107554979495313	0.000561825279973223
32 ms	0.125	1/8	6 inserts	0.0301724137931034	0.00393330437024351	0.0090323852828959	-0.00116577654240887
32 ms	0.125	1/8	6 inserts	0.0323275862068966	0.00490779770099339	0.00971427726098263	0.000101318141004141
32 ms	0.125	1/8	6 inserts	0.0344827586206897	0.00465632526561334	0.00945906922407511	-0.00014641869284844
32 ms	0.125	1/8	6 inserts	0.0366379310344828	0.00284421503240529	0.00745205691182834	-0.00176362684701776
32 ms	0.125	1/8	6 inserts	0.0387931034482759	0.00346249370684564	0.00835835911601081	-0.00143337170231954
32 ms	0.125	1/8	6 inserts	0.040948275862069	0.00433046925457239	0.00960399501099522	-0.000943056501850434
32 ms	0.125	1/8	6 inserts	0.0431034482758621	0.00524724736817615	0.0109253737404245	-0.000430879004072226
32 ms	0.125	1/8	6 inserts	0.0452586206896552	0.00531522098265214	0.0113498540914954	-0.000719412126191172
32 ms	0.125	1/8	6 inserts	0.0474137931034483	0.00513774507531752	0.0108923657132008	-0.000616875562565818
32 ms	0.125	1/8	6 inserts	0.0495689655172414	0.00365076063048859	0.00922393407480787	-0.00192241281383069
32 ms	0.125	1/8	6 inserts	0.0517241379310345	0.000476010834501817	0.00570431798064194	-0.0047522963116383
32 ms	0.125	1/8	6 inserts	0.0538793103448276	0.00140665756385663	0.00646917911501502	-0.00365586398730176
32 ms	0.125	1/8	6 inserts	0.0560344827586207	0.00236538145166641	0.00732302476906671	-0.0025922618657339
32 ms	0.125	1/8	6 inserts	0.0581896551724138	-3.85045028687865e-05	0.00490687373888015	-0.00498388274461773
32 ms	0.125	1/8	6 inserts	0.0603448275862069	-0.000293720215121727	0.00489968987757999	-0.00548713030782344
32 ms	0.125	1/8	6 inserts	0.0625	-0.000474549147490774	0.00511037831096146	-0.00605947660594301
32 ms	0.125	1/8	6 inserts	0.0646551724137931	-8.471643001743e-05	0.00594195620014725	-0.00611138906018211
32 ms	0.125	1/8	6 inserts	0.0668103448275862	-3.27427117707592e-05	0.00619921747470047	-0.00626470289824199
32 ms	0.125	1/8	6 inserts	0.0689655172413793	0.000389187295539939	0.0061676660290736	-0.00538929143799372
32 ms	0.125	1/8	6 inserts	0.0711206896551724	7.21596899684214e-05	0.00540196911994746	-0.00525764974001061
32 ms	0.125	1/8	6 inserts	0.0732758620689655	-0.00127814194008595	0.00391929998851683	-0.00647558386868872
32 ms	0.125	1/8	6 inserts	0.0754310344827586	-0.0028495239969486	0.00337588265812559	-0.00907493065202278
32 ms	0.125	1/8	6 inserts	0.0775862068965517	-0.00257599881471977	0.00440054110027589	-0.00955253872971543
32 ms	0.125	1/8	6 inserts	0.0797413793103448	-0.00189345873581758	0.00500140635714069	-0.00878832382877585
32 ms	0.125	1/8	6 inserts	0.0818965517241379	-0.00286220709243216	0.0038458304235507	-0.00957024460841501
32 ms	0.125	1/8	6 inserts	0.084051724137931	-0.00395552273766088	0.00289551563223827	-0.01080656110756
32 ms	0.125	1/8	6 inserts	0.0862068965517241	-0.00347780993291287	0.00326291003611575	-0.0102185299019415
32 ms	0.125	1/8	6 inserts	0.0883620689655172	-0.0037207355951526	0.00297719759827687	-0.0104186687885821
32 ms	0.125	1/8	6 inserts	0.0905172413793103	-0.00330082144194464	0.00360085045902211	-0.0102024933429114
32 ms	0.125	1/8	6 inserts	0.0926724137931034	-0.00240223765386767	0.00511967816437207	-0.0099241534721074
32 ms	0.125	1/8	6 inserts	0.0948275862068966	-0.0011800753787211	0.00621044404871725	-0.00857059480615945
32 ms	0.125	1/8	6 inserts	0.0969827586206897	0.000650218973886944	0.0079208672601978	-0.00662042931242391
32 ms	0.125	1/8	6 inserts	0.0991379310344828	0.000349369861557574	0.00770518663355999	-0.00700644691044484
32 ms	0.125	1/8	6 inserts	0.101293103448276	8.76079598037434e-05	0.00675298895232996	-0.00657777303272247
32 ms	0.125	1/8	6 inserts	0.103448275862069	-0.00109329075444494	0.00537239235763055	-0.00755897386652043
32 ms	0.125	1/8	6 inserts	0.105603448275862	0.000158272186197243	0.00643214942723252	-0.00611560505483803
32 ms	0.125	1/8	6 inserts	0.107758620689655	0.00155676941257072	0.00800932344385137	-0.00489578461870993
32 ms	0.125	1/8	6 inserts	0.109913793103448	0.00135456125725101	0.00819404416434945	-0.00548492164984744
32 ms	0.125	1/8	6 inserts	0.112068965517241	0.000370345026114778	0.00765829204388244	-0.00691760199165288
32 ms	0.125	1/8	6 inserts	0.114224137931034	-0.00197677413591312	0.00540226601031942	-0.00935581428214566
32 ms	0.125	1/8	6 inserts	0.116379310344828	-0.00297588924909064	0.00414049264366007	-0.0100922711418414
32 ms	0.125	1/8	6 inserts	0.118534482758621	-0.0029939965360875	0.00401863434489613	-0.0100066274170711
32 ms	0.125	1/8	6 inserts	0.120689655172414	-0.00324116064287713	0.00378812344242236	-0.0102704447281766
32 ms	0.125	1/8	6 inserts	0.122844827586207	-0.00243593211614469	0.00489605345818918	-0.00976791769047855
32 ms	0.125	1/8	6 inserts	0.125	-0.00142002930465365	0.0060762355312952	-0.00891629414060249
32 ms	0.125	1/8	6 inserts	0.127155172413793	-0.00368949533555869	0.00382995684535708	-0.0112089475164745
32 ms	0.125	1/8	6 inserts	0.129310344827586	-0.00415546816408841	0.00326637702232318	-0.0115773133505
32 ms	0.125	1/8	6 inserts	0.131465517241379	-0.00408673867433202	0.00311082664762146	-0.0112843039962855
32 ms	0.125	1/8	6 inserts	0.133620689655172	-0.00248709787261986	0.00465566650490423	-0.00962986225014395
32 ms	0.125	1/8	6 inserts	0.135775862068965	-0.00150339708216283	0.00554252244113787	-0.00854931660546353
32 ms	0.125	1/8	6 inserts	0.137931034482759	-0.00113696366393526	0.00598489602745689	-0.0082588233553274
32 ms	0.125	1/8	6 inserts	0.140086206896552	-0.000391057164642179	0.00693422838154657	-0.00771634271083093
32 ms	0.125	1/8	6 inserts	0.142241379310345	-0.00301509483196993	0.0048038862155369	-0.0108340758794768
32 ms	0.125	1/8	6 inserts	0.144396551724138	-0.0051182800272919	0.00316561470920794	-0.0134021747637917
32 ms	0.125	1/8	6 inserts	0.146551724137931	-0.00521973371364116	0.00309844786008535	-0.0135379152873677
32 ms	0.125	1/8	6 inserts	0.148706896551724	-0.00534270482153166	0.00274623032544205	-0.0134316399685054
32 ms	0.125	1/8	6 inserts	0.150862068965517	-0.00398384503644663	0.00389061610597716	-0.0118583061788704
32 ms	0.125	1/8	6 inserts	0.15301724137931	-0.00192398807984709	0.00608829868968588	-0.00993627484938006
32 ms	0.125	1/8	6 inserts	0.155172413793103	-0.00248697066381158	0.00567376300284618	-0.0106477043304693
32 ms	0.125	1/8	6 inserts	0.157327586206897	-0.00141125476683592	0.00696739130421434	-0.00978990083788618
32 ms	0.125	1/8	6 inserts	0.15948275862069	0.00125946032245157	0.00987803873014294	-0.00735911808523981
32 ms	0.125	1/8	6 inserts	0.161637931034483	0.00201989249327125	0.0114873355234103	-0.00744755053686781
32 ms	0.125	1/8	6 inserts	0.163793103448276	0.00386295507340448	0.0138841189587593	-0.00615820881195032
32 ms	0.125	1/8	6 inserts	0.165948275862069	0.00501089966934888	0.0151172017372476	-0.00509540239854983
32 ms	0.125	1/8	6 inserts	0.168103448275862	0.00335969090682001	0.0127372241652721	-0.00601784235163203
32 ms	0.125	1/8	6 inserts	0.170258620689655	0.00146188211067028	0.010780373845056	-0.00785660962371547
32 ms	0.125	1/8	6 inserts	0.172413793103448	-0.000772300552891406	0.00863547374597858	-0.0101800748517614
32 ms	0.125	1/8	6 inserts	0.174568965517241	-0.00159708594394353	0.00732677910915313	-0.0105209509970402
32 ms	0.125	1/8	6 inserts	0.176724137931034	-0.00173342656335538	0.00677415160502213	-0.0102410047317329
32 ms	0.125	1/8	6 inserts	0.178879310344828	-0.00392577245790846	0.0041266497277863	-0.0119781946436032
32 ms	0.125	1/8	6 inserts	0.181034482758621	-0.00408967971507016	0.00368332339040154	-0.0118626828205419
32 ms	0.125	1/8	6 inserts	0.183189655172414	-0.00494556587008102	0.00283866321451358	-0.0127297949546756
32 ms	0.125	1/8	6 inserts	0.185344827586207	-0.00589509868605868	0.002127184221173	-0.0139173815932904
32 ms	0.125	1/8	6 inserts	0.1875	-0.00630118552137825	0.00200685236791668	-0.0146092234106732
32 ms	0.125	1/8	6 inserts	0.189655172413793	-0.0087930132403735	-0.000280826110830874	-0.0173052003699161
32 ms	0.125	1/8	6 inserts	0.191810344827586	-0.00940084297924272	-0.000893415783713566	-0.0179082701747719
32 ms	0.125	1/8	6 inserts	0.193965517241379	-0.00779080095612087	0.00050643180189599	-0.0160880337141377
32 ms	0.125	1/8	6 inserts	0.196120689655172	-0.00950736261139226	-0.00160926816152628	-0.0174054570612582
32 ms	0.125	1/8	6 inserts	0.198275862068966	-0.011270445439605	-0.00394501815383531	-0.0185958727253746
32 ms	0.125	1/8	6 inserts	0.200431034482759	-0.0119040507563979	-0.00492742535814947	-0.0188806761546463
32 ms	0.125	1/8	6 inserts	0.202586206896552	-0.0137219292693766	-0.00679752449747985	-0.0206463340412733
32 ms	0.125	1/8	6 inserts	0.204741379310345	-0.0144556361226508	-0.00780860339355132	-0.0211026688517502
32 ms	0.125	1/8	6 inserts	0.206896551724138	-0.0129928643809962	-0.0066055978258176	-0.0193801309361748
32 ms	0.125	1/8	6 inserts	0.209051724137931	-0.0117548682429809	-0.00501298583818791	-0.0184967506477739
32 ms	0.125	1/8	6 inserts	0.211206896551724	-0.0113808363115237	-0.00396859284489404	-0.0187930797781534
32 ms	0.125	1/8	6 inserts	0.213362068965517	-0.0130030828383326	-0.00547079983088585	-0.0205353658457793
32 ms	0.125	1/8	6 inserts	0.21551724137931	-0.0125386661321352	-0.00509460853967158	-0.0199827237245989
32 ms	0.125	1/8	6 inserts	0.217672413793103	-0.013167539348816	-0.00594337206596991	-0.0203917066316621
32 ms	0.125	1/8	6 inserts	0.219827586206897	-0.0154664445428063	-0.00819976855528038	-0.0227331205303323
32 ms	0.125	1/8	6 inserts	0.22198275862069	-0.0144708505950932	-0.00672548929751249	-0.0222162118926738
32 ms	0.125	1/8	6 inserts	0.224137931034483	-0.0132514893228029	-0.00557644052205665	-0.0209265381235492
32 ms	0.125	1/8	6 inserts	0.226293103448276	-0.00937528635833033	-0.00177470817893044	-0.0169758645377302
32 ms	0.125	1/8	6 inserts	0.228448275862069	-0.00658206902550426	0.00103048160583518	-0.0141946196568437
32 ms	0.125	1/8	6 inserts	0.230603448275862	-0.0055590612747675	0.00197772752542133	-0.0130958500749563
32 ms	0.125	1/8	6 inserts	0.232758620689655	-0.00654171861376783	0.0010637855136694	-0.0141472227412051
32 ms	0.125	1/8	6 inserts	0.234913793103448	-0.00772441617468607	-0.000379569210686351	-0.0150692631386858
32 ms	0.125	1/8	6 inserts	0.237068965517241	-0.00790344166295973	-0.000875836561389248	-0.0149310467645302
32 ms	0.125	1/8	6 inserts	0.239224137931034	-0.00646717193450886	0.000548428307365058	-0.0134827721763828
32 ms	0.125	1/8	6 inserts	0.241379310344828	-0.00685866811102206	0.000391307420011388	-0.0141086436420555
32 ms	0.125	1/8	6 inserts	0.243534482758621	-0.00717991066788778	-0.000204495018551086	-0.0141553263172245
32 ms	0.125	1/8	6 inserts	0.245689655172414	-0.00534315329097981	0.0017601051279372	-0.0124464117098968
32 ms	0.125	1/8	6 inserts	0.247844827586207	-0.00494563451307331	0.00246150270598288	-0.0123527717321295
32 ms	0.125	1/8	6 inserts	0.25	-0.00545719021045538	0.00171346269696975	-0.0126278431178805
32 ms	0.125	1/8	6 inserts	0.252155172413793	-0.00515840906011758	0.00185145643637839	-0.0121682745566135
32 ms	0.125	1/8	6 inserts	0.254310344827586	-0.00494129733365693	0.00190164499510915	-0.011784239662423
32 ms	0.125	1/8	6 inserts	0.256465517241379	-0.00638588774853203	0.000317309674094831	-0.0130890851711589
32 ms	0.125	1/8	6 inserts	0.258620689655172	-0.0067524751444485	8.69786655910178e-05	-0.013591928954488
32 ms	0.125	1/8	6 inserts	0.260775862068966	-0.00598498747543078	0.00038659553699751	-0.0123565704878591
32 ms	0.125	1/8	6 inserts	0.262931034482759	-0.0044222902974313	0.00215304581938329	-0.0109976264142459
32 ms	0.125	1/8	6 inserts	0.265086206896552	-0.00521268093582803	0.00185785572839689	-0.0122832176000529
32 ms	0.125	1/8	6 inserts	0.267241379310345	-0.00469446872858315	0.00277110635373917	-0.0121600438109055
32 ms	0.125	1/8	6 inserts	0.269396551724138	-0.00339864105359469	0.00373458587249256	-0.0105318679796819
32 ms	0.125	1/8	6 inserts	0.271551724137931	-0.00419298668477517	0.00241641130503325	-0.0108023846745836
32 ms	0.125	1/8	6 inserts	0.273706896551724	-0.00300518140539356	0.0038406519288478	-0.00985101473963492
32 ms	0.125	1/8	6 inserts	0.275862068965517	-0.00230902486434121	0.00433930742850082	-0.00895735715718324
32 ms	0.25	1/4	6 inserts	0.0280172413793103	0.0084021769493273	0.0183792327055264	-0.00157487880687181
32 ms	0.25	1/4	6 inserts	0.0301724137931034	0.00561529513872887	0.0156255913472119	-0.00439500106975413
32 ms	0.25	1/4	6 inserts	0.0323275862068966	0.00816037577096839	0.0176312519150034	-0.00131050037306663
32 ms	0.25	1/4	6 inserts	0.0344827586206897	0.00763086853738762	0.0171858869249366	-0.00192414985016139
32 ms	0.25	1/4	6 inserts	0.0366379310344828	0.00380905621089616	0.0130148483382806	-0.00539673591648831
32 ms	0.25	1/4	6 inserts	0.0387931034482759	0.00548707186426485	0.0153570196055304	-0.00438287587700068
32 ms	0.25	1/4	6 inserts	0.040948275862069	0.00763051109332461	0.0183693084086656	-0.00310828622201637
32 ms	0.25	1/4	6 inserts	0.0431034482758621	0.00970229976869714	0.0212417688605699	-0.00183716932317565
32 ms	0.25	1/4	6 inserts	0.0452586206896552	0.0101697501755723	0.0223716098275086	-0.00203210947636394
32 ms	0.25	1/4	6 inserts	0.0474137931034483	0.00995063117608747	0.0215822413594833	-0.00168097900730839
32 ms	0.25	1/4	6 inserts	0.0495689655172414	0.00748911354268627	0.0186440698468818	-0.00366584276150923
32 ms	0.25	1/4	6 inserts	0.0517241379310345	0.00138885551299815	0.0118797668424465	-0.00910205581645015
32 ms	0.25	1/4	6 inserts	0.0538793103448276	0.00363395469733839	0.0139127016500267	-0.00664479225534991
32 ms	0.25	1/4	6 inserts	0.0560344827586207	0.00594737835990469	0.0160705130972389	-0.00417575637742954
32 ms	0.25	1/4	6 inserts	0.0581896551724138	0.00140952501638021	0.0114852716020313	-0.0086662215692709
32 ms	0.25	1/4	6 inserts	0.0603448275862069	0.0014392469482581	0.0121771103010597	-0.00929861640454349
32 ms	0.25	1/4	6 inserts	0.0625	0.00121403466360568	0.0127490763776363	-0.0103210070504249
32 ms	0.25	1/4	6 inserts	0.0646551724137931	0.00224818700868546	0.0146766384919124	-0.0101802644745415
32 ms	0.25	1/4	6 inserts	0.0668103448275862	0.00284137847356625	0.0155500375633721	-0.00986728061623959
32 ms	0.25	1/4	6 inserts	0.0689655172413793	0.00405086075922352	0.0156088573779215	-0.00750713585947445
32 ms	0.25	1/4	6 inserts	0.0711206896551724	0.00353520693847159	0.0141260869833045	-0.00705567310636128
32 ms	0.25	1/4	6 inserts	0.0732758620689655	0.00131461698135076	0.011589103051474	-0.00895986908877244
32 ms	0.25	1/4	6 inserts	0.0754310344827586	-0.00141203635728749	0.0108873418386269	-0.0137114145532019
32 ms	0.25	1/4	6 inserts	0.0775862068965517	-0.000877029756516764	0.0131062233256391	-0.0148602828386726
32 ms	0.25	1/4	6 inserts	0.0797413793103448	0.000396859996682417	0.014307621404626	-0.0135139014112612
32 ms	0.25	1/4	6 inserts	0.0818965517241379	-0.00127257919186013	0.0120538497011936	-0.0145990080849139
32 ms	0.25	1/4	6 inserts	0.084051724137931	-0.00368075555777102	0.00975390570749471	-0.0171154168230368
[truncated: 321 more rows]
