# Supplementary material for: Dynamics of fMRI patterns reflect sub-second activation sequences and reveal replay in human visual cortex
Source: Nat Commun. 2021 Mar 19;12:1795. doi: 10.1038/s41467-021-21970-2 (PMC7979874; doi:10.1038/s41467-021-21970-2)
Supplement: Supplementary file 4 — Source Data [file 41467_2021_21970_MOESM4_ESM.zip › sourcedata/source_data_figure_5g.csv]

speed	insert	snr	snr_char	mean_variable_diff	sem_upper	sem_lower	pvalue_log
2048 ms	1	0	0	-0.000600761213212917	0.00015680090230895	-0.00135832332873478	-0.2310231509881
2048 ms	1	0.125	1/8	-0.0015884558917181	-0.000873712148753904	-0.00230319963468231	-1.04314839021287
2048 ms	1	0.25	1/4	-0.00216133757586114	-0.00148082736350908	-0.00284184778821321	-1.78147877891518
2048 ms	1	0.5	1/2	-0.00225852049031546	-0.00161967824900791	-0.00289736273162301	-2.02782728446472
2048 ms	1	0.8	4/5	-0.000662763354450517	-1.23880887812963e-05	-0.00131313862011974	-0.323619302389594
2048 ms	2	0	0	-0.00118748548252652	-0.000167035761315932	-0.0022079352037371	-0.383721772761438
2048 ms	2	0.125	1/8	-0.00339210404459257	-0.00240576384882338	-0.00437844424036176	-1.96089133234308
2048 ms	2	0.25	1/4	-0.00478202135803628	-0.0038028331330371	-0.00576120958303545	-3.17084294882427
2048 ms	2	0.5	1/2	-0.00547752694191798	-0.00444939669487528	-0.00650565718896067	-3.49971114195965
2048 ms	2	0.8	4/5	-0.00275774161524677	-0.00160116294504383	-0.00391432028544972	-1.14977119284286
2048 ms	3	0	0	-0.000901242761959941	0.000457825202377961	-0.00226031072629784	-0.190448983721297
2048 ms	3	0.125	1/8	-0.00435174021527283	-0.00302932788562947	-0.00567415254491619	-1.86302567501153
2048 ms	3	0.25	1/4	-0.00666325039964709	-0.00534530914512812	-0.00798119165416605	-3.30641463982678
2048 ms	3	0.5	1/2	-0.00833736432303156	-0.00694140332710075	-0.00973332531896238	-3.98003686571363
2048 ms	3	0.8	4/5	-0.00514727672316408	-0.00358200316102929	-0.00671255028529886	-1.86302567501153
2048 ms	4	0	0	-0.000483017825561437	0.00106245064340751	-0.00202848629453038	-0.0930510962131283
2048 ms	4	0.125	1/8	-0.00531283301830228	-0.00381676239420392	-0.00680890364240065	-2.02782728446472
2048 ms	4	0.25	1/4	-0.00863872004352332	-0.00713274183229862	-0.010144698254748	-3.80654158403487
2048 ms	4	0.5	1/2	-0.0113455715593321	-0.00967900826535979	-0.0130121348533045	-4.70469514565634
2048 ms	4	0.8	4/5	-0.00749748564816884	-0.00551958697406632	-0.00947538432227137	-2.21759566968352
2048 ms	5	0	0	-0.000779649852754951	0.000715919288370986	-0.00227521899388089	-0.155957985034108
2048 ms	5	0.125	1/8	-0.00676210818580927	-0.00531111413240634	-0.00821310223921221	-2.98457188262995
2048 ms	5	0.25	1/4	-0.0109152814844624	-0.00941864633434119	-0.0124119166345837	-5.07701903418352
2048 ms	5	0.5	1/2	-0.0144357638287466	-0.0126631112542365	-0.0162084164032567	-5.7422344720203
2048 ms	5	0.8	4/5	-0.0100095537155813	-0.0078069469114291	-0.0122121605197335	-2.89914834986639
2048 ms	6	0	0	-0.00108495289104005	0.000613043633618764	-0.00278294941569887	-0.190448983721297
2048 ms	6	0.125	1/8	-0.00834293757718836	-0.0067484623862443	-0.00993741276813243	-3.44367058151434
2048 ms	6	0.25	1/4	-0.0134343589015153	-0.0118310589329675	-0.0150376588700632	-5.81254367664638
2048 ms	6	0.5	1/2	-0.0179261673130351	-0.0160378511129756	-0.0198144835130946	-6.52109110233131
2048 ms	6	0.8	4/5	-0.0129927372173245	-0.0106185485031099	-0.015366925931539	-3.59903075327832
32 ms	1	0	0	-0.000600761213212917	0.00015680090230895	-0.00135832332873478	-0.2310231509881
32 ms	1	0.125	1/8	-0.00169329749533619	-0.000967123434374859	-0.00241947155629753	-1.13891796336689
32 ms	1	0.25	1/4	-0.00238970877271765	-0.00168762995588707	-0.00309178758954823	-1.98097909885392
32 ms	1	0.5	1/2	-0.00289694046776828	-0.00221298767194816	-0.0035808932635884	-2.67235623667421
32 ms	1	0.8	4/5	-0.00206880374082653	-0.00135067421252613	-0.00278693326912692	-1.56118168717127
32 ms	2	0	0	-0.00118748548252652	-0.000167035761315932	-0.0022079352037371	-0.397348489301039
32 ms	2	0.125	1/8	-0.0033930002229849	-0.00241276522026157	-0.00437323522570822	-2.01595205440131
32 ms	2	0.25	1/4	-0.00484165696501536	-0.00387617485365519	-0.00580713907637553	-3.34764119826744
32 ms	2	0.5	1/2	-0.00588675302133342	-0.00488798575395298	-0.00688552028871386	-4.09471688523023
32 ms	2	0.8	4/5	-0.00397491810503555	-0.00292298780439278	-0.00502684840567831	-2.26752450917743
32 ms	3	0	0	-0.000901242761959941	0.000457825202377961	-0.00226031072629784	-0.190448983721297
32 ms	3	0.125	1/8	-0.004377856236378	-0.00305291367105933	-0.00570279880169667	-1.90866554631523
32 ms	3	0.25	1/4	-0.00674907274772608	-0.00543605735528922	-0.00806208814016294	-3.44289999816717
32 ms	3	0.5	1/2	-0.00871121458753857	-0.00736885330892113	-0.010053575866156	-4.56444644182819
32 ms	3	0.8	4/5	-0.00613834906462684	-0.00474027614633947	-0.00753642198291422	-2.79807587197696
32 ms	4	0	0	-0.000483017825561437	0.00106245064340751	-0.00202848629453038	-0.0930510962131283
32 ms	4	0.125	1/8	-0.00538556195387591	-0.00388225140622086	-0.00688887250153096	-2.10734725473203
32 ms	4	0.25	1/4	-0.00886775167707932	-0.00737513333290235	-0.0103603700212563	-4.09471688523023
32 ms	4	0.5	1/2	-0.0121509929012196	-0.0106162964465735	-0.0136856893558658	-5.63873210218652
32 ms	4	0.8	4/5	-0.00934615432482798	-0.00775676397955714	-0.0109355446700988	-4.09471688523023
32 ms	5	0	0	-0.000779649852754951	0.000715919288370986	-0.00227521899388089	-0.155957985034108
32 ms	5	0.125	1/8	-0.0069481150250381	-0.00548252320579396	-0.00841370684428224	-3.10901232353559
32 ms	5	0.25	1/4	-0.011398804283458	-0.00989897036321185	-0.0128986382037041	-5.42948509712852
32 ms	5	0.5	1/2	-0.0158120239881585	-0.0141171668679912	-0.0175068811083258	-6.61767985552191
32 ms	5	0.8	4/5	-0.0127076777045868	-0.0107965702439234	-0.0146187851652502	-4.6695337354762
32 ms	6	0	0	-0.00108495289104005	0.000613043633618764	-0.00278294941569887	-0.190448983721297
32 ms	6	0.125	1/8	-0.0084846212877495	-0.00688382996510722	-0.0100854126103918	-3.56951423366071
32 ms	6	0.25	1/4	-0.0138941005540769	-0.0122852192188122	-0.0155029818893417	-6.16925417239395
32 ms	6	0.5	1/2	-0.0194290200034163	-0.0175645174822697	-0.0212935225245629	-7.26212192153429
32 ms	6	0.8	4/5	-0.0160594150422103	-0.0138611988129534	-0.0182576312714673	-5.22370886282003
