# Supplementary material for: Dynamics of fMRI patterns reflect sub-second activation sequences and reveal replay in human visual cortex
Source: Nat Commun. 2021 Mar 19;12:1795. doi: 10.1038/s41467-021-21970-2 (PMC7979874; doi:10.1038/s41467-021-21970-2)
Supplement: Supplementary file 4 — Source Data [file 41467_2021_21970_MOESM4_ESM.zip › sourcedata/source_data_figure_5e.csv]

id	tITI	power	label
sub-05	32 ms	1.35443851734348	Fast (0.17)
sub-05	32 ms	2.81144990692753	Slow (0.07)
sub-05	32 ms	1.46106405294924	Rest (0.01)
sub-05	2048 ms	1.02107455517497	Fast (0.17)
sub-05	2048 ms	2.8439113723933	Slow (0.07)
sub-05	2048 ms	0.666738680624086	Rest (0.01)
sub-05	Rest Pre S1	1.00891270187342	Fast (0.17)
sub-05	Rest Pre S1	1.76936095802628	Slow (0.07)
sub-05	Rest Pre S1	2.80093502439641	Rest (0.01)
sub-06	32 ms	1.4095174249359	Fast (0.17)
sub-06	32 ms	1.720110847982	Slow (0.07)
sub-06	32 ms	2.02455604333111	Rest (0.01)
sub-06	2048 ms	0.75553386743009	Fast (0.17)
sub-06	2048 ms	2.29621790260608	Slow (0.07)
sub-06	2048 ms	1.7396652182533	Rest (0.01)
sub-06	Rest Pre S1	0.528746665272016	Fast (0.17)
sub-06	Rest Pre S1	3.93502492279552	Slow (0.07)
sub-06	Rest Pre S1	2.04465943813599	Rest (0.01)
sub-07	32 ms	1.08973618970978	Fast (0.17)
sub-07	32 ms	2.66707573598206	Slow (0.07)
sub-07	32 ms	0.81411617048904	Rest (0.01)
sub-07	2048 ms	0.955196840156602	Fast (0.17)
sub-07	2048 ms	2.83002654497981	Slow (0.07)
sub-07	2048 ms	0.855611619098711	Rest (0.01)
sub-07	Rest Pre S1	0.891113604135576	Fast (0.17)
sub-07	Rest Pre S1	1.60958178935795	Slow (0.07)
sub-07	Rest Pre S1	2.88074176363901	Rest (0.01)
sub-08	32 ms	0.697306788940299	Fast (0.17)
sub-08	32 ms	2.42996133675855	Slow (0.07)
sub-08	32 ms	3.25148697966185	Rest (0.01)
sub-08	2048 ms	1.23029970864956	Fast (0.17)
sub-08	2048 ms	1.3192038237639	Slow (0.07)
sub-08	2048 ms	2.04088124924494	Rest (0.01)
sub-08	Rest Pre S1	1.06469739036109	Fast (0.17)
sub-08	Rest Pre S1	2.21180326866412	Slow (0.07)
sub-08	Rest Pre S1	3.01783473834516	Rest (0.01)
sub-09	32 ms	1.08774136029986	Fast (0.17)
sub-09	32 ms	1.48596390154677	Slow (0.07)
sub-09	32 ms	0.929010475704001	Rest (0.01)
sub-09	2048 ms	0.798846129726259	Fast (0.17)
sub-09	2048 ms	2.31257823548153	Slow (0.07)
sub-09	2048 ms	1.75737195779549	Rest (0.01)
sub-09	Rest Pre S1	1.62083267500856	Fast (0.17)
sub-09	Rest Pre S1	0.839056214214174	Slow (0.07)
sub-09	Rest Pre S1	2.11979934180516	Rest (0.01)
sub-10	32 ms	1.14393577796755	Fast (0.17)
sub-10	32 ms	2.01590561382825	Slow (0.07)
sub-10	32 ms	1.27930655634193	Rest (0.01)
sub-10	2048 ms	0.532869489999384	Fast (0.17)
sub-10	2048 ms	2.86244286939922	Slow (0.07)
sub-10	2048 ms	1.54149337092682	Rest (0.01)
sub-10	Rest Pre S1	0.619744169695421	Fast (0.17)
sub-10	Rest Pre S1	1.28472481728889	Slow (0.07)
sub-10	Rest Pre S1	3.06536273263811	Rest (0.01)
sub-11	32 ms	0.902514967444646	Fast (0.17)
sub-11	32 ms	2.8924489729962	Slow (0.07)
sub-11	32 ms	1.88405414206886	Rest (0.01)
sub-11	2048 ms	0.801203674904049	Fast (0.17)
sub-11	2048 ms	3.62965335606073	Slow (0.07)
sub-11	2048 ms	1.28906975530187	Rest (0.01)
sub-11	Rest Pre S1	0.846090140592881	Fast (0.17)
sub-11	Rest Pre S1	2.01756485237754	Slow (0.07)
sub-11	Rest Pre S1	2.33137498275862	Rest (0.01)
sub-12	32 ms	1.06109932136638	Fast (0.17)
sub-12	32 ms	1.63213525607044	Slow (0.07)
sub-12	32 ms	1.8518808920125	Rest (0.01)
sub-12	2048 ms	0.80170570043151	Fast (0.17)
sub-12	2048 ms	3.39251536791781	Slow (0.07)
sub-12	2048 ms	1.95818513959314	Rest (0.01)
sub-12	Rest Pre S1	0.832918763403759	Fast (0.17)
sub-12	Rest Pre S1	2.24683772598923	Slow (0.07)
sub-12	Rest Pre S1	1.40879582133883	Rest (0.01)
sub-13	32 ms	1.41617067612827	Fast (0.17)
sub-13	32 ms	2.48056783614602	Slow (0.07)
sub-13	32 ms	1.55861297232989	Rest (0.01)
sub-13	2048 ms	1.75288452898089	Fast (0.17)
sub-13	2048 ms	1.76028555784656	Slow (0.07)
sub-13	2048 ms	1.53125814975178	Rest (0.01)
sub-13	Rest Pre S1	1.27673995031308	Fast (0.17)
sub-13	Rest Pre S1	1.65963156009593	Slow (0.07)
sub-13	Rest Pre S1	2.25761902961041	Rest (0.01)
sub-14	32 ms	0.995421331499812	Fast (0.17)
sub-14	32 ms	1.55770941248264	Slow (0.07)
sub-14	32 ms	2.52112439948029	Rest (0.01)
sub-14	2048 ms	0.548853085811735	Fast (0.17)
sub-14	2048 ms	1.52896386570023	Slow (0.07)
sub-14	2048 ms	2.58098199776803	Rest (0.01)
sub-14	Rest Pre S1	0.470111078810019	Fast (0.17)
sub-14	Rest Pre S1	2.30158603508996	Slow (0.07)
sub-14	Rest Pre S1	2.59082789887187	Rest (0.01)
sub-15	32 ms	2.89349226717827	Fast (0.17)
sub-15	32 ms	0.900126786185925	Slow (0.07)
sub-15	32 ms	1.23918569684256	Rest (0.01)
sub-15	2048 ms	1.28850213973279	Fast (0.17)
sub-15	2048 ms	2.34419750368852	Slow (0.07)
sub-15	2048 ms	0.896351717700308	Rest (0.01)
sub-15	Rest Pre S1	1.05342243583223	Fast (0.17)
sub-15	Rest Pre S1	1.20395911955725	Slow (0.07)
sub-15	Rest Pre S1	2.20012413633049	Rest (0.01)
sub-16	32 ms	1.16407141442361	Fast (0.17)
sub-16	32 ms	0.931987726942027	Slow (0.07)
sub-16	32 ms	1.96314381592956	Rest (0.01)
sub-16	2048 ms	0.740734806068454	Fast (0.17)
sub-16	2048 ms	1.8223680222865	Slow (0.07)
sub-16	2048 ms	2.19347547793885	Rest (0.01)
sub-16	Rest Pre S1	0.742262555918032	Fast (0.17)
sub-16	Rest Pre S1	2.53393491967199	Slow (0.07)
sub-16	Rest Pre S1	2.49085879075629	Rest (0.01)
sub-17	32 ms	2.40656008170092	Fast (0.17)
sub-17	32 ms	1.44656529081843	Slow (0.07)
sub-17	32 ms	1.27297011912501	Rest (0.01)
sub-17	2048 ms	0.953510998346932	Fast (0.17)
sub-17	2048 ms	2.98776508885922	Slow (0.07)
sub-17	2048 ms	1.43804954988398	Rest (0.01)
sub-17	Rest Pre S1	1.53655987487376	Fast (0.17)
sub-17	Rest Pre S1	1.64346766645245	Slow (0.07)
sub-17	Rest Pre S1	1.31531688418141	Rest (0.01)
sub-18	32 ms	1.35238460619448	Fast (0.17)
sub-18	32 ms	1.41239836446822	Slow (0.07)
sub-18	32 ms	2.98666018994759	Rest (0.01)
sub-18	2048 ms	0.673395769252786	Fast (0.17)
sub-18	2048 ms	3.02804340356148	Slow (0.07)
sub-18	2048 ms	2.59223649890649	Rest (0.01)
sub-18	Rest Pre S1	0.534033620440698	Fast (0.17)
sub-18	Rest Pre S1	2.0999145230681	Slow (0.07)
sub-18	Rest Pre S1	6.11505844716332	Rest (0.01)
sub-19	32 ms	1.38752966132097	Fast (0.17)
sub-19	32 ms	2.10262671328131	Slow (0.07)
sub-19	32 ms	2.00501722775732	Rest (0.01)
sub-19	2048 ms	0.837773901060112	Fast (0.17)
sub-19	2048 ms	3.10729130133524	Slow (0.07)
sub-19	2048 ms	1.12444425015939	Rest (0.01)
sub-19	Rest Pre S1	1.34432090540206	Fast (0.17)
sub-19	Rest Pre S1	1.82112123601656	Slow (0.07)
sub-19	Rest Pre S1	1.36092098206093	Rest (0.01)
sub-20	32 ms	1.02785817144466	Fast (0.17)
sub-20	32 ms	2.9421943598889	Slow (0.07)
sub-20	32 ms	1.64645579033338	Rest (0.01)
sub-20	2048 ms	0.974197832999529	Fast (0.17)
sub-20	2048 ms	3.51101441430753	Slow (0.07)
sub-20	2048 ms	1.4450797670411	Rest (0.01)
sub-20	Rest Pre S1	1.44399075226129	Fast (0.17)
sub-20	Rest Pre S1	1.52558221509406	Slow (0.07)
sub-20	Rest Pre S1	3.49735429816098	Rest (0.01)
sub-21	32 ms	1.02837559098736	Fast (0.17)
sub-21	32 ms	1.75054181329156	Slow (0.07)
sub-21	32 ms	3.09721917447038	Rest (0.01)
sub-21	2048 ms	1.20263021703176	Fast (0.17)
sub-21	2048 ms	1.36246120194085	Slow (0.07)
sub-21	2048 ms	2.59291168928045	Rest (0.01)
sub-21	Rest Pre S1	0.630718737021076	Fast (0.17)
sub-21	Rest Pre S1	1.97137702743286	Slow (0.07)
sub-21	Rest Pre S1	2.52536651239744	Rest (0.01)
sub-22	32 ms	1.39740483461522	Fast (0.17)
sub-22	32 ms	1.68210625005827	Slow (0.07)
sub-22	32 ms	2.03421236758498	Rest (0.01)
sub-22	2048 ms	1.3894014537623	Fast (0.17)
sub-22	2048 ms	1.9570612508579	Slow (0.07)
sub-22	2048 ms	1.17074930409082	Rest (0.01)
sub-22	Rest Pre S1	0.825445392493098	Fast (0.17)
sub-22	Rest Pre S1	1.9550465140461	Slow (0.07)
sub-22	Rest Pre S1	2.02918776486201	Rest (0.01)
sub-23	32 ms	1.25780646850948	Fast (0.17)
sub-23	32 ms	1.70364184011594	Slow (0.07)
sub-23	32 ms	2.12992860421669	Rest (0.01)
sub-23	2048 ms	0.911612623728732	Fast (0.17)
sub-23	2048 ms	2.57442656064013	Slow (0.07)
sub-23	2048 ms	2.64880425455062	Rest (0.01)
sub-23	Rest Pre S1	1.13266365608852	Fast (0.17)
sub-23	Rest Pre S1	1.20190032954299	Slow (0.07)
sub-23	Rest Pre S1	2.30861576440783	Rest (0.01)
sub-25	32 ms	1.39073749777145	Fast (0.17)
sub-25	32 ms	1.97527785064967	Slow (0.07)
sub-25	32 ms	1.39313893949165	Rest (0.01)
sub-25	2048 ms	0.915225501786992	Fast (0.17)
sub-25	2048 ms	2.71664349752021	Slow (0.07)
sub-25	2048 ms	1.98475576954947	Rest (0.01)
sub-25	Rest Pre S1	1.49034594333096	Fast (0.17)
sub-25	Rest Pre S1	1.55409092585982	Slow (0.07)
sub-25	Rest Pre S1	3.14411135495822	Rest (0.01)
sub-26	32 ms	1.36337885013662	Fast (0.17)
sub-26	32 ms	1.99502010019823	Slow (0.07)
sub-26	32 ms	0.987679794449858	Rest (0.01)
sub-26	2048 ms	1.08177871921603	Fast (0.17)
sub-26	2048 ms	2.95661162503436	Slow (0.07)
sub-26	2048 ms	1.59497498864903	Rest (0.01)
sub-26	Rest Pre S1	0.850899322771383	Fast (0.17)
sub-26	Rest Pre S1	1.80863592369384	Slow (0.07)
sub-26	Rest Pre S1	3.35055848541407	Rest (0.01)
sub-27	32 ms	1.95625645213915	Fast (0.17)
sub-27	32 ms	1.55904758901366	Slow (0.07)
sub-27	32 ms	1.28018870799851	Rest (0.01)
sub-27	2048 ms	0.857880194817242	Fast (0.17)
sub-27	2048 ms	2.35768711842922	Slow (0.07)
sub-27	2048 ms	1.63573657900467	Rest (0.01)
sub-27	Rest Pre S1	0.563451116795147	Fast (0.17)
sub-27	Rest Pre S1	1.09499721325441	Slow (0.07)
sub-27	Rest Pre S1	1.01357024233412	Rest (0.01)
sub-28	32 ms	0.753019829047152	Fast (0.17)
sub-28	32 ms	1.7520619669797	Slow (0.07)
sub-28	32 ms	2.95966485260166	Rest (0.01)
sub-28	2048 ms	1.16937669168221	Fast (0.17)
sub-28	2048 ms	1.22698540878064	Slow (0.07)
sub-28	2048 ms	4.16599103626242	Rest (0.01)
sub-28	Rest Pre S1	1.2453541083323	Fast (0.17)
sub-28	Rest Pre S1	1.19152299942559	Slow (0.07)
sub-28	Rest Pre S1	4.96056864798758	Rest (0.01)
sub-29	32 ms	0.81949334343407	Fast (0.17)
sub-29	32 ms	1.44974170791209	Slow (0.07)
sub-29	32 ms	1.99101619720445	Rest (0.01)
sub-29	2048 ms	1.16557964414457	Fast (0.17)
sub-29	2048 ms	1.40444317063009	Slow (0.07)
sub-29	2048 ms	2.60897281244059	Rest (0.01)
sub-29	Rest Pre S1	0.89748616662736	Fast (0.17)
sub-29	Rest Pre S1	2.08219960560183	Slow (0.07)
sub-29	Rest Pre S1	2.3034429250785	Rest (0.01)
sub-30	32 ms	0.925640659462202	Fast (0.17)
sub-30	32 ms	2.16861904742602	Slow (0.07)
sub-30	32 ms	2.11243619942067	Rest (0.01)
sub-30	2048 ms	1.55519751041794	Fast (0.17)
sub-30	2048 ms	2.18646195667578	Slow (0.07)
sub-30	2048 ms	1.48876648136075	Rest (0.01)
sub-30	Rest Pre S1	0.720499353304829	Fast (0.17)
sub-30	Rest Pre S1	1.56674764209468	Slow (0.07)
sub-30	Rest Pre S1	4.28622989084631	Rest (0.01)
sub-32	32 ms	1.25062364576504	Fast (0.17)
sub-32	32 ms	2.28030518618504	Slow (0.07)
sub-32	32 ms	1.68902514231167	Rest (0.01)
sub-32	2048 ms	0.873854280931196	Fast (0.17)
sub-32	2048 ms	3.64654284107081	Slow (0.07)
sub-32	2048 ms	1.6874939300711	Rest (0.01)
sub-32	Rest Pre S1	0.348355432277621	Fast (0.17)
sub-32	Rest Pre S1	2.40429677991347	Slow (0.07)
sub-32	Rest Pre S1	3.61779337395153	Rest (0.01)
sub-33	32 ms	0.74402988074704	Fast (0.17)
sub-33	32 ms	1.62758647144968	Slow (0.07)
sub-33	32 ms	2.58438671692361	Rest (0.01)
sub-33	2048 ms	0.809049469045122	Fast (0.17)
sub-33	2048 ms	3.10650804447121	Slow (0.07)
sub-33	2048 ms	2.40879524473496	Rest (0.01)
sub-33	Rest Pre S1	0.649864116090277	Fast (0.17)
sub-33	Rest Pre S1	1.53412528254388	Slow (0.07)
sub-33	Rest Pre S1	4.29007277507236	Rest (0.01)
sub-34	32 ms	1.37147077549918	Fast (0.17)
sub-34	32 ms	2.55961802943229	Slow (0.07)
sub-34	32 ms	1.8819934947152	Rest (0.01)
sub-34	2048 ms	1.23691453779028	Fast (0.17)
sub-34	2048 ms	2.36824063300631	Slow (0.07)
sub-34	2048 ms	1.94974014287561	Rest (0.01)
sub-34	Rest Pre S1	0.799806062935663	Fast (0.17)
sub-34	Rest Pre S1	2.4175036934987	Slow (0.07)
sub-34	Rest Pre S1	2.98866800944507	Rest (0.01)
sub-35	32 ms	1.18390746701514	Fast (0.17)
sub-35	32 ms	1.71104262201903	Slow (0.07)
sub-35	32 ms	0.594146775024551	Rest (0.01)
sub-35	2048 ms	0.999291758870215	Fast (0.17)
sub-35	2048 ms	2.35645106680261	Slow (0.07)
sub-35	2048 ms	2.66796574636136	Rest (0.01)
sub-35	Rest Pre S1	1.25572500771117	Fast (0.17)
sub-35	Rest Pre S1	2.53315318993958	Slow (0.07)
sub-35	Rest Pre S1	1.71673174629425	Rest (0.01)
sub-36	32 ms	0.94669520723164	Fast (0.17)
sub-36	32 ms	2.07247860178061	Slow (0.07)
sub-36	32 ms	2.43925213487527	Rest (0.01)
sub-36	2048 ms	0.878042146162186	Fast (0.17)
sub-36	2048 ms	2.20111963554851	Slow (0.07)
sub-36	2048 ms	0.90750320173589	Rest (0.01)
sub-36	Rest Pre S1	0.729710046620647	Fast (0.17)
sub-36	Rest Pre S1	1.33654506753174	Slow (0.07)
sub-36	Rest Pre S1	5.46350353401918	Rest (0.01)
sub-38	32 ms	1.2761532750459	Fast (0.17)
sub-38	32 ms	1.8247234473132	Slow (0.07)
sub-38	32 ms	2.66017462980844	Rest (0.01)
sub-38	2048 ms	0.653929740521974	Fast (0.17)
sub-38	2048 ms	3.35526675582197	Slow (0.07)
sub-38	2048 ms	1.55357816749592	Rest (0.01)
sub-38	Rest Pre S1	1.44117352352438	Fast (0.17)
sub-38	Rest Pre S1	1.47266906642434	Slow (0.07)
sub-38	Rest Pre S1	2.17388380113182	Rest (0.01)
sub-39	32 ms	0.882881789574392	Fast (0.17)
sub-39	32 ms	1.77578791961151	Slow (0.07)
sub-39	32 ms	2.73090328841566	Rest (0.01)
sub-39	2048 ms	0.725537250909879	Fast (0.17)
sub-39	2048 ms	3.29937751817521	Slow (0.07)
sub-39	2048 ms	0.879670030393907	Rest (0.01)
sub-39	Rest Pre S1	0.522069226640804	Fast (0.17)
sub-39	Rest Pre S1	1.6637289180159	Slow (0.07)
sub-39	Rest Pre S1	3.54384488640965	Rest (0.01)
