# Supplementary material for: Dynamics of fMRI patterns reflect sub-second activation sequences and reveal replay in human visual cortex
Source: Nat Commun. 2021 Mar 19;12:1795. doi: 10.1038/s41467-021-21970-2 (PMC7979874; doi:10.1038/s41467-021-21970-2)
Supplement: Supplementary file 4 — Source Data [file 41467_2021_21970_MOESM4_ESM.zip › sourcedata/source_data_figure_5d.csv]

tITI	freq_bins_smooth	mean_spec	sem_upper	sem_lower
32 ms	0.00531161473087819	1.94340769027818	2.08611244588635	1.80070293467
32 ms	0.00601983002832861	1.88936983734256	2.02504357729877	1.75369609738636
32 ms	0.00672804532577904	1.84528789679076	1.976305964318	1.71426982926351
32 ms	0.00743626062322946	1.85959854338042	1.98488992267908	1.73430716408176
32 ms	0.00814447592067989	1.86028955128968	1.98349455790116	1.7370845446782
32 ms	0.00885269121813031	1.87373712402157	2.00253191387371	1.74494233416942
32 ms	0.00956090651558074	1.89643611363249	2.01883527743323	1.77403694983175
32 ms	0.0102691218130312	1.91418789199429	2.03740833905124	1.79096744493735
32 ms	0.0109773371104816	1.90574765086251	2.02505414901252	1.78644115271249
32 ms	0.011685552407932	1.91544789768042	2.03804565802937	1.79285013733146
32 ms	0.0123937677053824	1.89857304328755	2.02224569633863	1.77490039023646
32 ms	0.0131019830028329	1.87814648031321	1.9968055566401	1.75948740398633
32 ms	0.0138101983002833	1.88648056423046	2.00198502535459	1.77097610310633
32 ms	0.0145184135977337	1.85190285826681	1.96569488648391	1.73811083004972
32 ms	0.0152266288951841	1.9095162098302	2.02984115284434	1.78919126681606
32 ms	0.0159348441926346	1.90738798629386	2.02957545539582	1.7852005171919
32 ms	0.016643059490085	1.915437190404	2.03897058841584	1.79190379239216
32 ms	0.0173512747875354	1.93049874726804	2.04943049083604	1.81156700370005
32 ms	0.0180594900849858	1.93481769738544	2.05312197805775	1.81651341671313
32 ms	0.0187677053824363	1.92014760705987	2.03783420183144	1.80246101228829
32 ms	0.0194759206798867	1.92330892412815	2.03641137245963	1.81020647579667
32 ms	0.0201841359773371	1.92745930547284	2.03970322946867	1.81521538147701
32 ms	0.0208923512747875	1.93239322929591	2.04234218251361	1.82244427607821
32 ms	0.021600566572238	1.95520164632502	2.06787662531688	1.84252666733316
32 ms	0.0223087818696884	1.97251347193927	2.08706546510398	1.85796147877456
32 ms	0.0230169971671388	1.97467842555832	2.08810837593898	1.86124847517766
32 ms	0.0237252124645892	1.92393426749671	2.03568657509491	1.8121819598985
32 ms	0.0244334277620397	1.8794082913109	1.98387756903815	1.77493901358365
32 ms	0.0251416430594901	1.89901625832244	1.99873487629972	1.79929764034515
32 ms	0.0258498583569405	1.922404369425	2.02004299882352	1.82476574002647
32 ms	0.0265580736543909	1.96421740046083	2.07029083175403	1.85814396916762
32 ms	0.0272662889518414	1.96064017692181	2.06268197915403	1.85859837468959
32 ms	0.0279745042492918	1.95869666864947	2.06299561178969	1.85439772550925
32 ms	0.0286827195467422	1.94244895712803	2.04327281664812	1.84162509760794
32 ms	0.0293909348441926	1.93560431901722	2.03746681396563	1.83374182406881
32 ms	0.0300991501416431	1.93447751340966	2.03764573117011	1.83130929564922
32 ms	0.0308073654390935	1.94417101977178	2.04735840469566	1.8409836348479
32 ms	0.0315155807365439	1.95972611576146	2.06026211802152	1.8591901135014
32 ms	0.0322237960339943	1.97085980595232	2.06758878824785	1.87413082365679
32 ms	0.0329320113314448	1.98746210272249	2.08929436646776	1.88562983897722
32 ms	0.0336402266288952	1.94437284387043	2.04381569132897	1.84492999641188
32 ms	0.0343484419263456	1.93070129347861	2.02269890743943	1.8387036795178
32 ms	0.035056657223796	1.96029543414771	2.04590232707639	1.87468854121902
32 ms	0.0357648725212465	1.98271962797418	2.07011217200288	1.89532708394548
32 ms	0.0364730878186969	2.01543213990768	2.10610484701955	1.9247594327958
32 ms	0.0371813031161473	2.00202214129689	2.09463455125996	1.90940973133381
32 ms	0.0378895184135977	2.01286474152293	2.10541915202117	1.92031033102468
32 ms	0.0385977337110482	1.99319113350941	2.08354860146824	1.90283366555059
32 ms	0.0393059490084986	1.9896913080326	2.08658904113652	1.89279357492868
32 ms	0.040014164305949	1.98050324316783	2.07934759665905	1.88165888967662
32 ms	0.0407223796033994	1.9711516007835	2.06651345392756	1.87578974763944
32 ms	0.0414305949008499	1.95278720250276	2.04710877126483	1.85846563374069
32 ms	0.0421388101983003	1.9545002918846	2.04875507554739	1.8602455082218
32 ms	0.0428470254957507	1.95526131127279	2.05135074350343	1.85917187904215
32 ms	0.0435552407932011	1.9618858518245	2.05379485986995	1.86997684377905
32 ms	0.0442634560906516	1.98596250029512	2.07641819952957	1.89550680106067
32 ms	0.044971671388102	1.98724280262412	2.07362655012693	1.9008590551213
32 ms	0.0456798866855524	1.99327778372689	2.07714013912619	1.90941542832759
32 ms	0.0463881019830028	2.00066123855507	2.08922361122732	1.91209886588282
32 ms	0.0470963172804533	1.99538160705863	2.08849085803147	1.90227235608579
32 ms	0.0478045325779037	2.02980047516744	2.1316022696093	1.92799868072558
32 ms	0.0485127478753541	2.03285036630176	2.13315305637387	1.93254767622964
32 ms	0.0492209631728045	2.02731541987063	2.12863747621508	1.92599336352619
32 ms	0.049929178470255	2.00852892207166	2.10706513900421	1.90999270513911
32 ms	0.0506373937677054	1.9813310739618	2.07437705295288	1.88828509497071
32 ms	0.0513456090651558	1.97259447516273	2.06548859398149	1.87970035634396
32 ms	0.0520538243626062	1.95927847716701	2.05003853218905	1.86851842214498
32 ms	0.0527620396600567	1.96073208096735	2.05485112274935	1.86661303918534
32 ms	0.0534702549575071	2.00961108959841	2.1068595798885	1.91236259930832
32 ms	0.0541784702549575	2.02199449288856	2.11479868274409	1.92919030303303
32 ms	0.0548866855524079	1.98757823531092	2.08260510079372	1.89255136982812
32 ms	0.0555949008498583	2.00538573498925	2.09129006321918	1.91948140675933
32 ms	0.0563031161473088	1.97151312774599	2.06025764324395	1.88276861224803
32 ms	0.0570113314447592	1.97374272091615	2.06799323350637	1.87949220832593
32 ms	0.0577195467422096	1.97562165176878	2.07419434898369	1.87704895455388
32 ms	0.05842776203966	1.97793134965489	2.07544600642383	1.88041669288596
32 ms	0.0591359773371105	1.94254093583065	2.03834606753675	1.84673580412455
32 ms	0.0598441926345609	1.952931737751	2.04723469496751	1.85862878053449
32 ms	0.0605524079320113	1.95603916794943	2.05350174048719	1.85857659541167
32 ms	0.0612606232294617	1.94874665976493	2.04991797055197	1.84757534897789
32 ms	0.0619688385269122	1.94802310697764	2.04519495204338	1.8508512619119
32 ms	0.0626770538243626	1.95363121635452	2.05071892448027	1.85654350822876
32 ms	0.063385269121813	1.96098546517321	2.06338631715059	1.85858461319584
32 ms	0.0640934844192634	1.95275045043949	2.04998432706365	1.85551657381533
32 ms	0.0648016997167139	1.93373233092014	2.02990532161426	1.83755934022602
32 ms	0.0655099150141643	1.97541410445272	2.07031866935024	1.88050953955521
32 ms	0.0662181303116147	1.9569120571134	2.04959113648103	1.86423297774577
32 ms	0.0669263456090652	1.97522199391086	2.06980723244766	1.88063675537407
32 ms	0.0676345609065156	1.91368503003992	2.00338293146191	1.82398712861794
32 ms	0.068342776203966	1.89732620312881	1.98261581477893	1.81203659147869
32 ms	0.0690509915014164	1.88056902663807	1.96390145362015	1.79723659965598
32 ms	0.0697592067988669	1.87752022272132	1.96107495283896	1.79396549260367
32 ms	0.0704674220963173	1.91382531952544	2.0026561068748	1.82499453217608
32 ms	0.0711756373937677	1.9119343882561	2.00246551503237	1.82140326147983
32 ms	0.0718838526912181	1.91615089080443	2.00708999966527	1.82521178194359
32 ms	0.0725920679886685	1.92907972736929	2.02319738615189	1.83496206858669
32 ms	0.073300283286119	1.88508590450592	1.98044788786238	1.78972392114947
32 ms	0.0740084985835694	1.85510927500449	1.95202234502307	1.7581962049859
32 ms	0.0747167138810198	1.86954022004184	1.96639799305374	1.77268244702995
32 ms	0.0754249291784703	1.87305451316215	1.97240055365294	1.77370847267136
32 ms	0.0761331444759207	1.87019310674943	1.96616408182884	1.77422213167002
32 ms	0.0768413597733711	1.88134357515705	1.97133262440424	1.79135452590986
32 ms	0.0775495750708215	1.85881900442688	1.94526237586432	1.77237563298944
32 ms	0.0782577903682719	1.85431459745983	1.94084606361267	1.76778313130699
32 ms	0.0789660056657224	1.86863630549616	1.95599946981519	1.78127314117713
32 ms	0.0796742209631728	1.85778826907898	1.94427124047461	1.77130529768335
32 ms	0.0803824362606232	1.84248727540883	1.92884525679678	1.75612929402089
32 ms	0.0810906515580736	1.84398820861659	1.92592872470461	1.76204769252857
32 ms	0.0817988668555241	1.85825550936141	1.93991004988579	1.77660096883702
32 ms	0.0825070821529745	1.84612295321284	1.92467558546572	1.76757032095995
32 ms	0.0832152974504249	1.8382170045218	1.91635089878327	1.76008311026033
32 ms	0.0839235127478754	1.82587309177177	1.90741926990617	1.74432691363736
32 ms	0.0846317280453258	1.83935506197746	1.92751158371911	1.7511985402358
32 ms	0.0853399433427762	1.76432284895793	1.8531655297583	1.67548016815755
32 ms	0.0860481586402266	1.76022426919127	1.85001648831591	1.67043205006662
32 ms	0.086756373937677	1.73280362882732	1.812212863001	1.65339439465363
32 ms	0.0874645892351275	1.75214637785228	1.83309388773826	1.67119886796631
32 ms	0.0881728045325779	1.80164071845787	1.89273920072878	1.71054223618695
32 ms	0.0888810198300283	1.79767739793779	1.88733394632179	1.70802084955379
32 ms	0.0895892351274788	1.7993120804365	1.88737490495796	1.71124925591504
32 ms	0.0902974504249292	1.77920781008172	1.86744219508489	1.69097342507854
32 ms	0.0910056657223796	1.75095594427938	1.83332450839505	1.66858738016371
32 ms	0.09171388101983	1.75881982734758	1.83954172238424	1.67809793231093
32 ms	0.0924220963172805	1.73864886043261	1.81273757919511	1.66456014167011
32 ms	0.0931303116147309	1.7525417744106	1.82804628552646	1.67703726329474
32 ms	0.0938385269121813	1.76008157931942	1.83647713772224	1.68368602091659
32 ms	0.0945467422096317	1.77878524686134	1.85668360911977	1.70088688460292
32 ms	0.0952549575070822	1.72956496797219	1.80413020855494	1.65499972738945
32 ms	0.0959631728045326	1.70422471059747	1.77961061922606	1.62883880196888
32 ms	0.096671388101983	1.6765535313899	1.74929364510048	1.60381341767932
32 ms	0.0973796033994334	1.68202172272535	1.7572073720642	1.60683607338649
32 ms	0.0980878186968838	1.69674676166335	1.77505697365223	1.61843654967447
32 ms	0.0987960339943343	1.68803540243208	1.7654220378254	1.61064876703877
32 ms	0.0995042492917847	1.68472809326775	1.75876915554089	1.61068703099462
32 ms	0.100212464589235	1.69516262648067	1.77146132572847	1.61886392723287
32 ms	0.100920679886686	1.6757241310353	1.75241026389494	1.59903799817565
32 ms	0.101628895184136	1.66005857877758	1.73366352708963	1.58645363046553
32 ms	0.102337110481586	1.65142275967535	1.7236263877409	1.5792191316098
32 ms	0.103045325779037	1.62989623914049	1.7037594118818	1.55603306639918
32 ms	0.103753541076487	1.63359695055141	1.70571894772219	1.56147495338062
32 ms	0.104461756373938	1.64354281143439	1.71764068093924	1.56944494192954
32 ms	0.105169971671388	1.66024416057167	1.73370161987145	1.5867867012719
32 ms	0.105878186968839	1.65159413437198	1.72565191401827	1.57753635472568
32 ms	0.106586402266289	1.63583648625401	1.70807015965288	1.56360281285514
32 ms	0.107294617563739	1.64648528688847	1.71700774576264	1.57596282801431
32 ms	0.10800283286119	1.60577342648869	1.67314472509641	1.53840212788097
32 ms	0.10871104815864	1.60522814363168	1.67189700452039	1.53855928274297
32 ms	0.109419263456091	1.60001151677458	1.66539811077595	1.53462492277322
32 ms	0.110127478753541	1.60978623558507	1.67581373022228	1.54375874094787
32 ms	0.110835694050991	1.62533816821223	1.69240365087311	1.55827268555136
32 ms	0.111543909348442	1.61094357198111	1.67969947519095	1.54218766877126
32 ms	0.112252124645892	1.61187763543536	1.68437295851963	1.53938231235109
32 ms	0.112960339943343	1.57691035464167	1.64688416894354	1.50693654033981
32 ms	0.113668555240793	1.55520750671179	1.62178986455742	1.48862514886616
32 ms	0.114376770538244	1.55407500412319	1.62413518329591	1.48401482495047
32 ms	0.115084985835694	1.55119948283703	1.62346282291254	1.47893614276151
32 ms	0.115793201133144	1.55342059380332	1.62649532095533	1.48034586665131
32 ms	0.116501416430595	1.54463615221585	1.61695541018118	1.47231689425052
32 ms	0.117209631728045	1.54761710573073	1.61715096152763	1.47808324993383
32 ms	0.117917847025496	1.51271854515965	1.57727553778972	1.44816155252958
32 ms	0.118626062322946	1.5214889139467	1.58488795016853	1.45808987772488
32 ms	0.119334277620397	1.52609919700409	1.59028273556042	1.46191565844775
32 ms	0.120042492917847	1.51644187504705	1.58317405528626	1.44970969480785
32 ms	0.120750708215297	1.53499984277206	1.60221582291753	1.46778386262659
32 ms	0.121458923512748	1.54715589998732	1.61563616997319	1.47867563000146
32 ms	0.122167138810198	1.53815754974043	1.60473426076897	1.47158083871188
32 ms	0.122875354107649	1.54428989998475	1.61089170540652	1.47768809456297
32 ms	0.123583569405099	1.54021898674968	1.60712683629253	1.47331113720682
32 ms	0.12429178470255	1.52829765766837	1.59663780365263	1.45995751168411
32 ms	0.125	1.50775353254615	1.57722712560942	1.43827993948288
32 ms	0.12570821529745	1.49409233527327	1.56078994202091	1.42739472852564
32 ms	0.126416430594901	1.48567716932401	1.55064889508867	1.42070544355935
32 ms	0.127124645892351	1.45589277605292	1.52134402840969	1.39044152369614
32 ms	0.127832861189802	1.45717294101464	1.52323701188613	1.39110887014315
32 ms	0.128541076487252	1.46835670312003	1.53828762068379	1.39842578555627
32 ms	0.129249291784703	1.46318041093166	1.53667072924053	1.38969009262278
32 ms	0.129957507082153	1.45023713538877	1.52295287422117	1.37752139655637
32 ms	0.130665722379603	1.43740649592922	1.50944116675193	1.36537182510651
32 ms	0.131373937677054	1.44690107389173	1.51803058195136	1.3757715658321
32 ms	0.132082152974504	1.44443522079513	1.51565361220026	1.37321682938999
32 ms	0.132790368271955	1.45259677248914	1.52802764007324	1.37716590490503
32 ms	0.133498583569405	1.47806452704565	1.5524885047095	1.40364054938179
32 ms	0.134206798866856	1.45617056441474	1.52872563296518	1.38361549586431
32 ms	0.134915014164306	1.45187192588994	1.52216549514027	1.38157835663961
32 ms	0.135623229461756	1.4402968385783	1.50776412472395	1.37282955243264
32 ms	0.136331444759207	1.42977460895817	1.49367929332273	1.36586992459361
32 ms	0.137039660056657	1.41110213878253	1.47719756227113	1.34500671529394
32 ms	0.137747875354108	1.43938778776798	1.50995675862259	1.36881881691337
32 ms	0.138456090651558	1.44667091712815	1.5184871839045	1.3748546503518
32 ms	0.139164305949009	1.42708061984012	1.4992344769696	1.35492676271064
32 ms	0.139872521246459	1.41305096415898	1.48401298388256	1.3420889444354
32 ms	0.140580736543909	1.40323353961617	1.47396243556357	1.33250464366876
32 ms	0.14128895184136	1.38785507292997	1.4630508644986	1.31265928136134
32 ms	0.14199716713881	1.39595890681893	1.47471387284613	1.31720394079174
32 ms	0.142705382436261	1.38912193227787	1.46755940201254	1.3106844625432
32 ms	0.143413597733711	1.38401165450845	1.46184145712969	1.30618185188721
32 ms	0.144121813031161	1.35590600375887	1.42889898048048	1.28291302703727
32 ms	0.144830028328612	1.36111399276499	1.43242694696998	1.28980103856
32 ms	0.145538243626062	1.35593193416641	1.42802954541747	1.28383432291534
32 ms	0.146246458923513	1.3449871413539	1.41896580585475	1.27100847685305
32 ms	0.146954674220963	1.3556220793265	1.43294228754807	1.27830187110493
32 ms	0.147662889518414	1.38437296900478	1.4677597203389	1.30098621767065
32 ms	0.148371104815864	1.36575622478449	1.44665877064272	1.28485367892626
32 ms	0.149079320113314	1.3647089333572	1.44153001276953	1.28788785394487
32 ms	0.149787535410765	1.36563155724985	1.4428110677828	1.2884520467169
32 ms	0.150495750708215	1.36522480231432	1.44320585504647	1.28724374958217
32 ms	0.151203966005666	1.36814667035304	1.44418265096513	1.29211068974096
32 ms	0.151912181303116	1.36736582049176	1.44774823403266	1.28698340695086
32 ms	0.152620396600567	1.36177833118552	1.43959786059878	1.28395880177226
32 ms	0.153328611898017	1.33014464645104	1.40515796546821	1.25513132743387
32 ms	0.154036827195467	1.30589008104505	1.37730075129116	1.23447941079894
32 ms	0.154745042492918	1.31306812017158	1.38570418419758	1.24043205614558
32 ms	0.155453257790368	1.31137301639479	1.38311179616032	1.23963423662925
32 ms	0.156161473087819	1.31527022805298	1.39272726102901	1.23781319507696
32 ms	0.156869688385269	1.31078052426745	1.39104491053656	1.23051613799835
32 ms	0.15757790368272	1.29501587512004	1.37576808025458	1.2142636699855
32 ms	0.15828611898017	1.27608905047816	1.35659486289193	1.1955832380644
32 ms	0.15899433427762	1.28009899153187	1.36561403378034	1.1945839492834
32 ms	0.159702549575071	1.29480053436106	1.38073716862587	1.20886390009625
32 ms	0.160410764872521	1.29200135983786	1.37808704838676	1.20591567128896
32 ms	0.161118980169972	1.30556486196105	1.39003436727104	1.22109535665106
32 ms	0.161827195467422	1.28667064234435	1.36372756880766	1.20961371588103
32 ms	0.162535410764873	1.28216425389963	1.35574197966169	1.20858652813757
32 ms	0.163243626062323	1.26967926648847	1.34426043744727	1.19509809552966
32 ms	0.163951841359773	1.25864580258309	1.33248760505823	1.18480400010795
32 ms	0.164660056657224	1.26748055829401	1.3425820147258	1.19237910186222
32 ms	0.165368271954674	1.28277571834924	1.36044516176468	1.20510627493381
32 ms	0.166076487252125	1.28442197682748	1.36057117222691	1.20827278142805
32 ms	0.166784702549575	1.26895048032523	1.34291582221687	1.19498513843359
32 ms	0.167492917847025	1.23554383284788	1.30508077198014	1.16600689371563
32 ms	0.168201133144476	1.23976480038766	1.31153235757994	1.16799724319539
32 ms	0.168909348441926	1.24105143833555	1.31396344558464	1.16813943108646
32 ms	0.169617563739377	1.2480516914025	1.32850608033925	1.16759730246575
32 ms	0.170325779036827	1.24088644704963	1.31828524429857	1.16348764980069
32 ms	0.171033994334278	1.23069679729202	1.30920814081616	1.15218545376787
32 ms	0.171742209631728	1.20639483294159	1.27878087493925	1.13400879094394
32 ms	0.172450424929178	1.19743984344449	1.26672824733515	1.12815143955383
32 ms	0.173158640226629	1.1980649207977	1.26916654168267	1.12696329991274
32 ms	0.173866855524079	1.20830209913221	1.28220483168552	1.13439936657889
32 ms	0.17457507082153	1.18442804256216	1.25656464727867	1.11229143784565
32 ms	0.17528328611898	1.19352948349641	1.26757152772301	1.11948743926982
32 ms	0.175991501416431	1.19426316060584	1.26346927122532	1.12505704998637
32 ms	0.176699716713881	1.17479382688283	1.24180118506289	1.10778646870277
32 ms	0.177407932011331	1.16674652741443	1.22977310476299	1.10371995006588
32 ms	0.178116147308782	1.18236181104015	1.24645622568145	1.11826739639885
32 ms	0.178824362606232	1.17049527507851	1.22964229840697	1.11134825175005
32 ms	0.179532577903683	1.17478619795009	1.23612495468352	1.11344744121667
32 ms	0.180240793201133	1.17220337154738	1.23076315669777	1.11364358639698
32 ms	0.180949008498584	1.14572948498632	1.20666058866108	1.08479838131156
32 ms	0.181657223796034	1.14228315498748	1.20202335523634	1.08254295473862
32 ms	0.182365439093484	1.14876521841894	1.2115453655131	1.08598507132478
32 ms	0.183073654390935	1.14129529993304	1.19979828853289	1.0827923113332
32 ms	0.183781869688385	1.15044383933469	1.207084942897	1.09380273577238
32 ms	0.184490084985836	1.11998610961354	1.17721032348552	1.06276189574155
32 ms	0.185198300283286	1.09232637259675	1.14737943330692	1.03727331188658
32 ms	0.185906515580737	1.0986613465668	1.15325780131077	1.04406489182283
32 ms	0.186614730878187	1.09439781692014	1.1530041224107	1.03579151142957
32 ms	0.187322946175637	1.0784080589005	1.13322123681819	1.02359488098282
32 ms	0.188031161473088	1.07658375124788	1.12775394162685	1.02541356086891
32 ms	0.188739376770538	1.06025275850081	1.10940293426556	1.01110258273606
32 ms	0.189447592067989	1.04232033556594	1.09150903097471	0.993131640157164
32 ms	0.190155807365439	1.03608699582851	1.08229454654334	0.989879445113683
32 ms	0.19086402266289	1.02399732969027	1.07210862624619	0.975886033134356
32 ms	0.19157223796034	1.03639153375415	1.08675075799966	0.986032309508645
32 ms	0.19228045325779	1.04346891767829	1.09547341318856	0.991464422168012
32 ms	0.192988668555241	1.05109191744992	1.10130618621482	1.00087764868501
32 ms	0.193696883852691	1.0461680001773	1.09266699634135	0.999669004013252
32 ms	0.194405099150142	1.0288544728027	1.07442044509503	0.983288500510372
32 ms	0.195113314447592	1.01403911105216	1.05763291804793	0.970445304056401
32 ms	0.195821529745042	1.01449582492426	1.0599025082178	0.96908914163072
32 ms	0.196529745042493	1.01907071666647	1.0674073712837	0.970734062049237
32 ms	0.197237960339943	1.01017402669452	1.0576427178454	0.962705335543645
32 ms	0.197946175637394	0.982609628057104	1.02626058882655	0.938958667287656
32 ms	0.198654390934844	0.971497533932025	1.01632452812537	0.926670539738677
32 ms	0.199362606232295	0.938902202168143	0.982735758580964	0.895068645755322
32 ms	0.200070821529745	0.922134322428556	0.964433480839013	0.879835164018098
32 ms	0.200779036827196	0.910581491260613	0.949650873130628	0.871512109390599
32 ms	0.201487252124646	0.911907685250052	0.953873364965433	0.869942005534671
32 ms	0.202195467422096	0.908886458270221	0.953327065369664	0.864445851170777
32 ms	0.202903682719547	0.912704236926311	0.957867311477397	0.867541162375225
32 ms	0.203611898016997	0.913174714691092	0.95664580828166	0.869703621100523
32 ms	0.204320113314448	0.910719194766049	0.954593430471462	0.866844959060635
32 ms	0.205028328611898	0.906880371853865	0.951138718090426	0.862622025617305
32 ms	0.205736543909348	0.911443280892397	0.95591261860227	0.866973943182524
32 ms	0.206444759206799	0.91090160291074	0.957101426246525	0.864701779574956
32 ms	0.207152974504249	0.91496981266664	0.962703069645258	0.867236555688022
32 ms	0.2078611898017	0.900596298065173	0.947985265833427	0.85320733029692
32 ms	0.20856940509915	0.892923910324803	0.941378507534981	0.844469313114625
32 ms	0.209277620396601	0.879504751429161	0.925014333344234	0.833995169514089
32 ms	0.209985835694051	0.874277211979813	0.919424545723309	0.829129878236317
32 ms	0.210694050991501	0.86031616171831	0.902837044562858	0.817795278873761
32 ms	0.211402266288952	0.837966547479187	0.879648315984084	0.79628477897429
32 ms	0.212110481586402	0.829693519604638	0.872112093614508	0.787274945594768
32 ms	0.212818696883853	0.822312035793778	0.862589542405289	0.782034529182268
32 ms	0.213526912181303	0.809941421606779	0.850539700994971	0.769343142218587
32 ms	0.214235127478754	0.822404459446385	0.866962177314893	0.777846741577877
32 ms	0.214943342776204	0.820446238808968	0.866039503923203	0.774852973694734
32 ms	0.215651558073654	0.807004999279557	0.850927509108774	0.763082489450341
32 ms	0.216359773371105	0.810756027030505	0.852114989183414	0.769397064877596
32 ms	0.217067988668555	0.805502537720208	0.849365245068685	0.761639830371731
32 ms	0.217776203966006	0.799154653422772	0.842935787937778	0.755373518907766
32 ms	0.218484419263456	0.798741049178961	0.842183225108557	0.755298873249366
32 ms	0.219192634560907	0.810862474208345	0.855651121905937	0.766073826510753
32 ms	0.219900849858357	0.817151148910909	0.864120194965568	0.77018210285625
32 ms	0.220609065155807	0.813152031834423	0.861251860014609	0.765052203654237
32 ms	0.221317280453258	0.805042961298342	0.8502692546555	0.759816667941183
32 ms	0.222025495750708	0.787204362391218	0.829354787528345	0.74505393725409
32 ms	0.222733711048159	0.777962649969563	0.818446459193628	0.737478840745498
32 ms	0.223441926345609	0.769179856380368	0.808815020172519	0.729544692588218
32 ms	0.22415014164306	0.768366785283191	0.811091574748092	0.725641995818291
32 ms	0.22485835694051	0.780298466159799	0.822463177988625	0.738133754330973
32 ms	0.22556657223796	0.762008101367342	0.803701590021557	0.720314612713126
32 ms	0.226274787535411	0.750430625446114	0.789661152247294	0.711200098644933
32 ms	0.226983002832861	0.741761885944896	0.781419171082916	0.702104600806876
32 ms	0.227691218130312	0.735751938811953	0.776943038396332	0.694560839227574
32 ms	0.228399433427762	0.73619599932918	0.777095674215655	0.695296324442705
32 ms	0.229107648725212	0.743700440189716	0.784576419697457	0.702824460681974
32 ms	0.229815864022663	0.743084071245686	0.785270698139782	0.700897444351591
32 ms	0.230524079320113	0.745045774479832	0.78720214553989	0.702889403419774
32 ms	0.231232294617564	0.750770581562708	0.794178926152291	0.707362236973125
32 ms	0.231940509915014	0.741387786840338	0.78179943247052	0.700976141210157
32 ms	0.232648725212465	0.733102092220034	0.774141628243059	0.692062556197008
32 ms	0.233356940509915	0.736997188507729	0.77896734231458	0.695027034700877
32 ms	0.234065155807365	0.734143271571942	0.774414237409614	0.69387230573427
32 ms	0.234773371104816	0.739157761650304	0.781687554109824	0.696627969190784
32 ms	0.235481586402266	0.735069595850952	0.775872849654184	0.694266342047721
32 ms	0.236189801699717	0.713521930568825	0.75325544935949	0.673788411778161
32 ms	0.236898016997167	0.702785182859277	0.7424139446461	0.663156421072454
32 ms	0.237606232294618	0.708502679621124	0.749254870344482	0.667750488897765
32 ms	0.238314447592068	0.709416631391703	0.751121652677205	0.667711610106202
32 ms	0.239022662889518	0.69919558286743	0.737895134369801	0.660496031365059
32 ms	0.239730878186969	0.688754206610359	0.726489302593811	0.651019110626907
32 ms	0.240439093484419	0.689061028540005	0.724878198507805	0.653243858572205
32 ms	0.24114730878187	0.687808879049359	0.725255988546334	0.650361769552384
32 ms	0.24185552407932	0.683219715093109	0.721029175334635	0.645410254851584
32 ms	0.242563739376771	0.687520019752025	0.726415953894928	0.648624085609123
32 ms	0.243271954674221	0.684978736791023	0.725330716206795	0.644626757375251
32 ms	0.243980169971671	0.687478851381422	0.725519531612371	0.649438171150472
32 ms	0.244688385269122	0.693989337895736	0.737030928975004	0.650947746816468
32 ms	0.245396600566572	0.686291489574229	0.728543889472776	0.644039089675682
32 ms	0.246104815864023	0.680609213159993	0.721478064173826	0.63974036214616
32 ms	0.246813031161473	0.675284116468999	0.716107726204568	0.634460506733431
32 ms	0.247521246458924	0.674208365874745	0.715206007367168	0.633210724382321
32 ms	0.248229461756374	0.67900632689485	0.719523678155347	0.638488975634353
32 ms	0.248937677053824	0.663592768703661	0.703592619419098	0.623592917988225
32 ms	0.249645892351275	0.659067925418907	0.697783571195269	0.620352279642546
32 ms	0.250354107648725	0.654263449412532	0.69098036969527	0.617546529129795
32 ms	0.251062322946176	0.648320933174986	0.682833321439138	0.613808544910834
32 ms	0.251770538243626	0.648273259046648	0.684355716353426	0.612190801739871
32 ms	0.252478753541076	0.647966789483799	0.683076967300921	0.612856611666678
32 ms	0.253186968838527	0.642672768279736	0.677358500664309	0.607987035895162
32 ms	0.253895184135977	0.632912064245679	0.667652123068346	0.598172005423012
32 ms	0.254603399433428	0.636704919411946	0.675692647998612	0.597717190825279
32 ms	0.255311614730878	0.631210930236766	0.670546913930388	0.591874946543144
32 ms	0.256019830028329	0.637591028520976	0.678983556348405	0.596198500693547
32 ms	0.256728045325779	0.646679469705878	0.687924629663018	0.605434309748738
32 ms	0.257436260623229	0.63712309578323	0.676116858855391	0.598129332711069
32 ms	0.25814447592068	0.632735427024603	0.67003984055864	0.595431013490565
32 ms	0.25885269121813	0.631795650760011	0.670888975410346	0.592702326109677
32 ms	0.259560906515581	0.631248036297886	0.669134216767592	0.59336185582818
32 ms	0.260269121813031	0.625178033701323	0.662846202833754	0.587509864568893
32 ms	0.260977337110482	0.622226310249878	0.658946033952997	0.58550658654676
32 ms	0.261685552407932	0.634298512519006	0.671722780283974	0.596874244754038
32 ms	0.262393767705382	0.630660962651372	0.668077076202295	0.593244849100449
32 ms	0.263101983002833	0.622921519611808	0.659002949248939	0.586840089974678
32 ms	0.263810198300283	0.614562314243406	0.651156872441197	0.577967756045614
32 ms	0.264518413597734	0.59536340158392	0.629576734823029	0.561150068344811
32 ms	0.265226628895184	0.596108683762995	0.630716295397341	0.56150107212865
32 ms	0.265934844192635	0.60907395436436	0.646983385662498	0.571164523066221
32 ms	0.266643059490085	0.605543459724767	0.642354690577056	0.568732228872479
32 ms	0.267351274787535	0.60940276197826	0.645440644779322	0.573364879177199
32 ms	0.268059490084986	0.5985129129007	0.635078694411997	0.561947131389403
32 ms	0.268767705382436	0.603154664948257	0.639974771305383	0.566334558591131
32 ms	0.269475920679887	0.604657678990173	0.640535943782868	0.568779414197477
32 ms	0.270184135977337	0.596429311494394	0.631145486952343	0.561713136036446
32 ms	0.270892351274788	0.596770339997799	0.631718320096243	0.561822359899355
32 ms	0.271600566572238	0.601893406887792	0.636893185127661	0.566893628647924
32 ms	0.272308781869688	0.607347204762224	0.643322983202289	0.571371426322159
32 ms	0.273016997167139	0.601973272732524	0.639189039388983	0.564757506076064
32 ms	0.273725212464589	0.604906093449768	0.64115411660132	0.568658070298216
32 ms	0.27443342776204	0.593124505727102	0.626791309943	0.559457701511204
32 ms	0.27514164305949	0.591654972090273	0.625630509054292	0.557679435126254
32 ms	0.27584985835694	0.600898577397996	0.637786414798334	0.564010739997658
32 ms	0.276558073654391	0.59009380856449	0.624797180206183	0.555390436922797
32 ms	0.277266288951841	0.590302059919421	0.624438035783513	0.55616608405533
32 ms	0.277974504249292	0.589132231677692	0.625411636636032	0.552852826719351
32 ms	0.278682719546742	0.588839329018169	0.623885753586796	0.553792904449543
32 ms	0.279390934844193	0.588652406399579	0.623914566357295	0.553390246441864
32 ms	0.280099150141643	0.586881371905773	0.621575352421889	0.552187391389656
32 ms	0.280807365439093	0.587823539211792	0.620998672570965	0.554648405852619
32 ms	0.281515580736544	0.574948194517096	0.607953890198163	0.541942498836029
32 ms	0.282223796033994	0.569119062077333	0.601804862421816	0.536433261732849
32 ms	0.282932011331445	0.575591471808543	0.608640384302908	0.542542559314178
32 ms	0.283640226628895	0.577331654929373	0.609108883445553	0.545554426413193
32 ms	0.284348441926346	0.580074517950985	0.610592248433219	0.549556787468752
32 ms	0.285056657223796	0.589609785528374	0.621502013351871	0.557717557704876
32 ms	0.285764872521246	0.578731063477492	0.609098573298995	0.548363553655989
32 ms	0.286473087818697	0.58539175457121	0.61447832011309	0.55630518902933
32 ms	0.287181303116147	0.583092488530854	0.615308251148983	0.550876725912725
32 ms	0.287889518413598	0.583281959767154	0.614942372198632	0.551621547335676
32 ms	0.288597733711048	0.586668172234826	0.619676268279517	0.553660076190136
32 ms	0.289305949008499	0.579860037651398	0.612755702551238	0.546964372751558
32 ms	0.290014164305949	0.585383228261857	0.619588957652826	0.551177498870888
32 ms	0.290722379603399	0.584879643267826	0.618929374699378	0.550829911836274
32 ms	0.29143059490085	0.57849547928529	0.612024197771241	0.544966760799339
32 ms	0.2921388101983	0.563061002325585	0.595734732157699	0.530387272493471
32 ms	0.292847025495751	0.568176657694813	0.598941419526454	0.537411895863173
32 ms	0.293555240793201	0.567211282352789	0.597437030782749	0.536985533922829
32 ms	0.294263456090652	0.560287761723734	0.59011414157196	0.530461381875508
32 ms	0.294971671388102	0.565981924611214	0.594609951510162	0.537353897712266
2048 ms	0.00531161473087819	1.77790159052408	1.91524290433162	1.64056027671655
2048 ms	0.00601983002832861	1.77402550863096	1.9075522791247	1.64049873813723
2048 ms	0.00672804532577904	1.73476704541786	1.8660223782238	1.60351171261192
2048 ms	0.00743626062322946	1.75608305984783	1.89008728174879	1.62207883794687
2048 ms	0.00814447592067989	1.77447623469392	1.90695847047213	1.64199399891571
2048 ms	0.00885269121813031	1.76719385199185	1.90176878154674	1.63261892243696
2048 ms	0.00956090651558074	1.78421125828574	1.91730502712178	1.6511174894497
2048 ms	0.0102691218130312	1.79991574308893	1.9294618618431	1.67036962433476
2048 ms	0.0109773371104816	1.801641112046	1.92953323122822	1.67374899286378
2048 ms	0.011685552407932	1.81809224880641	1.94515451348541	1.6910299841274
2048 ms	0.0123937677053824	1.83877711220104	1.96714128949025	1.71041293491183
2048 ms	0.0131019830028329	1.8978586217567	2.02089870243815	1.77481854107525
2048 ms	0.0138101983002833	1.8763606730699	2.0046394492228	1.74808189691701
2048 ms	0.0145184135977337	1.88416340291954	2.00677633760869	1.76155046823039
2048 ms	0.0152266288951841	1.94382998684806	2.0644361678086	1.82322380588753
2048 ms	0.0159348441926346	1.92362700081215	2.04243531925583	1.80481868236847
2048 ms	0.016643059490085	1.91575881711863	2.03344267462787	1.79807495960939
2048 ms	0.0173512747875354	1.9236137894829	2.04241871178118	1.80480886718462
2048 ms	0.0180594900849858	1.94608878760328	2.05940980991606	1.8327677652905
2048 ms	0.0187677053824363	1.94876604083494	2.05886424596713	1.83866783570275
2048 ms	0.0194759206798867	1.9394969797635	2.04909520852449	1.82989875100251
2048 ms	0.0201841359773371	1.88221679424499	1.98561613745048	1.7788174510395
2048 ms	0.0208923512747875	1.88390795111282	1.98906534962459	1.77875055260105
2048 ms	0.021600566572238	1.92179533379124	2.02438958166318	1.81920108591931
2048 ms	0.0223087818696884	1.91944556770112	2.01778832691948	1.82110280848276
2048 ms	0.0230169971671388	2.04707464504355	2.14490919993766	1.94924009014944
2048 ms	0.0237252124645892	2.05805951968397	2.15605365364226	1.96006538572567
2048 ms	0.0244334277620397	2.05827912667143	2.15649081420921	1.96006743913366
2048 ms	0.0251416430594901	2.03724597760149	2.13329968031817	1.94119227488482
2048 ms	0.0258498583569405	2.06763220212307	2.16801782602293	1.96724657822321
2048 ms	0.0265580736543909	2.08636980847556	2.18558158931467	1.98715802763645
2048 ms	0.0272662889518414	2.09253204846604	2.19298943627582	1.99207466065625
2048 ms	0.0279745042492918	2.08107784020997	2.17055722526603	1.99159845515391
2048 ms	0.0286827195467422	2.09093691900229	2.17924047078693	2.00263336721764
2048 ms	0.0293909348441926	2.08057271950565	2.16829853849385	1.99284690051746
2048 ms	0.0300991501416431	2.04115578008278	2.12969788866724	1.95261367149832
2048 ms	0.0308073654390935	2.05397206099496	2.14033980632748	1.96760431566244
2048 ms	0.0315155807365439	2.06186456702635	2.15210644985047	1.97162268420222
2048 ms	0.0322237960339943	2.03574888827525	2.11414085053368	1.95735692601682
2048 ms	0.0329320113314448	2.01367857246569	2.09139387803647	1.93596326689491
2048 ms	0.0336402266288952	2.06334788187584	2.14260056193969	1.984095201812
2048 ms	0.0343484419263456	2.04110206890918	2.11917720332548	1.96302693449289
2048 ms	0.035056657223796	2.0384245099801	2.11857854551821	1.958270474442
2048 ms	0.0357648725212465	2.18246367004846	2.27029393566489	2.09463340443204
2048 ms	0.0364730878186969	2.15335569844583	2.23839420748591	2.06831718940574
2048 ms	0.0371813031161473	2.17411958833962	2.26615964209717	2.08207953458207
2048 ms	0.0378895184135977	2.20688884237657	2.29795191175805	2.11582577299509
2048 ms	0.0385977337110482	2.20599675677355	2.29587785502575	2.11611565852135
2048 ms	0.0393059490084986	2.21693437801575	2.30697810037826	2.12689065565323
2048 ms	0.040014164305949	2.22301219555098	2.31234890837605	2.13367548272592
2048 ms	0.0407223796033994	2.27881126273702	2.37199536262218	2.18562716285186
2048 ms	0.0414305949008499	2.22536974622249	2.32021105508192	2.13052843736306
2048 ms	0.0421388101983003	2.20603360997827	2.29751527729507	2.11455194266148
2048 ms	0.0428470254957507	2.10211801166978	2.18487000896178	2.01936601437777
2048 ms	0.0435552407932011	2.06772516471564	2.15470236168279	1.98074796774849
2048 ms	0.0442634560906516	2.0925465657644	2.17666234232827	2.00843078920053
2048 ms	0.044971671388102	2.0958374185375	2.18220349118679	2.00947134588822
2048 ms	0.0456798866855524	2.17585534254804	2.26663768544208	2.085072999654
2048 ms	0.0463881019830028	2.16571171029359	2.25496868972143	2.07645473086575
2048 ms	0.0470963172804533	2.18013504644075	2.27464822236347	2.08562187051804
2048 ms	0.0478045325779037	2.27941008344852	2.3841885427854	2.17463162411164
2048 ms	0.0485127478753541	2.30515257764183	2.40962803628564	2.20067711899802
2048 ms	0.0492209631728045	2.33207612173512	2.43640393498589	2.22774830848435
2048 ms	0.049929178470255	2.39305592492545	2.50469241947477	2.28141943037614
2048 ms	0.0506373937677054	2.36021960720239	2.47185293830812	2.24858627609666
2048 ms	0.0513456090651558	2.35730972054218	2.46833974132541	2.24627969975894
2048 ms	0.0520538243626062	2.32456337313934	2.43271626921571	2.21641047706297
2048 ms	0.0527620396600567	2.30942667951471	2.41739828589129	2.20145507313813
2048 ms	0.0534702549575071	2.31568479047562	2.42813229667473	2.20323728427651
2048 ms	0.0541784702549575	2.30388065659721	2.41109137150675	2.19666994168768
2048 ms	0.0548866855524079	2.32919905066275	2.43794470910159	2.22045339222391
2048 ms	0.0555949008498583	2.33849748248599	2.45150525407218	2.2254897108998
2048 ms	0.0563031161473088	2.35104357070158	2.46410917225936	2.2379779691438
2048 ms	0.0570113314447592	2.28123439895353	2.38796424315584	2.17450455475122
2048 ms	0.0577195467422096	2.28435532905401	2.38964152171156	2.17906913639645
2048 ms	0.05842776203966	2.35466298073704	2.46787456518074	2.24145139629334
2048 ms	0.0591359773371105	2.31420961278925	2.42172560473435	2.20669362084416
2048 ms	0.0598441926345609	2.44034496594301	2.56104865935252	2.3196412725335
2048 ms	0.0605524079320113	2.38335225416984	2.50601773674487	2.26068677159481
2048 ms	0.0612606232294617	2.37324262469522	2.49574001294673	2.25074523644371
2048 ms	0.0619688385269122	2.42328344075242	2.55009415191823	2.29647272958662
2048 ms	0.0626770538243626	2.45102991582738	2.58217255454272	2.31988727711205
2048 ms	0.063385269121813	2.46600045273442	2.59916854339744	2.33283236207139
2048 ms	0.0640934844192634	2.4613895159791	2.58980892989188	2.33297010206632
2048 ms	0.0648016997167139	2.54951150626627	2.68848398445767	2.41053902807487
2048 ms	0.0655099150141643	2.68048501286063	2.83140358067429	2.52956644504697
2048 ms	0.0662181303116147	2.70239288315638	2.84837054731079	2.55641521900197
2048 ms	0.0669263456090652	2.64237314443346	2.7815906831836	2.50315560568331
2048 ms	0.0676345609065156	2.46658386222105	2.58845868278764	2.34470904165445
2048 ms	0.068342776203966	2.43809093938206	2.55539974044257	2.32078213832155
2048 ms	0.0690509915014164	2.41420690509433	2.5350856679958	2.29332814219286
2048 ms	0.0697592067988669	2.40519585395188	2.52038203797045	2.29000966993332
2048 ms	0.0704674220963173	2.46886447117007	2.58855959618318	2.34916934615696
2048 ms	0.0711756373937677	2.50839034445487	2.63828173331691	2.37849895559282
2048 ms	0.0718838526912181	2.5203989661123	2.64636071231449	2.3944372199101
2048 ms	0.0725920679886685	2.53825685418913	2.66601943241058	2.41049427596767
2048 ms	0.073300283286119	2.49333294965154	2.61986514076529	2.3668007585378
2048 ms	0.0740084985835694	2.5156930150636	2.64558313596776	2.38580289415944
2048 ms	0.0747167138810198	2.5676024310591	2.70350050235498	2.43170435976322
2048 ms	0.0754249291784703	2.70877561353149	2.85616202351004	2.56138920355295
2048 ms	0.0761331444759207	2.73706636690032	2.88490751430675	2.5892252194939
2048 ms	0.0768413597733711	2.76666309647838	2.91420703835287	2.61911915460389
2048 ms	0.0775495750708215	2.75683774566568	2.9070457926943	2.60662969863707
2048 ms	0.0782577903682719	2.6393722808594	2.77709232009101	2.50165224162778
2048 ms	0.0789660056657224	2.65604967897542	2.79364161676985	2.51845774118099
2048 ms	0.0796742209631728	2.56043800802045	2.69122925865547	2.42964675738544
2048 ms	0.0803824362606232	2.53007348050115	2.65002525593838	2.41012170506392
2048 ms	0.0810906515580736	2.63891509689233	2.76789741993435	2.50993277385031
2048 ms	0.0817988668555241	2.60545890376721	2.72639278447932	2.4845250230551
2048 ms	0.0825070821529745	2.57042665954288	2.69029150770405	2.45056181138171
2048 ms	0.0832152974504249	2.58718970441077	2.70639181344161	2.46798759537992
2048 ms	0.0839235127478754	2.65178668766677	2.77584498966086	2.52772838567269
2048 ms	0.0846317280453258	2.56371118639014	2.678721544942	2.44870082783827
2048 ms	0.0853399433427762	2.35917495086481	2.45907985916635	2.25927004256327
2048 ms	0.0860481586402266	2.43785829352786	2.54942144302035	2.32629514403538
2048 ms	0.086756373937677	2.47693718675568	2.59339053332634	2.36048384018502
2048 ms	0.0874645892351275	2.54176585845955	2.66515550926613	2.41837620765297
2048 ms	0.0881728045325779	2.66266453877214	2.79192967648402	2.53339940106026
2048 ms	0.0888810198300283	2.62089138707135	2.74752331743723	2.49425945670546
2048 ms	0.0895892351274788	2.58116316959441	2.70656399800422	2.45576234118461
2048 ms	0.0902974504249292	2.54337384367156	2.66124258463847	2.42550510270466
2048 ms	0.0910056657223796	2.50534325354317	2.61797258661922	2.39271392046712
2048 ms	0.09171388101983	2.4849627520145	2.59314415724356	2.37678134678543
2048 ms	0.0924220963172805	2.46326213672846	2.57270643038051	2.35381784307641
2048 ms	0.0931303116147309	2.54727379984063	2.66246075701209	2.43208684266917
2048 ms	0.0938385269121813	2.54866372340212	2.66161073894217	2.43571670786207
2048 ms	0.0945467422096317	2.49011653153992	2.59678231313164	2.38345074994819
2048 ms	0.0952549575070822	2.18546432624397	2.27506918235035	2.09585947013759
2048 ms	0.0959631728045326	2.15314439898752	2.23938975857699	2.06689903939806
2048 ms	0.096671388101983	2.21514211837365	2.30376645978869	2.12651777695861
2048 ms	0.0973796033994334	2.13438514072578	2.21730236571452	2.05146791573704
2048 ms	0.0980878186968838	2.27096320801585	2.362580184232	2.1793462317997
2048 ms	0.0987960339943343	2.32592578255512	2.42153400640509	2.23031755870515
2048 ms	0.0995042492917847	2.27166639129318	2.36321048621602	2.18012229637035
2048 ms	0.100212464589235	2.28916099529466	2.38242625091853	2.19589573967079
2048 ms	0.100920679886686	2.21136637935696	2.29633432103449	2.12639843767944
2048 ms	0.101628895184136	2.2041066883055	2.28796828466759	2.12024509194341
2048 ms	0.102337110481586	2.17397957274917	2.25768440880491	2.09027473669343
2048 ms	0.103045325779037	2.20640755189579	2.29555213525068	2.11726296854091
2048 ms	0.103753541076487	2.13532252135234	2.21842380507187	2.0522212376328
2048 ms	0.104461756373938	2.12923862911358	2.20871954180904	2.04975771641811
2048 ms	0.105169971671388	2.08916928538782	2.1703503243987	2.00798824637693
2048 ms	0.105878186968839	2.01173041141644	2.08577235057075	1.93768847226212
2048 ms	0.106586402266289	1.97441930476861	2.0441581488065	1.90468046073072
2048 ms	0.107294617563739	1.94144020474017	2.00939069149097	1.87348971798937
2048 ms	0.10800283286119	1.86797677585734	1.9294091695837	1.80654438213098
2048 ms	0.10871104815864	1.90828297304531	1.97181496138624	1.84475098470438
2048 ms	0.109419263456091	1.90192210986591	1.96375232716254	1.84009189256927
2048 ms	0.110127478753541	1.88562484716577	1.94952168823021	1.82172800610133
2048 ms	0.110835694050991	1.85911771147392	1.92242139670964	1.79581402623821
2048 ms	0.111543909348442	1.8855639550088	1.95201319665706	1.81911471336053
2048 ms	0.112252124645892	1.84662640673852	1.91352560862106	1.77972720485597
2048 ms	0.112960339943343	1.7407144345782	1.80546983930508	1.67595902985133
2048 ms	0.113668555240793	1.71095989399382	1.77355425946436	1.64836552852327
2048 ms	0.114376770538244	1.72098590255679	1.78058588592888	1.66138591918471
2048 ms	0.115084985835694	1.74937453637648	1.80976503004194	1.68898404271101
2048 ms	0.115793201133144	1.77117164187824	1.83418848494576	1.70815479881072
2048 ms	0.116501416430595	1.7052513319188	1.76123451697492	1.64926814686269
2048 ms	0.117209631728045	1.70158120660052	1.7572485436735	1.64591386952754
2048 ms	0.117917847025496	1.63038076017843	1.68239022876963	1.57837129158723
2048 ms	0.118626062322946	1.57900920351142	1.63360996321189	1.52440844381095
2048 ms	0.119334277620397	1.58375546311688	1.63756869776132	1.52994222847244
2048 ms	0.120042492917847	1.58303207297142	1.63653881769632	1.52952532824651
2048 ms	0.120750708215297	1.58965327076238	1.64546382621703	1.53384271530772
2048 ms	0.121458923512748	1.56576954295586	1.62371577776442	1.50782330814729
2048 ms	0.122167138810198	1.56758414157105	1.62644161061725	1.50872667252486
2048 ms	0.122875354107649	1.48280474372106	1.53601063886821	1.42959884857391
2048 ms	0.123583569405099	1.45729905158319	1.51057545046353	1.40402265270285
2048 ms	0.12429178470255	1.45869642546458	1.51652471546601	1.40086813546315
2048 ms	0.125	1.44880643831493	1.50907879358213	1.38853408304772
2048 ms	0.12570821529745	1.43255421109713	1.49530792230731	1.36980049988696
2048 ms	0.126416430594901	1.44140496267088	1.50416920114029	1.37864072420148
2048 ms	0.127124645892351	1.43037190344016	1.49357540130715	1.36716840557318
2048 ms	0.127832861189802	1.39545918208426	1.45596950542985	1.33494885873866
2048 ms	0.128541076487252	1.36238917390274	1.42481966492375	1.29995868288174
2048 ms	0.129249291784703	1.35826191494983	1.42462483837714	1.29189899152251
2048 ms	0.129957507082153	1.36466346626338	1.43089727627041	1.29842965625636
2048 ms	0.130665722379603	1.36507800626448	1.4331488337276	1.29700717880136
2048 ms	0.131373937677054	1.33311132513191	1.39928470729227	1.26693794297156
2048 ms	0.132082152974504	1.33636345824897	1.40284580495048	1.26988111154746
2048 ms	0.132790368271955	1.33766694276768	1.40229994154513	1.27303394399022
2048 ms	0.133498583569405	1.34519626251392	1.40882302714805	1.28156949787979
2048 ms	0.134206798866856	1.29850935840451	1.3605825020173	1.23643621479173
2048 ms	0.134915014164306	1.29224141819485	1.35766539186771	1.22681744452198
2048 ms	0.135623229461756	1.25391677262818	1.32057255898328	1.18726098627308
2048 ms	0.136331444759207	1.24814508152422	1.3179604922493	1.17832967079914
2048 ms	0.137039660056657	1.26236900118146	1.33244923535013	1.1922887670128
2048 ms	0.137747875354108	1.23452762296631	1.30088343157801	1.16817181435461
2048 ms	0.138456090651558	1.22869468976945	1.29327677718862	1.16411260235028
2048 ms	0.139164305949009	1.22139290227895	1.28996157722828	1.15282422732961
2048 ms	0.139872521246459	1.21782854860874	1.29023262592602	1.14542447129147
2048 ms	0.140580736543909	1.18766370108736	1.25693553468892	1.11839186748579
2048 ms	0.14128895184136	1.18493067785909	1.25558157579565	1.11427977992254
2048 ms	0.14199716713881	1.19660628834511	1.27088813735101	1.12232443933922
2048 ms	0.142705382436261	1.1971745802944	1.27286927268047	1.12147988790834
2048 ms	0.143413597733711	1.20547916886228	1.28048880485049	1.13046953287407
2048 ms	0.144121813031161	1.19361569287357	1.26625041151098	1.12098097423617
2048 ms	0.144830028328612	1.16781259584692	1.23992874479612	1.09569644689772
2048 ms	0.145538243626062	1.14907876628047	1.22172280124959	1.07643473131134
2048 ms	0.146246458923513	1.14850982034292	1.22345205492805	1.07356758575779
2048 ms	0.146954674220963	1.14355684212065	1.21458177864966	1.07253190559164
2048 ms	0.147662889518414	1.12565466134837	1.19206720200782	1.05924212068891
2048 ms	0.148371104815864	1.14321546628608	1.21225457626244	1.07417635630972
2048 ms	0.149079320113314	1.12743648089753	1.19307543550996	1.06179752628509
2048 ms	0.149787535410765	1.11437004149619	1.17966403489961	1.04907604809276
2048 ms	0.150495750708215	1.10848278143702	1.17232824214004	1.044637320734
2048 ms	0.151203966005666	1.11391714474011	1.17934132585184	1.04849296362837
2048 ms	0.151912181303116	1.10589703564501	1.17277595583927	1.03901811545076
2048 ms	0.152620396600567	1.10814502768384	1.17837701139644	1.03791304397124
2048 ms	0.153328611898017	1.08846826302237	1.15879546973602	1.01814105630872
2048 ms	0.154036827195467	1.09108800125598	1.16113873548599	1.02103726702598
2048 ms	0.154745042492918	1.08803660380311	1.1582328890238	1.01784031858242
2048 ms	0.155453257790368	1.07660097954491	1.14421010892574	1.00899185016408
2048 ms	0.156161473087819	1.07625068241095	1.13953316987816	1.01296819494375
2048 ms	0.156869688385269	1.0592977339975	1.12230458016844	0.996290887826564
2048 ms	0.15757790368272	1.03035494509281	1.09126741782337	0.969442472362257
2048 ms	0.15828611898017	1.02515730527127	1.08826679343804	0.962047817104501
2048 ms	0.15899433427762	1.03678882382028	1.09547724000746	0.978100407633107
2048 ms	0.159702549575071	1.02733214267475	1.08274412677103	0.971920158578483
2048 ms	0.160410764872521	1.03007866625028	1.08634045851996	0.973816873980607
2048 ms	0.161118980169972	1.05293651906564	1.11129906402364	0.994573974107641
2048 ms	0.161827195467422	1.03921044044713	1.09465846763702	0.98376241325724
2048 ms	0.162535410764873	1.04453559408908	1.09847875209527	0.990592436082886
2048 ms	0.163243626062323	1.04086586985395	1.09674126845294	0.984990471254953
2048 ms	0.163951841359773	1.02896779821133	1.08599145459028	0.97194414183238
2048 ms	0.164660056657224	1.02839712440031	1.08268595313241	0.9741082956682
2048 ms	0.165368271954674	1.04317922666492	1.09618663085396	0.99017182247588
2048 ms	0.166076487252125	1.03020731006013	1.0803605574567	0.980054062663567
2048 ms	0.166784702549575	1.01228096941966	1.06359461034594	0.96096732849339
2048 ms	0.167492917847025	0.997253026905451	1.04803429684238	0.946471756968523
2048 ms	0.168201133144476	0.97624475499217	1.02698009144776	0.925509418536577
2048 ms	0.168909348441926	0.97664767806049	1.02701359239786	0.92628176372312
2048 ms	0.169617563739377	0.971621399048259	1.02081889379929	0.92242390429723
2048 ms	0.170325779036827	0.955674859715344	1.00561966886745	0.905730050563234
2048 ms	0.171033994334278	0.96130747719091	1.0096111882478	0.913003766134025
2048 ms	0.171742209631728	0.965590772394072	1.01212610976924	0.919055435018908
2048 ms	0.172450424929178	0.978802714363368	1.02484123183613	0.932764196890608
2048 ms	0.173158640226629	0.986026299671032	1.03315201014974	0.938900589192325
2048 ms	0.173866855524079	0.980003060907903	1.02615653438734	0.93384958742847
2048 ms	0.17457507082153	0.969321847718338	1.01214933894548	0.926494356491194
2048 ms	0.17528328611898	0.976134247481286	1.02039294438383	0.931875550578745
2048 ms	0.175991501416431	0.97496108851484	1.01953971101611	0.93038246601357
2048 ms	0.176699716713881	0.974700322998256	1.018752442375	0.930648203621507
2048 ms	0.177407932011331	0.973439372037069	1.01646837987413	0.930410364200011
2048 ms	0.178116147308782	0.982089303432494	1.02508790346166	0.939090703403328
2048 ms	0.178824362606232	0.960112196118934	1.00351649570854	0.916707896529323
2048 ms	0.179532577903683	0.949933378256775	0.99094764435731	0.908919112156239
2048 ms	0.180240793201133	0.944755514098913	0.984912415276351	0.904598612921475
2048 ms	0.180949008498584	0.918301989956199	0.957442293496445	0.879161686415953
2048 ms	0.181657223796034	0.915875545644169	0.95407432185096	0.877676769437377
2048 ms	0.182365439093484	0.923287746092074	0.96098155258064	0.885593939603508
2048 ms	0.183073654390935	0.927198304196688	0.968121835435749	0.886274772957627
2048 ms	0.183781869688385	0.915128054009102	0.954187171713005	0.8760689363052
2048 ms	0.184490084985836	0.912944906344153	0.954091883559154	0.871797929129153
2048 ms	0.185198300283286	0.906706702983871	0.946730505926618	0.866682900041124
2048 ms	0.185906515580737	0.905496598258716	0.946688574041844	0.864304622475588
2048 ms	0.186614730878187	0.917521981243297	0.956513122726392	0.878530839760202
2048 ms	0.187322946175637	0.909759603538126	0.948983253114982	0.870535953961269
2048 ms	0.188031161473088	0.912884861219727	0.953226778291961	0.872542944147492
2048 ms	0.188739376770538	0.908406432894373	0.946155939543749	0.870656926244998
2048 ms	0.189447592067989	0.905771520551393	0.942702183329561	0.868840857773224
2048 ms	0.190155807365439	0.917374529886339	0.955026995584952	0.879722064187726
2048 ms	0.19086402266289	0.899960780489151	0.937288963143642	0.862632597834661
2048 ms	0.19157223796034	0.88983660593976	0.92896670667987	0.85070650519965
2048 ms	0.19228045325779	0.876567122993033	0.913254348665417	0.839879897320649
2048 ms	0.192988668555241	0.869749623033331	0.907960217479759	0.831539028586903
2048 ms	0.193696883852691	0.858788646148408	0.896722688289706	0.82085460400711
2048 ms	0.194405099150142	0.858825357294662	0.899242069702155	0.818408644887169
2048 ms	0.195113314447592	0.857780697304203	0.89416442911209	0.821396965496316
2048 ms	0.195821529745042	0.852327833927297	0.888844033945607	0.815811633908987
2048 ms	0.196529745042493	0.842553684099429	0.877855587311035	0.807251780887823
2048 ms	0.197237960339943	0.835875018910254	0.871016673433846	0.800733364386662
2048 ms	0.197946175637394	0.816594744036563	0.854318724968772	0.778870763104353
2048 ms	0.198654390934844	0.822525320279897	0.858777316649989	0.786273323909804
2048 ms	0.199362606232295	0.82770843346641	0.866106864723298	0.789310002209522
2048 ms	0.200070821529745	0.820318527510522	0.859846566411352	0.780790488609693
2048 ms	0.200779036827196	0.829254111885227	0.870148732307462	0.788359491462991
2048 ms	0.201487252124646	0.821264498884283	0.86313006013213	0.779398937636437
2048 ms	0.202195467422096	0.802764081559793	0.843472456233901	0.762055706885684
2048 ms	0.202903682719547	0.791021792075135	0.832099829599383	0.749943754550888
2048 ms	0.203611898016997	0.792258040945331	0.833321183250133	0.751194898640529
2048 ms	0.204320113314448	0.798095574743621	0.839163224124574	0.757027925362668
2048 ms	0.205028328611898	0.788245975694787	0.830172868026056	0.746319083363518
2048 ms	0.205736543909348	0.782341866853183	0.823929397421932	0.740754336284435
2048 ms	0.206444759206799	0.766909454478773	0.806087878054738	0.727731030902808
2048 ms	0.207152974504249	0.76262645147436	0.800013337839049	0.72523956510967
2048 ms	0.2078611898017	0.760381979813884	0.798499255689777	0.722264703937992
2048 ms	0.20856940509915	0.750506820748522	0.787183549457232	0.713830092039812
2048 ms	0.209277620396601	0.748142705334715	0.786693485352063	0.709591925317367
2048 ms	0.209985835694051	0.733438287563396	0.772661143987384	0.694215431139409
2048 ms	0.210694050991501	0.737286850377352	0.778334995854657	0.696238704900047
2048 ms	0.211402266288952	0.730650937571954	0.771975451443384	0.689326423700525
2048 ms	0.212110481586402	0.71638705761334	0.756298040356288	0.676476074870393
2048 ms	0.212818696883853	0.706389542063406	0.743977539332142	0.668801544794671
2048 ms	0.213526912181303	0.712194537798872	0.750716083187663	0.673672992410082
2048 ms	0.214235127478754	0.72058804543207	0.7587897386398	0.68238635222434
2048 ms	0.214943342776204	0.704415348093395	0.743040147636673	0.665790548550117
2048 ms	0.215651558073654	0.688870437516643	0.728098913264831	0.649641961768455
2048 ms	0.216359773371105	0.7011501969997	0.740761933371432	0.661538460627968
2048 ms	0.217067988668555	0.696424262229033	0.735635873821669	0.657212650636398
2048 ms	0.217776203966006	0.692815713285427	0.733025163740051	0.652606262830802
2048 ms	0.218484419263456	0.686610271586505	0.724761324404493	0.648459218768517
2048 ms	0.219192634560907	0.676422720881009	0.712829084738234	0.640016357023783
2048 ms	0.219900849858357	0.674825350738767	0.712312767782731	0.637337933694804
2048 ms	0.220609065155807	0.665824196426199	0.702718562898267	0.628929829954131
2048 ms	0.221317280453258	0.662557434003492	0.701025815629691	0.624089052377293
2048 ms	0.222025495750708	0.651814547496278	0.687946032182291	0.615683062810265
2048 ms	0.222733711048159	0.647433318081466	0.682960353842881	0.611906282320052
2048 ms	0.223441926345609	0.656565097985202	0.693642418541668	0.619487777428735
2048 ms	0.22415014164306	0.642608989315846	0.678372532788101	0.606845445843591
2048 ms	0.22485835694051	0.638741806469202	0.674461802855783	0.60302181008262
2048 ms	0.22556657223796	0.640197487338406	0.67584055955369	0.604554415123122
2048 ms	0.226274787535411	0.646116078002848	0.684376718809992	0.607855437195704
2048 ms	0.226983002832861	0.649428816472929	0.68768599729947	0.611171635646389
2048 ms	0.227691218130312	0.636456823672353	0.673410703388141	0.599502943956565
2048 ms	0.228399433427762	0.632396745259647	0.669733821266245	0.595059669253049
2048 ms	0.229107648725212	0.630682622694821	0.667706596716639	0.593658648673004
2048 ms	0.229815864022663	0.631079674165916	0.668675769630379	0.593483578701452
2048 ms	0.230524079320113	0.615472435025375	0.650812266199303	0.580132603851447
2048 ms	0.231232294617564	0.617755836945775	0.65414842823236	0.58136324565919
2048 ms	0.231940509915014	0.619735830615344	0.654898879006774	0.584572782223914
2048 ms	0.232648725212465	0.618737581822922	0.653939129765553	0.583536033880291
2048 ms	0.233356940509915	0.617820440722468	0.652551520527564	0.583089360917371
2048 ms	0.234065155807365	0.604046985794539	0.636529544437277	0.571564427151801
2048 ms	0.234773371104816	0.60555045231011	0.638332031241622	0.572768873378597
2048 ms	0.235481586402266	0.617709475952142	0.651984737260618	0.583434214643665
2048 ms	0.236189801699717	0.610372292109411	0.645078943634827	0.575665640583994
2048 ms	0.236898016997167	0.608670067906521	0.642457880034974	0.574882255778067
2048 ms	0.237606232294618	0.609517096390091	0.643618263287756	0.575415929492426
2048 ms	0.238314447592068	0.6102610230038	0.645920425641466	0.574601620366133
2048 ms	0.239022662889518	0.609145879450905	0.645986475861742	0.572305283040068
2048 ms	0.239730878186969	0.606458030593865	0.643296962794293	0.569619098393437
2048 ms	0.240439093484419	0.601422593091528	0.637915362291701	0.564929823891354
2048 ms	0.24114730878187	0.601858192660723	0.638479483891203	0.565236901430243
2048 ms	0.24185552407932	0.600896668997138	0.638786817869812	0.563006520124464
2048 ms	0.242563739376771	0.608838212690449	0.646025945322423	0.571650480058475
2048 ms	0.243271954674221	0.595479036586177	0.632250225495583	0.55870784767677
2048 ms	0.243980169971671	0.590040175725737	0.626385800677159	0.553694550774315
2048 ms	0.244688385269122	0.598535107013515	0.635129446293418	0.561940767733612
2048 ms	0.245396600566572	0.59083623354932	0.627110321819269	0.554562145279372
2048 ms	0.246104815864023	0.585468083972883	0.621853269891651	0.549082898054115
2048 ms	0.246813031161473	0.590478826107034	0.625559628254749	0.555398023959319
2048 ms	0.247521246458924	0.589453942738407	0.624275068008985	0.55463281746783
2048 ms	0.248229461756374	0.591544125600942	0.625819436966576	0.557268814235307
2048 ms	0.248937677053824	0.595450720399922	0.631591917979392	0.559309522820453
2048 ms	0.249645892351275	0.590759015437416	0.626674319314828	0.554843711560005
2048 ms	0.250354107648725	0.587780299630451	0.624315075888042	0.551245523372861
2048 ms	0.251062322946176	0.588412912419836	0.624433862490089	0.552391962349583
2048 ms	0.251770538243626	0.58011624778722	0.617165095045284	0.543067400529156
2048 ms	0.252478753541076	0.580135919478679	0.617888856589829	0.54238298236753
2048 ms	0.253186968838527	0.582620447076452	0.623026462616971	0.542214431535932
2048 ms	0.253895184135977	0.576460441115038	0.617486630909357	0.535434251320719
2048 ms	0.254603399433428	0.568425366608243	0.607778014986287	0.529072718230199
2048 ms	0.255311614730878	0.570029941547492	0.61193513372911	0.528124749365874
2048 ms	0.256019830028329	0.572523627240703	0.614013328225269	0.531033926256137
2048 ms	0.256728045325779	0.572062171820948	0.612436852027366	0.531687491614529
2048 ms	0.257436260623229	0.57076122814232	0.610124569174387	0.531397887110253
2048 ms	0.25814447592068	0.573964239101743	0.612897664442864	0.535030813760621
2048 ms	0.25885269121813	0.57171813159205	0.610299081602246	0.533137181581855
2048 ms	0.259560906515581	0.573295528782449	0.611379902841124	0.535211154723773
2048 ms	0.260269121813031	0.566403140611098	0.603539719123224	0.529266562098972
2048 ms	0.260977337110482	0.555358320308635	0.590652107174191	0.52006453344308
2048 ms	0.261685552407932	0.553153912556107	0.589209518402147	0.517098306710067
2048 ms	0.262393767705382	0.548316360093192	0.585381501511156	0.511251218675227
2048 ms	0.263101983002833	0.545978828424821	0.582946330440714	0.509011326408927
2048 ms	0.263810198300283	0.5475201152561	0.584392792122409	0.510647438389792
2048 ms	0.264518413597734	0.535685739841363	0.571939096248342	0.499432383434385
2048 ms	0.265226628895184	0.542499918384007	0.580363834693915	0.504636002074098
2048 ms	0.265934844192635	0.55044415647467	0.589617271656474	0.511271041292866
2048 ms	0.266643059490085	0.545449356097035	0.583777576024237	0.507121136169832
2048 ms	0.267351274787535	0.538030299475138	0.57626960494673	0.499790994003546
2048 ms	0.268059490084986	0.545602302426085	0.585738805393316	0.505465799458853
2048 ms	0.268767705382436	0.5402873558405	0.579460698907099	0.501114012773901
2048 ms	0.269475920679887	0.539339434152596	0.578213451836859	0.500465416468332
2048 ms	0.270184135977337	0.539868910830226	0.578275543596608	0.501462278063844
2048 ms	0.270892351274788	0.53553953863126	0.575364082888945	0.495714994373575
2048 ms	0.271600566572238	0.527221346096881	0.56567820441405	0.488764487779713
2048 ms	0.272308781869688	0.523054920682784	0.559597212900597	0.486512628464972
2048 ms	0.273016997167139	0.517583085462646	0.553154923290997	0.482011247634295
2048 ms	0.273725212464589	0.519222581392591	0.552888600057975	0.485556562727207
2048 ms	0.27443342776204	0.520641453855578	0.55495774681362	0.486325160897537
2048 ms	0.27514164305949	0.523529259198518	0.557318597879547	0.489739920517488
2048 ms	0.27584985835694	0.518507350830024	0.550372455892339	0.486642245767708
2048 ms	0.276558073654391	0.516955632011918	0.549105635517563	0.484805628506273
2048 ms	0.277266288951841	0.514548064771568	0.547189082026724	0.481907047516412
2048 ms	0.277974504249292	0.505594108731533	0.537690942512758	0.473497274950309
2048 ms	0.278682719546742	0.501227311904492	0.533597284421766	0.468857339387219
2048 ms	0.279390934844193	0.504813461167215	0.538825167605964	0.470801754728466
2048 ms	0.280099150141643	0.509815897741391	0.544438034446486	0.475193761036296
2048 ms	0.280807365439093	0.512923258198598	0.54804058627656	0.477805930120635
2048 ms	0.281515580736544	0.507236541000242	0.541903075620135	0.472570006380349
2048 ms	0.282223796033994	0.503828225141209	0.537602620643228	0.47005382963919
2048 ms	0.282932011331445	0.502782309821955	0.537112647966363	0.468451971677546
2048 ms	0.283640226628895	0.506111386951856	0.540725015189509	0.471497758714203
2048 ms	0.284348441926346	0.507363147639493	0.540697397000164	0.474028898278823
2048 ms	0.285056657223796	0.498048096503546	0.52778481900141	0.468311374005682
2048 ms	0.285764872521246	0.499079992887432	0.529756192734334	0.46840379304053
2048 ms	0.286473087818697	0.496160014745483	0.525582293197698	0.466737736293268
2048 ms	0.287181303116147	0.500864994871084	0.530486015276672	0.471243974465496
2048 ms	0.287889518413598	0.491426946495423	0.51942531521278	0.463428577778065
2048 ms	0.288597733711048	0.488890992489519	0.516818275595193	0.460963709383845
2048 ms	0.289305949008499	0.488095814022986	0.514901558391736	0.461290069654237
2048 ms	0.290014164305949	0.491946199501776	0.519302131605173	0.46459026739838
2048 ms	0.290722379603399	0.489124578252985	0.514446112447886	0.463803044058084
2048 ms	0.29143059490085	0.490338633353912	0.515622635732318	0.465054630975506
2048 ms	0.2921388101983	0.494433779383221	0.521606491431997	0.467261067334445
2048 ms	0.292847025495751	0.495831324544307	0.524324601983563	0.467338047105051
2048 ms	0.293555240793201	0.490354776171537	0.519428167070222	0.461281385272852
2048 ms	0.294263456090652	0.492192731336575	0.520787174497755	0.463598288175396
2048 ms	0.294971671388102	0.478151748267799	0.504688954626547	0.451614541909052
Rest Pre S1	0.00531161473087819	2.95236052251736	3.20714190091898	2.69757914411573
Rest Pre S1	0.00601983002832861	2.87139592083403	3.1020370368476	2.64075480482045
Rest Pre S1	0.00672804532577904	2.86068595346667	3.08340567304209	2.63796623389125
Rest Pre S1	0.00743626062322946	2.82930407599126	3.04775343850467	2.61085471347785
Rest Pre S1	0.00814447592067989	2.80838078204768	3.0192067406137	2.59755482348166
Rest Pre S1	0.00885269121813031	2.83895286505875	3.05046098581057	2.62744474430694
Rest Pre S1	0.00956090651558074	2.8413413107476	3.05634980411227	2.62633281738292
Rest Pre S1	0.0102691218130312	2.85042918827509	3.05998161507314	2.64087676147705
Rest Pre S1	0.0109773371104816	2.85821821952444	3.06042409257601	2.65601234647288
Rest Pre S1	0.011685552407932	2.85655550014074	3.05027070086936	2.66284029941212
Rest Pre S1	0.0123937677053824	2.8519044128222	3.04871763429586	2.65509119134854
Rest Pre S1	0.0131019830028329	2.7974435579884	2.99058536762305	2.60430174835375
Rest Pre S1	0.0138101983002833	2.82340772846217	3.01981437726914	2.6270010796552
Rest Pre S1	0.0145184135977337	2.70866569179739	2.88395384542588	2.53337753816889
Rest Pre S1	0.0152266288951841	2.79190095426279	2.97042625341269	2.6133756551129
Rest Pre S1	0.0159348441926346	2.74862157831602	2.92400292265595	2.57324023397609
Rest Pre S1	0.016643059490085	2.7707420428159	2.94365786672841	2.59782621890339
Rest Pre S1	0.0173512747875354	2.7619958874188	2.93751153755524	2.58648023728235
Rest Pre S1	0.0180594900849858	2.73599639669318	2.91135960597673	2.56063318740963
Rest Pre S1	0.0187677053824363	2.72270343380662	2.89070333406838	2.55470353354486
Rest Pre S1	0.0194759206798867	2.70629888217365	2.87184132226037	2.54075644208693
Rest Pre S1	0.0201841359773371	2.70435061861729	2.86855302851106	2.54014820872353
Rest Pre S1	0.0208923512747875	2.69774204466419	2.85932000318269	2.53616408614569
Rest Pre S1	0.021600566572238	2.6983521990293	2.86224915701088	2.53445524104772
Rest Pre S1	0.0223087818696884	2.7132058528047	2.87964962256569	2.54676208304371
Rest Pre S1	0.0230169971671388	2.67124912936076	2.83516034795276	2.50733791076875
Rest Pre S1	0.0237252124645892	2.62890096269543	2.7800541742098	2.47774775118106
Rest Pre S1	0.0244334277620397	2.54648056864851	2.67730409455562	2.4156570427414
Rest Pre S1	0.0251416430594901	2.56251323328725	2.69149919865648	2.43352726791803
Rest Pre S1	0.0258498583569405	2.53941055430579	2.66667408822563	2.41214702038594
Rest Pre S1	0.0265580736543909	2.56513853043245	2.69610925616741	2.43416780469749
Rest Pre S1	0.0272662889518414	2.55748683816824	2.68711642047962	2.42785725585686
Rest Pre S1	0.0279745042492918	2.56921696342026	2.70885740830756	2.42957651853295
Rest Pre S1	0.0286827195467422	2.56811346538419	2.70561505684733	2.43061187392106
Rest Pre S1	0.0293909348441926	2.57079409612557	2.70183447559881	2.43975371665234
Rest Pre S1	0.0300991501416431	2.54565574787317	2.67960487082924	2.4117066249171
Rest Pre S1	0.0308073654390935	2.5258692203513	2.65500564529452	2.39673279540809
Rest Pre S1	0.0315155807365439	2.53857984629649	2.67144089455714	2.40571879803585
Rest Pre S1	0.0322237960339943	2.4957966915165	2.62325508148892	2.36833830154409
Rest Pre S1	0.0329320113314448	2.49550400908405	2.62235239886744	2.36865561930066
Rest Pre S1	0.0336402266288952	2.45052662677582	2.57331284367631	2.32774040987532
Rest Pre S1	0.0343484419263456	2.4155600135756	2.53157414952631	2.29954587762488
Rest Pre S1	0.035056657223796	2.45449944839019	2.58026143668181	2.32873746009857
Rest Pre S1	0.0357648725212465	2.38600619212598	2.50040787319602	2.27160451105595
Rest Pre S1	0.0364730878186969	2.37368047149543	2.48879681151792	2.25856413147293
Rest Pre S1	0.0371813031161473	2.35786287053009	2.46897201924273	2.24675372181745
Rest Pre S1	0.0378895184135977	2.35095072422629	2.45988119798855	2.24202025046402
Rest Pre S1	0.0385977337110482	2.36111552646317	2.47458848183412	2.24764257109221
Rest Pre S1	0.0393059490084986	2.37638661168357	2.49013596684766	2.26263725651948
Rest Pre S1	0.040014164305949	2.37173630658167	2.49187891977933	2.25159369338401
Rest Pre S1	0.0407223796033994	2.37372473969582	2.49099530400805	2.25645417538359
Rest Pre S1	0.0414305949008499	2.37646210979576	2.49006988245274	2.26285433713877
Rest Pre S1	0.0421388101983003	2.34452523420091	2.45555163199423	2.23349883640759
Rest Pre S1	0.0428470254957507	2.32936039101468	2.43431767200276	2.22440311002661
Rest Pre S1	0.0435552407932011	2.33856842356647	2.45221152096306	2.22492532616989
Rest Pre S1	0.0442634560906516	2.32051948755615	2.42967616836568	2.21136280674661
Rest Pre S1	0.044971671388102	2.34496125141559	2.46021754521433	2.22970495761686
Rest Pre S1	0.0456798866855524	2.29100884028883	2.40607866224249	2.17593901833518
Rest Pre S1	0.0463881019830028	2.25096403328425	2.36274337609994	2.13918469046856
Rest Pre S1	0.0470963172804533	2.24268558338873	2.35830795541737	2.12706321136008
Rest Pre S1	0.0478045325779037	2.20623754155299	2.31583077100771	2.09664431209827
Rest Pre S1	0.0485127478753541	2.18025946938396	2.28783375661324	2.07268518215469
Rest Pre S1	0.0492209631728045	2.17145271097279	2.28509703794987	2.05780838399571
Rest Pre S1	0.049929178470255	2.15323781885345	2.26202521400933	2.04445042369758
Rest Pre S1	0.0506373937677054	2.16484475821539	2.26933944217787	2.06035007425291
Rest Pre S1	0.0513456090651558	2.14893949017506	2.25476994793844	2.04310903241168
Rest Pre S1	0.0520538243626062	2.17303413697807	2.28464724958537	2.06142102437077
Rest Pre S1	0.0527620396600567	2.18635353899605	2.29791468971766	2.07479238827444
Rest Pre S1	0.0534702549575071	2.20451707488968	2.3199568586955	2.08907729108387
Rest Pre S1	0.0541784702549575	2.20008567625008	2.31050155162785	2.08966980087232
Rest Pre S1	0.0548866855524079	2.16448174131647	2.26627649151111	2.06268699112183
Rest Pre S1	0.0555949008498583	2.15125284367721	2.25801119333151	2.04449449402291
Rest Pre S1	0.0563031161473088	2.12347676567293	2.23044256339189	2.01651096795398
Rest Pre S1	0.0570113314447592	2.1112420846506	2.22102617654163	2.00145799275958
Rest Pre S1	0.0577195467422096	2.10159970246692	2.21289263395884	1.99030677097499
Rest Pre S1	0.05842776203966	2.05701775029879	2.16839810948389	1.94563739111369
Rest Pre S1	0.0591359773371105	2.03895016957729	2.14901547246778	1.9288848666868
Rest Pre S1	0.0598441926345609	2.02838424048983	2.13215288401547	1.92461559696418
Rest Pre S1	0.0605524079320113	1.99311716863108	2.09489686099037	1.8913374762718
Rest Pre S1	0.0612606232294617	1.96969784142769	2.07714643498091	1.86224924787448
Rest Pre S1	0.0619688385269122	1.97807431288835	2.08444810083076	1.87170052494594
Rest Pre S1	0.0626770538243626	2.01707016321323	2.13253669974896	1.9016036266775
Rest Pre S1	0.063385269121813	2.00421985877724	2.11438382815309	1.89405588940139
Rest Pre S1	0.0640934844192634	2.01437490283966	2.12778222001299	1.90096758566634
Rest Pre S1	0.0648016997167139	1.96184209352599	2.06152108364826	1.86216310340372
Rest Pre S1	0.0655099150141643	1.9604797223521	2.05736393065527	1.86359551404892
Rest Pre S1	0.0662181303116147	1.95595287193087	2.05882483432217	1.85308090953957
Rest Pre S1	0.0669263456090652	1.92285687727916	2.01941960061748	1.82629415394084
Rest Pre S1	0.0676345609065156	1.91513417378453	2.00963111632968	1.82063723123937
Rest Pre S1	0.068342776203966	1.88760688709852	1.98598363827101	1.78923013592603
Rest Pre S1	0.0690509915014164	1.88622625068314	1.98153430223999	1.79091819912629
Rest Pre S1	0.0697592067988669	1.89405780665379	1.99102675200768	1.7970888612999
Rest Pre S1	0.0704674220963173	1.86981499792197	1.9699597543446	1.76967024149933
Rest Pre S1	0.0711756373937677	1.86370812606962	1.97007753354715	1.75733871859209
Rest Pre S1	0.0718838526912181	1.82786537508062	1.93172143419587	1.72400931596536
Rest Pre S1	0.0725920679886685	1.8338808176058	1.9427522611088	1.72500937410279
Rest Pre S1	0.073300283286119	1.79895910687878	1.89763471556593	1.70028349819164
Rest Pre S1	0.0740084985835694	1.79013171618763	1.88468453965762	1.69557889271763
Rest Pre S1	0.0747167138810198	1.77379049757687	1.86674245666265	1.68083853849108
Rest Pre S1	0.0754249291784703	1.78238224580946	1.87092398638933	1.6938405052296
Rest Pre S1	0.0761331444759207	1.77463059086743	1.86761499514602	1.68164618658883
Rest Pre S1	0.0768413597733711	1.75074708366568	1.83973793208121	1.66175623525015
Rest Pre S1	0.0775495750708215	1.73690122436247	1.82161563080252	1.65218681792241
Rest Pre S1	0.0782577903682719	1.70720247200616	1.79192758102233	1.62247736299
Rest Pre S1	0.0789660056657224	1.71071920270868	1.79530609379615	1.6261323116212
Rest Pre S1	0.0796742209631728	1.70537066639797	1.79254622818109	1.61819510461485
Rest Pre S1	0.0803824362606232	1.71445225541006	1.8055134652193	1.62339104560082
Rest Pre S1	0.0810906515580736	1.73522305245042	1.83190536130503	1.63854074359581
Rest Pre S1	0.0817988668555241	1.70037871976491	1.80262243162166	1.59813500790816
Rest Pre S1	0.0825070821529745	1.66392742743093	1.75965479204574	1.56820006281612
Rest Pre S1	0.0832152974504249	1.64305982885088	1.73821453463593	1.54790512306583
Rest Pre S1	0.0839235127478754	1.62213239866385	1.7064914502752	1.5377733470525
Rest Pre S1	0.0846317280453258	1.60995315771209	1.69400806567185	1.52589824975233
Rest Pre S1	0.0853399433427762	1.62496348653273	1.71330560763434	1.53662136543112
Rest Pre S1	0.0860481586402266	1.60639939268513	1.69148103305466	1.5213177523156
Rest Pre S1	0.086756373937677	1.59964498144686	1.68123644273739	1.51805352015633
Rest Pre S1	0.0874645892351275	1.60695758221114	1.69012606309305	1.52378910132922
Rest Pre S1	0.0881728045325779	1.58823021188094	1.66998684866217	1.50647357509971
Rest Pre S1	0.0888810198300283	1.55620625336909	1.63395483701175	1.47845766972643
Rest Pre S1	0.0895892351274788	1.53737639085052	1.61836516445797	1.45638761724307
Rest Pre S1	0.0902974504249292	1.54536051994305	1.62791979474844	1.46280124513766
Rest Pre S1	0.0910056657223796	1.5446770380383	1.62102175239052	1.46833232368607
Rest Pre S1	0.09171388101983	1.54461827123391	1.62602785083939	1.46320869162843
Rest Pre S1	0.0924220963172805	1.50531901608234	1.58011776329409	1.43052026887059
Rest Pre S1	0.0931303116147309	1.49267607624588	1.56621496815267	1.41913718433908
Rest Pre S1	0.0938385269121813	1.48300248897654	1.5576263882936	1.40837858965949
Rest Pre S1	0.0945467422096317	1.47839760727773	1.55501144337343	1.40178377118203
Rest Pre S1	0.0952549575070822	1.46659566440742	1.54199679563809	1.39119453317674
Rest Pre S1	0.0959631728045326	1.45500217334788	1.52549503713462	1.38450930956115
Rest Pre S1	0.096671388101983	1.47536983647622	1.54650348273766	1.40423619021477
Rest Pre S1	0.0973796033994334	1.463287084577	1.53306131236997	1.39351285678403
Rest Pre S1	0.0980878186968838	1.47494036998347	1.5496447169898	1.40023602297715
Rest Pre S1	0.0987960339943343	1.4327954410586	1.50394288451134	1.36164799760586
Rest Pre S1	0.0995042492917847	1.40841006467024	1.47857612833187	1.33824400100861
Rest Pre S1	0.100212464589235	1.41880290555958	1.48985018168167	1.34775562943749
Rest Pre S1	0.100920679886686	1.39277921426573	1.45704263502785	1.32851579350361
Rest Pre S1	0.101628895184136	1.402498707904	1.46887337511334	1.33612404069466
Rest Pre S1	0.102337110481586	1.37959518722429	1.44140963024189	1.31778074420669
Rest Pre S1	0.103045325779037	1.36834341060107	1.43007744735768	1.30660937384446
Rest Pre S1	0.103753541076487	1.35703634582324	1.42092066070165	1.29315203094482
Rest Pre S1	0.104461756373938	1.35483554479715	1.41889583832709	1.29077525126721
Rest Pre S1	0.105169971671388	1.34330480043237	1.4074406608301	1.27916894003464
Rest Pre S1	0.105878186968839	1.33882356302278	1.39984989625564	1.27779722978991
Rest Pre S1	0.106586402266289	1.36005975660562	1.42323601850096	1.29688349471028
Rest Pre S1	0.107294617563739	1.3329994780894	1.39295376500249	1.27304519117631
Rest Pre S1	0.10800283286119	1.32677274547386	1.38659768730642	1.26694780364131
Rest Pre S1	0.10871104815864	1.31772625860602	1.37748052782393	1.25797198938812
Rest Pre S1	0.109419263456091	1.29994592129122	1.35698308647729	1.24290875610515
Rest Pre S1	0.110127478753541	1.297494059721	1.35581032671234	1.23917779272966
Rest Pre S1	0.110835694050991	1.28131212176667	1.34237459657937	1.22024964695398
Rest Pre S1	0.111543909348442	1.28204477599421	1.34351159452636	1.22057795746206
Rest Pre S1	0.112252124645892	1.27693849335775	1.33922433360524	1.21465265311026
Rest Pre S1	0.112960339943343	1.27450496748964	1.33597663608458	1.2130332988947
Rest Pre S1	0.113668555240793	1.27040223739308	1.33217382579265	1.20863064899351
Rest Pre S1	0.114376770538244	1.25769850401693	1.3201071578997	1.19528985013416
Rest Pre S1	0.115084985835694	1.25254442599452	1.31772236569276	1.18736648629629
Rest Pre S1	0.115793201133144	1.26536839708847	1.32918366453359	1.20155312964336
Rest Pre S1	0.116501416430595	1.24025483722269	1.30455605398562	1.17595362045976
Rest Pre S1	0.117209631728045	1.2310349696575	1.292380975319	1.169688963996
Rest Pre S1	0.117917847025496	1.21637128759576	1.27633635726268	1.15640621792884
Rest Pre S1	0.118626062322946	1.22000994924366	1.28119329057149	1.15882660791584
Rest Pre S1	0.119334277620397	1.22948230974069	1.2918418974422	1.16712272203918
Rest Pre S1	0.120042492917847	1.20890429381149	1.26980125256423	1.14800733505875
Rest Pre S1	0.120750708215297	1.19970801251364	1.25933539235158	1.14008063267569
Rest Pre S1	0.121458923512748	1.18121148133776	1.23722687730655	1.12519608536898
Rest Pre S1	0.122167138810198	1.18357555513257	1.24106983092521	1.12608127933992
Rest Pre S1	0.122875354107649	1.19232682679013	1.2522706814051	1.13238297217516
Rest Pre S1	0.123583569405099	1.19271850987169	1.25448507295689	1.13095194678648
Rest Pre S1	0.12429178470255	1.1963952634078	1.25940147075741	1.1333890560582
Rest Pre S1	0.125	1.18700669268756	1.2488820959289	1.12513128944622
Rest Pre S1	0.12570821529745	1.19258990790885	1.25328310705529	1.1318967087624
Rest Pre S1	0.126416430594901	1.16843312546877	1.22953541663295	1.1073308343046
Rest Pre S1	0.127124645892351	1.1577944694966	1.21912485954423	1.09646407944896
Rest Pre S1	0.127832861189802	1.15578024619836	1.21883299568666	1.09272749671005
Rest Pre S1	0.128541076487252	1.15262303955865	1.21625613934568	1.08898993977163
Rest Pre S1	0.129249291784703	1.16720632264424	1.23295947250602	1.10145317278245
Rest Pre S1	0.129957507082153	1.15107399743683	1.21651528934222	1.08563270553144
Rest Pre S1	0.130665722379603	1.15101697017694	1.21179429797656	1.09023964237733
Rest Pre S1	0.131373937677054	1.13548793584139	1.19200876503802	1.07896710664475
Rest Pre S1	0.132082152974504	1.12615271766714	1.18131481455363	1.07099062078064
Rest Pre S1	0.132790368271955	1.12789016905648	1.1834492894591	1.07233104865385
Rest Pre S1	0.133498583569405	1.11977422694662	1.1761713720985	1.06337708179474
Rest Pre S1	0.134206798866856	1.1172916590298	1.17394410866402	1.06063920939558
Rest Pre S1	0.134915014164306	1.1184306921014	1.17370931501557	1.06315206918722
Rest Pre S1	0.135623229461756	1.11268868406515	1.16716696135999	1.05821040677031
Rest Pre S1	0.136331444759207	1.1232886108036	1.17771784584518	1.06885937576202
Rest Pre S1	0.137039660056657	1.12304432037488	1.17891844076139	1.06717019998836
Rest Pre S1	0.137747875354108	1.11750126686029	1.17331264849057	1.06168988523001
Rest Pre S1	0.138456090651558	1.10583020846547	1.16010675820338	1.05155365872757
Rest Pre S1	0.139164305949009	1.09052955031506	1.14578654284764	1.03527255778247
Rest Pre S1	0.139872521246459	1.08500154070438	1.14166005671766	1.02834302469109
Rest Pre S1	0.140580736543909	1.09741484695002	1.15733954531539	1.03749014858465
Rest Pre S1	0.14128895184136	1.09649489251392	1.15418042083327	1.03880936419457
Rest Pre S1	0.14199716713881	1.10020648773935	1.15686880426328	1.04354417121541
Rest Pre S1	0.142705382436261	1.08536193200252	1.13878713495838	1.03193672904666
Rest Pre S1	0.143413597733711	1.0735781681874	1.12377632227923	1.02338001409557
Rest Pre S1	0.144121813031161	1.05556830453173	1.10324945594734	1.00788715311612
Rest Pre S1	0.144830028328612	1.05045091163586	1.09744999867693	1.0034518245948
Rest Pre S1	0.145538243626062	1.04636915372378	1.09508315432653	0.997655153121035
Rest Pre S1	0.146246458923513	1.06257531222727	1.1126908829505	1.01245974150404
Rest Pre S1	0.146954674220963	1.08455896430142	1.13595218297004	1.0331657456328
Rest Pre S1	0.147662889518414	1.07585298448339	1.12710816340804	1.02459780555874
Rest Pre S1	0.148371104815864	1.06861318808552	1.11748240927313	1.0197439668979
Rest Pre S1	0.149079320113314	1.04356213823917	1.09213016207935	0.994994114398988
Rest Pre S1	0.149787535410765	1.02491746960217	1.07389912816155	0.975935811042799
Rest Pre S1	0.150495750708215	1.03469734946775	1.08972990146737	0.979664797468131
Rest Pre S1	0.151203966005666	1.02672818314075	1.08190362602183	0.971552740259669
Rest Pre S1	0.151912181303116	1.03255529886883	1.08975012008232	0.975360477655335
Rest Pre S1	0.152620396600567	1.03336118584929	1.08709132558116	0.97963104611741
Rest Pre S1	0.153328611898017	1.02705678526707	1.08121537127668	0.972898199257462
Rest Pre S1	0.154036827195467	1.01763186683899	1.06784088221564	0.967422851462342
Rest Pre S1	0.154745042492918	1.00855305926417	1.05678701902954	0.960319099498786
Rest Pre S1	0.155453257790368	0.994036597099976	1.04393519244236	0.944138001757591
Rest Pre S1	0.156161473087819	0.990995784209702	1.04025688501935	0.941734683400054
Rest Pre S1	0.156869688385269	1.00178196364921	1.05233891383958	0.951225013458846
Rest Pre S1	0.15757790368272	1.00055595443264	1.05336905435291	0.947742854512381
Rest Pre S1	0.15828611898017	1.01193348582481	1.06707565525525	0.956791316394366
Rest Pre S1	0.15899433427762	1.01277441597476	1.06822635176084	0.957322480188691
Rest Pre S1	0.159702549575071	0.995584276353528	1.05010763115572	0.941060921551337
Rest Pre S1	0.160410764872521	0.977938225750041	1.03065789709937	0.925218554400714
Rest Pre S1	0.161118980169972	0.968831728347342	1.02323125489674	0.914432201797945
Rest Pre S1	0.161827195467422	0.955984293536663	1.01076987949551	0.901198707577817
Rest Pre S1	0.162535410764873	0.957109919831859	1.01145663440503	0.902763205258686
Rest Pre S1	0.163243626062323	0.968579706644106	1.02817446625508	0.908984947033135
Rest Pre S1	0.163951841359773	0.968824476474564	1.02941417864316	0.908234774305967
Rest Pre S1	0.164660056657224	0.964164115641513	1.02274374553003	0.905584485752996
Rest Pre S1	0.165368271954674	0.9472478290459	1.00569060100383	0.888805057087967
Rest Pre S1	0.166076487252125	0.931675676122781	0.986621448080513	0.876729904165049
Rest Pre S1	0.166784702549575	0.909713978931043	0.963707313032275	0.85572064482981
Rest Pre S1	0.167492917847025	0.909804064040469	0.965968931112785	0.853639196968153
Rest Pre S1	0.168201133144476	0.934486178981666	0.996828169419162	0.87214418854417
Rest Pre S1	0.168909348441926	0.932545878895274	0.994619629588643	0.870472128201904
Rest Pre S1	0.169617563739377	0.934939515523723	0.997375494153089	0.872503536894356
Rest Pre S1	0.170325779036827	0.924384096859128	0.986029566303353	0.862738627414902
Rest Pre S1	0.171033994334278	0.920790996383186	0.979982263297848	0.861599729468524
Rest Pre S1	0.171742209631728	0.915430216226995	0.973196068667704	0.857664363786287
Rest Pre S1	0.172450424929178	0.908340041123887	0.966226832080338	0.850453250167435
Rest Pre S1	0.173158640226629	0.917256650042098	0.979323769819604	0.855189530264591
Rest Pre S1	0.173866855524079	0.922469041451396	0.987388224016016	0.857549858886775
Rest Pre S1	0.17457507082153	0.913196996399479	0.978008076884627	0.848385915914331
Rest Pre S1	0.17528328611898	0.90522617688244	0.969806868342435	0.840645485422446
Rest Pre S1	0.175991501416431	0.885402155850547	0.946126091545164	0.82467822015593
Rest Pre S1	0.176699716713881	0.871248107822247	0.931293225063261	0.811202990581233
Rest Pre S1	0.177407932011331	0.867059705861978	0.926832477888478	0.807286933835479
Rest Pre S1	0.178116147308782	0.865180375328667	0.925813256662207	0.804547493995126
Rest Pre S1	0.178824362606232	0.857519068778278	0.919364941966067	0.795673195590488
Rest Pre S1	0.179532577903683	0.851808625492291	0.912966603430414	0.790650647554168
Rest Pre S1	0.180240793201133	0.853681094685394	0.91644062519023	0.790921564180558
Rest Pre S1	0.180949008498584	0.85980205894798	0.922105085850726	0.797499032045235
Rest Pre S1	0.181657223796034	0.859500470376395	0.921157774978084	0.797843165774706
Rest Pre S1	0.182365439093484	0.860365485734979	0.92486798833178	0.795862983138178
Rest Pre S1	0.183073654390935	0.857537372067872	0.917951661046118	0.797123083089626
Rest Pre S1	0.183781869688385	0.860570107342473	0.922679392618985	0.798460822065961
Rest Pre S1	0.184490084985836	0.846743387910342	0.907706688934279	0.785780086886405
Rest Pre S1	0.185198300283286	0.85174179602526	0.913806796198154	0.789676795852365
Rest Pre S1	0.185906515580737	0.843788087612068	0.906964839200167	0.78061133602397
Rest Pre S1	0.186614730878187	0.849385486781848	0.912359277513063	0.786411696050633
Rest Pre S1	0.187322946175637	0.853959491890203	0.918642606278261	0.789276377502146
Rest Pre S1	0.188031161473088	0.826533447987987	0.886361005597841	0.766705890378133
Rest Pre S1	0.188739376770538	0.828034913278032	0.887505744706414	0.76856408184965
Rest Pre S1	0.189447592067989	0.828346912772484	0.890020569911053	0.766673255633915
Rest Pre S1	0.190155807365439	0.812426584919389	0.869926698754683	0.754926471084095
Rest Pre S1	0.19086402266289	0.814871122851941	0.874760503344088	0.754981742359795
Rest Pre S1	0.19157223796034	0.812294182087025	0.874211617140496	0.750376747033553
Rest Pre S1	0.19228045325779	0.810939765848233	0.872287087971985	0.749592443724481
Rest Pre S1	0.192988668555241	0.796377230611224	0.851938679887986	0.740815781334463
Rest Pre S1	0.193696883852691	0.789123421257645	0.842381427957966	0.735865414557324
Rest Pre S1	0.194405099150142	0.781575563997803	0.834395785200535	0.72875534279507
Rest Pre S1	0.195113314447592	0.78061186034079	0.833101806505266	0.728121914176314
Rest Pre S1	0.195821529745042	0.789932220084744	0.846668146550636	0.733196293618851
Rest Pre S1	0.196529745042493	0.796076192783856	0.855866282538271	0.736286103029442
Rest Pre S1	0.197237960339943	0.794352957593757	0.853936084683299	0.734769830504216
Rest Pre S1	0.197946175637394	0.790034642555561	0.849016618225183	0.731052666885939
Rest Pre S1	0.198654390934844	0.800122180568916	0.860172859715652	0.74007150142218
Rest Pre S1	0.199362606232295	0.807147906851125	0.868505062319842	0.745790751382408
Rest Pre S1	0.200070821529745	0.792003890811562	0.849560178067692	0.734447603555432
Rest Pre S1	0.200779036827196	0.785935776730256	0.843199002243598	0.728672551216914
Rest Pre S1	0.201487252124646	0.782677961004001	0.840486037305975	0.724869884702027
Rest Pre S1	0.202195467422096	0.778959541934879	0.834798451565204	0.723120632304555
Rest Pre S1	0.202903682719547	0.766810474223446	0.820277715041425	0.713343233405467
Rest Pre S1	0.203611898016997	0.750973848086498	0.800809878419805	0.701137817753191
Rest Pre S1	0.204320113314448	0.752488845285774	0.80225627529742	0.702721415274127
Rest Pre S1	0.205028328611898	0.747521422849252	0.796346637816841	0.698696207881663
Rest Pre S1	0.205736543909348	0.747222965308386	0.795092725595885	0.699353205020886
Rest Pre S1	0.206444759206799	0.739380459491801	0.788945911812139	0.689815007171463
Rest Pre S1	0.207152974504249	0.735262349275119	0.785294240556745	0.685230457993494
Rest Pre S1	0.2078611898017	0.73507995943006	0.78418419876331	0.68597572009681
Rest Pre S1	0.20856940509915	0.739414931754993	0.79066891080771	0.688160952702277
Rest Pre S1	0.209277620396601	0.738015349615907	0.788079605954676	0.687951093277138
Rest Pre S1	0.209985835694051	0.736784349354466	0.786950132472659	0.686618566236274
Rest Pre S1	0.210694050991501	0.73135138978224	0.780636904006292	0.682065875558189
Rest Pre S1	0.211402266288952	0.73108776499875	0.780308993641264	0.681866536356236
Rest Pre S1	0.212110481586402	0.729450495453414	0.779410163975235	0.679490826931592
Rest Pre S1	0.212818696883853	0.729226027749527	0.779444188574654	0.679007866924399
Rest Pre S1	0.213526912181303	0.727338557278392	0.779469024643262	0.675208089913523
Rest Pre S1	0.214235127478754	0.736020587178167	0.788717299858624	0.68332387449771
Rest Pre S1	0.214943342776204	0.73936166846133	0.791338955527469	0.68738438139519
Rest Pre S1	0.215651558073654	0.741995708636649	0.794488388267385	0.689503029005912
Rest Pre S1	0.216359773371105	0.723005265277073	0.769622894422596	0.67638763613155
Rest Pre S1	0.217067988668555	0.72279618250522	0.770528465397134	0.675063899613306
Rest Pre S1	0.217776203966006	0.708155471063128	0.752518158742245	0.663792783384012
Rest Pre S1	0.218484419263456	0.694535061507937	0.737111060219418	0.651959062796456
Rest Pre S1	0.219192634560907	0.683642094843046	0.726648282242986	0.640635907443106
Rest Pre S1	0.219900849858357	0.688387180383729	0.732744997498844	0.644029363268613
Rest Pre S1	0.220609065155807	0.681614262131017	0.725499770541322	0.637728753720712
Rest Pre S1	0.221317280453258	0.678516869821819	0.719474751597274	0.637558988046364
Rest Pre S1	0.222025495750708	0.676905604002525	0.719591703423746	0.634219504581303
Rest Pre S1	0.222733711048159	0.677392090946788	0.720074284891868	0.634709897001709
Rest Pre S1	0.223441926345609	0.676329488707869	0.720661066148406	0.631997911267333
Rest Pre S1	0.22415014164306	0.691220901766573	0.738643477746499	0.643798325786646
Rest Pre S1	0.22485835694051	0.703607739304417	0.752383725445496	0.654831753163339
Rest Pre S1	0.22556657223796	0.708284581778526	0.75806516456624	0.658503998990812
Rest Pre S1	0.226274787535411	0.703672469786161	0.750847392030379	0.656497547541943
Rest Pre S1	0.226983002832861	0.699172020241926	0.745357571256566	0.652986469227286
Rest Pre S1	0.227691218130312	0.689822407290197	0.731623895425262	0.648020919155132
Rest Pre S1	0.228399433427762	0.680906999617673	0.722996963633223	0.638817035602123
Rest Pre S1	0.229107648725212	0.672737901293218	0.716821625655285	0.62865417693115
Rest Pre S1	0.229815864022663	0.66919239408104	0.711529252855155	0.626855535306925
Rest Pre S1	0.230524079320113	0.667219384949798	0.71158490159537	0.622853868304226
Rest Pre S1	0.231232294617564	0.664216741951165	0.706251495369618	0.622181988532711
Rest Pre S1	0.231940509915014	0.656372298466541	0.69557006539057	0.617174531542512
Rest Pre S1	0.232648725212465	0.653785241111291	0.69329603458098	0.614274447641602
Rest Pre S1	0.233356940509915	0.648112073253571	0.687333541499975	0.608890605007168
Rest Pre S1	0.234065155807365	0.648772168663533	0.686971770441926	0.610572566885141
Rest Pre S1	0.234773371104816	0.656924824060121	0.697284374304294	0.616565273815949
Rest Pre S1	0.235481586402266	0.648408029245195	0.688633992705708	0.608182065784682
Rest Pre S1	0.236189801699717	0.650904779703629	0.691067108006555	0.610742451400703
Rest Pre S1	0.236898016997167	0.644790490539079	0.683900126646263	0.605680854431895
Rest Pre S1	0.237606232294618	0.657313838150495	0.696248706699582	0.618378969601408
Rest Pre S1	0.238314447592068	0.657198434074226	0.697623461322892	0.616773406825559
Rest Pre S1	0.239022662889518	0.659954888782216	0.700886653449089	0.619023124115343
Rest Pre S1	0.239730878186969	0.65478089169234	0.694832858875117	0.614728924509564
Rest Pre S1	0.240439093484419	0.657069919609047	0.697976842146489	0.616162997071605
Rest Pre S1	0.24114730878187	0.651208842969183	0.692237668864974	0.610180017073392
Rest Pre S1	0.24185552407932	0.647142029837805	0.686406900441251	0.607877159234358
Rest Pre S1	0.242563739376771	0.645865335963434	0.684762629442704	0.606968042484163
Rest Pre S1	0.243271954674221	0.642701422430169	0.681583598154494	0.603819246705844
Rest Pre S1	0.243980169971671	0.636925644961431	0.673076118912125	0.600775171010736
Rest Pre S1	0.244688385269122	0.626735075106145	0.662131788351553	0.591338361860737
Rest Pre S1	0.245396600566572	0.61316496860405	0.647340164638305	0.578989772569796
Rest Pre S1	0.246104815864023	0.617427043635901	0.652309877029568	0.582544210242233
Rest Pre S1	0.246813031161473	0.609406743780265	0.643761374747698	0.575052112812832
Rest Pre S1	0.247521246458924	0.62452611284393	0.661546964515151	0.58750526117271
Rest Pre S1	0.248229461756374	0.626924219487065	0.664074570366012	0.589773868608119
Rest Pre S1	0.248937677053824	0.633799822609531	0.669255312923066	0.598344332295996
Rest Pre S1	0.249645892351275	0.628714254318471	0.665068721777162	0.592359786859781
Rest Pre S1	0.250354107648725	0.629882410507838	0.666101304130853	0.593663516884822
Rest Pre S1	0.251062322946176	0.621823998834504	0.656253633295147	0.587394364373861
Rest Pre S1	0.251770538243626	0.618872417806867	0.65369625904398	0.584048576569754
Rest Pre S1	0.252478753541076	0.624675871033636	0.659828546500101	0.589523195567171
Rest Pre S1	0.253186968838527	0.622015975414374	0.657881777469574	0.586150173359173
Rest Pre S1	0.253895184135977	0.617708566045208	0.653617660633632	0.581799471456785
Rest Pre S1	0.254603399433428	0.605589380654513	0.639982069308368	0.571196692000658
Rest Pre S1	0.255311614730878	0.603418643773624	0.637574719380647	0.569262568166602
Rest Pre S1	0.256019830028329	0.604581403859966	0.63827472157017	0.570888086149762
Rest Pre S1	0.256728045325779	0.603412770979952	0.637745759143721	0.569079782816183
Rest Pre S1	0.257436260623229	0.603256799020982	0.637322515199448	0.569191082842517
Rest Pre S1	0.25814447592068	0.605825337588655	0.639496366476997	0.572154308700313
Rest Pre S1	0.25885269121813	0.610649041337304	0.644977876244068	0.57632020643054
Rest Pre S1	0.259560906515581	0.60278193365609	0.636238805538855	0.569325061773326
Rest Pre S1	0.260269121813031	0.596589393734295	0.628795872151121	0.56438291531747
Rest Pre S1	0.260977337110482	0.598609113942874	0.631654709064067	0.565563518821681
Rest Pre S1	0.261685552407932	0.595836404061867	0.628650332382935	0.563022475740799
Rest Pre S1	0.262393767705382	0.595970393666806	0.631220370346517	0.560720416987095
Rest Pre S1	0.263101983002833	0.593772960556353	0.629293242208042	0.558252678904663
Rest Pre S1	0.263810198300283	0.593296041018331	0.628927677622948	0.557664404413714
Rest Pre S1	0.264518413597734	0.585016079295525	0.618512493905932	0.551519664685118
Rest Pre S1	0.265226628895184	0.59621714890205	0.632002149410726	0.560432148393374
Rest Pre S1	0.265934844192635	0.594145013262895	0.629563513752942	0.558726512772848
Rest Pre S1	0.266643059490085	0.59568505939392	0.63175651915492	0.559613599632921
Rest Pre S1	0.267351274787535	0.587756271444032	0.623928096289429	0.551584446598634
Rest Pre S1	0.268059490084986	0.589207473527338	0.624193799431931	0.554221147622744
Rest Pre S1	0.268767705382436	0.586698445064313	0.621169544502313	0.552227345626312
Rest Pre S1	0.269475920679887	0.579648969991655	0.613021856430116	0.546276083553195
Rest Pre S1	0.270184135977337	0.581513521431891	0.612861531405914	0.550165511457869
Rest Pre S1	0.270892351274788	0.585887834244848	0.619358929973479	0.552416738516216
Rest Pre S1	0.271600566572238	0.584566024842378	0.619210719346113	0.549921330338643
Rest Pre S1	0.272308781869688	0.580904591769201	0.616916712713095	0.544892470825307
Rest Pre S1	0.273016997167139	0.574749977966201	0.609578271199165	0.539921684733238
Rest Pre S1	0.273725212464589	0.575188691740169	0.608700331778904	0.541677051701433
Rest Pre S1	0.27443342776204	0.574959301527538	0.608737154269151	0.541181448785925
Rest Pre S1	0.27514164305949	0.57972382050144	0.614877278849738	0.544570362153142
Rest Pre S1	0.27584985835694	0.583149704236652	0.62073148507375	0.545567923399554
Rest Pre S1	0.276558073654391	0.585172519684787	0.623147450827239	0.547197588542334
Rest Pre S1	0.277266288951841	0.577928179622908	0.616164089970731	0.539692269275085
Rest Pre S1	0.277974504249292	0.572002895142786	0.609720963610264	0.534284826675309
Rest Pre S1	0.278682719546742	0.568598540813355	0.603625397238418	0.533571684388292
Rest Pre S1	0.279390934844193	0.566724393807266	0.601879775972965	0.531569011641567
Rest Pre S1	0.280099150141643	0.576142320538132	0.611591996311567	0.540692644764697
Rest Pre S1	0.280807365439093	0.577021976035772	0.612450693199689	0.541593258871854
Rest Pre S1	0.281515580736544	0.574643485804171	0.611274510022035	0.538012461586308
Rest Pre S1	0.282223796033994	0.571404519173993	0.606491220660948	0.536317817687038
Rest Pre S1	0.282932011331445	0.575029583188541	0.609969529661542	0.540089636715541
Rest Pre S1	0.283640226628895	0.568273901926037	0.601984597342089	0.534563206509986
Rest Pre S1	0.284348441926346	0.571509905894109	0.606868744548013	0.536151067240206
Rest Pre S1	0.285056657223796	0.566192599422854	0.60144582596737	0.530939372878338
Rest Pre S1	0.285764872521246	0.566564917947871	0.602272201267536	0.530857634628205
Rest Pre S1	0.286473087818697	0.57008272309122	0.605916596762831	0.53424884941961
Rest Pre S1	0.287181303116147	0.569176501631576	0.605726100329454	0.532626902933697
Rest Pre S1	0.287889518413598	0.564968270718963	0.601565812195774	0.528370729242152
Rest Pre S1	0.288597733711048	0.56459808413912	0.601066214515641	0.528129953762598
Rest Pre S1	0.289305949008499	0.569093442205469	0.606159782603376	0.532027101807563
Rest Pre S1	0.290014164305949	0.572655862321264	0.609475501987604	0.535836222654924
Rest Pre S1	0.290722379603399	0.562304641760143	0.597838161150956	0.526771122369329
Rest Pre S1	0.29143059490085	0.564893147402057	0.600578640397527	0.529207654406587
Rest Pre S1	0.2921388101983	0.561285629258456	0.596023002456481	0.52654825606043
Rest Pre S1	0.292847025495751	0.570185815994362	0.606379910430037	0.533991721558687
Rest Pre S1	0.293555240793201	0.570964998905135	0.60801185144708	0.533918146363191
Rest Pre S1	0.294263456090652	0.56744511073415	0.605095568703626	0.529794652764673
Rest Pre S1	0.294971671388102	0.562255690201491	0.598525478189306	0.525985902213676
