# Supplementary material for: Dynamics of fMRI patterns reflect sub-second activation sequences and reveal replay in human visual cortex
Source: Nat Commun. 2021 Mar 19;12:1795. doi: 10.1038/s41467-021-21970-2 (PMC7979874; doi:10.1038/s41467-021-21970-2)
Supplement: Supplementary file 4 — Source Data [file 41467_2021_21970_MOESM4_ESM.zip › sourcedata/source_data_figure_5c.csv]

tITI	t	trial_start	mean_slope	sem_upper	sem_lower
32 ms	1	1	0.0140839011730888	0.0261307793202071	0.00203702302597038
32 ms	2	0	0.00525144518460031	0.0239815902800948	-0.0134786999108942
32 ms	3	0	-0.00981831653148108	0.00820667860261294	-0.0278433116655751
32 ms	4	0	-0.0290398981484463	-0.0165073529380425	-0.0415724433588501
32 ms	5	0	-0.00745282870542114	0.00437329070481806	-0.0192789481156603
32 ms	6	0	-0.00353811987754237	0.00776597160492573	-0.0148422113600105
32 ms	7	0	-0.00316294225521362	0.00855408153568624	-0.0148799660461135
32 ms	8	0	-0.00693210925321142	0.00632188146727173	-0.0201860999736946
32 ms	9	0	-0.01493541858334	-0.00408734479312551	-0.0257834923735545
32 ms	10	0	-0.0245700890099782	-0.013891410942864	-0.0352487670770924
32 ms	11	0	-0.0129049708082769	0.00301213763273559	-0.0288220792492894
32 ms	12	0	-0.0177233919911573	-0.00739982063958983	-0.0280469633427247
32 ms	13	1	-0.0279555370847187	-0.0164571172552757	-0.0394539569141617
32 ms	14	0	-0.0110324048199242	0.00406878549087501	-0.0261335951307234
32 ms	15	0	-0.000148170637427225	0.0182909502653906	-0.0185872915402451
32 ms	16	0	-0.0297231303671381	-0.013100102734947	-0.0463461579993293
32 ms	17	0	-0.011435354322439	0.0033986813737885	-0.0262693900186665
32 ms	18	0	-0.00731262758782842	0.00703971231570771	-0.0216649674913645
32 ms	19	0	-0.00485404187614043	0.0104023502541642	-0.0201104340064451
32 ms	20	0	0.00555368824329793	0.0188458518398189	-0.00773847535322302
32 ms	21	0	0.0128610114736935	0.0247103751477999	0.00101164779958716
32 ms	22	0	-0.00632861523104288	0.00731158109322153	-0.0199688115553073
32 ms	23	0	-0.0176245203065237	-0.00444073470049688	-0.0308083059125505
32 ms	24	0	0.00339311027885523	0.0193266030084001	-0.0125403824506896
32 ms	25	1	-0.00032926026987707	0.0140018819427078	-0.014660402482462
32 ms	26	0	-0.0184717181876576	-0.00138478190271462	-0.0355586544726006
32 ms	27	0	-0.0241702107848901	-0.00629020368690452	-0.0420502178828756
32 ms	28	0	-0.0279568316807513	-0.010296535443306	-0.0456171279181966
32 ms	29	0	0.00609998910255325	0.0233584108736547	-0.0111584326685482
32 ms	30	0	0.00817647597219207	0.0218193354088538	-0.00546638346446967
32 ms	31	0	0.0229489442918571	0.0389208998991531	0.00697698868456107
32 ms	32	0	0.0149599705896522	0.0270052037578711	0.00291473742143337
32 ms	33	0	0.00658976361773828	0.0192019812023028	-0.00602245396682626
32 ms	34	0	0.0132129494612725	0.027065667820066	-0.000639768897520866
32 ms	35	0	0.0147715367428612	0.0263678391413725	0.00317523434434988
32 ms	36	0	0.0156775324947424	0.0283950118765709	0.00296005311291387
32 ms	37	1	-0.00655576549355925	0.0111351429335586	-0.0242466739206771
32 ms	38	0	-0.0205341541497463	-0.0028056803076453	-0.0382626279918474
32 ms	39	0	-0.0189425772793633	-0.00241074922218456	-0.0354744053365421
32 ms	40	0	-0.0145896739802229	-0.0015984664196446	-0.0275808815408012
32 ms	41	0	-0.00261855305132817	0.00957706595935947	-0.0148141720620158
32 ms	42	0	-0.018750155104919	-0.00149210181114701	-0.0360082083986909
32 ms	43	0	0.0124553068916444	0.0275218476778361	-0.00261123389454723
32 ms	44	0	0.00792697344580532	0.0241489062564335	-0.00829495936482288
32 ms	45	0	0.0081391990599741	0.023621875231712	-0.0073434771117638
32 ms	46	0	0.0272372505821631	0.0431971141967962	0.0112773869675301
32 ms	47	0	0.00483998991135525	0.0188975309246805	-0.00921755110196999
32 ms	48	0	0.00578831398917328	0.0162158521485294	-0.00463922417018285
32 ms	49	1	-0.00449482811808766	0.0082943049931802	-0.0172839612293555
32 ms	50	0	0.0250822365341229	0.038325238430116	0.0118392346381298
32 ms	51	0	-0.0179371585584939	0.00133490081858869	-0.0372092179355765
32 ms	52	0	-0.0374156199544121	-0.0199552752160361	-0.054875964692788
32 ms	53	0	-0.0203181062614943	-0.00739318197481486	-0.0332430305481737
32 ms	54	0	-0.0104838115218873	0.00896989354964281	-0.0299375165934174
32 ms	55	0	0.00857956923445782	0.0273730759266162	-0.0102139374577006
32 ms	56	0	0.0285910528460819	0.0428216935776139	0.0143604121145499
32 ms	57	0	0.00432108191731367	0.01934039018374	-0.0106982263491127
32 ms	58	0	0.0449215688411416	0.06162026083793	0.0282228768443532
32 ms	59	0	0.0132488794385274	0.0241701086844423	0.00232765019261252
32 ms	60	0	0.0230360814271598	0.0360241885209054	0.0100479743334142
32 ms	61	1	-0.0142500224090002	0.00483152365586087	-0.0333315684738613
32 ms	62	0	0.00932251738949162	0.0265910260151518	-0.00794599123616858
32 ms	63	0	-0.0262821035761496	-0.00950327479302717	-0.0430609323592721
32 ms	64	0	-0.00694632381292031	0.00704045682604326	-0.0209331044518839
32 ms	65	0	-0.0135619024154516	0.00293263520493631	-0.0300564400358395
32 ms	66	0	-0.0108485127210993	0.0068615725105173	-0.0285585979527159
32 ms	67	0	0.0178006220715664	0.0315038072120089	0.00409743693112394
32 ms	68	0	0.0278080441687908	0.0419977175337375	0.0136183708038441
32 ms	69	0	-0.00323473907891146	0.0076505762977726	-0.0141200544555955
32 ms	70	0	-0.0123141985717551	-0.00168376651536856	-0.0229446306281416
32 ms	71	0	-0.0134971389776208	-0.00196085075082069	-0.0250334272044208
32 ms	72	0	0.0157989473079077	0.0301449878266902	0.00145290678912514
32 ms	73	1	0.0227257920284845	0.035875735868604	0.0095758481883649
32 ms	74	0	0.038753298180351	0.0526243989157105	0.0248821974449914
32 ms	75	0	-0.00972157618580732	0.00676373996894268	-0.0262068923405573
32 ms	76	0	-0.0392278923318136	-0.0246203845333009	-0.0538354001303263
32 ms	77	0	-0.0245529523165168	-0.00907829880535753	-0.040027605827676
32 ms	78	0	-0.0218763455997802	-0.00369150634603225	-0.0400611848535282
32 ms	79	0	-0.0117572463489565	0.00340355541666238	-0.0269180481145755
32 ms	80	0	-0.00774438666359707	0.00672039519194858	-0.0222091685191427
32 ms	81	0	-0.00855727740093435	0.00497344600663259	-0.0220880008085013
32 ms	82	0	-0.0118502572042733	0.002359300810648	-0.0260598152191946
32 ms	83	0	0.00415124207203201	0.0166228443507276	-0.00832036020666358
32 ms	84	0	0.023104326085796	0.0400275043510108	0.00618114782058121
32 ms	85	1	0.0135312788252174	0.02699322325441	6.93343960247571e-05
32 ms	86	0	0.0401167690978112	0.055426121608192	0.0248074165874304
32 ms	87	0	-0.000451159403735924	0.0173629694670774	-0.0182652882745493
32 ms	88	0	-0.00374337490318242	0.0129793642173814	-0.0204661140237462
32 ms	89	0	-0.0170892930782677	-0.00465701205173108	-0.0295215741048043
32 ms	90	0	0.003727433105448	0.0153632145651447	-0.0079083483542487
32 ms	91	0	0.0134797221867796	0.0273627978829135	-0.000403353509354347
32 ms	92	0	0.00460793556239476	0.0197046322795992	-0.0104887611548097
32 ms	93	0	-0.00940525936134743	0.00582395698970272	-0.0246344757123976
32 ms	94	0	0.00158566031682245	0.0172762495740643	-0.0141049289404194
32 ms	95	0	-0.0123266080725813	0.00467086843986381	-0.0293240845850264
32 ms	96	0	0.0132018482220959	0.0249361564220086	0.00146754002218331
32 ms	97	1	-0.00396111135199178	0.00992037088148373	-0.0178425935854673
32 ms	98	0	0.0117496914623914	0.0304855087964183	-0.00698612587163551
32 ms	99	0	0.0164177969489379	0.0333701780776277	-0.000534584179751937
32 ms	100	0	-0.0125683504522975	0.00402376204583556	-0.0291604629504306
32 ms	101	0	-0.00533596719470389	0.00840347443848727	-0.019075408827895
32 ms	102	0	-0.00732721743799726	0.00672550799394123	-0.0213799428699358
32 ms	103	0	-0.00679425819770032	0.00406967114337355	-0.0176581875387742
32 ms	104	0	-0.000717977676183012	0.0118070277024131	-0.0132429830547791
32 ms	105	0	0.00607393531885216	0.0195754555406026	-0.0074275849028983
32 ms	106	0	0.00570565584632148	0.0174757008707184	-0.00606438917807544
32 ms	107	0	-0.0124369494707674	-0.00162673878628835	-0.0232471601552465
32 ms	108	0	-0.0109544591605136	0.00485378173553512	-0.0267627000565622
32 ms	109	1	0.0156687780573126	0.02770432706363	0.00363322905099518
32 ms	110	0	0.0206108001534959	0.0364629800255946	0.00475862028139722
32 ms	111	0	0.00138723140680847	0.017353301945045	-0.0145788391314281
32 ms	112	0	0.00869843149650189	0.0191231466732995	-0.00172628368029568
32 ms	113	0	-0.00561688551383031	0.00671331904414803	-0.0179470900718086
32 ms	114	0	-0.00425165914154947	0.00964523930262723	-0.0181485575857262
32 ms	115	0	-0.00257590680556387	0.0124777779680093	-0.017629591579137
32 ms	116	0	0.00188763663926401	0.0144531408552505	-0.0106778675767225
32 ms	117	0	0.00681693219942304	0.022337496763475	-0.00870363236462889
32 ms	118	0	0.0021131431602516	0.0157766540121051	-0.0115503676916019
32 ms	119	0	-0.0213936311910369	-0.0112114321632194	-0.0315758302188545
32 ms	120	0	0.0125030424876969	0.0249669574190318	3.91275563618679e-05
32 ms	121	1	0.020248333214857	0.033772150440604	0.00672451598911008
32 ms	122	0	0.0204138864603308	0.0345228039898469	0.00630496893081465
32 ms	123	0	0.0233075814359568	0.0376985077107023	0.00891665516121125
32 ms	124	0	0.0144211870833263	0.0300551066258546	-0.00121273245920213
32 ms	125	0	0.00331886946256896	0.0157361468170268	-0.00909840789188886
32 ms	126	0	-0.00611369452532379	0.00619351830382543	-0.018420907354473
32 ms	127	0	0.0118864826162257	0.0215041765037143	0.00226878872873716
32 ms	128	0	-0.000590737989440131	0.00873271969638018	-0.00991419567526045
32 ms	129	0	-0.00340034463420086	0.00622141749781594	-0.0130221067662177
32 ms	130	0	0.0072533737912719	0.0208874464314111	-0.00638069884886734
32 ms	131	0	0.0221463227510545	0.0347085264624649	0.00958411903964414
32 ms	132	0	-0.000743901323929673	0.0134515116905958	-0.0149393143384552
32 ms	133	1	0.0119770166644007	0.0263850042269647	-0.00243097089816318
32 ms	134	0	-0.0238342735668507	-0.0104409165496885	-0.037227630584013
32 ms	135	0	-0.0372922977189468	-0.0238963867860632	-0.0506882086518304
32 ms	136	0	0.000951832767028348	0.0153051803170156	-0.0134015147829589
32 ms	137	0	0.0163373127212317	0.0287333062800577	0.00394131916240576
32 ms	138	0	0.0203669818603251	0.0342108973803848	0.00652306634026528
32 ms	139	0	0.000591476401298374	0.0133601265068041	-0.0121771737042073
32 ms	140	0	0.0189875687268755	0.0341072046622912	0.00386793279145986
32 ms	141	0	-0.00202032718539394	0.00758343953259969	-0.0116240939033876
32 ms	142	0	-0.00258171516223022	0.00865568589179947	-0.0138191162162599
32 ms	143	0	-0.0139212228276007	-0.000743749545328938	-0.0270986961098724
32 ms	144	0	-0.00306996648197718	0.0100178146740685	-0.0161577476380228
32 ms	145	1	0.0104724777394301	0.0256029244417666	-0.00465796896290633
32 ms	146	0	-0.00298407701129858	0.0111963404638047	-0.0171644944864018
32 ms	147	0	-0.00736090590494357	0.011954156905321	-0.0266759687152082
32 ms	148	0	-0.0107333581067651	0.00505586540377028	-0.0265225816173005
32 ms	149	0	-0.0220785120030175	-0.0085972954800345	-0.0355597285260005
32 ms	150	0	-0.0196445047604491	-0.0031886230058923	-0.0361003865150059
32 ms	151	0	0.0161055907698424	0.030780861334904	0.00143032020478087
32 ms	152	0	0.0184587512371317	0.0333817626672949	0.00353573980696852
32 ms	153	0	0.00679375107957475	0.0206316583092671	-0.00704415615011758
32 ms	154	0	-0.00511042074015746	0.00708151939599808	-0.017302360876313
32 ms	155	0	0.00612670810441233	0.0204087348196658	-0.00815531861084111
32 ms	156	0	-0.0076565894013335	0.0082835568337941	-0.0235967356364611
32 ms	157	1	-0.020512875493166	-0.0107048540752345	-0.0303208969110975
32 ms	158	0	-0.00640070584405682	0.0072527179858408	-0.0200541296739545
32 ms	159	0	0.013444278390855	0.0296948758199325	-0.00280631903822248
32 ms	160	0	-0.0207401061553853	-0.00856969987761838	-0.0329105124331521
32 ms	161	0	-0.0106265590261792	0.00548315668053514	-0.0267362747328935
32 ms	162	0	-0.0255478380532256	-0.010728357918614	-0.0403673181878371
32 ms	163	0	-0.0221008740355331	-0.00897402442139549	-0.0352277236496707
32 ms	164	0	0.000988014829781204	0.0112995642827804	-0.00932353462321803
32 ms	165	0	0.0224385639509761	0.0353674073353183	0.00950972056663389
32 ms	166	0	0.00986105447191381	0.0254150670737667	-0.00569295812993906
32 ms	167	0	0.0131015419347468	0.0256256521655321	0.000577431703961412
32 ms	168	0	0.0227802112571806	0.0325305754472865	0.0130298470670748
32 ms	169	1	0.0033927839413927	0.0158249764652031	-0.00903940858241768
32 ms	170	0	-0.00649576400520193	0.00429672788813917	-0.017288255898543
32 ms	171	0	0.0099500706043132	0.0261471982700831	-0.00624705706145674
32 ms	172	0	-0.0154722967444144	-0.00307556615609825	-0.0278690273327305
32 ms	173	0	-0.00781267245760964	0.00176752354638797	-0.0173928684616072
32 ms	174	0	-0.0213007043429468	-0.0052305303658306	-0.0373708783200631
32 ms	175	0	0.00434530737265425	0.0183065733842596	-0.0096159586389511
32 ms	176	0	-0.0117162190516654	-8.48441868072439e-05	-0.0233475939165235
32 ms	177	0	-0.00941934532525581	0.00622949942815874	-0.0250681900786704
32 ms	178	0	0.00410322378527093	0.0190811590501838	-0.0108747114796419
32 ms	179	0	0.0167293939571279	0.0286993009825044	0.00475948693175132
32 ms	180	0	0.0142330055500287	0.0261649619823662	0.00230104911769117
2048 ms	1	1	-0.0194192317276694	-0.00346333953544056	-0.0353751239198982
2048 ms	2	0	0.0464582914147932	0.0651005941822624	0.027815988647324
2048 ms	3	0	0.0539937287166788	0.0691532283696217	0.0388342290637358
2048 ms	4	0	0.0510482584599649	0.0639400617478947	0.0381564551720352
2048 ms	5	0	0.014537648850844	0.0219839286762949	0.00709136902539316
2048 ms	6	0	0.00244828062254692	0.00912249616598495	-0.00422593492089111
2048 ms	7	0	-0.0208558201540626	-0.0133689131245352	-0.0283427271835901
2048 ms	8	0	-0.060199660588524	-0.0472816743422293	-0.0731176468348187
2048 ms	9	0	-0.084252349962401	-0.0706076170338224	-0.0978970828909796
2048 ms	10	0	-0.0816905500003785	-0.0656005705374858	-0.0977805294632713
2048 ms	11	0	-0.0353077846451753	-0.0206788410486717	-0.0499367282416789
2048 ms	12	0	0.0210842303593563	0.0348467768063806	0.00732168391233205
2048 ms	13	1	-0.00212983380854516	0.0135390490335763	-0.0177987166506666
2048 ms	14	0	0.0396806670403264	0.0586645296790263	0.0206968044016265
2048 ms	15	0	0.0541338093308155	0.0722969738032679	0.035970644858363
2048 ms	16	0	0.0440173445732942	0.0601201579598891	0.0279145311866993
2048 ms	17	0	0.0375568378551283	0.0492004997743822	0.0259131759358743
2048 ms	18	0	0.00136177251692775	0.0113238682329078	-0.0086003231990523
2048 ms	19	0	-0.0283827048153997	-0.0162555749521407	-0.0405098346786586
2048 ms	20	0	-0.0427385354031168	-0.0294798288565229	-0.0559972419497107
2048 ms	21	0	-0.060098350523777	-0.046215783476374	-0.07398091757118
2048 ms	22	0	-0.0903317594443696	-0.0713296782317162	-0.109333840657023
2048 ms	23	0	-0.0337893930116946	-0.0165392907698215	-0.0510394952535677
2048 ms	24	0	0.0154038094696512	0.0316809038107333	-0.000873284871430879
2048 ms	25	1	0.00884565012857104	0.0232844031779049	-0.0055931029207628
2048 ms	26	0	0.0502072761818721	0.0694964266464039	0.0309181257173402
2048 ms	27	0	0.0433787614074954	0.0643346625930589	0.0224228602219319
2048 ms	28	0	0.0625465304824618	0.0777123813057557	0.0473806796591678
2048 ms	29	0	0.0269373518131215	0.0408398857486713	0.0130348178775718
2048 ms	30	0	0.0245370720656557	0.0372739379774747	0.0118002061538367
2048 ms	31	0	-0.0165730656486153	-0.00319170076265925	-0.0299544305345714
2048 ms	32	0	-0.0309484727730061	-0.0179476386428011	-0.0439493069032111
2048 ms	33	0	-0.0702058157223579	-0.0513582174249175	-0.0890534140197983
2048 ms	34	0	-0.0724411320639971	-0.0565959222899254	-0.0882863418380689
2048 ms	35	0	-0.0320431396240298	-0.0136793703289957	-0.0504069089190639
2048 ms	36	0	-0.0117440152453335	0.00391201778851072	-0.0274000482791778
2048 ms	37	1	0.0179042875538686	0.0300570159802233	0.00575155912751391
2048 ms	38	0	0.0309837987194306	0.0424603330645485	0.0195072643743127
2048 ms	39	0	0.0531833661288794	0.067945049266644	0.0384216829911149
2048 ms	40	0	0.0434673398506407	0.0537637348104376	0.0331709448908437
2048 ms	41	0	0.0270086696581536	0.0356427595618087	0.0183745797544986
2048 ms	42	0	0.010406365049088	0.0214877525480611	-0.000675022449885045
2048 ms	43	0	-0.0241657793772482	-0.0156481717926576	-0.0326833869618389
2048 ms	44	0	-0.0357805239501331	-0.0277942883917423	-0.0437667595085239
2048 ms	45	0	-0.0428735185991107	-0.0268722459956874	-0.0588747912025341
2048 ms	46	0	-0.0400897947345185	-0.0237415449827053	-0.0564380444863316
2048 ms	47	0	-0.00160070808079734	0.0134308000672765	-0.0166322162288711
2048 ms	48	0	0.000764300764354039	0.0138632620260586	-0.0123346604973505
2048 ms	49	1	0.0263171412181324	0.0417963333740472	0.0108379490622175
2048 ms	50	0	0.0842620878310191	0.102353614437561	0.0661705612244775
2048 ms	51	0	0.0984371429911966	0.114792771913673	0.08208151406872
2048 ms	52	0	0.053204908624153	0.0704346450370865	0.0359751722112194
2048 ms	53	0	0.0353542459495254	0.0443748683711735	0.0263336235278773
2048 ms	54	0	0.00599960383516759	0.0175690709172217	-0.00556986324688654
2048 ms	55	0	-0.0196299163849424	-0.00683963192214002	-0.0324202008477447
2048 ms	56	0	-0.0337949067915754	-0.0218537082205577	-0.045736105362593
2048 ms	57	0	-0.0641018483701494	-0.0480652770517967	-0.0801384196885021
2048 ms	58	0	-0.0624011919618443	-0.0445185594239637	-0.0802838244997248
2048 ms	59	0	-0.0258714546254325	-0.00629759609415962	-0.0454453131567053
2048 ms	60	0	0.014955962630776	0.0305250117239492	-0.000613086462397088
2048 ms	61	1	0.0018793687062363	0.0155932935915421	-0.0118345561790695
2048 ms	62	0	0.0484920656575523	0.0647987256004204	0.0321854057146842
2048 ms	63	0	0.04362534256567	0.0586651616107782	0.0285855235205618
2048 ms	64	0	0.0669479530978826	0.0784687872272748	0.0554271189684904
2048 ms	65	0	0.0337270491163492	0.045026559839276	0.0224275383934224
2048 ms	66	0	0.0265539370697621	0.0359427176858473	0.017165156453677
2048 ms	67	0	0.00687768478875415	0.0180747329184255	-0.0043193633409172
2048 ms	68	0	-0.0378261453557731	-0.0280538712017196	-0.0475984195098267
2048 ms	69	0	-0.0440491118476984	-0.0281523841161739	-0.0599458395792229
2048 ms	70	0	-0.0522366875492976	-0.0383368200187508	-0.0661365550798444
2048 ms	71	0	-0.0252865064057296	-0.0121755348352597	-0.0383974779761994
2048 ms	72	0	0.021068590961264	0.0351943259465276	0.0069428559760003
2048 ms	73	1	0.027145879247775	0.0406834812384038	0.0136082772571461
2048 ms	74	0	0.0377284893484135	0.0536506390442508	0.0218063396525763
2048 ms	75	0	0.0507142438577467	0.0653553318646112	0.0360731558508821
2048 ms	76	0	0.0277444117821014	0.0398861660166896	0.0156026575475133
2048 ms	77	0	0.0210478824445085	0.0326583180405177	0.00943744684849922
2048 ms	78	0	-0.00459101048318475	0.00159669206946521	-0.0107787130358347
2048 ms	79	0	-0.0169252123414141	-0.00949370615437254	-0.0243567185284556
2048 ms	80	0	-0.0279349397045521	-0.0158489686204849	-0.0400209107886194
2048 ms	81	0	-0.0470349118547752	-0.0326164266201762	-0.0614533970893742
2048 ms	82	0	-0.0692423254330208	-0.0527558000168584	-0.0857288508491832
2048 ms	83	0	-0.0573201504850208	-0.0409153347287946	-0.0737249662412471
2048 ms	84	0	-0.0125327697105819	0.00235906263311015	-0.027424602054274
2048 ms	85	1	0.00668898187795438	0.0195097857928603	-0.00613182203695153
2048 ms	86	0	0.0577668438084003	0.075630854433183	0.0399028331836177
2048 ms	87	0	0.0749447681099768	0.0914812846256727	0.0584082515942809
2048 ms	88	0	0.054110412072012	0.0716635931543992	0.0365572309896249
2048 ms	89	0	0.0401322797677879	0.0557702474963544	0.0244943120392214
2048 ms	90	0	0.013259028782179	0.0252655950925412	0.00125246247181676
2048 ms	91	0	-0.0162009627103469	-0.00824869763847732	-0.0241532277822165
2048 ms	92	0	-0.018503959394571	-0.0068935566270746	-0.0301143621620674
2048 ms	93	0	-0.0498457059383978	-0.0381543109342517	-0.0615371009425438
2048 ms	94	0	-0.0709620374913423	-0.0567465860961067	-0.0851774888865779
2048 ms	95	0	-0.033024555716214	-0.0176295224723771	-0.0484195889600509
2048 ms	96	0	0.000358676938855915	0.0169891156720082	-0.0162717617942964
2048 ms	97	1	0.0198851786390185	0.0387877493558472	0.000982607922189807
2048 ms	98	0	0.0632181320221942	0.0807639365995197	0.0456723274448688
2048 ms	99	0	0.0475733096027813	0.0638718628099353	0.0312747563956272
2048 ms	100	0	0.0318500587971777	0.0478012508893813	0.0158988667049741
2048 ms	101	0	0.0332453624282495	0.0481793775550502	0.0183113473014489
2048 ms	102	0	0.0204449527687784	0.0314094326119455	0.00948047292561135
2048 ms	103	0	-0.00646148989793179	0.0048663734230868	-0.0177893532189504
2048 ms	104	0	-0.0395065197043506	-0.0250068229342723	-0.054006216474429
2048 ms	105	0	-0.0514920720196775	-0.0352735483866338	-0.0677105956527213
2048 ms	106	0	-0.0494412808172904	-0.0293232349501955	-0.0695593266843853
2048 ms	107	0	-0.0370570750937297	-0.0228628125727245	-0.0512513376147349
2048 ms	108	0	0.00414084961369812	0.0193581408648505	-0.0110764416374543
2048 ms	109	1	-0.0172606343304927	-0.00611806777746342	-0.0284032008835219
2048 ms	110	0	0.0212115712234139	0.0341522790751278	0.00827086337169992
2048 ms	111	0	0.0435439888337618	0.0553216052237152	0.0317663724438084
2048 ms	112	0	0.0357688703256996	0.0468317208737701	0.0247060197776291
2048 ms	113	0	0.0433585989660676	0.0531802772247717	0.0335369207073634
2048 ms	114	0	0.0156898281880995	0.026404233517389	0.0049754228588101
2048 ms	115	0	-0.0188125645367101	-0.00589702279591677	-0.0317281062775034
2048 ms	116	0	-0.0245684052725226	-0.0125113618420182	-0.036625448703027
2048 ms	117	0	-0.0243530416318598	-0.0112477620517665	-0.0374583212119531
2048 ms	118	0	-0.0470844773653154	-0.0310099564829136	-0.0631589982477173
2048 ms	119	0	-0.0308677763716673	-0.0152980753807625	-0.0464374773625722
2048 ms	120	0	-0.010727292463964	0.000759594085322201	-0.0222141790132502
2048 ms	121	1	0.0321290656070917	0.0436160522352951	0.0206420789788884
2048 ms	122	0	0.0232742049391809	0.0403455406032766	0.00620286927508516
2048 ms	123	0	0.0609944034675741	0.0768960535947907	0.0450927533403575
2048 ms	124	0	0.057412360243486	0.0726983434695496	0.0421263770174225
2048 ms	125	0	0.0258440724237003	0.0379023088947935	0.013785835952607
2048 ms	126	0	0.0155719027686126	0.0261914124767074	0.00495239306051775
2048 ms	127	0	-0.00935960315094543	0.0014460831272443	-0.0201652894291352
2048 ms	128	0	-0.0166970904492282	-0.00710734888493907	-0.0262868320135174
2048 ms	129	0	-0.0546381132187674	-0.0428140676934082	-0.0664621587441267
2048 ms	130	0	-0.0675773287247095	-0.0513136911419814	-0.0838409663074375
2048 ms	131	0	-0.041842363965317	-0.0255891865255743	-0.0580955414050598
2048 ms	132	0	0.0144160257711634	0.029150627624201	-0.000318576081874326
2048 ms	133	1	0.00500830511993354	0.0186788572375558	-0.00866224699768875
2048 ms	134	0	0.0298125009681751	0.0469955449429484	0.0126294569934019
2048 ms	135	0	0.0667174732067933	0.0831995035784894	0.0502354428350972
2048 ms	136	0	0.0473273933889012	0.0595620680684675	0.0350927187093349
2048 ms	137	0	0.0183207638408771	0.031206183220795	0.00543534446095921
2048 ms	138	0	0.0194676506158158	0.0291696129166848	0.00976568831494686
2048 ms	139	0	-0.00356695289220488	0.0128290601821681	-0.0199629659665779
2048 ms	140	0	-0.0233574179395597	-0.00838397270519474	-0.0383308631739247
2048 ms	141	0	-0.044423979883345	-0.0268052012012894	-0.0620427585654005
2048 ms	142	0	-0.0545258225349024	-0.0378869627984754	-0.0711646822713294
2048 ms	143	0	-0.0204320443008506	-0.0046094215891474	-0.0362546670125538
2048 ms	144	0	0.0138906578349094	0.0289588498036053	-0.00117753413378646
2048 ms	145	1	0.0214089740203351	0.0369904928106508	0.00582745523001946
2048 ms	146	0	0.0383190481410979	0.0555489144719082	0.0210891818102877
2048 ms	147	0	0.0533207948062617	0.0697227063945387	0.0369188832179847
2048 ms	148	0	0.053194654862767	0.0670965588127316	0.0392927509128023
2048 ms	149	0	0.0182187056491997	0.0309629324768419	0.0054744788215575
2048 ms	150	0	0.00815385842808035	0.0238182219867033	-0.00751050513054262
2048 ms	151	0	-0.0122549495969197	-0.00316586432274946	-0.0213440348710899
2048 ms	152	0	-0.0133298855692849	0.000967187726134218	-0.027626958864704
2048 ms	153	0	-0.0581557104296941	-0.0423979684449091	-0.0739134524144791
2048 ms	154	0	-0.0652036014971652	-0.0484826157616395	-0.0819245872326909
2048 ms	155	0	-0.0337466107265837	-0.0184108619344109	-0.0490823595187565
2048 ms	156	0	0.00218136794769704	0.0163904799556138	-0.0120277440602197
2048 ms	157	1	0.00659979562030976	0.0187105819365088	-0.00551099069588927
2048 ms	158	0	0.0310327552106178	0.0469973588525073	0.0150681515687282
2048 ms	159	0	0.0576179976172492	0.0723323104141593	0.042903684820339
2048 ms	160	0	0.0645261723336775	0.0767725639562749	0.0522797807110801
2048 ms	161	0	0.0157660841723918	0.0267709471212956	0.00476122122348803
2048 ms	162	0	-0.0103971741186447	0.00172691987126619	-0.0225212681085555
2048 ms	163	0	-0.0219066958512245	-0.0119364805789426	-0.0318769111235063
2048 ms	164	0	-0.0314621203640526	-0.0187545946870892	-0.044169646041016
2048 ms	165	0	-0.0610890386069862	-0.0464855373422329	-0.0756925398717395
2048 ms	166	0	-0.0430221414215714	-0.0309919697585174	-0.0550523130846255
2048 ms	167	0	-0.0179857737048273	-0.00317326370792033	-0.0327982837017342
2048 ms	168	0	-0.0163769271152333	-0.00148352373067652	-0.03127033049979
2048 ms	169	1	0.0222559944821723	0.0383569806476379	0.00615500831670675
2048 ms	170	0	0.0549282855520826	0.0704610692821977	0.0393955018219676
2048 ms	171	0	0.0685860370850532	0.084175619697129	0.0529964544729775
2048 ms	172	0	0.0471853548953346	0.0596953294984273	0.0346753802922418
2048 ms	173	0	0.0301217402358569	0.0434751505048915	0.0167683299668222
2048 ms	174	0	0.0233574121455899	0.0331401018935581	0.0135747223976217
2048 ms	175	0	-0.0137743826853375	-0.00392583394716808	-0.0236229314235069
2048 ms	176	0	-0.0460342659450049	-0.0359802456737287	-0.056088286216281
2048 ms	177	0	-0.0746261056558069	-0.0581181857997137	-0.0911340255119
2048 ms	178	0	-0.0544548637961985	-0.0405233659206058	-0.0683863616717912
2048 ms	179	0	-0.0504705971760299	-0.0337222751550094	-0.0672189191970504
2048 ms	180	0	-0.00892730817226903	0.00669725240366048	-0.0245518687481985
Rest Pre S1	1	NA	-0.0377058116902254	-0.0243579367848905	-0.0510536865955603
Rest Pre S1	2	NA	-0.000356836256457815	0.0146631523319443	-0.0153768248448599
Rest Pre S1	3	NA	-0.00545131014243622	0.00837379377013499	-0.0192764140550074
Rest Pre S1	4	NA	-0.0112873923481494	0.00530851108034654	-0.0278832957766454
Rest Pre S1	5	NA	0.00255742176250272	0.0176643502847528	-0.0125495067597474
Rest Pre S1	6	NA	0.00503238802049769	0.0179750963790336	-0.00791032033803821
Rest Pre S1	7	NA	0.005520364231038	0.0166200868210623	-0.00557935835898629
Rest Pre S1	8	NA	0.0166158439901276	0.0326305378686001	0.000601150111655135
Rest Pre S1	9	NA	0.016237242823018	0.0317072859203487	0.000767199725687262
Rest Pre S1	10	NA	0.0123830943526401	0.0237753319641502	0.000990856741130112
Rest Pre S1	11	NA	0.028311660064516	0.0395753516887265	0.0170479684403055
Rest Pre S1	12	NA	0.027514632357958	0.0381573181491456	0.0168719465667705
Rest Pre S1	13	NA	0.00837112176233353	0.0211480355868355	-0.00440579206216843
Rest Pre S1	14	NA	0.0160462902563738	0.0290087515271972	0.00308382898555032
Rest Pre S1	15	NA	0.0272982704004495	0.0397933259478037	0.0148032148530953
Rest Pre S1	16	NA	0.0166039251970424	0.031303349673443	0.00190450072064189
Rest Pre S1	17	NA	0.0162062115374323	0.0326604572595285	-0.000248034184663976
Rest Pre S1	18	NA	0.0319220729141955	0.0497326441501991	0.0141115016781919
Rest Pre S1	19	NA	0.0261048069253067	0.040299943343552	0.0119096705070614
Rest Pre S1	20	NA	0.00947080314214557	0.0243232832884198	-0.00538167700412868
Rest Pre S1	21	NA	0.026148054176609	0.0414438412116677	0.0108522671415503
Rest Pre S1	22	NA	0.0110052321359903	0.0265710233643155	-0.00456055909233493
Rest Pre S1	23	NA	0.00285249215352869	0.0153380937604179	-0.00963310945336052
Rest Pre S1	24	NA	0.0385831812996104	0.0497000542990454	0.0274663083001754
Rest Pre S1	25	NA	0.018059374606299	0.0366217610665199	-0.000503011853921792
Rest Pre S1	26	NA	0.0223010374887474	0.0415803847561763	0.00302169022131853
Rest Pre S1	27	NA	0.00293230770827911	0.0217919560868825	-0.0159273406703243
Rest Pre S1	28	NA	-0.00150368389303491	0.0149978330470062	-0.018005200833076
Rest Pre S1	29	NA	-0.0104623618864235	0.00490360225439768	-0.0258283260272446
Rest Pre S1	30	NA	-0.0159744546210296	-0.0032654625271428	-0.0286834467149164
Rest Pre S1	31	NA	-0.00862952052816456	0.0066290739309133	-0.0238881149872424
Rest Pre S1	32	NA	0.0205135308878349	0.0372495458896216	0.00377751588604814
Rest Pre S1	33	NA	-0.00945802289503216	0.00549825822480676	-0.0244143040148711
Rest Pre S1	34	NA	-0.00491199988313929	0.0130592567723069	-0.0228832565385854
Rest Pre S1	35	NA	0.000653800248623766	0.0191781833047395	-0.0178705828074919
Rest Pre S1	36	NA	0.00947725147921346	0.0273685532578492	-0.00841405029942229
Rest Pre S1	37	NA	-0.00232957315731018	0.0170090952434934	-0.0216682415581137
Rest Pre S1	38	NA	0.0213849587981826	0.0400979446210247	0.00267197297534039
Rest Pre S1	39	NA	0.0231001324479482	0.0373003506942729	0.00889991420162358
Rest Pre S1	40	NA	0.0141207189887931	0.0318310451951214	-0.00358960721753514
Rest Pre S1	41	NA	0.00767331705894714	0.0247643211476573	-0.00941768702976298
Rest Pre S1	42	NA	-0.0104655339530928	0.0018739384489844	-0.02280500635517
Rest Pre S1	43	NA	-0.0113807307651038	0.00474619820141296	-0.0275076597316206
Rest Pre S1	44	NA	0.0185934837709325	0.035060767624163	0.00212619991770193
Rest Pre S1	45	NA	-0.00690293072098278	0.0101155958522819	-0.0239214572942475
Rest Pre S1	46	NA	-0.00677673117674163	0.0094011487334629	-0.0229546110869462
Rest Pre S1	47	NA	-0.0100317969344706	0.00457948277036702	-0.0246430766393083
Rest Pre S1	48	NA	-0.0100915867893504	0.0049892360387473	-0.0251724096174481
Rest Pre S1	49	NA	-0.00718689783986085	0.00919551191872044	-0.0235693075984421
Rest Pre S1	50	NA	-0.0081403069832398	0.00767876323729411	-0.0239593772037737
Rest Pre S1	51	NA	0.00122377941460805	0.0184238462111078	-0.0159762873818917
Rest Pre S1	52	NA	-0.00999523199183697	0.00432624833278855	-0.0243167123164625
Rest Pre S1	53	NA	-0.0139184712802851	-0.000131791355098972	-0.0277051512054713
Rest Pre S1	54	NA	-0.0266159702506391	-0.0106595492768167	-0.0425723912244615
Rest Pre S1	55	NA	-0.00596045679993149	0.00928748131920573	-0.0212083949190687
Rest Pre S1	56	NA	-0.0108356294185129	0.00461711152624441	-0.0262883703632701
Rest Pre S1	57	NA	-0.00171635203317682	0.0149395301270423	-0.0183722341933959
Rest Pre S1	58	NA	-0.00735953052009935	0.00870324682681232	-0.023422307867011
Rest Pre S1	59	NA	-0.020205928598777	-0.00380676834447334	-0.0366050888530806
Rest Pre S1	60	NA	-0.0155778040959528	0.000142924105852224	-0.0312985322977578
Rest Pre S1	61	NA	-0.0119683506904692	0.00298783564652594	-0.0269245370274643
Rest Pre S1	62	NA	-0.00628293416807019	0.00938766964525252	-0.0219535379813929
Rest Pre S1	63	NA	0.00463266349131261	0.0178813946097863	-0.00861606762716103
Rest Pre S1	64	NA	0.0116384582754388	0.0272364982943096	-0.003959581743432
Rest Pre S1	65	NA	-0.00923044301108354	0.00978858779221002	-0.0282494738143771
Rest Pre S1	66	NA	0.00240321631530785	0.0192968182348506	-0.0144903856042349
Rest Pre S1	67	NA	0.0141932089278102	0.0287974014033601	-0.000410983547739729
Rest Pre S1	68	NA	-0.0106506181468247	0.00566943097843037	-0.0269706672720797
Rest Pre S1	69	NA	0.000378308212971518	0.0131955320655732	-0.0124389156396301
Rest Pre S1	70	NA	-0.00419751291400999	0.0126203523096703	-0.0210153781376902
Rest Pre S1	71	NA	0.0026484514914168	0.0161307974576963	-0.0108338944748627
Rest Pre S1	72	NA	0.0318378663786772	0.04755570238964	0.0161200303677145
Rest Pre S1	73	NA	0.00705945949119522	0.0211078287288287	-0.00698890974643821
Rest Pre S1	74	NA	0.0195024434813791	0.0329260416175598	0.00607884534519849
Rest Pre S1	75	NA	0.012280741390657	0.0235707986480371	0.000990684133276805
Rest Pre S1	76	NA	-0.0209724296268913	-0.002869103361134	-0.0390757558926485
Rest Pre S1	77	NA	-0.0119967199709497	0.00869178563597127	-0.0326852255778707
Rest Pre S1	78	NA	-0.0157248876756935	-0.00125415307988445	-0.0301956222715026
Rest Pre S1	79	NA	0.0116915265900029	0.0265371938254082	-0.00315414064540238
Rest Pre S1	80	NA	0.0279223925807809	0.0454721376692991	0.0103726474922626
Rest Pre S1	81	NA	-0.00627667098112301	0.0124270113048854	-0.0249803532671314
Rest Pre S1	82	NA	-0.00716696660553734	0.00671121677326637	-0.0210451499843411
Rest Pre S1	83	NA	-0.0189020279486129	-0.00256462690967561	-0.0352394289875501
Rest Pre S1	84	NA	-0.00554201119225154	0.0107662589015481	-0.0218502812860512
Rest Pre S1	85	NA	0.00742453557669422	0.0260433675685643	-0.0111942964151759
Rest Pre S1	86	NA	0.00719524952175322	0.0255159961631132	-0.0111254971196067
Rest Pre S1	87	NA	0.00861048387456057	0.0253103515666811	-0.00808938381755997
Rest Pre S1	88	NA	-0.00160253010188286	0.0146960831297689	-0.0179011433335346
Rest Pre S1	89	NA	-0.0111433891806404	0.00469474835731966	-0.0269815267186004
Rest Pre S1	90	NA	-0.00719795350858526	0.0113371779414497	-0.0257330849586202
Rest Pre S1	91	NA	-0.0113277186345906	0.00398444698320723	-0.0266398842523884
Rest Pre S1	92	NA	-0.0144094215569915	0.00452372407047694	-0.0333425671844598
Rest Pre S1	93	NA	0.00733300715909592	0.0214588377739432	-0.00679282345575135
Rest Pre S1	94	NA	-0.0115148422334159	0.00159705661980511	-0.0246267410866368
Rest Pre S1	95	NA	-0.00439694947805548	0.00909290144569585	-0.0178868004018068
Rest Pre S1	96	NA	0.00788184328740307	0.021992128836473	-0.00622844226166681
Rest Pre S1	97	NA	-0.0170323275923978	0.000578471480487994	-0.0346431266652837
Rest Pre S1	98	NA	0.0071405003180036	0.0245694987380256	-0.0102884981020184
Rest Pre S1	99	NA	-0.0095749553021923	0.00922497026408614	-0.0283748808684707
Rest Pre S1	100	NA	-0.0193765259959805	-0.000291784697241001	-0.0384612672947201
Rest Pre S1	101	NA	0.00806390222539914	0.0265758246440412	-0.0104480201932429
Rest Pre S1	102	NA	-0.00747313663655383	0.0107001106363906	-0.0256463839094982
Rest Pre S1	103	NA	-0.00375881317581777	0.012778379295062	-0.0202960056466975
Rest Pre S1	104	NA	0.00118825965766549	0.0184179561984167	-0.0160414368830857
Rest Pre S1	105	NA	-0.00371009614279559	0.00985089989434921	-0.0172710921799404
Rest Pre S1	106	NA	-0.0046094219010349	0.00950912261872384	-0.0187279664207936
Rest Pre S1	107	NA	-0.00928660677062516	0.00447324595126681	-0.0230464594925171
Rest Pre S1	108	NA	-0.0168496509780166	-0.00109877619428172	-0.0326005257617515
Rest Pre S1	109	NA	-0.0164035901922641	0.000191827807620067	-0.0329990081921482
Rest Pre S1	110	NA	-0.0135371976518776	-5.93259848439293e-05	-0.0270150693189113
Rest Pre S1	111	NA	-0.015668752428912	-0.00333807935786004	-0.0279994254999639
Rest Pre S1	112	NA	-0.00219799572666658	0.012656502184313	-0.0170524936376462
Rest Pre S1	113	NA	-0.0235258165421768	-0.0081402709020271	-0.0389113621823264
Rest Pre S1	114	NA	-0.00125438197601256	0.0172710240989689	-0.019779788050994
Rest Pre S1	115	NA	0.00468943429405973	0.0222431988366395	-0.0128643302485201
Rest Pre S1	116	NA	0.0310667505871636	0.0443724511429924	0.0177610500313347
Rest Pre S1	117	NA	0.0177304047977788	0.0325088582989333	0.00295195129662436
Rest Pre S1	118	NA	-0.00825093155052589	0.006598443002174	-0.0231003061032258
Rest Pre S1	119	NA	-0.0215497699551425	-0.00749471758270426	-0.0356048223275807
Rest Pre S1	120	NA	-0.0333864218486756	-0.0182007370641835	-0.0485721066331677
Rest Pre S1	121	NA	-0.0383928812036973	-0.0262483018702788	-0.0505374605371158
Rest Pre S1	122	NA	-0.024732459444467	-0.00947042754331937	-0.0399944913456145
Rest Pre S1	123	NA	0.00260124314690038	0.0175341074627766	-0.0123316211689759
Rest Pre S1	124	NA	-0.0130216360748747	0.00253983885938335	-0.0285831110091327
Rest Pre S1	125	NA	0.0083131218235345	0.024279759464134	-0.00765351581706504
Rest Pre S1	126	NA	-0.0309275681949326	-0.0134875762468264	-0.0483675601430389
Rest Pre S1	127	NA	-0.00845147745738	0.00745849551460505	-0.024361450429365
Rest Pre S1	128	NA	0.00635987594469472	0.0250804564205146	-0.0123607045311251
Rest Pre S1	129	NA	-0.0247478042584155	-0.00318055248575142	-0.0463150560310796
Rest Pre S1	130	NA	-0.0112951097915187	0.00486326231667325	-0.0274534818997107
Rest Pre S1	131	NA	-0.0280451880824865	-0.0108305536547174	-0.0452598225102556
Rest Pre S1	132	NA	-0.0315453356093768	-0.0167648390818901	-0.0463258321368634
Rest Pre S1	133	NA	-0.0243290308067355	-0.00993027654614115	-0.0387277850673299
Rest Pre S1	134	NA	-0.0141911198594866	-0.00251651353385438	-0.0258657261851189
Rest Pre S1	135	NA	-0.0085335505253606	0.00863156537219422	-0.0256986664229154
Rest Pre S1	136	NA	0.00764918052206079	0.0248196707384211	-0.00952130969429956
Rest Pre S1	137	NA	0.0287068077409663	0.0454665729270909	0.0119470425548417
Rest Pre S1	138	NA	0.0185871245242092	0.0350018382032716	0.00217241084514678
Rest Pre S1	139	NA	0.0233211344475965	0.0394201217965483	0.00722214709864461
Rest Pre S1	140	NA	-0.00642253441875382	0.00672433389392328	-0.0195694027314309
Rest Pre S1	141	NA	-0.0133277730059627	0.00367514413686278	-0.0303306901487882
Rest Pre S1	142	NA	-0.00429108495634933	0.0122007042567094	-0.0207828741694081
Rest Pre S1	143	NA	-0.0142465790311231	0.000419853128129002	-0.0289130111903752
Rest Pre S1	144	NA	-0.0167364698072052	-0.000275112737649203	-0.0331978268767612
Rest Pre S1	145	NA	0.0150515865303895	0.0331887536614031	-0.00308558060062412
Rest Pre S1	146	NA	-0.00519900274292785	0.0130271323985208	-0.0234251378843765
Rest Pre S1	147	NA	-0.00238641225321173	0.0126295442341704	-0.0174023687405938
Rest Pre S1	148	NA	-0.001252820543481	0.0104571298966598	-0.0129627709836218
Rest Pre S1	149	NA	0.00405624696887043	0.0172952250474972	-0.00918273110975635
Rest Pre S1	150	NA	0.0139151986591743	0.029128101343586	-0.00129770402523736
Rest Pre S1	151	NA	0.0198821570330863	0.0345240813358423	0.00524023273033021
Rest Pre S1	152	NA	0.0147356817058337	0.0318098805891979	-0.00233851717753056
Rest Pre S1	153	NA	0.0170496321150193	0.0328693033012815	0.00122996092875709
Rest Pre S1	154	NA	0.0352493812647842	0.0489736702613162	0.0215250922682522
Rest Pre S1	155	NA	0.0271920297316156	0.0430983589854319	0.0112857004777993
Rest Pre S1	156	NA	0.00878588299507819	0.0198335910661111	-0.00226182507595473
Rest Pre S1	157	NA	-0.000581902613290934	0.0102900141168123	-0.0114538193433942
Rest Pre S1	158	NA	0.000611041695052974	0.0128053905709231	-0.0115833071808171
Rest Pre S1	159	NA	-0.00487896266334116	0.00851999048401741	-0.0182779158106997
Rest Pre S1	160	NA	-0.00565473158777752	0.00868218182761936	-0.0199916450031744
Rest Pre S1	161	NA	0.0152499333611562	0.0302518883777324	0.00024797834458005
Rest Pre S1	162	NA	-0.0126810688417848	-0.000769728759092116	-0.0245924089244774
Rest Pre S1	163	NA	-0.00712248579494036	0.00330515436103252	-0.0175501259509133
Rest Pre S1	164	NA	0.0161236879597951	0.0324130967009539	-0.000165720781363694
Rest Pre S1	165	NA	0.0194375378339655	0.0341922541886917	0.00468282147923921
Rest Pre S1	166	NA	0.0289791162463688	0.0441756226694524	0.0137826098232853
Rest Pre S1	167	NA	0.000491727434758594	0.0175711594917068	-0.0165877046221896
Rest Pre S1	168	NA	0.00346983284717368	0.024864873248123	-0.0179252075537756
Rest Pre S1	169	NA	-0.00827580740501475	0.00848238296355813	-0.0250339977735876
Rest Pre S1	170	NA	0.0225896946438308	0.0384490640544998	0.00673032523316174
Rest Pre S1	171	NA	0.00461304430853218	0.0212808501843238	-0.0120547615672595
Rest Pre S1	172	NA	0.0101201883978395	0.0256490862903141	-0.00540870949463499
Rest Pre S1	173	NA	0.0165350507286087	0.0327810174999781	0.000289083957239287
Rest Pre S1	174	NA	0.00557933576930285	0.0238779012134837	-0.012719229674878
Rest Pre S1	175	NA	-0.0111245980662518	0.0086405592395786	-0.0308897553720823
Rest Pre S1	176	NA	0.0127095066308578	0.0297250207850089	-0.00430600752329327
Rest Pre S1	177	NA	0.000995483037084146	0.0161211297768622	-0.0141301637026939
Rest Pre S1	178	NA	-0.006505863786077	0.0136667200846235	-0.0266784476567775
Rest Pre S1	179	NA	0.022081689075705	0.0379966426298164	0.00616673552159366
Rest Pre S1	180	NA	0.0183196261248502	0.0321022647217776	0.0045369875279229
