# Supplementary material for: Dynamics of fMRI patterns reflect sub-second activation sequences and reveal replay in human visual cortex
Source: Nat Commun. 2021 Mar 19;12:1795. doi: 10.1038/s41467-021-21970-2 (PMC7979874; doi:10.1038/s41467-021-21970-2)
Supplement: Supplementary file 4 — Source Data [file 41467_2021_21970_MOESM4_ESM.zip › sourcedata/source_data_figure_5b.csv]

id	tITI	mean_abs_slope	abs_mean_slope	mean_sd_prob
sub-05	32 ms	0.0442439982570668	0.00668924829900726	0.167607216056707
sub-05	2048 ms	0.0597664816820138	0.00206046063559365	0.208302383338956
sub-05	Rest Post S1	0.0523274912340682	0.0127368387763677	0.173420853825645
sub-05	Rest Pre S1	0.0522906201285044	0.0212497463111002	0.186398967629919
sub-06	32 ms	0.0461594869638873	0.00364689442268401	0.188770823957904
sub-06	2048 ms	0.048110922661839	0.00266966703769629	0.170672396840141
sub-06	Rest Post S1	0.0642263419055459	0.00291065938298673	0.227292443855945
sub-06	Rest Pre S1	0.0756559551418568	0.0105834628853793	0.281636823788581
sub-07	32 ms	0.0525018813997997	0.00379091852731579	0.190133321819897
sub-07	2048 ms	0.0562503136510906	0.00236796469486732	0.192577555609747
sub-07	Rest Post S1	0.0523736629685678	0.0116950383467599	0.253853418753807
sub-07	Rest Pre S1	0.054664725182416	0.00985168780170221	0.222986522922341
sub-08	32 ms	0.0654230409396399	0.0113640188275069	0.211927819779493
sub-08	2048 ms	0.0649455578064486	0.0173398660781178	0.240036245141256
sub-08	Rest Post S1	0.0656381066706398	0.00503580100865755	0.254180185693624
sub-08	Rest Pre S1	0.066432700930272	0.00652169347002339	0.239069967982838
sub-09	32 ms	0.0538583189282257	0.00576063910508728	0.206057557744031
sub-09	2048 ms	0.0599765993533167	0.00260728660406871	0.212103846798696
sub-09	Rest Post S1	0.0692155930000053	0.00521608976841492	0.228187624964711
sub-09	Rest Pre S1	0.066155740498824	0.00454656864277847	0.228508131730409
sub-10	32 ms	0.047825357286171	0.000843368740769832	0.173742440419912
sub-10	2048 ms	0.0683272650552319	0.00141413204418061	0.255029958746257
sub-10	Rest Post S1	0.0524250614490184	0.00333158117351442	0.196278321363013
sub-10	Rest Pre S1	0.0597828834346295	0.00520153727657161	0.238758843770113
sub-11	32 ms	0.0641210910559954	0.00962075636925671	0.263271176517173
sub-11	2048 ms	0.0800316393258728	0.00190434180463652	0.278885506743594
sub-11	Rest Post S1	0.0740400409618465	0.00266810065776211	0.276503637017181
sub-11	Rest Pre S1	0.0789280661400883	0.00180917237246435	0.309304307231216
sub-12	32 ms	0.0712037195825659	0.00306995856849154	0.253909347586516
sub-12	2048 ms	0.0704347724625444	0.0135634493892964	0.272635637951512
sub-12	Rest Post S1	0.0702663471474134	0.0196259326718292	0.25706197406551
sub-12	Rest Pre S1	0.0711669821831135	0.00902128819513356	0.28146865731303
sub-13	32 ms	0.054699653084692	0.0141245232767532	0.202481299737209
sub-13	2048 ms	0.0654028972226971	0.00471110827748845	0.227876777268859
sub-13	Rest Post S1	0.0524518052920412	0.0111752436540634	0.179956335515715
sub-13	Rest Pre S1	0.0475592976666791	0.0105811354918622	0.178970178060954
sub-14	32 ms	0.0727136931160872	0.00356568349598825	0.228887342958511
sub-14	2048 ms	0.0762749131268348	0.0184315903227695	0.258206586291562
sub-14	Rest Post S1	0.0689448662833037	0.0197628939462154	0.270705620922196
sub-14	Rest Pre S1	0.0703923300025114	0.0204574170853931	0.250869843646387
sub-15	32 ms	0.0481018344398338	0.00272065987959959	0.163722401738269
sub-15	2048 ms	0.0544462259749725	0.00560081910985667	0.197434568806067
sub-15	Rest Post S1	0.0506301945615483	0.00537498716086191	0.174964617692169
sub-15	Rest Pre S1	0.0548300800033946	0.00559739013284781	0.19606419171122
sub-16	32 ms	0.0568768174351797	0.011293739875447	0.206139163223819
sub-16	2048 ms	0.0588914983708363	0.0113990473185306	0.199403586626945
sub-16	Rest Post S1	0.0650193712316505	0.00587595186456905	0.266723049440079
sub-16	Rest Pre S1	0.0738687954296698	0.00630765068851622	0.285683146275883
sub-17	32 ms	0.0498451470746692	0.000164949143593367	0.182501852571512
sub-17	2048 ms	0.0578752010135904	0.00267865222281852	0.191413706742717
sub-17	Rest Post S1	0.0426057331606377	0.00622022705040834	0.178301962090903
sub-17	Rest Pre S1	0.0459783252813058	0.00584864247669029	0.174634477149972
sub-18	32 ms	0.0579664973435522	0.00630776869097079	0.210420194593244
sub-18	2048 ms	0.0717921994470173	0.016895125595211	0.219849286222984
sub-18	Rest Post S1	0.034616955721362	0.00871455357583577	0.1384935419584
sub-18	Rest Pre S1	0.064244814583323	0.0137908419121181	0.210296959457583
sub-19	32 ms	0.055166967349663	0.0107308140949455	0.200909766272986
sub-19	2048 ms	0.0671804354545224	0.00414820992309163	0.22395221289904
sub-19	Rest Post S1	0.0594676675236178	0.00434695416409813	0.250048660457051
sub-19	Rest Pre S1	0.0689533687931184	0.00239927981517315	0.277736513031158
sub-20	32 ms	0.0520889654263076	0.00578608961391887	0.181903646586187
sub-20	2048 ms	0.0591768085420062	0.00322654801501615	0.235958503116515
sub-20	Rest Post S1	0.0499705641141088	0.00901042613560489	0.184644053825555
sub-20	Rest Pre S1	0.0658725590831269	0.0128740710163657	0.227788713014444
sub-21	32 ms	0.0610618599183494	0.0149893825282174	0.225428453723238
sub-21	2048 ms	0.0714226131004054	0.00292174267389889	0.233344979387939
sub-21	Rest Post S1	0.0671230199103026	0.0107781381547654	0.273061640976396
sub-21	Rest Pre S1	0.0659918274775277	0.00605958525750391	0.249119153931041
sub-22	32 ms	0.0501194934395698	0.0118237825910608	0.182171316475276
sub-22	2048 ms	0.0555785115738211	0.0105159807182893	0.240636428112526
sub-22	Rest Post S1	0.051028302368472	0.00300223301951345	0.187548996865636
sub-22	Rest Pre S1	0.0517998424695137	0.000803514295831393	0.184777308584197
sub-23	32 ms	0.0575013204549371	0.0196716715820205	0.186569857234408
sub-23	2048 ms	0.0725027467233724	0.0103392782974403	0.233764186173082
sub-23	Rest Post S1	0.0482198053736344	0.000728838983705617	0.187460690811223
sub-23	Rest Pre S1	0.0431446109284699	0.0035412955318544	0.167875557309933
sub-25	32 ms	0.0466521162998308	0.00778696314049162	0.196448958301318
sub-25	2048 ms	0.0734546681341437	0.00209745224984486	0.227199890598229
sub-25	Rest Post S1	0.06248129633374	0.0113485212296459	0.206086612879617
sub-25	Rest Pre S1	0.0581545521604051	0.00462599043506014	0.204784326840252
sub-26	32 ms	0.0437446169886933	0.00301406347676584	0.155702762359428
sub-26	2048 ms	0.0583931784031696	0.00957203443586601	0.177784563263047
sub-26	Rest Post S1	0.06137056983551	0.0060542543661793	0.235571242924725
sub-26	Rest Pre S1	0.0666221131910902	0.0228858452101925	0.229349013492505
sub-27	32 ms	0.0400432986058193	0.00235314799086795	0.168924752447471
sub-27	2048 ms	0.0589020725947942	0.00672577764298913	0.188747749752813
sub-27	Rest Post S1	0.0439170492943496	0.00188543145783175	0.199331834899101
sub-27	Rest Pre S1	0.030558941851137	0.00138784708698267	0.142843495282452
sub-28	32 ms	0.0587709969107212	0.0021204042166272	0.210269267397863
sub-28	2048 ms	0.0698000334905595	0.00417671115462978	0.258364286068614
sub-28	Rest Post S1	0.0910436193518062	0.0113457140775723	0.297835876583121
sub-28	Rest Pre S1	0.0791785118334608	0.00189782891110488	0.289020071660419
sub-29	32 ms	0.0626517978028113	0.00117166600827152	0.236091366924311
sub-29	2048 ms	0.0645884209658427	0.00462002424516434	0.2162023358514
sub-29	Rest Post S1	0.0875450187100817	0.00362825685754275	0.29522409463339
sub-29	Rest Pre S1	0.0858440525054043	0.0170600956578085	0.320845870392824
sub-30	32 ms	0.0578868007021319	0.00608833318292817	0.22816577540383
sub-30	2048 ms	0.0638957449654973	0.00969039522038675	0.230205520734858
sub-30	Rest Post S1	0.0573072805237195	0.0091419669066718	0.231315967542087
sub-30	Rest Pre S1	0.0638365480035398	0.00408697203701602	0.258214254425334
sub-32	32 ms	0.0663511775055962	0.00180861773587461	0.245071064081439
sub-32	2048 ms	0.0705629937861125	0.0035099057017318	0.224475441049472
sub-32	Rest Post S1	0.0589795821206162	0.00409251461127399	0.203412893416447
sub-32	Rest Pre S1	0.0684836740578778	0.000511473622342807	0.238022224586048
sub-33	32 ms	0.052142095759614	0.00262589378442393	0.221878434398081
sub-33	2048 ms	0.0709823598420443	0.00912073126062273	0.220555741831696
sub-33	Rest Post S1	0.0499210255128611	0.000945478669196448	0.202490146245243
sub-33	Rest Pre S1	0.0645038738440904	0.00442062812415494	0.22469966721876
sub-34	32 ms	0.0712762380470336	0.00338520153335978	0.236693368565583
sub-34	2048 ms	0.0616124044880776	0.00490559121265661	0.230278712737956
sub-34	Rest Post S1	0.0560953481933098	0.00340645831479622	0.245147662000834
sub-34	Rest Pre S1	0.0718812166609159	0.00109936626052393	0.274080221361572
sub-35	32 ms	0.0501625866055617	0.00596329014122065	0.186070487548136
sub-35	2048 ms	0.0588062874112983	0.00220314380373711	0.218150130594583
sub-35	Rest Post S1	0.0643896750681919	0.000982988053604267	0.226731184195597
sub-35	Rest Pre S1	0.0567909346192872	0.00358110991422814	0.215849936970164
sub-36	32 ms	0.0599145363742091	0.0022393850457558	0.197175715280562
sub-36	2048 ms	0.0412433770937662	0.00587464378680332	0.167669768508597
sub-36	Rest Post S1	0.0721429887860072	0.0287949510373444	0.238196682613488
sub-36	Rest Pre S1	0.0756471925266666	0.0142319099569956	0.240065358399121
sub-38	32 ms	0.0604425972343788	0.00524283877746688	0.206034099863055
sub-38	2048 ms	0.0616642394265677	0.00707490838393876	0.21595307101834
sub-38	Rest Post S1	0.057242406424202	0.00237459133165581	0.213226878054249
sub-38	Rest Pre S1	0.0514178377875611	0.00633886431712552	0.231708751722868
sub-39	32 ms	0.0460371673053111	0.00546244107911731	0.175198698203583
sub-39	2048 ms	0.0624783723228499	0.00398776422583342	0.22111210583997
sub-39	Rest Post S1	0.0640948841569335	0.0172749717013863	0.222652519997137
sub-39	Rest Pre S1	0.0447102744892018	0.00366689566435882	0.16283577799323
