# Supplementary material for: Dynamics of fMRI patterns reflect sub-second activation sequences and reveal replay in human visual cortex
Source: Nat Commun. 2021 Mar 19;12:1795. doi: 10.1038/s41467-021-21970-2 (PMC7979874; doi:10.1038/s41467-021-21970-2)
Supplement: Supplementary file 4 — Source Data [file 41467_2021_21970_MOESM4_ESM.zip › sourcedata/source_data_figure_4e.csv]

interference	head	tail	step_type	mean_proportion
forward	1	1	repetition	8.28703703703704
forward	1	2	forward	3.84259259259259
forward	1	3	outwards	2.87037037037037
forward	1	4	outwards	1.99074074074074
forward	1	5	outwards	2.08333333333333
forward	2	1	backward	4.02777777777778
forward	2	2	repetition	16.3425925925926
forward	2	3	outwards	3.00925925925926
forward	2	4	outwards	3.37962962962963
forward	2	5	outwards	3.10185185185185
forward	3	1	inwards	2.03703703703704
forward	3	2	inwards	3.61111111111111
forward	3	3	repetition	6.94444444444444
forward	3	4	outside	2.36111111111111
forward	3	5	outside	2.5
forward	4	1	inwards	3.05555555555556
forward	4	2	inwards	2.40740740740741
forward	4	3	outside	2.40740740740741
forward	4	4	repetition	6.2962962962963
forward	4	5	outside	2.22222222222222
forward	5	1	inwards	2.26851851851852
forward	5	2	inwards	3.05555555555556
forward	5	3	outside	2.40740740740741
forward	5	4	outside	2.03703703703704
forward	5	5	repetition	7.4537037037037
backward	1	1	repetition	13.0092592592593
backward	1	2	forward	4.53703703703704
backward	1	3	outwards	3.24074074074074
backward	1	4	outwards	3.00925925925926
backward	1	5	outwards	2.31481481481481
backward	2	1	backward	3.7962962962963
backward	2	2	repetition	9.90740740740741
backward	2	3	outwards	2.91666666666667
backward	2	4	outwards	3.33333333333333
backward	2	5	outwards	3.00925925925926
backward	3	1	inwards	3.10185185185185
backward	3	2	inwards	2.59259259259259
backward	3	3	repetition	6.94444444444444
backward	3	4	outside	2.26851851851852
backward	3	5	outside	2.68518518518519
backward	4	1	inwards	3.19444444444444
backward	4	2	inwards	2.77777777777778
backward	4	3	outside	2.22222222222222
backward	4	4	repetition	6.52777777777778
backward	4	5	outside	2.12962962962963
backward	5	1	inwards	3.05555555555556
backward	5	2	inwards	2.5462962962963
backward	5	3	outside	2.5462962962963
backward	5	4	outside	2.17592592592593
backward	5	5	repetition	6.15740740740741
