# Supplementary material for: Dynamics of fMRI patterns reflect sub-second activation sequences and reveal replay in human visual cortex
Source: Nat Commun. 2021 Mar 19;12:1795. doi: 10.1038/s41467-021-21970-2 (PMC7979874; doi:10.1038/s41467-021-21970-2)
Supplement: Supplementary file 4 — Source Data [file 41467_2021_21970_MOESM4_ESM.zip › sourcedata/source_data_figure_4c.csv]

id	interference	event	probability
sub-01	forward	1	18.5669325618083
sub-01	forward	2	31.444632608792
sub-01	forward	none	2.01883291426061
sub-01	backward	1	29.8474605806064
sub-01	backward	2	22.8780282205555
sub-01	backward	none	6.38295190032734
sub-02	forward	1	11.8192203193583
sub-02	forward	2	31.9990198562847
sub-02	forward	none	7.52449530695961
sub-02	backward	1	26.2542064908246
sub-02	backward	2	26.5881445717398
sub-02	backward	none	8.25787981927753
sub-03	forward	1	18.2579875604403
sub-03	forward	2	33.3039904063221
sub-03	forward	none	9.21872828916478
sub-03	backward	1	21.1507067990437
sub-03	backward	2	10.4475693915365
sub-03	backward	none	9.39096820045804
sub-04	forward	1	8.49909249375256
sub-04	forward	2	41.8830154588402
sub-04	forward	none	6.72620603005429
sub-04	backward	1	38.719928586352
sub-04	backward	2	19.2515315472874
sub-04	backward	none	6.09018172515969
sub-05	forward	1	15.2052580186534
sub-05	forward	2	32.0537009294592
sub-05	forward	none	4.13880710288393
sub-05	backward	1	21.1476888161584
sub-05	backward	2	10.7159550211121
sub-05	backward	none	7.17804153245089
sub-06	forward	1	11.2777492142726
sub-06	forward	2	24.159124137056
sub-06	forward	none	11.5919283621598
sub-06	backward	1	27.072397179947
sub-06	backward	2	12.0244604076899
sub-06	backward	none	6.21616755891216
sub-07	forward	1	15.7928811518756
sub-07	forward	2	36.8702885148455
sub-07	forward	none	7.2153585410811
sub-07	backward	1	18.5382366340296
sub-07	backward	2	18.549579088046
sub-07	backward	none	6.39283400086489
sub-08	forward	1	16.3795221802115
sub-08	forward	2	23.9631643220221
sub-08	forward	none	9.39035602880563
sub-08	backward	1	13.0124438629625
sub-08	backward	2	11.6399516452455
sub-08	backward	none	10.5684396190462
sub-09	forward	1	13.5214225947467
sub-09	forward	2	23.0480096633647
sub-09	forward	none	8.42564825026594
sub-09	backward	1	27.1245108001096
sub-09	backward	2	33.9338308869404
sub-09	backward	none	7.61410005536229
sub-10	forward	1	7.82986413904208
sub-10	forward	2	24.147804102228
sub-10	forward	none	10.4492271637766
sub-10	backward	1	31.1060953494972
sub-10	backward	2	33.7413603851405
sub-10	backward	none	5.1966916051593
sub-11	forward	1	9.79414912098866
sub-11	forward	2	39.0976879756857
sub-11	forward	none	5.45629726359762
sub-11	backward	1	22.9797695253615
sub-11	backward	2	22.673479883128
sub-11	backward	none	14.2896327777506
sub-12	forward	1	10.4834540698626
sub-12	forward	2	27.6239240970265
sub-12	forward	none	8.78544777438894
sub-12	backward	1	27.6939298825426
sub-12	backward	2	23.7259886701234
sub-12	backward	none	8.71103515230048
sub-13	forward	1	16.712266564363
sub-13	forward	2	22.9611886542951
sub-13	forward	none	10.6527690096455
sub-13	backward	1	36.1651815101449
sub-13	backward	2	4.36135535031909
sub-13	backward	none	11.0693179407403
sub-14	forward	1	6.60271012769534
sub-14	forward	2	27.2113164327102
sub-14	forward	none	10.6460454536302
sub-14	backward	1	25.5071369892151
sub-14	backward	2	29.9214253252165
sub-14	backward	none	11.0236894653963
sub-15	forward	1	9.41362980048053
sub-15	forward	2	24.6964245486113
sub-15	forward	none	5.1276541009287
sub-15	backward	1	15.1178446851574
sub-15	backward	2	23.9470477286101
sub-15	backward	none	7.84738808198385
sub-16	forward	1	22.3283914083933
sub-16	forward	2	42.3597331809738
sub-16	forward	none	12.0174067260877
sub-16	backward	1	23.1745731494258
sub-16	backward	2	16.0631653425076
sub-16	backward	none	8.3378265996211
sub-17	forward	1	21.6947870919626
sub-17	forward	2	40.0408632629811
sub-17	forward	none	2.91695437643332
sub-17	backward	1	21.9395827099328
sub-17	backward	2	21.3900719510624
sub-17	backward	none	4.56662941412077
sub-18	forward	1	12.2915687792908
sub-18	forward	2	38.5991726977219
sub-18	forward	none	9.85853029579802
sub-18	backward	1	25.9151846069731
sub-18	backward	2	21.8905046858591
sub-18	backward	none	8.01311513213695
sub-19	forward	1	14.0045793098209
sub-19	forward	2	36.3346426570349
sub-19	forward	none	7.41117308836323
sub-19	backward	1	46.455168465761
sub-19	backward	2	14.832460185537
sub-19	backward	none	10.0754807865947
sub-20	forward	1	11.4027401234077
sub-20	forward	2	18.2718500147047
sub-20	forward	none	9.55505060441445
sub-20	backward	1	23.3389300654772
sub-20	backward	2	8.28972643964605
sub-20	backward	none	11.4543967920455
sub-21	forward	1	3.12915382027866
sub-21	forward	2	47.0528846253097
sub-21	forward	none	8.54667972891295
sub-21	backward	1	20.0405421193744
sub-21	backward	2	17.6310224985768
sub-21	backward	none	10.4345455299844
sub-22	forward	1	9.03142348271841
sub-22	forward	2	30.53716519401
sub-22	forward	none	1.89932740925964
sub-22	backward	1	24.2176289083126
sub-22	backward	2	12.9833676018278
sub-22	backward	none	4.03826843812361
sub-23	forward	1	6.86824829088701
sub-23	forward	2	36.4662357079863
sub-23	forward	none	8.32250958712475
sub-23	backward	1	34.1626888932856
sub-23	backward	2	10.989473917099
sub-23	backward	none	4.40384965808702
sub-25	forward	1	4.46274534717732
sub-25	forward	2	36.1100628731364
sub-25	forward	none	6.18508898040213
sub-25	backward	1	9.43151938450646
sub-25	backward	2	32.5210683132289
sub-25	backward	none	6.79494746518911
sub-26	forward	1	6.91966020794693
sub-26	forward	2	29.571086499724
sub-26	forward	none	6.2526986727213
sub-26	backward	1	38.1683019724419
sub-26	backward	2	8.24008753421954
sub-26	backward	none	6.18760898178194
sub-27	forward	1	13.7560351364479
sub-27	forward	2	35.6932526503475
sub-27	forward	none	3.14711014614888
sub-27	backward	1	19.3887910121584
sub-27	backward	2	17.8009689730683
sub-27	backward	none	4.78435823000737
sub-28	forward	1	28.7787609761256
sub-28	forward	2	31.8658150350515
sub-28	forward	none	9.03927904568079
sub-28	backward	1	44.0548260666934
sub-28	backward	2	18.0109556523333
sub-28	backward	none	7.04482588861564
sub-29	forward	1	12.2905262762103
sub-29	forward	2	29.9918698361887
sub-29	forward	none	7.84673122855995
sub-29	backward	1	26.0247940518842
sub-29	backward	2	12.6224297700375
sub-29	backward	none	9.09146577696252
sub-30	forward	1	13.1422383160433
sub-30	forward	2	19.2931700103834
sub-30	forward	none	10.6601123199102
sub-30	backward	1	36.5460208601482
sub-30	backward	2	12.8422433005235
sub-30	backward	none	3.19514178947101
sub-32	forward	1	24.1330176091647
sub-32	forward	2	25.4907385400018
sub-32	forward	none	10.4062033017548
sub-32	backward	1	18.3038824609665
sub-32	backward	2	8.36560246285143
sub-32	backward	none	11.111053456733
sub-33	forward	1	23.5899150392191
sub-33	forward	2	34.7441890850176
sub-33	forward	none	6.97421557538219
sub-33	backward	1	38.4353245390156
sub-33	backward	2	28.6739870212686
sub-33	backward	none	4.54455545616383
sub-34	forward	1	17.4404408490254
sub-34	forward	2	31.8220064411377
sub-34	forward	none	13.9290227693835
sub-34	backward	1	28.414831364826
sub-34	backward	2	16.1216068573716
sub-34	backward	none	12.6700279462729
sub-35	forward	1	21.4024250212845
sub-35	forward	2	31.1326254853037
sub-35	forward	none	10.916529505427
sub-35	backward	1	32.3521184683506
sub-35	backward	2	18.4722872376668
sub-35	backward	none	7.84541904487401
sub-36	forward	1	6.96264984502334
sub-36	forward	2	41.7578808288787
sub-36	forward	none	5.84435396866359
sub-36	backward	1	29.3994420672775
sub-36	backward	2	9.48775662904736
sub-36	backward	none	5.3977587077343
sub-38	forward	1	14.2779857934291
sub-38	forward	2	25.361873498993
sub-38	forward	none	5.56249594343281
sub-38	backward	1	22.1092209206537
sub-38	backward	2	15.9711120730565
sub-38	backward	none	5.38805721742214
sub-39	forward	1	7.91528543844453
sub-39	forward	2	28.8888286811046
sub-39	forward	none	4.39762729938996
sub-39	backward	1	24.0801930889866
sub-39	backward	2	20.379156806289
sub-39	backward	none	5.17791614725951
