# Supplementary material for: Dynamics of fMRI patterns reflect sub-second activation sequences and reveal replay in human visual cortex
Source: Nat Commun. 2021 Mar 19;12:1795. doi: 10.1038/s41467-021-21970-2 (PMC7979874; doi:10.1038/s41467-021-21970-2)
Supplement: Supplementary file 4 — Source Data [file 41467_2021_21970_MOESM4_ESM.zip › sourcedata/source_data_figure_4b.csv]

id	event	probability
sub-01	1	24.2071965712073
sub-01	2	27.1613304146737
sub-01	none	4.20089240729398
sub-02	1	19.0367134050914
sub-02	2	29.2935822140122
sub-02	none	7.89118756311857
sub-03	1	19.704347179742
sub-03	2	21.8757798989293
sub-03	none	9.30484824481141
sub-04	1	23.6095105400523
sub-04	2	30.5672735030638
sub-04	none	6.40819387760699
sub-05	1	18.1764734174059
sub-05	2	21.3848279752857
sub-05	none	5.65842431766741
sub-06	1	19.1750731971098
sub-06	2	18.0917922723729
sub-06	none	8.90404796053597
sub-07	1	17.1655588929526
sub-07	2	27.7099338014457
sub-07	none	6.80409627097299
sub-08	1	14.695983021587
sub-08	2	17.8015579836338
sub-08	none	9.97939782392591
sub-09	1	20.3229666974282
sub-09	2	28.4909202751526
sub-09	none	8.01987415281412
sub-10	1	19.4679797442697
sub-10	2	28.9445822436843
sub-10	none	7.82295938446794
sub-11	1	16.3869593231751
sub-11	2	30.8855839294068
sub-11	none	9.8729650206741
sub-12	1	19.0886919762026
sub-12	2	25.674956383575
sub-12	none	8.74824146334471
sub-13	1	26.4387240372539
sub-13	2	13.6612720023071
sub-13	none	10.8610434751929
sub-14	1	16.0549235584552
sub-14	2	28.5663708789634
sub-14	none	10.8348674595132
sub-15	1	12.265737242819
sub-15	2	24.3217361386107
sub-15	none	6.48752109145627
sub-16	1	22.7514822789096
sub-16	2	29.2114492617407
sub-16	none	10.1776166628544
sub-17	1	21.8171849009477
sub-17	2	30.7154676070217
sub-17	none	3.74179189527705
sub-18	1	19.1033766931319
sub-18	2	30.2448386917905
sub-18	none	8.93582271396748
sub-19	1	30.229873887791
sub-19	2	25.583551421286
sub-19	none	8.74332693747899
sub-20	1	17.3708350944425
sub-20	2	13.2807882271754
sub-20	none	10.50472369823
sub-21	1	11.5848479698265
sub-21	2	32.3419535619432
sub-21	none	9.4906126294487
sub-22	1	16.6245261955155
sub-22	2	21.7602663979189
sub-22	none	2.96879792369163
sub-23	1	20.5154685920863
sub-23	2	23.7278548125426
sub-23	none	6.36317962260588
sub-25	1	6.94713236584189
sub-25	2	34.3155655931826
sub-25	none	6.49001822279562
sub-26	1	22.5439810901944
sub-26	2	18.9055870169717
sub-26	none	6.22015382725162
sub-27	1	16.5724130743032
sub-27	2	26.7471108117079
sub-27	none	3.96573418807812
sub-28	1	36.4167935214095
sub-28	2	24.9383853436924
sub-28	none	8.04205246714821
sub-29	1	19.1576601640473
sub-29	2	21.3071498031131
sub-29	none	8.46909850276123
sub-30	1	24.8441295880958
sub-30	2	16.0677066554535
sub-30	none	6.92762705469061
sub-32	1	21.2184500350656
sub-32	2	16.9281705014266
sub-32	none	10.7586283792439
sub-33	1	31.0126197891174
sub-33	2	31.7090880531431
sub-33	none	5.75938551577301
sub-34	1	22.9276361069257
sub-34	2	23.9718066492547
sub-34	none	13.2995253578282
sub-35	1	26.8772717448175
sub-35	2	24.8024563614852
sub-35	none	9.3809742751505
sub-36	1	18.1810459561504
sub-36	2	25.622818728963
sub-36	none	5.62105633819894
sub-38	1	18.1936033570414
sub-38	2	20.6664927860247
sub-38	none	5.47527658042748
sub-39	1	15.9977392637156
sub-39	2	24.6339927436968
sub-39	none	4.78777172332473
