# Supplementary material for: Dynamics of fMRI patterns reflect sub-second activation sequences and reveal replay in human visual cortex
Source: Nat Commun. 2021 Mar 19;12:1795. doi: 10.1038/s41467-021-21970-2 (PMC7979874; doi:10.1038/s41467-021-21970-2)
Supplement: Supplementary file 4 — Source Data [file 41467_2021_21970_MOESM4_ESM.zip › sourcedata/source_data_figure_4a.csv]

tr	interference	event	mean_probability	sem_upper	sem_lower
1	forward	1	9.11916209574254	10.5545444230998	7.68377976838532
2	forward	1	12.2559094879047	13.9536184476904	10.558200528119
3	forward	1	14.9725513981486	16.7887962474057	13.1563065488914
4	forward	1	16.3547981351241	18.2585935325632	14.4510027376849
5	forward	1	13.3569026589601	15.3559550856925	11.3578502322277
6	forward	1	12.9236197546961	14.6648951753806	11.1823443340116
7	forward	1	11.1326715784753	12.828834175396	9.43650898155468
8	forward	1	11.999134561664	13.4262528271275	10.5720162962005
9	forward	1	11.2166588803444	13.0570978734684	9.37621988722046
10	forward	1	9.83127035018884	11.483577966999	8.17896273337864
11	forward	1	8.60670765494088	9.942876399807	7.27053891007477
12	forward	1	11.1871835890679	13.026620905337	9.34774627279877
13	forward	1	12.2599135901541	14.1175422411865	10.4022849391216
1	forward	5	12.405938095095	14.013568725778	10.798307464412
2	forward	5	10.110594630722	11.7620117404188	8.45917752102515
3	forward	5	7.62139795757969	9.30973169958208	5.9330642155773
4	forward	5	4.75599361415206	6.02744519675486	3.48454203154925
5	forward	5	4.20756099158808	5.18679169728008	3.22833028589607
6	forward	5	7.81255489489568	9.65941256091703	5.96569722887434
7	forward	5	9.70673469306175	11.7061173065482	7.70735207957526
8	forward	5	11.2905710218298	12.7345155701703	9.84662647348931
9	forward	5	11.4341526311396	13.1890785942276	9.67922666805153
10	forward	5	12.6082451817051	14.2849932457914	10.9314971176188
11	forward	5	9.96314795042807	11.4232692197129	8.50302668114324
12	forward	5	12.0977125850521	13.8075509266465	10.3878742434576
13	forward	5	11.9817504146075	14.2774081054008	9.68609272381417
1	forward	3	11.5517323167841	13.3652444382026	9.73822019536569
2	forward	3	11.9128341924673	13.4064699061762	10.4191984787585
3	forward	3	10.3766206353882	12.3930641185054	8.36017715227099
4	forward	3	5.63224067387367	6.67137469546798	4.59310665227936
5	forward	3	4.35303576989863	5.51512702541908	3.19094451437819
6	forward	3	6.59022423307374	8.0380884299317	5.14236003621578
7	forward	3	11.6099929654125	13.6819338022315	9.53805212859351
8	forward	3	12.3448091122021	14.6386913456497	10.0509268787546
9	forward	3	12.9317829014705	14.9112055145937	10.9523602883473
10	forward	3	12.5052700521049	14.5499964894873	10.4605436147225
11	forward	3	12.9839590868388	15.0726143760601	10.8953037976175
12	forward	3	12.7662899487134	15.1437757698379	10.3888041275889
13	forward	3	13.137707793101	15.265969088221	11.009446497981
1	backward	5	10.2209211455442	11.9592834232939	8.48255886779443
2	backward	5	8.67118652235415	10.2141799678047	7.12819307690358
3	backward	5	6.17044962245572	7.60704735282473	4.73385189208672
4	backward	5	4.39169553893425	5.43260069532642	3.35079038254208
5	backward	5	3.12871348609306	3.96448432986407	2.29294264232205
6	backward	5	5.33389328734409	6.6270801947611	4.04070637992707
7	backward	5	9.29884067854076	11.1703365471422	7.42734480993936
8	backward	5	11.3792930697606	13.0975121121088	9.66107402741244
9	backward	5	11.2993518859712	13.0496841893705	9.54901958257184
10	backward	5	8.48846158621151	9.70790019136189	7.26902298106112
11	backward	5	11.1077490395683	12.9171906201913	9.29830745894536
12	backward	5	13.1385072333816	15.1957143420898	11.0813001246733
13	backward	5	11.5528469533301	13.4253116761061	9.68038223055403
1	forward	2	9.90932662088745	11.6596621778238	8.15899106395112
2	forward	2	12.2646938712636	14.2532579913387	10.2761297511884
3	forward	2	24.3255409241537	27.200925353541	21.4501564947664
4	forward	2	42.5792958906173	45.3001207287624	39.8584710524721
5	forward	2	49.4235905226861	52.0656237014987	46.7815573438736
6	forward	2	39.3097175409772	42.531417144209	36.0880179377453
7	forward	2	21.4053676692244	24.2606285692736	18.5501067691752
8	forward	2	10.9435445259105	13.0025482558294	8.88454079599157
9	forward	2	7.82298577648023	9.34194718337404	6.30402436958642
10	forward	2	8.87319272160961	10.8362780920475	6.91010735117168
11	forward	2	8.18105868643817	9.9975534837013	6.36456388917504
12	forward	2	9.54233586781376	11.5164295512314	7.56824218439613
13	forward	2	6.54261826792316	8.37843689564394	4.70679964020238
1	backward	1	7.9397278578545	9.13072367346561	6.74873204224339
2	backward	1	12.9047304826054	14.8363173562822	10.9731436089285
3	backward	1	36.3627219503519	38.8349992705426	33.8904446301613
4	backward	1	41.5039759809548	44.097218023298	38.9107339386115
5	backward	1	36.9310011133243	39.7171249674628	34.1448772591859
6	backward	1	19.6653377894018	21.9083747363874	17.4223008424162
7	backward	1	13.8640831614291	16.2988172530145	11.4293490698438
8	backward	1	10.3297218775211	12.2304573808764	8.4289863741658
9	backward	1	8.57468511109759	10.0204478737744	7.12892234842076
10	backward	1	9.43116551913126	11.1762557253317	7.68607531293079
11	backward	1	7.79569392003129	9.2547360244997	6.33665181556287
12	backward	1	7.82057011043148	9.26113336229986	6.38000685856311
13	backward	1	6.67335187091559	8.1051430692868	5.24156067254438
1	forward	4	15.0679611843032	17.1647523324812	12.9711700361252
2	forward	4	12.1498584134685	14.1953746820944	10.1043421448425
3	forward	4	10.0979944162726	11.80472052014	8.39126831240526
4	forward	4	7.52691275905647	9.01581261947982	6.03801289863313
5	forward	4	3.68861302279948	4.59296670480193	2.78425934079703
6	forward	4	4.28289347547197	5.44661934041406	3.11916761052987
7	forward	4	7.09239374324479	8.56778043541265	5.61700705107693
8	forward	4	13.4758779393546	15.6157456546926	11.3360102240166
9	forward	4	11.6061727613203	13.3686619526017	9.8436835700388
10	forward	4	11.7425024265626	13.5309841996565	9.95402065346871
11	forward	4	11.3740777853441	13.1146581282523	9.63349744243584
12	forward	4	10.3505572150157	12.1786537818292	8.52246064820223
13	forward	4	10.9654687548563	12.6343124742398	9.29662503547291
1	backward	2	15.0342754293056	16.9696156808545	13.0989351777566
2	backward	2	10.4159345726118	12.3919180046002	8.43995114062328
3	backward	2	11.6629048376319	13.8009029409558	9.52490673430803
4	backward	2	19.3280283299326	21.8662752967125	16.7897813631527
5	backward	2	26.6333797537797	29.4767902126039	23.7899692949555
6	backward	2	21.994706544356	24.9335047629721	19.0559083257399
7	backward	2	17.9615065243161	20.2838033500315	15.6392096986008
8	backward	2	14.3284116495565	16.2440436468772	12.4127796522358
9	backward	2	9.11556765373979	10.7109871467011	7.52014816077843
10	backward	2	10.2690739835115	11.999628045045	8.53851992197795
11	backward	2	9.94773801803871	11.4219507104108	8.47352532566658
12	backward	2	9.55640258794023	11.3189920538997	7.79381312198079
13	backward	2	7.66226388949874	8.99373015703894	6.33079762195854
1	backward	4	11.3988619199342	13.8051488089462	8.99257503092208
2	backward	4	14.7811527738118	16.9253118860443	12.6369936615793
3	backward	4	11.1034155451422	12.8908863787907	9.31594471149358
4	backward	4	6.92405129202951	8.42376458186623	5.42433800219279
5	backward	4	4.0970782311013	5.08127779568106	3.11287866652154
6	backward	4	6.31293299992394	7.63746614617661	4.98839985367126
7	backward	4	10.4763174929105	12.3740489359547	8.57858604986617
8	backward	4	10.8495416977576	12.500867455746	9.19821593976916
9	backward	4	10.6524373613423	12.2223375155003	9.08253720718434
10	backward	4	8.76340230323425	10.3991785159126	7.12762609055591
11	backward	4	9.98688635503324	11.503719252138	8.4700534579285
12	backward	4	12.9429858868077	15.1019595571481	10.7840122164672
13	backward	4	11.3494724642715	13.1848993373861	9.51404559115689
1	backward	3	13.3684207934129	15.0158421890703	11.7209993977555
2	backward	3	9.45066932170604	10.893416108806	8.00792253460608
3	backward	3	8.54223062982096	10.0154374931113	7.0690237665306
4	backward	3	7.48706578121796	9.22709153923312	5.7470400232028
5	backward	3	5.20685633481053	6.34262329994728	4.07108936967378
6	backward	3	7.72626246410652	9.36944352018818	6.08308140802485
7	backward	3	9.2904719448924	10.9178292305783	7.66311465920655
8	backward	3	12.097891863684	13.743765444277	10.4520182830911
9	backward	3	14.180527917456	16.4499777550145	11.9110780798974
10	backward	3	13.7154992604502	15.6644248734039	11.7665736474965
11	backward	3	12.9237462622072	14.9670725479487	10.8804199764658
12	backward	3	12.0294652183111	13.9286680796571	10.1302623569652
13	backward	3	11.3787644746184	12.8724561034943	9.88507284574255
