# Supplementary material for: Dynamics of fMRI patterns reflect sub-second activation sequences and reveal replay in human visual cortex
Source: Nat Commun. 2021 Mar 19;12:1795. doi: 10.1038/s41467-021-21970-2 (PMC7979874; doi:10.1038/s41467-021-21970-2)
Supplement: Supplementary file 4 — Source Data [file 41467_2021_21970_MOESM4_ESM.zip › sourcedata/source_data_figure_3h.csv]

id	tITI	period_short	zone	mean_step
sub-01	0.032	fwd	early	0.0666666666666667
sub-01	0.032	fwd	late	0.133333333333333
sub-01	0.032	bwd	early	0.666666666666667
sub-01	0.032	bwd	late	-0.466666666666667
sub-01	0.064	fwd	early	-0.8
sub-01	0.064	fwd	late	0.733333333333333
sub-01	0.064	bwd	early	0.466666666666667
sub-01	0.064	bwd	late	0.0666666666666667
sub-01	0.128	fwd	early	0
sub-01	0.128	fwd	late	0.0666666666666667
sub-01	0.128	bwd	early	0.6
sub-01	0.128	bwd	late	-0.333333333333333
sub-01	0.512	fwd	early	-1
sub-01	0.512	fwd	late	0.533333333333333
sub-01	0.512	bwd	early	0.6
sub-01	0.512	bwd	late	-0.8
sub-01	2.048	fwd	early	-0.466666666666667
sub-01	2.048	fwd	late	0.5
sub-01	2.048	bwd	early	0.633333333333333
sub-01	2.048	bwd	late	-0.566666666666667
sub-02	0.032	fwd	early	0.533333333333333
sub-02	0.032	fwd	late	0.733333333333333
sub-02	0.032	bwd	early	0.333333333333333
sub-02	0.032	bwd	late	-0.133333333333333
sub-02	0.064	fwd	early	0.0666666666666667
sub-02	0.064	fwd	late	0.666666666666667
sub-02	0.064	bwd	early	-0.133333333333333
sub-02	0.064	bwd	late	-0.6
sub-02	0.128	fwd	early	0.466666666666667
sub-02	0.128	fwd	late	0.6
sub-02	0.128	bwd	early	0.133333333333333
sub-02	0.128	bwd	late	0
sub-02	0.512	fwd	early	-0.466666666666667
sub-02	0.512	fwd	late	1.4
sub-02	0.512	bwd	early	-0.333333333333333
sub-02	0.512	bwd	late	0.6
sub-02	2.048	fwd	early	-0.233333333333333
sub-02	2.048	fwd	late	0.633333333333333
sub-02	2.048	bwd	early	0.166666666666667
sub-02	2.048	bwd	late	-0.3
sub-03	0.032	fwd	early	0.133333333333333
sub-03	0.032	fwd	late	-0.0666666666666667
sub-03	0.032	bwd	early	0.2
sub-03	0.032	bwd	late	0.2
sub-03	0.064	fwd	early	-0.2
sub-03	0.064	fwd	late	-0.266666666666667
sub-03	0.064	bwd	early	0.133333333333333
sub-03	0.064	bwd	late	0.733333333333333
sub-03	0.128	fwd	early	-0.533333333333333
sub-03	0.128	fwd	late	0.0666666666666667
sub-03	0.128	bwd	early	-0.466666666666667
sub-03	0.128	bwd	late	0.933333333333333
sub-03	0.512	fwd	early	-0.466666666666667
sub-03	0.512	fwd	late	0.4
sub-03	0.512	bwd	early	0.466666666666667
sub-03	0.512	bwd	late	-0.6
sub-03	2.048	fwd	early	-0.333333333333333
sub-03	2.048	fwd	late	0.7
sub-03	2.048	bwd	early	0.466666666666667
sub-03	2.048	bwd	late	-0.0333333333333333
sub-04	0.032	fwd	early	-0.733333333333333
sub-04	0.032	fwd	late	0.6
sub-04	0.032	bwd	early	0.666666666666667
sub-04	0.032	bwd	late	-0.333333333333333
sub-04	0.064	fwd	early	-0.466666666666667
sub-04	0.064	fwd	late	0.4
sub-04	0.064	bwd	early	0.466666666666667
sub-04	0.064	bwd	late	-0.2
sub-04	0.128	fwd	early	0.6
sub-04	0.128	fwd	late	-0.466666666666667
sub-04	0.128	bwd	early	0.333333333333333
sub-04	0.128	bwd	late	-0.466666666666667
sub-04	0.512	fwd	early	-0.666666666666667
sub-04	0.512	fwd	late	0.266666666666667
sub-04	0.512	bwd	early	-0.266666666666667
sub-04	0.512	bwd	late	-0.266666666666667
sub-04	2.048	fwd	early	-0.433333333333333
sub-04	2.048	fwd	late	0.5
sub-04	2.048	bwd	early	0.4
sub-04	2.048	bwd	late	-0.566666666666667
sub-05	0.032	fwd	early	0.2
sub-05	0.032	fwd	late	0
sub-05	0.032	bwd	early	0.133333333333333
sub-05	0.032	bwd	late	-0.333333333333333
sub-05	0.064	fwd	early	0
sub-05	0.064	fwd	late	0.133333333333333
sub-05	0.064	bwd	early	0.133333333333333
sub-05	0.064	bwd	late	0.0666666666666667
sub-05	0.128	fwd	early	-0.4
sub-05	0.128	fwd	late	0.333333333333333
sub-05	0.128	bwd	early	1.13333333333333
sub-05	0.128	bwd	late	0.6
sub-05	0.512	fwd	early	-0.733333333333333
sub-05	0.512	fwd	late	-0.2
sub-05	0.512	bwd	early	-0.133333333333333
sub-05	0.512	bwd	late	-0.4
sub-05	2.048	fwd	early	-0.366666666666667
sub-05	2.048	fwd	late	0.433333333333333
sub-05	2.048	bwd	early	0.566666666666667
sub-05	2.048	bwd	late	-0.833333333333333
sub-06	0.032	fwd	early	0.0666666666666667
sub-06	0.032	fwd	late	0.466666666666667
sub-06	0.032	bwd	early	-0.0666666666666667
sub-06	0.032	bwd	late	-0.533333333333333
sub-06	0.064	fwd	early	1.2
sub-06	0.064	fwd	late	0.4
sub-06	0.064	bwd	early	-0.2
sub-06	0.064	bwd	late	-0.466666666666667
sub-06	0.128	fwd	early	0.666666666666667
sub-06	0.128	fwd	late	0.666666666666667
sub-06	0.128	bwd	early	-0.533333333333333
sub-06	0.128	bwd	late	-0.4
sub-06	0.512	fwd	early	-0.2
sub-06	0.512	fwd	late	-0.0666666666666667
sub-06	0.512	bwd	early	-0.466666666666667
sub-06	0.512	bwd	late	-0.666666666666667
sub-06	2.048	fwd	early	-0.2
sub-06	2.048	fwd	late	0.366666666666667
sub-06	2.048	bwd	early	0.4
sub-06	2.048	bwd	late	-0.566666666666667
sub-07	0.032	fwd	early	-0.333333333333333
sub-07	0.032	fwd	late	-0.0666666666666667
sub-07	0.032	bwd	early	0.666666666666667
sub-07	0.032	bwd	late	-0.133333333333333
sub-07	0.064	fwd	early	-1.26666666666667
sub-07	0.064	fwd	late	0.266666666666667
sub-07	0.064	bwd	early	0.4
sub-07	0.064	bwd	late	-0.466666666666667
sub-07	0.128	fwd	early	-0.133333333333333
sub-07	0.128	fwd	late	-0.266666666666667
sub-07	0.128	bwd	early	0.0666666666666667
sub-07	0.128	bwd	late	0.266666666666667
sub-07	0.512	fwd	early	-0.0666666666666667
sub-07	0.512	fwd	late	1
sub-07	0.512	bwd	early	0.266666666666667
sub-07	0.512	bwd	late	0.8
sub-07	2.048	fwd	early	-0.3
sub-07	2.048	fwd	late	0.433333333333333
sub-07	2.048	bwd	early	0.466666666666667
sub-07	2.048	bwd	late	-0.533333333333333
sub-08	0.032	fwd	early	-1
sub-08	0.032	fwd	late	0.0666666666666667
sub-08	0.032	bwd	early	-0.8
sub-08	0.032	bwd	late	-0.0666666666666667
sub-08	0.064	fwd	early	0.466666666666667
sub-08	0.064	fwd	late	0.133333333333333
sub-08	0.064	bwd	early	-0.4
sub-08	0.064	bwd	late	-0.266666666666667
sub-08	0.128	fwd	early	1.26666666666667
sub-08	0.128	fwd	late	-0.666666666666667
sub-08	0.128	bwd	early	-0.133333333333333
sub-08	0.128	bwd	late	-0.4
sub-08	0.512	fwd	early	0
sub-08	0.512	fwd	late	-0.4
sub-08	0.512	bwd	early	0.133333333333333
sub-08	0.512	bwd	late	0.533333333333333
sub-08	2.048	fwd	early	0.0333333333333333
sub-08	2.048	fwd	late	-0.0333333333333333
sub-08	2.048	bwd	early	0.0333333333333333
sub-08	2.048	bwd	late	-0.2
sub-09	0.032	fwd	early	0.0666666666666667
sub-09	0.032	fwd	late	0.4
sub-09	0.032	bwd	early	0.133333333333333
sub-09	0.032	bwd	late	0.0666666666666667
sub-09	0.064	fwd	early	-0.4
sub-09	0.064	fwd	late	0.4
sub-09	0.064	bwd	early	-0.2
sub-09	0.064	bwd	late	0.2
sub-09	0.128	fwd	early	-0.133333333333333
sub-09	0.128	fwd	late	-0.2
sub-09	0.128	bwd	early	0.2
sub-09	0.128	bwd	late	-0.733333333333333
sub-09	0.512	fwd	early	-0.333333333333333
sub-09	0.512	fwd	late	0.533333333333333
sub-09	0.512	bwd	early	-0.2
sub-09	0.512	bwd	late	-0.4
sub-09	2.048	fwd	early	-0.166666666666667
sub-09	2.048	fwd	late	0.533333333333333
sub-09	2.048	bwd	early	-0.133333333333333
sub-09	2.048	bwd	late	-0.633333333333333
sub-10	0.032	fwd	early	-0.2
sub-10	0.032	fwd	late	-0.4
sub-10	0.032	bwd	early	-0.2
sub-10	0.032	bwd	late	0.466666666666667
sub-10	0.064	fwd	early	0.2
sub-10	0.064	fwd	late	0
sub-10	0.064	bwd	early	0.266666666666667
sub-10	0.064	bwd	late	0.133333333333333
sub-10	0.128	fwd	early	-0.733333333333333
sub-10	0.128	fwd	late	0.333333333333333
sub-10	0.128	bwd	early	-0.333333333333333
sub-10	0.128	bwd	late	0.6
sub-10	0.512	fwd	early	-0.4
sub-10	0.512	fwd	late	0.533333333333333
sub-10	0.512	bwd	early	-0.0666666666666667
sub-10	0.512	bwd	late	-1
sub-10	2.048	fwd	early	-0.366666666666667
sub-10	2.048	fwd	late	0.0666666666666667
sub-10	2.048	bwd	early	0.566666666666667
sub-10	2.048	bwd	late	-0.566666666666667
sub-11	0.032	fwd	early	0.333333333333333
sub-11	0.032	fwd	late	-0.4
sub-11	0.032	bwd	early	-0.4
sub-11	0.032	bwd	late	-0.133333333333333
sub-11	0.064	fwd	early	0.466666666666667
sub-11	0.064	fwd	late	-0.466666666666667
sub-11	0.064	bwd	early	-0.6
sub-11	0.064	bwd	late	-0.133333333333333
sub-11	0.128	fwd	early	-0.333333333333333
sub-11	0.128	fwd	late	-0.6
sub-11	0.128	bwd	early	0.466666666666667
sub-11	0.128	bwd	late	-0.733333333333333
sub-11	0.512	fwd	early	0
sub-11	0.512	fwd	late	0
sub-11	0.512	bwd	early	-0.4
sub-11	0.512	bwd	late	-0.266666666666667
sub-11	2.048	fwd	early	-0.0333333333333333
sub-11	2.048	fwd	late	0.133333333333333
sub-11	2.048	bwd	early	0.166666666666667
sub-11	2.048	bwd	late	-0.6
sub-12	0.032	fwd	early	0.2
sub-12	0.032	fwd	late	1.06666666666667
sub-12	0.032	bwd	early	-0.533333333333333
sub-12	0.032	bwd	late	0.6
sub-12	0.064	fwd	early	0.0666666666666667
sub-12	0.064	fwd	late	1.4
sub-12	0.064	bwd	early	-0.133333333333333
sub-12	0.064	bwd	late	-0.4
sub-12	0.128	fwd	early	-0.2
sub-12	0.128	fwd	late	0.866666666666667
sub-12	0.128	bwd	early	-0.4
sub-12	0.128	bwd	late	0.0666666666666667
sub-12	0.512	fwd	early	-0.133333333333333
sub-12	0.512	fwd	late	0.533333333333333
sub-12	0.512	bwd	early	-0.0666666666666667
sub-12	0.512	bwd	late	0.0666666666666667
sub-12	2.048	fwd	early	-0.266666666666667
sub-12	2.048	fwd	late	0.6
sub-12	2.048	bwd	early	-0.1
sub-12	2.048	bwd	late	-0.366666666666667
sub-13	0.032	fwd	early	0.8
sub-13	0.032	fwd	late	-0.266666666666667
sub-13	0.032	bwd	early	-0.333333333333333
sub-13	0.032	bwd	late	-0.266666666666667
sub-13	0.064	fwd	early	0.4
sub-13	0.064	fwd	late	0.466666666666667
sub-13	0.064	bwd	early	-0.6
sub-13	0.064	bwd	late	-0.266666666666667
sub-13	0.128	fwd	early	1.4
sub-13	0.128	fwd	late	0
sub-13	0.128	bwd	early	-0.533333333333333
sub-13	0.128	bwd	late	-0.533333333333333
sub-13	0.512	fwd	early	-0.133333333333333
sub-13	0.512	fwd	late	0.733333333333333
sub-13	0.512	bwd	early	-0.8
sub-13	0.512	bwd	late	-0.466666666666667
sub-13	2.048	fwd	early	-0.4
sub-13	2.048	fwd	late	0.4
sub-13	2.048	bwd	early	-0.0333333333333333
sub-13	2.048	bwd	late	-0.633333333333333
sub-14	0.032	fwd	early	-0.4
sub-14	0.032	fwd	late	0.6
sub-14	0.032	bwd	early	-0.866666666666667
sub-14	0.032	bwd	late	1.26666666666667
sub-14	0.064	fwd	early	0.8
sub-14	0.064	fwd	late	-0.4
sub-14	0.064	bwd	early	-0.2
sub-14	0.064	bwd	late	0.2
sub-14	0.128	fwd	early	0.733333333333333
sub-14	0.128	fwd	late	-0.0666666666666667
sub-14	0.128	bwd	early	0
sub-14	0.128	bwd	late	0.333333333333333
sub-14	0.512	fwd	early	-0.2
sub-14	0.512	fwd	late	-0.133333333333333
sub-14	0.512	bwd	early	-0.333333333333333
sub-14	0.512	bwd	late	-0.4
sub-14	2.048	fwd	early	-0.233333333333333
sub-14	2.048	fwd	late	0.0333333333333333
sub-14	2.048	bwd	early	0.2
sub-14	2.048	bwd	late	-0.466666666666667
sub-15	0.032	fwd	early	-0.266666666666667
sub-15	0.032	fwd	late	0.2
sub-15	0.032	bwd	early	0.4
sub-15	0.032	bwd	late	-0.333333333333333
sub-15	0.064	fwd	early	0.666666666666667
sub-15	0.064	fwd	late	-0.4
sub-15	0.064	bwd	early	0.0666666666666667
sub-15	0.064	bwd	late	-0.266666666666667
sub-15	0.128	fwd	early	-0.666666666666667
sub-15	0.128	fwd	late	0.8
sub-15	0.128	bwd	early	0.466666666666667
sub-15	0.128	bwd	late	-0.133333333333333
sub-15	0.512	fwd	early	-0.133333333333333
sub-15	0.512	fwd	late	1.26666666666667
sub-15	0.512	bwd	early	-0.333333333333333
sub-15	0.512	bwd	late	-0.0666666666666667
sub-15	2.048	fwd	early	-0.5
sub-15	2.048	fwd	late	0.6
sub-15	2.048	bwd	early	-0.4
sub-15	2.048	bwd	late	-0.133333333333333
sub-16	0.032	fwd	early	-0.466666666666667
sub-16	0.032	fwd	late	1.13333333333333
sub-16	0.032	bwd	early	0.6
sub-16	0.032	bwd	late	0
sub-16	0.064	fwd	early	0.133333333333333
sub-16	0.064	fwd	late	0.133333333333333
sub-16	0.064	bwd	early	-0.533333333333333
sub-16	0.064	bwd	late	0
sub-16	0.128	fwd	early	-0.333333333333333
sub-16	0.128	fwd	late	0.133333333333333
sub-16	0.128	bwd	early	0.333333333333333
sub-16	0.128	bwd	late	0.6
sub-16	0.512	fwd	early	-0.666666666666667
sub-16	0.512	fwd	late	0.0666666666666667
sub-16	0.512	bwd	early	0.266666666666667
sub-16	0.512	bwd	late	-0.266666666666667
sub-16	2.048	fwd	early	-0.333333333333333
sub-16	2.048	fwd	late	0.533333333333333
sub-16	2.048	bwd	early	0.3
sub-16	2.048	bwd	late	-0.5
sub-17	0.032	fwd	early	-0.4
sub-17	0.032	fwd	late	0.133333333333333
sub-17	0.032	bwd	early	0.8
sub-17	0.032	bwd	late	0.333333333333333
sub-17	0.064	fwd	early	-0.133333333333333
sub-17	0.064	fwd	late	0.0666666666666667
sub-17	0.064	bwd	early	0
sub-17	0.064	bwd	late	0
sub-17	0.128	fwd	early	-0.6
sub-17	0.128	fwd	late	0
sub-17	0.128	bwd	early	0.466666666666667
sub-17	0.128	bwd	late	-0.666666666666667
sub-17	0.512	fwd	early	-0.2
sub-17	0.512	fwd	late	0.466666666666667
sub-17	0.512	bwd	early	0.2
sub-17	0.512	bwd	late	-0.466666666666667
sub-17	2.048	fwd	early	-0.7
sub-17	2.048	fwd	late	0.466666666666667
sub-17	2.048	bwd	early	0.666666666666667
sub-17	2.048	bwd	late	-0.633333333333333
sub-18	0.032	fwd	early	-0.733333333333333
sub-18	0.032	fwd	late	0
sub-18	0.032	bwd	early	-0.4
sub-18	0.032	bwd	late	0.333333333333333
sub-18	0.064	fwd	early	-0.333333333333333
sub-18	0.064	fwd	late	-0.333333333333333
sub-18	0.064	bwd	early	-0.333333333333333
sub-18	0.064	bwd	late	1.06666666666667
sub-18	0.128	fwd	early	-0.333333333333333
sub-18	0.128	fwd	late	-0.0666666666666667
sub-18	0.128	bwd	early	0.933333333333333
sub-18	0.128	bwd	late	-0.466666666666667
sub-18	0.512	fwd	early	-0.533333333333333
sub-18	0.512	fwd	late	0.0666666666666667
sub-18	0.512	bwd	early	-0.733333333333333
sub-18	0.512	bwd	late	0.2
sub-18	2.048	fwd	early	-0.366666666666667
sub-18	2.048	fwd	late	0.333333333333333
sub-18	2.048	bwd	early	0.7
sub-18	2.048	bwd	late	-0.6
sub-19	0.032	fwd	early	0.266666666666667
sub-19	0.032	fwd	late	-0.133333333333333
sub-19	0.032	bwd	early	0.266666666666667
sub-19	0.032	bwd	late	-0.133333333333333
sub-19	0.064	fwd	early	-0.533333333333333
sub-19	0.064	fwd	late	0.266666666666667
sub-19	0.064	bwd	early	0.4
sub-19	0.064	bwd	late	0.0666666666666667
sub-19	0.128	fwd	early	-0.6
sub-19	0.128	fwd	late	0
sub-19	0.128	bwd	early	0.866666666666667
sub-19	0.128	bwd	late	0.0666666666666667
sub-19	0.512	fwd	early	-0.466666666666667
sub-19	0.512	fwd	late	0.466666666666667
sub-19	0.512	bwd	early	1.13333333333333
sub-19	0.512	bwd	late	-0.533333333333333
sub-19	2.048	fwd	early	-0.633333333333333
sub-19	2.048	fwd	late	0.333333333333333
sub-19	2.048	bwd	early	0.466666666666667
sub-19	2.048	bwd	late	-0.766666666666667
sub-20	0.032	fwd	early	0
sub-20	0.032	fwd	late	0.6
sub-20	0.032	bwd	early	0.4
sub-20	0.032	bwd	late	-0.933333333333333
sub-20	0.064	fwd	early	0.333333333333333
sub-20	0.064	fwd	late	-0.0666666666666667
sub-20	0.064	bwd	early	1
sub-20	0.064	bwd	late	-0.666666666666667
sub-20	0.128	fwd	early	-0.533333333333333
sub-20	0.128	fwd	late	0.533333333333333
sub-20	0.128	bwd	early	0.266666666666667
sub-20	0.128	bwd	late	0.133333333333333
sub-20	0.512	fwd	early	-0.133333333333333
sub-20	0.512	fwd	late	0.8
sub-20	0.512	bwd	early	0.133333333333333
sub-20	0.512	bwd	late	0.0666666666666667
sub-20	2.048	fwd	early	-0.333333333333333
sub-20	2.048	fwd	late	0.3
sub-20	2.048	bwd	early	0.3
sub-20	2.048	bwd	late	-0.7
sub-21	0.032	fwd	early	0.2
sub-21	0.032	fwd	late	-0.133333333333333
sub-21	0.032	bwd	early	0.4
sub-21	0.032	bwd	late	-0.733333333333333
sub-21	0.064	fwd	early	0.0666666666666667
sub-21	0.064	fwd	late	0.6
sub-21	0.064	bwd	early	-0.533333333333333
sub-21	0.064	bwd	late	-0.4
sub-21	0.128	fwd	early	0.266666666666667
sub-21	0.128	fwd	late	0.4
sub-21	0.128	bwd	early	-0.6
sub-21	0.128	bwd	late	-0.533333333333333
sub-21	0.512	fwd	early	0.133333333333333
sub-21	0.512	fwd	late	-0.4
sub-21	0.512	bwd	early	0.333333333333333
sub-21	0.512	bwd	late	0.666666666666667
sub-21	2.048	fwd	early	-0.3
sub-21	2.048	fwd	late	0.333333333333333
sub-21	2.048	bwd	early	0.633333333333333
sub-21	2.048	bwd	late	-0.4
sub-22	0.032	fwd	early	1.26666666666667
sub-22	0.032	fwd	late	-0.266666666666667
sub-22	0.032	bwd	early	0.333333333333333
sub-22	0.032	bwd	late	-0.133333333333333
sub-22	0.064	fwd	early	0.266666666666667
sub-22	0.064	fwd	late	0.666666666666667
sub-22	0.064	bwd	early	-0.733333333333333
sub-22	0.064	bwd	late	0.266666666666667
sub-22	0.128	fwd	early	0.2
sub-22	0.128	fwd	late	-0.533333333333333
sub-22	0.128	bwd	early	0
sub-22	0.128	bwd	late	-0.133333333333333
sub-22	0.512	fwd	early	0.266666666666667
sub-22	0.512	fwd	late	0.333333333333333
sub-22	0.512	bwd	early	0.333333333333333
sub-22	0.512	bwd	late	0.0666666666666667
sub-22	2.048	fwd	early	-0.433333333333333
sub-22	2.048	fwd	late	0.3
sub-22	2.048	bwd	early	0.366666666666667
sub-22	2.048	bwd	late	-0.666666666666667
sub-23	0.032	fwd	early	-0.2
sub-23	0.032	fwd	late	0.666666666666667
sub-23	0.032	bwd	early	0.133333333333333
sub-23	0.032	bwd	late	0.0666666666666667
sub-23	0.064	fwd	early	-0.933333333333333
sub-23	0.064	fwd	late	0
sub-23	0.064	bwd	early	0.4
sub-23	0.064	bwd	late	-0.266666666666667
sub-23	0.128	fwd	early	-0.266666666666667
sub-23	0.128	fwd	late	-0.0666666666666667
sub-23	0.128	bwd	early	0.2
sub-23	0.128	bwd	late	0.266666666666667
sub-23	0.512	fwd	early	0
sub-23	0.512	fwd	late	0.466666666666667
sub-23	0.512	bwd	early	-0.733333333333333
sub-23	0.512	bwd	late	-0.2
sub-23	2.048	fwd	early	-0.4
sub-23	2.048	fwd	late	0.333333333333333
sub-23	2.048	bwd	early	0.2
sub-23	2.048	bwd	late	-0.233333333333333
sub-25	0.032	fwd	early	-0.4
sub-25	0.032	fwd	late	0.466666666666667
sub-25	0.032	bwd	early	-0.266666666666667
sub-25	0.032	bwd	late	0.4
sub-25	0.064	fwd	early	-0.466666666666667
sub-25	0.064	fwd	late	0.466666666666667
sub-25	0.064	bwd	early	0.8
sub-25	0.064	bwd	late	-0.0666666666666667
sub-25	0.128	fwd	early	-0.666666666666667
sub-25	0.128	fwd	late	0.333333333333333
sub-25	0.128	bwd	early	0.533333333333333
sub-25	0.128	bwd	late	-0.466666666666667
sub-25	0.512	fwd	early	-1.2
sub-25	0.512	fwd	late	-0.466666666666667
sub-25	0.512	bwd	early	0.866666666666667
sub-25	0.512	bwd	late	-0.333333333333333
sub-25	2.048	fwd	early	-0.366666666666667
sub-25	2.048	fwd	late	0.2
sub-25	2.048	bwd	early	0.333333333333333
sub-25	2.048	bwd	late	-0.7
sub-26	0.032	fwd	early	-0.333333333333333
sub-26	0.032	fwd	late	1.33333333333333
sub-26	0.032	bwd	early	0.2
sub-26	0.032	bwd	late	-1
sub-26	0.064	fwd	early	-0.2
sub-26	0.064	fwd	late	1.06666666666667
sub-26	0.064	bwd	early	-0.266666666666667
sub-26	0.064	bwd	late	0.4
sub-26	0.128	fwd	early	-0.666666666666667
sub-26	0.128	fwd	late	0.733333333333333
sub-26	0.128	bwd	early	-0.0666666666666667
sub-26	0.128	bwd	late	-0.6
sub-26	0.512	fwd	early	-1.53333333333333
sub-26	0.512	fwd	late	0.933333333333333
sub-26	0.512	bwd	early	-0.666666666666667
sub-26	0.512	bwd	late	0.533333333333333
sub-26	2.048	fwd	early	-0.166666666666667
sub-26	2.048	fwd	late	0.0666666666666667
sub-26	2.048	bwd	early	0.733333333333333
sub-26	2.048	bwd	late	-0.9
sub-27	0.032	fwd	early	-1.06666666666667
sub-27	0.032	fwd	late	-0.733333333333333
sub-27	0.032	bwd	early	0.866666666666667
sub-27	0.032	bwd	late	-0.2
sub-27	0.064	fwd	early	-0.4
sub-27	0.064	fwd	late	0
sub-27	0.064	bwd	early	0.266666666666667
sub-27	0.064	bwd	late	-0.2
sub-27	0.128	fwd	early	-0.866666666666667
sub-27	0.128	fwd	late	-0.0666666666666667
sub-27	0.128	bwd	early	0.4
sub-27	0.128	bwd	late	-0.533333333333333
sub-27	0.512	fwd	early	-0.8
sub-27	0.512	fwd	late	0.2
sub-27	0.512	bwd	early	-0.266666666666667
sub-27	0.512	bwd	late	0.333333333333333
sub-27	2.048	fwd	early	-0.733333333333333
sub-27	2.048	fwd	late	0.1
sub-27	2.048	bwd	early	0.333333333333333
sub-27	2.048	bwd	late	-0.7
sub-28	0.032	fwd	early	0.133333333333333
sub-28	0.032	fwd	late	0.333333333333333
sub-28	0.032	bwd	early	0.333333333333333
sub-28	0.032	bwd	late	-0.866666666666667
sub-28	0.064	fwd	early	-0.0666666666666667
sub-28	0.064	fwd	late	0.533333333333333
sub-28	0.064	bwd	early	-0.666666666666667
sub-28	0.064	bwd	late	0.533333333333333
sub-28	0.128	fwd	early	-0.2
sub-28	0.128	fwd	late	0.333333333333333
sub-28	0.128	bwd	early	-0.533333333333333
sub-28	0.128	bwd	late	-0.733333333333333
sub-28	0.512	fwd	early	-0.733333333333333
sub-28	0.512	fwd	late	1.6
sub-28	0.512	bwd	early	-0.466666666666667
sub-28	0.512	bwd	late	0.133333333333333
sub-28	2.048	fwd	early	-0.366666666666667
sub-28	2.048	fwd	late	0.266666666666667
sub-28	2.048	bwd	early	0.433333333333333
sub-28	2.048	bwd	late	-0.2
sub-29	0.032	fwd	early	0.133333333333333
sub-29	0.032	fwd	late	0.6
sub-29	0.032	bwd	early	-0.733333333333333
sub-29	0.032	bwd	late	-0.0666666666666667
sub-29	0.064	fwd	early	-0.4
sub-29	0.064	fwd	late	0.533333333333333
sub-29	0.064	bwd	early	-0.666666666666667
sub-29	0.064	bwd	late	-0.333333333333333
sub-29	0.128	fwd	early	1.13333333333333
sub-29	0.128	fwd	late	0.2
sub-29	0.128	bwd	early	-0.133333333333333
sub-29	0.128	bwd	late	-0.466666666666667
sub-29	0.512	fwd	early	-0.4
sub-29	0.512	fwd	late	0.4
sub-29	0.512	bwd	early	-0.333333333333333
sub-29	0.512	bwd	late	-0.8
sub-29	2.048	fwd	early	-0.3
sub-29	2.048	fwd	late	-0.1
sub-29	2.048	bwd	early	0.166666666666667
sub-29	2.048	bwd	late	-1
sub-30	0.032	fwd	early	0.666666666666667
sub-30	0.032	fwd	late	0.133333333333333
sub-30	0.032	bwd	early	-1.33333333333333
sub-30	0.032	bwd	late	-0.4
sub-30	0.064	fwd	early	0
sub-30	0.064	fwd	late	-0.533333333333333
sub-30	0.064	bwd	early	-0.533333333333333
sub-30	0.064	bwd	late	-0.0666666666666667
sub-30	0.128	fwd	early	0.133333333333333
sub-30	0.128	fwd	late	0.933333333333333
sub-30	0.128	bwd	early	-0.8
sub-30	0.128	bwd	late	-0.733333333333333
sub-30	0.512	fwd	early	0.333333333333333
sub-30	0.512	fwd	late	-0.333333333333333
sub-30	0.512	bwd	early	-0.2
sub-30	0.512	bwd	late	-0.0666666666666667
sub-30	2.048	fwd	early	-0.3
sub-30	2.048	fwd	late	0.0333333333333333
sub-30	2.048	bwd	early	0.3
sub-30	2.048	bwd	late	-0.866666666666667
sub-32	0.032	fwd	early	-0.0666666666666667
sub-32	0.032	fwd	late	0
sub-32	0.032	bwd	early	-0.0666666666666667
sub-32	0.032	bwd	late	-0.266666666666667
sub-32	0.064	fwd	early	-0.266666666666667
sub-32	0.064	fwd	late	0.133333333333333
sub-32	0.064	bwd	early	-0.266666666666667
sub-32	0.064	bwd	late	0.4
sub-32	0.128	fwd	early	-0.466666666666667
sub-32	0.128	fwd	late	0.266666666666667
sub-32	0.128	bwd	early	0.0666666666666667
sub-32	0.128	bwd	late	-0.133333333333333
sub-32	0.512	fwd	early	-0.266666666666667
sub-32	0.512	fwd	late	0.4
sub-32	0.512	bwd	early	0.266666666666667
sub-32	0.512	bwd	late	0.2
sub-32	2.048	fwd	early	-0.366666666666667
sub-32	2.048	fwd	late	0.366666666666667
sub-32	2.048	bwd	early	0.5
sub-32	2.048	bwd	late	-0.366666666666667
sub-33	0.032	fwd	early	-0.6
sub-33	0.032	fwd	late	0.2
sub-33	0.032	bwd	early	0.4
sub-33	0.032	bwd	late	-0.266666666666667
sub-33	0.064	fwd	early	0.2
sub-33	0.064	fwd	late	-0.2
sub-33	0.064	bwd	early	0.333333333333333
sub-33	0.064	bwd	late	0.0666666666666667
sub-33	0.128	fwd	early	-0.266666666666667
sub-33	0.128	fwd	late	0.666666666666667
sub-33	0.128	bwd	early	0.266666666666667
sub-33	0.128	bwd	late	-0.0666666666666667
sub-33	0.512	fwd	early	0.133333333333333
sub-33	0.512	fwd	late	0.333333333333333
sub-33	0.512	bwd	early	0.133333333333333
sub-33	0.512	bwd	late	-0.0666666666666667
sub-33	2.048	fwd	early	-0.266666666666667
sub-33	2.048	fwd	late	0.5
sub-33	2.048	bwd	early	-0.0333333333333333
sub-33	2.048	bwd	late	-0.0333333333333333
sub-34	0.032	fwd	early	-0.533333333333333
sub-34	0.032	fwd	late	-0.0666666666666667
sub-34	0.032	bwd	early	-0.6
sub-34	0.032	bwd	late	1.6
sub-34	0.064	fwd	early	-0.4
sub-34	0.064	fwd	late	-0.666666666666667
sub-34	0.064	bwd	early	-0.266666666666667
sub-34	0.064	bwd	late	0
sub-34	0.128	fwd	early	0.266666666666667
sub-34	0.128	fwd	late	-0.4
sub-34	0.128	bwd	early	-0.333333333333333
sub-34	0.128	bwd	late	0.2
sub-34	0.512	fwd	early	0
sub-34	0.512	fwd	late	1.06666666666667
sub-34	0.512	bwd	early	-0.0666666666666667
sub-34	0.512	bwd	late	-0.8
sub-34	2.048	fwd	early	-0.233333333333333
sub-34	2.048	fwd	late	0.0333333333333333
sub-34	2.048	bwd	early	0.433333333333333
sub-34	2.048	bwd	late	-0.333333333333333
sub-35	0.032	fwd	early	0
sub-35	0.032	fwd	late	0.2
sub-35	0.032	bwd	early	0.666666666666667
sub-35	0.032	bwd	late	-0.466666666666667
sub-35	0.064	fwd	early	-0.266666666666667
sub-35	0.064	fwd	late	0.133333333333333
sub-35	0.064	bwd	early	0.6
sub-35	0.064	bwd	late	0.4
sub-35	0.128	fwd	early	0.533333333333333
sub-35	0.128	fwd	late	-0.2
sub-35	0.128	bwd	early	-0.666666666666667
sub-35	0.128	bwd	late	0.2
sub-35	0.512	fwd	early	-0.933333333333333
sub-35	0.512	fwd	late	0
sub-35	0.512	bwd	early	0.2
sub-35	0.512	bwd	late	0.933333333333333
sub-35	2.048	fwd	early	-0.6
sub-35	2.048	fwd	late	0.0666666666666667
sub-35	2.048	bwd	early	0.433333333333333
sub-35	2.048	bwd	late	-0.3
sub-36	0.032	fwd	early	-0.4
sub-36	0.032	fwd	late	0
sub-36	0.032	bwd	early	0.266666666666667
sub-36	0.032	bwd	late	-0.866666666666667
sub-36	0.064	fwd	early	0.0666666666666667
sub-36	0.064	fwd	late	0.133333333333333
sub-36	0.064	bwd	early	0.333333333333333
sub-36	0.064	bwd	late	-0.2
sub-36	0.128	fwd	early	0.866666666666667
sub-36	0.128	fwd	late	-1.06666666666667
sub-36	0.128	bwd	early	0.266666666666667
sub-36	0.128	bwd	late	0.0666666666666667
sub-36	0.512	fwd	early	-0.266666666666667
sub-36	0.512	fwd	late	0.133333333333333
sub-36	0.512	bwd	early	0.333333333333333
sub-36	0.512	bwd	late	-0.0666666666666667
sub-36	2.048	fwd	early	-0.2
sub-36	2.048	fwd	late	0.466666666666667
sub-36	2.048	bwd	early	0.2
sub-36	2.048	bwd	late	-0.7
sub-38	0.032	fwd	early	-0.266666666666667
sub-38	0.032	fwd	late	0.133333333333333
sub-38	0.032	bwd	early	-0.4
sub-38	0.032	bwd	late	-0.4
sub-38	0.064	fwd	early	0.2
sub-38	0.064	fwd	late	-0.266666666666667
sub-38	0.064	bwd	early	0.2
sub-38	0.064	bwd	late	0
sub-38	0.128	fwd	early	-0.266666666666667
sub-38	0.128	fwd	late	0
sub-38	0.128	bwd	early	0.533333333333333
sub-38	0.128	bwd	late	-0.133333333333333
sub-38	0.512	fwd	early	-0.2
sub-38	0.512	fwd	late	0.4
sub-38	0.512	bwd	early	0.333333333333333
sub-38	0.512	bwd	late	0.133333333333333
sub-38	2.048	fwd	early	-0.4
sub-38	2.048	fwd	late	0.466666666666667
sub-38	2.048	bwd	early	0.466666666666667
sub-38	2.048	bwd	late	-0.266666666666667
sub-39	0.032	fwd	early	-0.266666666666667
sub-39	0.032	fwd	late	0.333333333333333
sub-39	0.032	bwd	early	-0.2
sub-39	0.032	bwd	late	-0.333333333333333
sub-39	0.064	fwd	early	0.533333333333333
sub-39	0.064	fwd	late	0.466666666666667
sub-39	0.064	bwd	early	-0.333333333333333
sub-39	0.064	bwd	late	0.533333333333333
sub-39	0.128	fwd	early	1.2
sub-39	0.128	fwd	late	-0.333333333333333
sub-39	0.128	bwd	early	-0.666666666666667
sub-39	0.128	bwd	late	0.533333333333333
sub-39	0.512	fwd	early	0.4
sub-39	0.512	fwd	late	0.8
sub-39	0.512	bwd	early	-0.0666666666666667
sub-39	0.512	bwd	late	-0.533333333333333
sub-39	2.048	fwd	early	-0.433333333333333
sub-39	2.048	fwd	late	0.433333333333333
sub-39	2.048	bwd	early	0.366666666666667
sub-39	2.048	bwd	late	-0.7
