# Supplementary material for: Dynamics of fMRI patterns reflect sub-second activation sequences and reveal replay in human visual cortex
Source: Nat Commun. 2021 Mar 19;12:1795. doi: 10.1038/s41467-021-21970-2 (PMC7979874; doi:10.1038/s41467-021-21970-2)
Supplement: Supplementary file 4 — Source Data [file 41467_2021_21970_MOESM4_ESM.zip › sourcedata/source_data_figure_3g.csv]

id	tITI	period	mean_variable	period_short
sub-01	0.032	forward	-0.111111111111111	fwd
sub-01	0.032	backward	0.222222222222222	bwd
sub-01	0.064	forward	-0.155555555555556	fwd
sub-01	0.064	backward	0.4	bwd
sub-01	0.128	forward	-0.111111111111111	fwd
sub-01	0.128	backward	0.45	bwd
sub-01	0.512	forward	-0.433333333333333	fwd
sub-01	0.512	backward	0.383333333333333	bwd
sub-01	2.048	forward	-0.666666666666667	fwd
sub-01	2.048	backward	0.688888888888889	bwd
sub-02	0.032	forward	-0.111111111111111	fwd
sub-02	0.032	backward	0.355555555555556	bwd
sub-02	0.064	forward	-0.2	fwd
sub-02	0.064	backward	0.266666666666667	bwd
sub-02	0.128	forward	-0.177777777777778	fwd
sub-02	0.128	backward	0.35	bwd
sub-02	0.512	forward	-0.216666666666667	fwd
sub-02	0.512	backward	0.35	bwd
sub-02	2.048	forward	-0.577777777777778	fwd
sub-02	2.048	backward	0.733333333333333	bwd
sub-03	0.032	forward	-0.355555555555555	fwd
sub-03	0.032	backward	-0.2	bwd
sub-03	0.064	forward	-0.2	fwd
sub-03	0.064	backward	0.355555555555555	bwd
sub-03	0.128	forward	-0.266666666666667	fwd
sub-03	0.128	backward	0.15	bwd
sub-03	0.512	forward	-0.383333333333333	fwd
sub-03	0.512	backward	0.55	bwd
sub-03	2.048	forward	-0.788888888888889	fwd
sub-03	2.048	backward	0.688888888888889	bwd
sub-04	0.032	forward	0.0888888888888889	fwd
sub-04	0.032	backward	0.688888888888889	bwd
sub-04	0.064	forward	-0.533333333333333	fwd
sub-04	0.064	backward	0.488888888888889	bwd
sub-04	0.128	forward	-0.533333333333333	fwd
sub-04	0.128	backward	0.333333333333333	bwd
sub-04	0.512	forward	-0.283333333333333	fwd
sub-04	0.512	backward	0.35	bwd
sub-04	2.048	forward	-0.822222222222222	fwd
sub-04	2.048	backward	0.688888888888889	bwd
sub-05	0.032	forward	-0.555555555555555	fwd
sub-05	0.032	backward	0.4	bwd
sub-05	0.064	forward	-0.266666666666667	fwd
sub-05	0.064	backward	0.155555555555556	bwd
sub-05	0.128	forward	-0.377777777777778	fwd
sub-05	0.128	backward	0.183333333333333	bwd
sub-05	0.512	forward	-0.466666666666667	fwd
sub-05	0.512	backward	0.683333333333333	bwd
sub-05	2.048	forward	-0.788888888888889	fwd
sub-05	2.048	backward	0.766666666666667	bwd
sub-06	0.032	forward	0.266666666666667	fwd
sub-06	0.032	backward	0.266666666666667	bwd
sub-06	0.064	forward	0.488888888888889	fwd
sub-06	0.064	backward	0.422222222222222	bwd
sub-06	0.128	forward	0.088888888888889	fwd
sub-06	0.128	backward	-0.0166666666666666	bwd
sub-06	0.512	forward	0.183333333333333	fwd
sub-06	0.512	backward	0.116666666666667	bwd
sub-06	2.048	forward	-0.566666666666667	fwd
sub-06	2.048	backward	0.366666666666667	bwd
sub-07	0.032	forward	-0.333333333333333	fwd
sub-07	0.032	backward	0.222222222222222	bwd
sub-07	0.064	forward	-0.244444444444444	fwd
sub-07	0.064	backward	-0.0444444444444446	bwd
sub-07	0.128	forward	-1.48029736616688e-16	fwd
sub-07	0.128	backward	-0.05	bwd
sub-07	0.512	forward	-0.15	fwd
sub-07	0.512	backward	0.383333333333333	bwd
sub-07	2.048	forward	-0.377777777777778	fwd
sub-07	2.048	backward	0.3	bwd
sub-08	0.032	forward	0.177777777777778	fwd
sub-08	0.032	backward	0.311111111111111	bwd
sub-08	0.064	forward	0.333333333333333	fwd
sub-08	0.064	backward	0.2	bwd
sub-08	0.128	forward	0.0444444444444444	fwd
sub-08	0.128	backward	0	bwd
sub-08	0.512	forward	0.116666666666667	fwd
sub-08	0.512	backward	-0.05	bwd
sub-08	2.048	forward	0.1	fwd
sub-08	2.048	backward	0.111111111111111	bwd
sub-09	0.032	forward	0.155555555555556	fwd
sub-09	0.032	backward	0.266666666666667	bwd
sub-09	0.064	forward	-0.266666666666667	fwd
sub-09	0.064	backward	0.311111111111111	bwd
sub-09	0.128	forward	-0.533333333333333	fwd
sub-09	0.128	backward	-0.0666666666666668	bwd
sub-09	0.512	forward	-0.533333333333333	fwd
sub-09	0.512	backward	0.416666666666667	bwd
sub-09	2.048	forward	-0.711111111111111	fwd
sub-09	2.048	backward	0.488888888888889	bwd
sub-10	0.032	forward	-0.133333333333333	fwd
sub-10	0.032	backward	0.0444444444444444	bwd
sub-10	0.064	forward	-0.0444444444444444	fwd
sub-10	0.064	backward	-0.155555555555555	bwd
sub-10	0.128	forward	-0.288888888888889	fwd
sub-10	0.128	backward	0.1	bwd
sub-10	0.512	forward	-0.4	fwd
sub-10	0.512	backward	-0.0333333333333332	bwd
sub-10	2.048	forward	-0.422222222222222	fwd
sub-10	2.048	backward	0.422222222222222	bwd
sub-11	0.032	forward	0.2	fwd
sub-11	0.032	backward	0.466666666666667	bwd
sub-11	0.064	forward	-0.2	fwd
sub-11	0.064	backward	0.355555555555555	bwd
sub-11	0.128	forward	0.0444444444444444	fwd
sub-11	0.128	backward	0.0499999999999999	bwd
sub-11	0.512	forward	0.0166666666666666	fwd
sub-11	0.512	backward	0.216666666666667	bwd
sub-11	2.048	forward	-0.411111111111111	fwd
sub-11	2.048	backward	0.677777777777778	bwd
sub-12	0.032	forward	0.222222222222222	fwd
sub-12	0.032	backward	0.266666666666667	bwd
sub-12	0.064	forward	-0.111111111111111	fwd
sub-12	0.064	backward	0.4	bwd
sub-12	0.128	forward	0	fwd
sub-12	0.128	backward	0.0166666666666667	bwd
sub-12	0.512	forward	-0.0333333333333333	fwd
sub-12	0.512	backward	0.116666666666667	bwd
sub-12	2.048	forward	-0.611111111111111	fwd
sub-12	2.048	backward	0.377777777777778	bwd
sub-13	0.032	forward	0.755555555555556	fwd
sub-13	0.032	backward	0.488888888888889	bwd
sub-13	0.064	forward	0.622222222222222	fwd
sub-13	0.064	backward	0.622222222222222	bwd
sub-13	0.128	forward	0.555555555555555	fwd
sub-13	0.128	backward	0.15	bwd
sub-13	0.512	forward	0.183333333333333	fwd
sub-13	0.512	backward	0.25	bwd
sub-13	2.048	forward	-0.4	fwd
sub-13	2.048	backward	0.477777777777778	bwd
sub-14	0.032	forward	-0.0888888888888889	fwd
sub-14	0.032	backward	0.288888888888889	bwd
sub-14	0.064	forward	-0.177777777777778	fwd
sub-14	0.064	backward	-0.111111111111111	bwd
sub-14	0.128	forward	-0.311111111111111	fwd
sub-14	0.128	backward	0.3	bwd
sub-14	0.512	forward	-0.233333333333333	fwd
sub-14	0.512	backward	-0.0833333333333334	bwd
sub-14	2.048	forward	-0.4	fwd
sub-14	2.048	backward	-0.0222222222222223	bwd
sub-15	0.032	forward	0.266666666666667	fwd
sub-15	0.032	backward	0.0444444444444444	bwd
sub-15	0.064	forward	0.222222222222222	fwd
sub-15	0.064	backward	-0.0444444444444444	bwd
sub-15	0.128	forward	-0.111111111111111	fwd
sub-15	0.128	backward	0.166666666666667	bwd
sub-15	0.512	forward	-0.3	fwd
sub-15	0.512	backward	0.45	bwd
sub-15	2.048	forward	-0.622222222222222	fwd
sub-15	2.048	backward	0.511111111111111	bwd
sub-16	0.032	forward	0.111111111111111	fwd
sub-16	0.032	backward	0.266666666666667	bwd
sub-16	0.064	forward	-0.0444444444444444	fwd
sub-16	0.064	backward	-0.0666666666666667	bwd
sub-16	0.128	forward	-0.111111111111111	fwd
sub-16	0.128	backward	0.05	bwd
sub-16	0.512	forward	-0.3	fwd
sub-16	0.512	backward	0.35	bwd
sub-16	2.048	forward	-0.222222222222222	fwd
sub-16	2.048	backward	0.555555555555556	bwd
sub-17	0.032	forward	-0.4	fwd
sub-17	0.032	backward	0.311111111111111	bwd
sub-17	0.064	forward	-0.555555555555555	fwd
sub-17	0.064	backward	0.222222222222222	bwd
sub-17	0.128	forward	-0.422222222222222	fwd
sub-17	0.128	backward	0.0499999999999999	bwd
sub-17	0.512	forward	-0.45	fwd
sub-17	0.512	backward	0.733333333333333	bwd
sub-17	2.048	forward	-0.566666666666667	fwd
sub-17	2.048	backward	0.766666666666667	bwd
sub-18	0.032	forward	-0.177777777777778	fwd
sub-18	0.032	backward	0.133333333333333	bwd
sub-18	0.064	forward	-0.111111111111111	fwd
sub-18	0.064	backward	0.0666666666666666	bwd
sub-18	0.128	forward	-0.266666666666667	fwd
sub-18	0.128	backward	-0.1	bwd
sub-18	0.512	forward	-0.316666666666667	fwd
sub-18	0.512	backward	0.0166666666666666	bwd
sub-18	2.048	forward	-0.766666666666667	fwd
sub-18	2.048	backward	0.766666666666667	bwd
sub-19	0.032	forward	-0.555555555555556	fwd
sub-19	0.032	backward	0.244444444444444	bwd
sub-19	0.064	forward	-0.355555555555555	fwd
sub-19	0.064	backward	0.533333333333333	bwd
sub-19	0.128	forward	-0.0888888888888889	fwd
sub-19	0.128	backward	-0.116666666666667	bwd
sub-19	0.512	forward	-0.566666666666667	fwd
sub-19	0.512	backward	0.666666666666667	bwd
sub-19	2.048	forward	-0.722222222222222	fwd
sub-19	2.048	backward	0.511111111111111	bwd
sub-20	0.032	forward	-0.133333333333333	fwd
sub-20	0.032	backward	0.0222222222222221	bwd
sub-20	0.064	forward	-0.333333333333333	fwd
sub-20	0.064	backward	0.266666666666667	bwd
sub-20	0.128	forward	-0.311111111111111	fwd
sub-20	0.128	backward	0.283333333333333	bwd
sub-20	0.512	forward	-0.533333333333333	fwd
sub-20	0.512	backward	0.633333333333333	bwd
sub-20	2.048	forward	-0.577777777777778	fwd
sub-20	2.048	backward	0.477777777777778	bwd
sub-21	0.032	forward	0.355555555555555	fwd
sub-21	0.032	backward	0.155555555555555	bwd
sub-21	0.064	forward	0.222222222222222	fwd
sub-21	0.064	backward	0.177777777777778	bwd
sub-21	0.128	forward	0.466666666666667	fwd
sub-21	0.128	backward	0.383333333333333	bwd
sub-21	0.512	forward	-0.0833333333333333	fwd
sub-21	0.512	backward	0.1	bwd
sub-21	2.048	forward	-0.477777777777778	fwd
sub-21	2.048	backward	0.311111111111111	bwd
sub-22	0.032	forward	0.355555555555556	fwd
sub-22	0.032	backward	-0.222222222222222	bwd
sub-22	0.064	forward	0.577777777777778	fwd
sub-22	0.064	backward	-0.4	bwd
sub-22	0.128	forward	0.488888888888889	fwd
sub-22	0.128	backward	0.3	bwd
sub-22	0.512	forward	0.2	fwd
sub-22	0.512	backward	0.0166666666666666	bwd
sub-22	2.048	forward	-0.311111111111111	fwd
sub-22	2.048	backward	0.5	bwd
sub-23	0.032	forward	-0.266666666666667	fwd
sub-23	0.032	backward	0.488888888888889	bwd
sub-23	0.064	forward	-0.311111111111111	fwd
sub-23	0.064	backward	0.688888888888889	bwd
sub-23	0.128	forward	-0.733333333333333	fwd
sub-23	0.128	backward	0.216666666666667	bwd
sub-23	0.512	forward	-0.166666666666667	fwd
sub-23	0.512	backward	0.1	bwd
sub-23	2.048	forward	-0.466666666666667	fwd
sub-23	2.048	backward	0.488888888888889	bwd
sub-25	0.032	forward	-0.488888888888889	fwd
sub-25	0.032	backward	0.466666666666667	bwd
sub-25	0.064	forward	-0.266666666666667	fwd
sub-25	0.064	backward	0.311111111111111	bwd
sub-25	0.128	forward	-0.111111111111111	fwd
sub-25	0.128	backward	0.183333333333333	bwd
sub-25	0.512	forward	-0.6	fwd
sub-25	0.512	backward	0.366666666666667	bwd
sub-25	2.048	forward	-0.566666666666667	fwd
sub-25	2.048	backward	0.511111111111111	bwd
sub-26	0.032	forward	-0.133333333333333	fwd
sub-26	0.032	backward	0.466666666666667	bwd
sub-26	0.064	forward	-0.222222222222222	fwd
sub-26	0.064	backward	0.155555555555556	bwd
sub-26	0.128	forward	-0.244444444444444	fwd
sub-26	0.128	backward	0.433333333333333	bwd
sub-26	0.512	forward	-0.4	fwd
sub-26	0.512	backward	0.416666666666667	bwd
sub-26	2.048	forward	-0.644444444444444	fwd
sub-26	2.048	backward	0.711111111111111	bwd
sub-27	0.032	forward	-0.488888888888889	fwd
sub-27	0.032	backward	0.244444444444444	bwd
sub-27	0.064	forward	-0.466666666666667	fwd
sub-27	0.064	backward	0.2	bwd
sub-27	0.128	forward	-0.311111111111111	fwd
sub-27	0.128	backward	0.25	bwd
sub-27	0.512	forward	-0.516666666666667	fwd
sub-27	0.512	backward	0.183333333333333	bwd
sub-27	2.048	forward	-0.788888888888889	fwd
sub-27	2.048	backward	0.566666666666667	bwd
sub-28	0.032	forward	0.577777777777778	fwd
sub-28	0.032	backward	0.288888888888889	bwd
sub-28	0.064	forward	-0.2	fwd
sub-28	0.064	backward	0.355555555555556	bwd
sub-28	0.128	forward	0.222222222222222	fwd
sub-28	0.128	backward	0.133333333333333	bwd
sub-28	0.512	forward	-0.216666666666667	fwd
sub-28	0.512	backward	-0.0166666666666665	bwd
sub-28	2.048	forward	-0.188888888888889	fwd
sub-28	2.048	backward	0.288888888888889	bwd
sub-29	0.032	forward	0.266666666666667	fwd
sub-29	0.032	backward	0.333333333333333	bwd
sub-29	0.064	forward	0.133333333333333	fwd
sub-29	0.064	backward	0.333333333333333	bwd
sub-29	0.128	forward	0.311111111111111	fwd
sub-29	0.128	backward	0.266666666666667	bwd
sub-29	0.512	forward	0.45	fwd
sub-29	0.512	backward	0.1	bwd
sub-29	2.048	forward	-0.311111111111111	fwd
sub-29	2.048	backward	0.177777777777778	bwd
sub-30	0.032	forward	0.577777777777778	fwd
sub-30	0.032	backward	0.0888888888888889	bwd
sub-30	0.064	forward	0.666666666666667	fwd
sub-30	0.064	backward	0.0666666666666666	bwd
sub-30	0.128	forward	0.177777777777778	fwd
sub-30	0.128	backward	-0.0166666666666666	bwd
sub-30	0.512	forward	-0.1	fwd
sub-30	0.512	backward	0.233333333333333	bwd
sub-30	2.048	forward	-0.455555555555555	fwd
sub-30	2.048	backward	0.388888888888889	bwd
sub-32	0.032	forward	-0.311111111111111	fwd
sub-32	0.032	backward	-0.0444444444444444	bwd
sub-32	0.064	forward	0.155555555555556	fwd
sub-32	0.064	backward	-0.0666666666666667	bwd
sub-32	0.128	forward	-0.377777777777778	fwd
sub-32	0.128	backward	0.0166666666666666	bwd
sub-32	0.512	forward	-0.233333333333333	fwd
sub-32	0.512	backward	-1.11022302462516e-16	bwd
sub-32	2.048	forward	-0.8	fwd
sub-32	2.048	backward	0.8	bwd
sub-33	0.032	forward	-0.333333333333333	fwd
sub-33	0.032	backward	0.288888888888889	bwd
sub-33	0.064	forward	-0.377777777777778	fwd
sub-33	0.064	backward	0.244444444444444	bwd
sub-33	0.128	forward	-0.177777777777778	fwd
sub-33	0.128	backward	0.183333333333333	bwd
sub-33	0.512	forward	-0.516666666666667	fwd
sub-33	0.512	backward	0.116666666666667	bwd
sub-33	2.048	forward	-0.633333333333333	fwd
sub-33	2.048	backward	0.433333333333333	bwd
sub-34	0.032	forward	-0.533333333333333	fwd
sub-34	0.032	backward	-0.2	bwd
sub-34	0.064	forward	-0.0222222222222221	fwd
sub-34	0.064	backward	-0.0888888888888889	bwd
sub-34	0.128	forward	-0.2	fwd
sub-34	0.128	backward	-0.183333333333333	bwd
sub-34	0.512	forward	-0.266666666666667	fwd
sub-34	0.512	backward	-0.15	bwd
sub-34	2.048	forward	-0.411111111111111	fwd
sub-34	2.048	backward	0.422222222222222	bwd
sub-35	0.032	forward	-0.0666666666666666	fwd
sub-35	0.032	backward	-0.111111111111111	bwd
sub-35	0.064	forward	0.622222222222222	fwd
sub-35	0.064	backward	-0.444444444444444	bwd
sub-35	0.128	forward	0.422222222222222	fwd
sub-35	0.128	backward	0.05	bwd
sub-35	0.512	forward	-0.133333333333333	fwd
sub-35	0.512	backward	0.333333333333333	bwd
sub-35	2.048	forward	-0.566666666666667	fwd
sub-35	2.048	backward	0.544444444444444	bwd
sub-36	0.032	forward	0.0222222222222221	fwd
sub-36	0.032	backward	0.0888888888888889	bwd
sub-36	0.064	forward	-0.0222222222222223	fwd
sub-36	0.064	backward	0.266666666666667	bwd
sub-36	0.128	forward	0.111111111111111	fwd
sub-36	0.128	backward	0.116666666666667	bwd
sub-36	0.512	forward	-0.566666666666667	fwd
sub-36	0.512	backward	0.35	bwd
sub-36	2.048	forward	-0.577777777777778	fwd
sub-36	2.048	backward	0.422222222222222	bwd
sub-38	0.032	forward	0.222222222222222	fwd
sub-38	0.032	backward	0.377777777777778	bwd
sub-38	0.064	forward	-0.0444444444444444	fwd
sub-38	0.064	backward	0.0666666666666666	bwd
sub-38	0.128	forward	-0.266666666666667	fwd
sub-38	0.128	backward	0.366666666666667	bwd
sub-38	0.512	forward	-0.266666666666667	fwd
sub-38	0.512	backward	0.216666666666667	bwd
sub-38	2.048	forward	-0.6	fwd
sub-38	2.048	backward	0.522222222222222	bwd
sub-39	0.032	forward	0.177777777777778	fwd
sub-39	0.032	backward	-0.155555555555556	bwd
sub-39	0.064	forward	0	fwd
sub-39	0.064	backward	0.511111111111111	bwd
sub-39	0.128	forward	-0.2	fwd
sub-39	0.128	backward	-0.133333333333333	bwd
sub-39	0.512	forward	-0.216666666666667	fwd
sub-39	0.512	backward	0.6	bwd
sub-39	2.048	forward	-0.866666666666667	fwd
sub-39	2.048	backward	0.722222222222222	bwd
