# Supplementary material for: Dynamics of fMRI patterns reflect sub-second activation sequences and reveal replay in human visual cortex
Source: Nat Commun. 2021 Mar 19;12:1795. doi: 10.1038/s41467-021-21970-2 (PMC7979874; doi:10.1038/s41467-021-21970-2)
Supplement: Supplementary file 4 — Source Data [file 41467_2021_21970_MOESM4_ESM.zip › sourcedata/source_data_figure_3f.csv]

period	tITI	seq_tr	mean_position	sem_upper	sem_lower
backward	0.032	5	3.2037037037037	3.26587740612665	3.14153000128076
backward	0.032	6	3.27777777777778	3.33606006837128	3.21949548718428
backward	0.032	7	3.15740740740741	3.22312299242979	3.09169182238502
backward	0.064	5	3.21111111111111	3.27854060920656	3.14368161301566
backward	0.064	6	3.23518518518519	3.30915005177278	3.1612203185976
backward	0.064	7	3.13888888888889	3.20724705962343	3.07053071815435
backward	0.128	5	3.14259259259259	3.21543620889369	3.06974897629149
backward	0.128	6	3.29074074074074	3.35449471991746	3.22698676156402
backward	0.128	7	3.14444444444444	3.21291217909246	3.07597670979643
backward	0.128	8	2.96111111111111	3.01703843861028	2.90518378361194
backward	0.512	6	3.45925925925926	3.5192285505058	3.39928996801272
backward	0.512	7	3.39814814814815	3.47587993097055	3.32041636532575
backward	0.512	8	3.15	3.21431706074869	3.08568293925131
backward	0.512	9	3.04444444444444	3.11824287337674	2.97064601551215
backward	2.048	8	3.21851851851852	3.27935403626497	3.15768300077207
backward	2.048	9	3.51851851851852	3.57791650428661	3.45912053275043
backward	2.048	10	3.89259259259259	3.96037571898981	3.82480946619537
backward	2.048	11	4	4.06313391048048	3.93686608951952
backward	2.048	12	3.4962962962963	3.56793345987748	3.42465913271511
backward	2.048	13	2.90185185185185	2.9673164705717	2.83638723313201
excluded	0.032	1	2.98148148148148	3.04764951679104	2.91531344617192
excluded	0.032	8	2.96111111111111	3.03239933301354	2.88982288920868
excluded	0.032	9	2.93333333333333	3.01681996481817	2.8498467018485
excluded	0.032	10	2.95925925925926	3.01139378730263	2.90712473121589
excluded	0.032	11	2.95740740740741	3.0207172207944	2.89409759402042
excluded	0.032	12	3.01111111111111	3.06896819953402	2.9532540226882
excluded	0.032	13	2.88333333333333	2.9485219756178	2.81814469104886
excluded	0.064	1	3.05	3.110647592792	2.989352407208
excluded	0.064	8	2.97222222222222	3.03948804830073	2.90495639614371
excluded	0.064	9	2.91851851851852	2.98407063632513	2.85296640071191
excluded	0.064	10	3.08518518518519	3.14555506865126	3.02481530171911
excluded	0.064	11	2.9462962962963	3.01415960139929	2.8784329911933
excluded	0.064	12	3.01296296296296	3.08287444362498	2.94305148230094
excluded	0.064	13	2.94444444444444	3.0172079835823	2.87168090530659
excluded	0.128	1	3.00185185185185	3.05625164637833	2.94745205732538
excluded	0.128	9	3.01851851851852	3.08877183246678	2.94826520457026
excluded	0.128	10	3.05925925925926	3.12073882829945	2.99777969021907
excluded	0.128	11	2.99814814814815	3.069243687669	2.9270526086273
excluded	0.128	12	2.93148148148148	3.00302215385219	2.85994080911077
excluded	0.128	13	2.87962962962963	2.94733682391752	2.81192243534174
excluded	0.512	1	3.02592592592593	3.09407234872442	2.95777950312743
excluded	0.512	10	3.01111111111111	3.0704133442064	2.95180887801582
excluded	0.512	11	2.98703703703704	3.04971222752142	2.92436184655265
excluded	0.512	12	3.08333333333333	3.14916808986473	3.01749857680193
excluded	0.512	13	3.02222222222222	3.08771452423227	2.95672992021218
excluded	2.048	1	3.05740740740741	3.12376397603095	2.99105083878387
forward	0.032	2	2.95185185185185	3.01546505199007	2.88823865171364
forward	0.032	3	2.85555555555556	2.93761459568533	2.77349651542578
forward	0.032	4	3.12777777777778	3.21656243889321	3.03899311666234
forward	0.064	2	2.92962962962963	2.98954988495155	2.86970937430771
forward	0.064	3	2.87037037037037	2.95049128624196	2.79024945449878
forward	0.064	4	3.05925925925926	3.15087527326949	2.96764324524902
forward	0.128	2	2.87592592592593	2.93906837163348	2.81278348021837
forward	0.128	3	2.86481481481481	2.95486618604869	2.77476344358094
forward	0.128	4	2.95925925925926	3.04279985981967	2.87571865869884
forward	0.512	2	2.86111111111111	2.92656974271535	2.79565247950687
forward	0.512	3	2.47222222222222	2.54684650157407	2.39759794287037
forward	0.512	4	2.6037037037037	2.68058949336711	2.5268179140403
forward	0.512	5	3.09259259259259	3.17507086305798	3.01011432212721
forward	2.048	2	2.9	2.96465210112513	2.83534789887487
forward	2.048	3	2.32407407407407	2.40952970641602	2.23861844173213
forward	2.048	4	1.95740740740741	2.02252988205249	1.89228493276232
forward	2.048	5	2.20555555555556	2.27840993182146	2.13270117928965
forward	2.048	6	2.52222222222222	2.57230152441321	2.47214292003123
forward	2.048	7	2.82592592592593	2.87675869305108	2.77509315880077
