# Supplementary material for: Dynamics of fMRI patterns reflect sub-second activation sequences and reveal replay in human visual cortex
Source: Nat Commun. 2021 Mar 19;12:1795. doi: 10.1038/s41467-021-21970-2 (PMC7979874; doi:10.1038/s41467-021-21970-2)
Supplement: Supplementary file 4 — Source Data [file 41467_2021_21970_MOESM4_ESM.zip › sourcedata/source_data_figure_3e.csv]

id	speed	estimate
sub-01	32	0.176740686777879
sub-01	64	0.71249656968799
sub-01	128	0.704511322648145
sub-01	512	0.850399802468429
sub-01	2048	0.86686943107591
sub-02	32	0.301156726735156
sub-02	64	0.774960994089818
sub-02	128	0.626366729957285
sub-02	512	0.763980429404076
sub-02	2048	0.859290871816937
sub-03	32	0.275381357098879
sub-03	64	0.423043749923849
sub-03	128	0.474472559299627
sub-03	512	0.817986683471643
sub-03	2048	0.959520458546155
sub-04	32	0.467223830985005
sub-04	64	0.734333202997115
sub-04	128	0.702654666273048
sub-04	512	0.741623357990278
sub-04	2048	0.937978767783869
sub-05	32	0.430122543507892
sub-05	64	0.220053278265434
sub-05	128	0.561611328119146
sub-05	512	0.86025338472057
sub-05	2048	0.867635477201636
sub-06	32	0.230222207764461
sub-06	64	-0.0248069702331173
sub-06	128	0.23365052391043
sub-06	512	0.360082124394926
sub-06	2048	0.884322428078558
sub-07	32	0.532691962428685
sub-07	64	0.332406456231453
sub-07	128	-0.0555777203403999
sub-07	512	0.573848520754276
sub-07	2048	0.794255145924399
sub-08	32	0.13446787804957
sub-08	64	-0.0593279533831904
sub-08	128	0.0631332022512581
sub-08	512	0.111828282426166
sub-08	2048	0.398593811901203
sub-09	32	0.290487716630497
sub-09	64	0.515740358475016
sub-09	128	0.0911824831521635
sub-09	512	0.912051492548327
sub-09	2048	0.877879680334293
sub-10	32	0.349538902242379
sub-10	64	0.198853704703107
sub-10	128	0.355895694361745
sub-10	512	0.574478642941766
sub-10	2048	0.866962067065472
sub-11	32	-0.110362636030341
sub-11	64	0.227703169451738
sub-11	128	0.073083682215663
sub-11	512	0.360752304566678
sub-11	2048	0.833841595159434
sub-12	32	0.270455273891292
sub-12	64	0.574933980818257
sub-12	128	0.486768563333841
sub-12	512	0.402928624018295
sub-12	2048	0.818628647065014
sub-13	32	-0.0264365236296858
sub-13	64	-0.0116139679675543
sub-13	128	-0.109644623205822
sub-13	512	0.505862423805209
sub-13	2048	0.693304114095732
sub-14	32	0.307000093188946
sub-14	64	-0.327112339132883
sub-14	128	-0.109392158710004
sub-14	512	0.28955358553257
sub-14	2048	0.748997267371958
sub-15	32	0.35061287592087
sub-15	64	-0.302696374482013
sub-15	128	0.348398155969056
sub-15	512	0.828736289223372
sub-15	2048	0.848616212377194
sub-16	32	0.193113790030553
sub-16	64	-0.0802846981821008
sub-16	128	0.521080644319026
sub-16	512	0.654382966603498
sub-16	2048	0.755186685103198
sub-17	32	0.245793503228064
sub-17	64	0.705966041379629
sub-17	128	0.171576897574962
sub-17	512	0.78104127394137
sub-17	2048	0.937839854656582
sub-18	32	0.497611168683412
sub-18	64	0.0264063657377832
sub-18	128	0.474949643118622
sub-18	512	0.218417325834678
sub-18	2048	0.938867493620555
sub-19	32	0.573938790859472
sub-19	64	0.84122076793118
sub-19	128	0.379069212319097
sub-19	512	0.859372912110398
sub-19	2048	0.917326626510107
sub-20	32	0.786607571280144
sub-20	64	0.232389211024259
sub-20	128	0.802867535388254
sub-20	512	0.911070802506986
sub-20	2048	0.928089731761219
sub-21	32	0.0592551347728733
sub-21	64	0.136787288322778
sub-21	128	-0.026125493558299
sub-21	512	0.247260865727681
sub-21	2048	0.830514578938829
sub-22	32	-0.419846732753424
sub-22	64	-0.623450342993743
sub-22	128	-0.210872616245076
sub-22	512	-0.137903057469678
sub-22	2048	0.738446055959218
sub-23	32	0.62139822938572
sub-23	64	0.608430238802741
sub-23	128	0.610258536955803
sub-23	512	0.487612055742218
sub-23	2048	0.853143160464432
sub-25	32	0.792469771312068
sub-25	64	0.548468719601108
sub-25	128	0.585600203783311
sub-25	512	0.82578547102639
sub-25	2048	0.881642801482743
sub-26	32	0.563479353525544
sub-26	64	0.405114751756662
sub-26	128	0.777816959188587
sub-26	512	0.692227782341024
sub-26	2048	0.898657216219114
sub-27	32	0.515300824384354
sub-27	64	0.267176394813218
sub-27	128	0.357325408526376
sub-27	512	0.579795428551341
sub-27	2048	0.896916993978281
sub-28	32	0.0466269496199886
sub-28	64	0.607241467757052
sub-28	128	0.157517874714394
sub-28	512	0.363477985151681
sub-28	2048	0.794653152302138
sub-29	32	-0.231195490070032
sub-29	64	-0.0921813998587521
sub-29	128	-0.202776546521434
sub-29	512	0.0219790302590425
sub-29	2048	0.677719137539019
sub-30	32	-0.518883041447595
sub-30	64	-0.236703720870581
sub-30	128	-0.41111433156154
sub-30	512	0.189497537255468
sub-30	2048	0.599380529174244
sub-32	32	0.352077557943556
sub-32	64	-0.235584666646732
sub-32	128	0.521907591015328
sub-32	512	0.537654688397931
sub-32	2048	0.963370694616137
sub-33	32	0.488202859353208
sub-33	64	0.803798571408981
sub-33	128	0.69485543213266
sub-33	512	0.775236700418565
sub-33	2048	0.913345722473152
sub-34	32	-0.0884192728400128
sub-34	64	-0.134342787161201
sub-34	128	0.124286057806492
sub-34	512	0.251843656836996
sub-34	2048	0.888274362473793
sub-35	32	0.256627889779912
sub-35	64	-0.143224341476287
sub-35	128	0.0666026518174378
sub-35	512	0.636424184382491
sub-35	2048	0.918667556582075
sub-36	32	-0.0371353169772605
sub-36	64	0.185173773414713
sub-36	128	0.191209274476124
sub-36	512	0.881527523029797
sub-36	2048	0.856887698339252
sub-38	32	-0.0107365848400208
sub-38	64	0.325146630286199
sub-38	128	0.459426514753083
sub-38	512	0.621609970061757
sub-38	2048	0.899488517298588
sub-39	32	-0.176436464072044
sub-39	64	0.287571461884792
sub-39	128	0.106774207226531
sub-39	512	0.844437042302747
sub-39	2048	0.946027900538073
