# Supplementary material for: Dynamics of fMRI patterns reflect sub-second activation sequences and reveal replay in human visual cortex
Source: Nat Commun. 2021 Mar 19;12:1795. doi: 10.1038/s41467-021-21970-2 (PMC7979874; doi:10.1038/s41467-021-21970-2)
Supplement: Supplementary file 4 — Source Data [file 41467_2021_21970_MOESM4_ESM.zip › sourcedata/source_data_figure_3d.csv]

speed	tr	empirical	prediction
32	1	0.00176314631886769	0
32	2	0.00425542488568028	0.0294960421822748
32	3	0.00607186760768667	0.0619847589030488
32	4	-0.00206319952879588	0.0203344107774666
32	5	-0.00760302981333065	-0.0426974027016527
32	6	-0.00694846146846372	-0.0509778777567286
32	7	-0.00647015137534022	-0.0159351799198638
32	8	-0.000425967316335841	-0.00132351694463851
32	9	0.00299175937505032	0
32	10	0.00111849069897911	0
32	11	0.00180814929910202	0
32	12	0.00169981534654884	0
32	13	0.00380215597035138	0
64	1	-0.00142186546200823	0
64	2	0.00371257439300445	0.0359790598386148
64	3	0.00787336493722395	0.077106139037873
64	4	-0.00270437997075796	0.0289890648479076
64	5	-0.00804767960471167	-0.0494145671406939
64	6	-0.00716606134682186	-0.066189016091808
64	7	-0.00482901650502983	-0.0234058826797644
64	8	0.00177835561144942	-0.00206469438843273
64	9	0.00426189027687992	0
64	10	0.000494286520355583	0
64	11	0.00169389165137386	0
64	12	0.00078570834815491	0
64	13	0.00356893115088745	0
128	1	-0.00200177457785883	0
128	2	0.00554447780781631	0.048198479187578
128	3	0.00716773041181855	0.107023776784309
128	4	0.00441088702262078	0.0497361962207481
128	5	-0.00597030532561677	-0.0578901156012899
128	6	-0.00837889917220742	-0.0970414609228324
128	7	-0.00773899201920708	-0.041997841164199
128	8	0.00331575362326869	-0.00443851207601529
128	9	0.00043401000481839	0
128	10	-0.00228596602119245	0
128	11	-0.000522435295717381	0
128	12	0.00220931062036363	0
128	13	0.0038162029210936	0
512	1	0.000158157772307797	0
512	2	0.00118813556041502	0.102375887432532
512	3	0.0215321607057259	0.262085814377308
512	4	0.0190165998259029	0.223053818068575
512	5	-0.00446113066064887	0.0171654213017708
512	6	-0.0184398613133802	-0.195116024052115
512	7	-0.0170132131969335	-0.253107516044951
512	8	-0.00564996391692803	-0.125452422588255
512	9	0.000120413833654903	-0.017679935784268
512	10	0.00263337734473383	-8.07626821646081e-05
512	11	0.000490743384593048	0
512	12	-0.000316910604001753	0
512	13	0.000741491264559065	0
2048	1	-0.00173427054412185	0
2048	2	0.00368755053333427	0.0903166479434797
2048	3	0.0232669720178012	0.270991289426431
2048	4	0.0373378326804911	0.379903974321954
2048	5	0.0307729647697893	0.388039105449317
2048	6	0.0176022513923798	0.293491682747991
2048	7	0.00707639913991724	0.121796210503735
2048	8	-0.00914494891166489	-0.081031959451708
2048	9	-0.020651890480791	-0.260943362014468
2048	10	-0.0344445347433581	-0.370393410689268
2048	11	-0.0384742889052894	-0.381028192418225
2048	12	-0.0172445968129956	-0.291101507007269
2048	13	0.00195055986450786	-0.130719614898853
