# Supplementary material for: Dynamics of fMRI patterns reflect sub-second activation sequences and reveal replay in human visual cortex
Source: Nat Commun. 2021 Mar 19;12:1795. doi: 10.1038/s41467-021-21970-2 (PMC7979874; doi:10.1038/s41467-021-21970-2)
Supplement: Supplementary file 4 — Source Data [file 41467_2021_21970_MOESM4_ESM.zip › sourcedata/source_data_figure_3c.csv]

id	tITI	period	seq_tr	mean_cor	mean_step	mean_slope	period_short	color
sub-01	0.032	excluded	1	-0.08	-0.116666666666667	-0.0066802564015559	excluded	red
sub-01	0.032	forward	2	0.0133333333333333	0	0.0126623421926979	fwd	dodgerblue
sub-01	0.032	forward	3	0.0266666666666667	0.05	0.0021536830912646	fwd	dodgerblue
sub-01	0.032	forward	4	0.173333333333333	0.25	0.00475472940895701	fwd	dodgerblue
sub-01	0.032	backward	5	0	-0.05	0.00343360045796433	bwd	red
sub-01	0.032	backward	6	-0.2	-0.15	-0.0183238423053984	bwd	red
sub-01	0.032	backward	7	-0.0933333333333333	-0.183333333333333	-0.000682177570767887	bwd	red
sub-01	0.032	excluded	8	-0.186666666666667	-0.283333333333333	-0.0105346967681437	excluded	red
sub-01	0.032	excluded	9	0.0666666666666667	-0.0333333333333333	0.00204397594928891	excluded	red
sub-01	0.032	excluded	10	0	-0.1	-0.00141296530790924	excluded	red
sub-01	0.032	excluded	11	-0.106666666666667	-0.0833333333333333	0.00666774547900842	excluded	red
sub-01	0.032	excluded	12	-0.0933333333333333	-0.15	0.010179379795987	excluded	red
sub-01	0.032	excluded	13	-0.0666666666666667	-0.1	-0.0042615180213931	excluded	red
sub-01	0.064	excluded	1	-0.12	-0.0666666666666667	-0.00516237713648735	excluded	red
sub-01	0.064	forward	2	0.08	0.216666666666667	0.00443790313489263	fwd	dodgerblue
sub-01	0.064	forward	3	0.373333333333333	0.466666666666667	0.027934375385574	fwd	dodgerblue
sub-01	0.064	forward	4	0.133333333333333	0.233333333333333	0.00870125007177844	fwd	dodgerblue
sub-01	0.064	backward	5	-0.0133333333333333	0	0.00301270907743811	bwd	red
sub-01	0.064	backward	6	-0.213333333333333	-0.3	-0.0101510714784113	bwd	red
sub-01	0.064	backward	7	-0.173333333333333	-0.266666666666667	-0.0176266421744852	bwd	red
sub-01	0.064	excluded	8	-0.0266666666666667	0.0333333333333333	-0.00925510832071541	excluded	red
sub-01	0.064	excluded	9	0.106666666666667	0.0666666666666667	0.00482807427126679	excluded	red
sub-01	0.064	excluded	10	0.0933333333333333	0.05	-0.00449061886299287	excluded	red
sub-01	0.064	excluded	11	0.0266666666666667	0.0166666666666667	0.00201849969999235	excluded	red
sub-01	0.064	excluded	12	-0.08	-0.15	-0.00143182644234496	excluded	red
sub-01	0.064	excluded	13	-0.0133333333333333	-0.0833333333333333	-0.00281516722550512	excluded	red
sub-01	0.128	excluded	1	-0.0933333333333333	-0.2	-0.00388773099928179	excluded	red
sub-01	0.128	forward	2	0.173333333333333	0.283333333333333	0.017840484134597	fwd	dodgerblue
sub-01	0.128	forward	3	0.186666666666667	0.283333333333333	0.0120612650767821	fwd	dodgerblue
sub-01	0.128	forward	4	0.12	0.316666666666667	0.00664251994340192	fwd	dodgerblue
sub-01	0.128	backward	5	-0.0266666666666667	-0.05	-0.00828137921511803	bwd	red
sub-01	0.128	backward	6	-0.28	-0.483333333333333	-0.025331623494823	bwd	red
sub-01	0.128	backward	7	-0.04	-0.183333333333333	-0.00869619494335997	bwd	red
sub-01	0.128	backward	8	0	0.0333333333333333	-0.00676752113728688	bwd	red
sub-01	0.128	excluded	9	0.106666666666667	0.216666666666667	0.0105382852425556	excluded	red
sub-01	0.128	excluded	10	0.0266666666666667	0.133333333333333	-0.00459050783293416	excluded	red
sub-01	0.128	excluded	11	-0.0933333333333333	-0.116666666666667	0.000426046139347958	excluded	red
sub-01	0.128	excluded	12	0.0933333333333333	0.2	0.0033922325553165	excluded	red
sub-01	0.128	excluded	13	-0.0133333333333333	0.05	0.00665412453080275	excluded	red
sub-01	0.512	excluded	1	0.0133333333333333	0.0333333333333333	-0.00976123662511134	excluded	red
sub-01	0.512	forward	2	-0.04	-0.1	-0.0074530208560189	fwd	dodgerblue
sub-01	0.512	forward	3	0.4	0.516666666666667	0.0295791951076523	fwd	dodgerblue
sub-01	0.512	forward	4	0.213333333333333	0.283333333333333	0.0205494904432929	fwd	dodgerblue
sub-01	0.512	forward	5	0.146666666666667	0.166666666666667	-0.00419383514392718	fwd	dodgerblue
sub-01	0.512	backward	6	-0.106666666666667	-0.116666666666667	-0.0116425031578214	bwd	red
sub-01	0.512	backward	7	-0.373333333333333	-0.5	-0.0381917193015356	bwd	red
sub-01	0.512	backward	8	-0.2	-0.283333333333333	-0.0149149446974476	bwd	red
sub-01	0.512	backward	9	0.106666666666667	0.0833333333333333	0.00826308438489422	bwd	red
sub-01	0.512	excluded	10	0.0666666666666667	0.0833333333333333	0.00147330041897549	excluded	red
sub-01	0.512	excluded	11	0.28	0.433333333333333	0.0111261401517889	excluded	red
sub-01	0.512	excluded	12	0.08	0.133333333333333	0.00730304905191164	excluded	red
sub-01	0.512	excluded	13	0.173333333333333	0.266666666666667	0.0078630002233465	excluded	red
sub-01	2.048	excluded	1	-0.12	-0.166666666666667	-0.0275371618388058	excluded	red
sub-01	2.048	forward	2	0.0666666666666667	0.0666666666666667	-0.000411611368838469	fwd	dodgerblue
sub-01	2.048	forward	3	0.226666666666667	0.266666666666667	0.028201853907861	fwd	dodgerblue
sub-01	2.048	forward	4	0.52	0.633333333333333	0.0409890340691173	fwd	dodgerblue
sub-01	2.048	forward	5	0.52	0.616666666666667	0.0527189049339907	fwd	dodgerblue
sub-01	2.048	forward	6	0.186666666666667	0.233333333333333	0.0170245651145006	fwd	dodgerblue
sub-01	2.048	forward	7	0.106666666666667	0.133333333333333	0.00548349165691255	fwd	dodgerblue
sub-01	2.048	backward	8	-0.146666666666667	-0.166666666666667	-0.00565834469464738	bwd	red
sub-01	2.048	backward	9	-0.213333333333333	-0.3	-0.0115603691433393	bwd	red
sub-01	2.048	backward	10	-0.453333333333333	-0.6	-0.0424966307781306	bwd	red
sub-01	2.048	backward	11	-0.426666666666667	-0.483333333333333	-0.0388204670961364	bwd	red
sub-01	2.048	backward	12	-0.266666666666667	-0.266666666666667	-0.0189288248883821	bwd	red
sub-01	2.048	backward	13	0.0666666666666667	0.05	0.000995560125897919	bwd	red
sub-01	0.032	excluded	1	-0.106666666666667	-0.1	-0.00964440870415009	excluded	red
sub-01	0.032	forward	2	-0.0666666666666667	0.0333333333333333	0.0140871724155945	fwd	dodgerblue
sub-01	0.032	forward	3	0.0666666666666667	0	-0.00958473489828555	fwd	dodgerblue
sub-01	0.032	forward	4	0.173333333333333	0.216666666666667	0.00367661249439027	fwd	dodgerblue
sub-01	0.032	backward	5	-0.0133333333333333	-0.0166666666666667	0.0105067328935754	bwd	red
sub-01	0.032	backward	6	-0.173333333333333	-0.183333333333333	-0.0190820839733245	bwd	red
sub-01	0.032	backward	7	-0.04	-0.0833333333333333	-0.00604584409946077	bwd	red
sub-01	0.032	excluded	8	-0.106666666666667	-0.166666666666667	-0.00588905262214479	excluded	red
sub-01	0.032	excluded	9	0.0133333333333333	0.0333333333333333	0.00157290958915988	excluded	red
sub-01	0.032	excluded	10	-0.0266666666666667	-0.0833333333333333	-0.00706484036286409	excluded	red
sub-01	0.032	excluded	11	-0.0933333333333333	0	0.00930615006955936	excluded	red
sub-01	0.032	excluded	12	-0.0666666666666667	-0.183333333333333	0.0164681522324002	excluded	red
sub-01	0.032	excluded	13	-0.0133333333333333	-0.0666666666666667	0.00169323496555015	excluded	red
sub-01	0.064	excluded	1	-0.133333333333333	-0.1	-0.00111948507944253	excluded	red
sub-01	0.064	forward	2	0.04	0.133333333333333	-0.00786388647465958	fwd	dodgerblue
sub-01	0.064	forward	3	0.32	0.433333333333333	0.0465909481260665	fwd	dodgerblue
sub-01	0.064	forward	4	0.106666666666667	0.233333333333333	0.0117498926105788	fwd	dodgerblue
sub-01	0.064	backward	5	-0.04	-0.1	-0.0143788551403573	bwd	red
sub-01	0.064	backward	6	-0.186666666666667	-0.2	-0.00567109508217241	bwd	red
sub-01	0.064	backward	7	-0.08	-0.15	-0.0226579840197508	bwd	red
sub-01	0.064	excluded	8	0.0533333333333333	0.0333333333333333	-0.0118344560676832	excluded	red
sub-01	0.064	excluded	9	0.08	0.0833333333333333	0.00787154337529898	excluded	red
sub-01	0.064	excluded	10	-0.0133333333333333	-0.15	-0.0080468505754912	excluded	red
sub-01	0.064	excluded	11	0.0133333333333333	0.0333333333333333	0.0070544417608919	excluded	red
sub-01	0.064	excluded	12	0	-0.1	0.0081575148200048	excluded	red
sub-01	0.064	excluded	13	0.0266666666666667	0.0666666666666667	-0.00985172825328402	excluded	red
sub-01	0.128	excluded	1	-0.0266666666666667	-0.116666666666667	0.00510749462993766	excluded	red
sub-01	0.128	forward	2	0.16	0.2	0.0168020220803618	fwd	dodgerblue
sub-01	0.128	forward	3	0.16	0.183333333333333	0.0062343041371216	fwd	dodgerblue
sub-01	0.128	forward	4	0.0533333333333333	0.166666666666667	0.0101101324890266	fwd	dodgerblue
sub-01	0.128	backward	5	0.0266666666666667	0.05	-0.000242878465990785	bwd	red
sub-01	0.128	backward	6	-0.306666666666667	-0.533333333333333	-0.0228227872387115	bwd	red
sub-01	0.128	backward	7	-0.0666666666666667	-0.133333333333333	-0.00870425645927185	bwd	red
sub-01	0.128	backward	8	-0.04	-0.0833333333333333	-0.00275724268565919	bwd	red
sub-01	0.128	excluded	9	0.12	0.183333333333333	0.00638857879914004	excluded	red
sub-01	0.128	excluded	10	-0.0266666666666667	0.05	-0.0118508766060439	excluded	red
sub-01	0.128	excluded	11	-0.08	-0.1	-0.000618048689888788	excluded	red
sub-01	0.128	excluded	12	0	0.1	-0.00796215600348823	excluded	red
sub-01	0.128	excluded	13	-0.0533333333333333	0.0333333333333333	0.0103157140134667	excluded	red
sub-01	0.512	excluded	1	-0.0533333333333333	-0.0666666666666667	-0.0123286299853453	excluded	red
sub-01	0.512	forward	2	-0.0666666666666667	-0.116666666666667	-0.00809331328084029	fwd	dodgerblue
sub-01	0.512	forward	3	0.36	0.483333333333333	0.0390965730667714	fwd	dodgerblue
sub-01	0.512	forward	4	0.28	0.333333333333333	0.0394014562039584	fwd	dodgerblue
sub-01	0.512	forward	5	0.186666666666667	0.25	-0.0148723515482698	fwd	dodgerblue
sub-01	0.512	backward	6	-0.173333333333333	-0.183333333333333	-0.0107042783198625	bwd	red
sub-01	0.512	backward	7	-0.333333333333333	-0.5	-0.0607589803306361	bwd	red
sub-01	0.512	backward	8	-0.24	-0.283333333333333	-0.0168699892372854	bwd	red
sub-01	0.512	backward	9	0.106666666666667	0.183333333333333	0.0123392798072392	bwd	red
sub-01	0.512	excluded	10	0.0133333333333333	0	0.00219622952250666	excluded	red
sub-01	0.512	excluded	11	0.333333333333333	0.383333333333333	0.0136391269433745	excluded	red
sub-01	0.512	excluded	12	0.0533333333333333	0.0666666666666667	0.0129907792797051	excluded	red
sub-01	0.512	excluded	13	0.213333333333333	0.283333333333333	0.00396409787868418	excluded	red
sub-01	2.048	excluded	1	-0.16	-0.166666666666667	-0.0433378298635693	excluded	red
sub-01	2.048	forward	2	0.0533333333333333	0.0166666666666667	-0.00316462012521036	fwd	dodgerblue
sub-01	2.048	forward	3	0.266666666666667	0.35	0.0264276887480282	fwd	dodgerblue
sub-01	2.048	forward	4	0.506666666666667	0.583333333333333	0.0662595187811967	fwd	dodgerblue
sub-01	2.048	forward	5	0.506666666666667	0.55	0.0679402730301542	fwd	dodgerblue
sub-01	2.048	forward	6	0.2	0.183333333333333	0.020576003490803	fwd	dodgerblue
sub-01	2.048	forward	7	0.04	0.0833333333333333	0.00426579120963801	fwd	dodgerblue
sub-01	2.048	backward	8	-0.133333333333333	-0.15	0.00185157653107635	bwd	red
sub-01	2.048	backward	9	-0.213333333333333	-0.316666666666667	-0.0161747610125946	bwd	red
sub-01	2.048	backward	10	-0.48	-0.616666666666667	-0.0571671960710349	bwd	red
sub-01	2.048	backward	11	-0.426666666666667	-0.533333333333333	-0.057360177288291	bwd	red
sub-01	2.048	backward	12	-0.266666666666667	-0.25	-0.0178423777199529	bwd	red
sub-01	2.048	backward	13	0.08	0.0833333333333333	0.00772611028975653	bwd	red
sub-02	0.032	excluded	1	0.12	0	-0.000336660515118144	excluded	red
sub-02	0.032	forward	2	0.266666666666667	0.366666666666667	0.023854316975101	fwd	dodgerblue
sub-02	0.032	forward	3	0.0266666666666667	0.183333333333333	0.00179087383415198	fwd	dodgerblue
sub-02	0.032	forward	4	-0.213333333333333	-0.283333333333333	-0.0185478576333782	fwd	dodgerblue
sub-02	0.032	backward	5	-0.08	-0.2	-0.00138716396075388	bwd	red
sub-02	0.032	backward	6	-0.106666666666667	-0.133333333333333	-0.000635450155760138	bwd	red
sub-02	0.032	backward	7	-0.0133333333333333	0.0166666666666667	-0.00899804168828825	bwd	red
sub-02	0.032	excluded	8	0.08	0.133333333333333	-0.00659576007544669	excluded	red
sub-02	0.032	excluded	9	-0.08	-0.15	-0.00256278193793237	excluded	red
sub-02	0.032	excluded	10	0.04	0	-0.00198768873258454	excluded	red
sub-02	0.032	excluded	11	0	0.05	-0.00249190327351946	excluded	red
sub-02	0.032	excluded	12	0.08	0.233333333333333	0.0127794736238465	excluded	red
sub-02	0.032	excluded	13	0.0666666666666667	0.0833333333333333	0.00511864353968214	excluded	red
sub-02	0.064	excluded	1	-0.12	-0.216666666666667	-0.0117923981375674	excluded	red
sub-02	0.064	forward	2	0.213333333333333	0.233333333333333	0.0167671264889282	fwd	dodgerblue
sub-02	0.064	forward	3	0.0933333333333333	0.133333333333333	0.0134952214693604	fwd	dodgerblue
sub-02	0.064	forward	4	-0.0533333333333333	-0.166666666666667	-0.00595239099319689	fwd	dodgerblue
sub-02	0.064	backward	5	-0.133333333333333	-0.266666666666667	-0.022208119386085	bwd	red
sub-02	0.064	backward	6	-0.16	-0.133333333333333	-0.0131190742340285	bwd	red
sub-02	0.064	backward	7	-0.0533333333333333	-0.0333333333333333	-0.00255920888495613	bwd	red
sub-02	0.064	excluded	8	-0.0266666666666667	-0.0333333333333333	-0.00147874759536485	excluded	red
sub-02	0.064	excluded	9	0.04	-0.0166666666666667	0.00244292778841292	excluded	red
sub-02	0.064	excluded	10	0.0933333333333333	0.05	0.00883813030758232	excluded	red
sub-02	0.064	excluded	11	0	-0.166666666666667	-0.00384230493470519	excluded	red
sub-02	0.064	excluded	12	0.08	0.0833333333333333	0.00932298202008663	excluded	red
sub-02	0.064	excluded	13	0.146666666666667	0.15	0.0100858560915334	excluded	red
sub-02	0.128	excluded	1	0.0266666666666667	0.05	0.00553900259759991	excluded	red
sub-02	0.128	forward	2	0.173333333333333	0.216666666666667	0.0284437541653281	fwd	dodgerblue
sub-02	0.128	forward	3	0.0133333333333333	0.0166666666666667	0.0117206160087149	fwd	dodgerblue
sub-02	0.128	forward	4	-0.0666666666666667	-0.166666666666667	-0.0127568885165712	fwd	dodgerblue
sub-02	0.128	backward	5	-0.0933333333333333	0.0333333333333333	-0.00953911090650608	bwd	red
sub-02	0.128	backward	6	-0.12	-0.2	-0.00854123919312677	bwd	red
sub-02	0.128	backward	7	-0.16	-0.116666666666667	0.000151520868709956	bwd	red
sub-02	0.128	backward	8	-0.146666666666667	-0.166666666666667	-0.003142149684639	bwd	red
sub-02	0.128	excluded	9	-0.266666666666667	-0.25	-0.019341045489798	excluded	red
sub-02	0.128	excluded	10	0	-0.0666666666666667	-0.000764921745512593	excluded	red
sub-02	0.128	excluded	11	-0.08	-0.133333333333333	-0.00399063098672243	excluded	red
sub-02	0.128	excluded	12	0.04	0.0166666666666667	0.00634822009603264	excluded	red
sub-02	0.128	excluded	13	0.106666666666667	0.25	0.00587287278649061	excluded	red
sub-02	0.512	excluded	1	0.08	0	0.01392864559113	excluded	red
sub-02	0.512	forward	2	0.253333333333333	0.25	0.00935423167061258	fwd	dodgerblue
sub-02	0.512	forward	3	0.293333333333333	0.433333333333333	0.0396335744310967	fwd	dodgerblue
sub-02	0.512	forward	4	0.293333333333333	0.366666666666667	0.0223006484485408	fwd	dodgerblue
sub-02	0.512	forward	5	-0.213333333333333	-0.3	-0.0387232421206722	fwd	dodgerblue
sub-02	0.512	backward	6	-0.413333333333333	-0.433333333333333	-0.0324087863382757	bwd	red
sub-02	0.512	backward	7	-0.133333333333333	-0.15	-0.00686872234191917	bwd	red
sub-02	0.512	backward	8	-0.04	0.0166666666666667	0.00489444990766463	bwd	red
sub-02	0.512	backward	9	0.106666666666667	0.183333333333333	0.00227929295424458	bwd	red
sub-02	0.512	excluded	10	-0.04	-0.05	-0.00556667673295966	excluded	red
sub-02	0.512	excluded	11	-0.0533333333333333	-0.0666666666666667	-0.0119023797079506	excluded	red
sub-02	0.512	excluded	12	0	-0.116666666666667	-0.00279590063777285	excluded	red
sub-02	0.512	excluded	13	0.0133333333333333	0.0333333333333333	0.00587486487626085	excluded	red
sub-02	2.048	excluded	1	0.12	0.1	0.0034482408692169	excluded	red
sub-02	2.048	forward	2	0.146666666666667	0.183333333333333	0.0193621715240688	fwd	dodgerblue
sub-02	2.048	forward	3	0.306666666666667	0.383333333333333	0.035872942024861	fwd	dodgerblue
sub-02	2.048	forward	4	0.253333333333333	0.3	0.0262968710780496	fwd	dodgerblue
sub-02	2.048	forward	5	0.373333333333333	0.583333333333333	0.0367448617920095	fwd	dodgerblue
sub-02	2.048	forward	6	-0.146666666666667	-0.133333333333333	-0.00434322476994052	fwd	dodgerblue
sub-02	2.048	forward	7	-0.146666666666667	-0.2	-0.00884800336785735	fwd	dodgerblue
sub-02	2.048	backward	8	-0.346666666666667	-0.416666666666667	-0.028071776962029	bwd	red
sub-02	2.048	backward	9	-0.32	-0.366666666666667	-0.0274102003657988	bwd	red
sub-02	2.048	backward	10	-0.333333333333333	-0.366666666666667	-0.0264591514075888	bwd	red
sub-02	2.048	backward	11	-0.293333333333333	-0.35	-0.0192173549219581	bwd	red
sub-02	2.048	backward	12	-0.08	-0.0666666666666667	-0.00109010245709844	bwd	red
sub-02	2.048	backward	13	-0.04	-0.0666666666666667	-0.00628527303593475	bwd	red
sub-02	0.032	excluded	1	0.106666666666667	0	0.00206938624524963	excluded	red
sub-02	0.032	forward	2	0.28	0.316666666666667	0.0276745513603914	fwd	dodgerblue
sub-02	0.032	forward	3	0.0533333333333333	0.166666666666667	0.00579151742464945	fwd	dodgerblue
sub-02	0.032	forward	4	-0.2	-0.266666666666667	-0.00829687161604214	fwd	dodgerblue
sub-02	0.032	backward	5	-0.106666666666667	-0.25	0.00809081721515773	bwd	red
sub-02	0.032	backward	6	-0.133333333333333	-0.266666666666667	-0.0114583117289188	bwd	red
sub-02	0.032	backward	7	-0.08	0	-0.0225993358821809	bwd	red
sub-02	0.032	excluded	8	0.0133333333333333	0.0666666666666667	-0.00730281810628125	excluded	red
sub-02	0.032	excluded	9	-0.0933333333333333	-0.05	-0.00340571831024436	excluded	red
sub-02	0.032	excluded	10	-0.0533333333333333	-0.133333333333333	-0.00535528742827778	excluded	red
sub-02	0.032	excluded	11	-0.0266666666666667	-0.0166666666666667	-0.00421927570967762	excluded	red
sub-02	0.032	excluded	12	0.08	0.2	0.0099254782894378	excluded	red
sub-02	0.032	excluded	13	0.0533333333333333	0.0666666666666667	0.00908586824673678	excluded	red
sub-02	0.064	excluded	1	-0.226666666666667	-0.216666666666667	-0.014584831974566	excluded	red
sub-02	0.064	forward	2	0.186666666666667	0.2	0.0251025367499634	fwd	dodgerblue
sub-02	0.064	forward	3	0.0533333333333333	0.116666666666667	0.0132194193557299	fwd	dodgerblue
sub-02	0.064	forward	4	-0.0266666666666667	-0.0333333333333333	0.00107221728629173	fwd	dodgerblue
sub-02	0.064	backward	5	-0.133333333333333	-0.266666666666667	-0.0215080046819035	bwd	red
sub-02	0.064	backward	6	-0.213333333333333	-0.216666666666667	-0.0205423373638589	bwd	red
sub-02	0.064	backward	7	-0.08	-0.0666666666666667	-0.00164604135763367	bwd	red
sub-02	0.064	excluded	8	-0.0266666666666667	0.0666666666666667	-0.00397815084498207	excluded	red
sub-02	0.064	excluded	9	0.0133333333333333	-0.0333333333333333	0.0038613161833488	excluded	red
sub-02	0.064	excluded	10	0.0133333333333333	-0.0333333333333333	0.0131646744084003	excluded	red
sub-02	0.064	excluded	11	-0.0533333333333333	-0.133333333333333	-0.0109393940878005	excluded	red
sub-02	0.064	excluded	12	0.0533333333333333	0.0166666666666667	0.010252994322414	excluded	red
sub-02	0.064	excluded	13	0.0666666666666667	0.05	0.00652560200459653	excluded	red
sub-02	0.128	excluded	1	0.0266666666666667	0	0.00683817305866878	excluded	red
sub-02	0.128	forward	2	0.146666666666667	0.3	0.0390670988521209	fwd	dodgerblue
sub-02	0.128	forward	3	0.12	0.116666666666667	0.0200558451833308	fwd	dodgerblue
sub-02	0.128	forward	4	-0.0266666666666667	-0.15	-0.0122027751894617	fwd	dodgerblue
sub-02	0.128	backward	5	-0.146666666666667	0.0166666666666667	-0.00927278471443161	bwd	red
sub-02	0.128	backward	6	-0.226666666666667	-0.416666666666667	-0.0167119410614192	bwd	red
sub-02	0.128	backward	7	-0.146666666666667	-0.283333333333333	-0.0138696140831255	bwd	red
sub-02	0.128	backward	8	-0.106666666666667	-0.15	-0.00251886572329989	bwd	red
sub-02	0.128	excluded	9	-0.266666666666667	-0.316666666666667	-0.0280991174764279	excluded	red
sub-02	0.128	excluded	10	0.0133333333333333	-0.0666666666666667	0.00179725924635347	excluded	red
sub-02	0.128	excluded	11	-0.04	0	0.0046489616550459	excluded	red
sub-02	0.128	excluded	12	0.106666666666667	0.05	0.0124793677348163	excluded	red
sub-02	0.128	excluded	13	0.0666666666666667	0.0333333333333333	-0.00221160748217038	excluded	red
sub-02	0.512	excluded	1	0	-0.05	0.0125876746952537	excluded	red
sub-02	0.512	forward	2	0.186666666666667	0.2	0.00341519943358579	fwd	dodgerblue
sub-02	0.512	forward	3	0.253333333333333	0.383333333333333	0.0677930048638162	fwd	dodgerblue
sub-02	0.512	forward	4	0.373333333333333	0.483333333333333	0.0209138689032914	fwd	dodgerblue
sub-02	0.512	forward	5	-0.213333333333333	-0.283333333333333	-0.0579320859203658	fwd	dodgerblue
sub-02	0.512	backward	6	-0.4	-0.416666666666667	-0.0324798972939377	bwd	red
sub-02	0.512	backward	7	-0.186666666666667	-0.216666666666667	-0.00755596863356358	bwd	red
sub-02	0.512	backward	8	0	0.0833333333333333	0.00586338679600066	bwd	red
sub-02	0.512	backward	9	0.08	0.0666666666666667	0.00264728820238608	bwd	red
sub-02	0.512	excluded	10	-0.0133333333333333	-0.0333333333333333	-0.00587725370096916	excluded	red
sub-02	0.512	excluded	11	-0.0666666666666667	-0.116666666666667	-0.0120634005920167	excluded	red
sub-02	0.512	excluded	12	-0.04	-0.25	-0.00142111551085657	excluded	red
sub-02	0.512	excluded	13	0.0266666666666667	0.0166666666666667	0.00410929875737573	excluded	red
sub-02	2.048	excluded	1	0.0933333333333333	0.15	0.00892714210352308	excluded	red
sub-02	2.048	forward	2	0.173333333333333	0.2	0.0309722997410714	fwd	dodgerblue
sub-02	2.048	forward	3	0.28	0.383333333333333	0.0416883162306757	fwd	dodgerblue
sub-02	2.048	forward	4	0.186666666666667	0.316666666666667	0.0381933949627492	fwd	dodgerblue
sub-02	2.048	forward	5	0.32	0.5	0.0322537751643668	fwd	dodgerblue
sub-02	2.048	forward	6	-0.146666666666667	-0.1	-0.00523208865101496	fwd	dodgerblue
sub-02	2.048	forward	7	-0.133333333333333	-0.15	-0.00825265416890005	fwd	dodgerblue
sub-02	2.048	backward	8	-0.386666666666667	-0.416666666666667	-0.0347715270464618	bwd	red
sub-02	2.048	backward	9	-0.32	-0.35	-0.0312131261605959	bwd	red
sub-02	2.048	backward	10	-0.32	-0.35	-0.0349494491687586	bwd	red
sub-02	2.048	backward	11	-0.28	-0.45	-0.0326616956479917	bwd	red
sub-02	2.048	backward	12	-0.0666666666666667	-0.0666666666666667	0.00751329056001293	bwd	red
sub-02	2.048	backward	13	-0.0533333333333333	-0.183333333333333	-0.0124676779186762	bwd	red
sub-03	0.032	excluded	1	-0.133333333333333	-0.116666666666667	-0.00177243693300156	excluded	red
sub-03	0.032	forward	2	-0.04	-0.05	0.00354460153240453	fwd	dodgerblue
sub-03	0.032	forward	3	0.106666666666667	0.116666666666667	0.00673069237288806	fwd	dodgerblue
sub-03	0.032	forward	4	0.106666666666667	0.2	0.00477114568621076	fwd	dodgerblue
sub-03	0.032	backward	5	0.0533333333333333	0.05	0.00323020785072303	bwd	red
sub-03	0.032	backward	6	0	-0.05	-0.00200218908876929	bwd	red
sub-03	0.032	backward	7	-0.08	-0.166666666666667	-0.00716172374137577	bwd	red
sub-03	0.032	excluded	8	-0.253333333333333	-0.316666666666667	-0.023493084877817	excluded	red
sub-03	0.032	excluded	9	-0.226666666666667	-0.266666666666667	-0.0144649365650634	excluded	red
sub-03	0.032	excluded	10	-0.213333333333333	-0.2	-0.00486998830665703	excluded	red
sub-03	0.032	excluded	11	-0.0533333333333333	-0.15	0.00466194227141436	excluded	red
sub-03	0.032	excluded	12	-0.12	-0.116666666666667	0.00758005548160335	excluded	red
sub-03	0.032	excluded	13	0.04	0.0666666666666667	0.02324571431744	excluded	red
sub-03	0.064	excluded	1	-0.133333333333333	-0.166666666666667	-0.0062555963686966	excluded	red
sub-03	0.064	forward	2	0.0133333333333333	0.0166666666666667	-0.00107536477552918	fwd	dodgerblue
sub-03	0.064	forward	3	0.16	0.233333333333333	0.00816274778228333	fwd	dodgerblue
sub-03	0.064	forward	4	0.0933333333333333	0.2	0.0171025100458307	fwd	dodgerblue
sub-03	0.064	backward	5	0.08	0.0333333333333333	0.00506899165428699	bwd	red
sub-03	0.064	backward	6	0.0666666666666667	-0.0333333333333333	0.00423951169757304	bwd	red
sub-03	0.064	backward	7	-0.106666666666667	-0.15	-0.00831308132815761	bwd	red
sub-03	0.064	excluded	8	0	-0.0666666666666667	-0.00495055346512851	excluded	red
sub-03	0.064	excluded	9	-0.16	-0.283333333333333	-0.0113023184876692	excluded	red
sub-03	0.064	excluded	10	0.0133333333333333	0.1	-0.000400922117308097	excluded	red
sub-03	0.064	excluded	11	0	0.0666666666666667	-0.00357768023419995	excluded	red
sub-03	0.064	excluded	12	-0.0533333333333333	-0.0666666666666667	-0.00871954010958018	excluded	red
sub-03	0.064	excluded	13	0.04	0.0166666666666667	0.0100212957062953	excluded	red
sub-03	0.128	excluded	1	-0.2	-0.333333333333333	-0.0160562499521928	excluded	red
sub-03	0.128	forward	2	-0.0133333333333333	-0.0333333333333333	-0.000522431029891699	fwd	dodgerblue
sub-03	0.128	forward	3	0.2	0.3	0.0196593588614333	fwd	dodgerblue
sub-03	0.128	forward	4	0.253333333333333	0.35	0.0203370684063953	fwd	dodgerblue
sub-03	0.128	backward	5	0.173333333333333	0.3	0.00145460115415324	bwd	red
sub-03	0.128	backward	6	-0.0133333333333333	-0.0666666666666667	0.00562608238097102	bwd	red
sub-03	0.128	backward	7	-0.0533333333333333	0	0.00410504995806676	bwd	red
sub-03	0.128	backward	8	-0.08	-0.283333333333333	-0.0127386093505691	bwd	red
sub-03	0.128	excluded	9	-0.16	-0.2	-0.00755452653089373	excluded	red
sub-03	0.128	excluded	10	-0.16	-0.266666666666667	-0.00860993210416287	excluded	red
sub-03	0.128	excluded	11	-0.0666666666666667	-0.2	-0.00307099832778818	excluded	red
sub-03	0.128	excluded	12	-0.08	-0.133333333333333	-0.00291492747217362	excluded	red
sub-03	0.128	excluded	13	0.106666666666667	0	0.000285514006652333	excluded	red
sub-03	0.512	excluded	1	-0.12	-0.0833333333333333	-0.0159666573401885	excluded	red
sub-03	0.512	forward	2	-0.0266666666666667	0	0.0113616832855332	fwd	dodgerblue
sub-03	0.512	forward	3	0.306666666666667	0.366666666666667	0.0243611485191803	fwd	dodgerblue
sub-03	0.512	forward	4	0.306666666666667	0.366666666666667	0.0314939243638294	fwd	dodgerblue
sub-03	0.512	forward	5	0.12	0.333333333333333	0.00479309313016429	fwd	dodgerblue
sub-03	0.512	backward	6	-0.0533333333333333	-0.0166666666666667	-0.0159901490646548	bwd	red
sub-03	0.512	backward	7	-0.4	-0.433333333333333	-0.0213398517937983	bwd	red
sub-03	0.512	backward	8	-0.2	-0.233333333333333	-0.0108305166444529	bwd	red
sub-03	0.512	backward	9	0.04	0.1	0.0120967093431681	bwd	red
sub-03	0.512	excluded	10	0.0266666666666667	0.0333333333333333	0.00584361119023558	excluded	red
sub-03	0.512	excluded	11	-0.186666666666667	-0.283333333333333	-0.00557181542626527	excluded	red
sub-03	0.512	excluded	12	-0.24	-0.216666666666667	-0.00790620746812109	excluded	red
sub-03	0.512	excluded	13	-0.16	-0.216666666666667	-0.01234497209463	excluded	red
sub-03	2.048	excluded	1	-0.226666666666667	-0.216666666666667	-0.0230901992338693	excluded	red
sub-03	2.048	forward	2	-0.0666666666666667	-0.05	0.00609261562698092	fwd	dodgerblue
sub-03	2.048	forward	3	0.24	0.216666666666667	0.0274136462712988	fwd	dodgerblue
sub-03	2.048	forward	4	0.346666666666667	0.483333333333333	0.0366018042984515	fwd	dodgerblue
sub-03	2.048	forward	5	0.466666666666667	0.483333333333333	0.0427377163392367	fwd	dodgerblue
sub-03	2.048	forward	6	0.266666666666667	0.416666666666667	0.0260413924532838	fwd	dodgerblue
sub-03	2.048	forward	7	0.0666666666666667	0.1	0.00720138869157935	fwd	dodgerblue
sub-03	2.048	backward	8	0.0133333333333333	-0.15	-0.00361388584833998	bwd	red
sub-03	2.048	backward	9	-0.333333333333333	-0.4	-0.0220118275027311	bwd	red
sub-03	2.048	backward	10	-0.426666666666667	-0.55	-0.0271398457832796	bwd	red
sub-03	2.048	backward	11	-0.346666666666667	-0.266666666666667	-0.0293525930597412	bwd	red
sub-03	2.048	backward	12	-0.2	-0.216666666666667	-0.0262249236821839	bwd	red
sub-03	2.048	backward	13	-0.146666666666667	-0.2	-0.0146552885706859	bwd	red
sub-03	0.032	excluded	1	-0.106666666666667	-0.15	-4.61093886122045e-05	excluded	red
sub-03	0.032	forward	2	-0.0533333333333333	0.0166666666666667	-0.000619511581582092	fwd	dodgerblue
sub-03	0.032	forward	3	0.106666666666667	0.15	0.0124840107900213	fwd	dodgerblue
sub-03	0.032	forward	4	0.0666666666666667	0.283333333333333	0.00962772972992575	fwd	dodgerblue
sub-03	0.032	backward	5	0.08	0.133333333333333	-0.000641485210352985	bwd	red
sub-03	0.032	backward	6	-0.0133333333333333	-0.0166666666666667	-0.00432352295329188	bwd	red
sub-03	0.032	backward	7	-0.0533333333333333	-0.116666666666667	-0.00113895760359907	bwd	red
sub-03	0.032	excluded	8	-0.293333333333333	-0.383333333333333	-0.0293144324146316	excluded	red
sub-03	0.032	excluded	9	-0.213333333333333	-0.266666666666667	-0.0176783408588932	excluded	red
sub-03	0.032	excluded	10	-0.173333333333333	-0.133333333333333	-0.0121328603049174	excluded	red
sub-03	0.032	excluded	11	-0.08	-0.15	0.00986831984753446	excluded	red
sub-03	0.032	excluded	12	-0.173333333333333	-0.233333333333333	0.00861846552419519	excluded	red
sub-03	0.032	excluded	13	-0.04	0.0333333333333333	0.0252966944242038	excluded	red
sub-03	0.064	excluded	1	-0.146666666666667	-0.2	-0.00807740347144482	excluded	red
sub-03	0.064	forward	2	-0.0533333333333333	-0.116666666666667	0.00623516026771484	fwd	dodgerblue
sub-03	0.064	forward	3	0.133333333333333	0.183333333333333	0.0180423836262685	fwd	dodgerblue
sub-03	0.064	forward	4	0.12	0.316666666666667	0.0174470720777665	fwd	dodgerblue
sub-03	0.064	backward	5	0.04	0	0.0115999325407581	bwd	red
sub-03	0.064	backward	6	0.0266666666666667	-0.0333333333333333	0.00479662206258456	bwd	red
sub-03	0.064	backward	7	-0.253333333333333	-0.366666666666667	-0.0319727295053964	bwd	red
sub-03	0.064	excluded	8	-0.0666666666666667	-0.1	-0.0106847595439202	excluded	red
sub-03	0.064	excluded	9	-0.16	-0.266666666666667	-0.0102923111831206	excluded	red
sub-03	0.064	excluded	10	-0.0666666666666667	-0.0333333333333333	-0.006977155376427	excluded	red
sub-03	0.064	excluded	11	-0.0133333333333333	-0.0166666666666667	-0.0011228860071069	excluded	red
sub-03	0.064	excluded	12	-0.0933333333333333	-0.2	-0.0109663572704921	excluded	red
sub-03	0.064	excluded	13	0.0266666666666667	0.0166666666666667	0.0219724317828156	excluded	red
sub-03	0.128	excluded	1	-0.12	-0.183333333333333	-0.0168826440306552	excluded	red
sub-03	0.128	forward	2	0.0133333333333333	0	-0.00662313338597503	fwd	dodgerblue
sub-03	0.128	forward	3	0.146666666666667	0.2	0.0207868977666186	fwd	dodgerblue
sub-03	0.128	forward	4	0.253333333333333	0.316666666666667	0.0369517096827184	fwd	dodgerblue
sub-03	0.128	backward	5	0.133333333333333	0.183333333333333	-0.000502098943869008	bwd	red
sub-03	0.128	backward	6	-0.0266666666666667	-0.0833333333333333	0.000818147868518401	bwd	red
sub-03	0.128	backward	7	-0.0666666666666667	-0.05	-0.00258583306213732	bwd	red
sub-03	0.128	backward	8	-0.12	-0.283333333333333	-0.0211295607485057	bwd	red
sub-03	0.128	excluded	9	-0.146666666666667	-0.216666666666667	-0.0049963167518878	excluded	red
sub-03	0.128	excluded	10	-0.16	-0.3	-0.011535238611924	excluded	red
sub-03	0.128	excluded	11	-0.0266666666666667	-0.1	0.00774197272398382	excluded	red
sub-03	0.128	excluded	12	-0.0933333333333333	-0.116666666666667	-0.00554653949479106	excluded	red
sub-03	0.128	excluded	13	0.106666666666667	0.0833333333333333	0.00350263698790597	excluded	red
sub-03	0.512	excluded	1	-0.0933333333333333	0.0333333333333333	-0.0218307703242522	excluded	red
sub-03	0.512	forward	2	-0.0133333333333333	0.0666666666666667	0.0159275775609106	fwd	dodgerblue
sub-03	0.512	forward	3	0.28	0.316666666666667	0.0205617357338554	fwd	dodgerblue
sub-03	0.512	forward	4	0.32	0.35	0.0339032020086347	fwd	dodgerblue
sub-03	0.512	forward	5	0.146666666666667	0.316666666666667	0.0117540543501386	fwd	dodgerblue
sub-03	0.512	backward	6	-0.0666666666666667	-0.0833333333333333	-0.0185324273351792	bwd	red
sub-03	0.512	backward	7	-0.44	-0.533333333333333	-0.0348867878328646	bwd	red
sub-03	0.512	backward	8	-0.2	-0.216666666666667	-0.0122668918439857	bwd	red
sub-03	0.512	backward	9	0.0533333333333333	0.116666666666667	0.0215129489649109	bwd	red
sub-03	0.512	excluded	10	0.0133333333333333	0.0333333333333333	0.00584634220773897	excluded	red
sub-03	0.512	excluded	11	-0.146666666666667	-0.233333333333333	0.00555210616058721	excluded	red
sub-03	0.512	excluded	12	-0.213333333333333	-0.233333333333333	-0.0152784565411941	excluded	red
sub-03	0.512	excluded	13	-0.12	-0.166666666666667	-0.0122626331093005	excluded	red
sub-03	2.048	excluded	1	-0.24	-0.35	-0.0242627391152411	excluded	red
sub-03	2.048	forward	2	-0.133333333333333	-0.116666666666667	0.00157523062521602	fwd	dodgerblue
sub-03	2.048	forward	3	0.266666666666667	0.166666666666667	0.0229691001185596	fwd	dodgerblue
sub-03	2.048	forward	4	0.306666666666667	0.466666666666667	0.0394182773194281	fwd	dodgerblue
sub-03	2.048	forward	5	0.466666666666667	0.5	0.0454092278456738	fwd	dodgerblue
sub-03	2.048	forward	6	0.266666666666667	0.416666666666667	0.0317438842655308	fwd	dodgerblue
sub-03	2.048	forward	7	0.0666666666666667	0.216666666666667	0.0182778044879209	fwd	dodgerblue
sub-03	2.048	backward	8	0	-0.116666666666667	-0.00364527948587481	bwd	red
sub-03	2.048	backward	9	-0.306666666666667	-0.316666666666667	-0.023295069314514	bwd	red
sub-03	2.048	backward	10	-0.506666666666667	-0.6	-0.0350413970393592	bwd	red
sub-03	2.048	backward	11	-0.36	-0.333333333333333	-0.0315072874753252	bwd	red
sub-03	2.048	backward	12	-0.213333333333333	-0.2	-0.0320428663675743	bwd	red
sub-03	2.048	backward	13	-0.173333333333333	-0.183333333333333	-0.00959888586444061	bwd	red
sub-04	0.032	excluded	1	-0.08	-0.116666666666667	0.00132474472872959	excluded	red
sub-04	0.032	forward	2	0.0666666666666667	0.1	0.0113307011404026	fwd	dodgerblue
sub-04	0.032	forward	3	0.16	0.333333333333333	0.00842319872367552	fwd	dodgerblue
sub-04	0.032	forward	4	0.0266666666666667	0.05	-0.00340981652062344	fwd	dodgerblue
sub-04	0.032	backward	5	-0.12	-0.0666666666666667	-0.00893878601861221	bwd	red
sub-04	0.032	backward	6	-0.24	-0.266666666666667	-0.0199450743294667	bwd	red
sub-04	0.032	backward	7	-0.173333333333333	-0.2	-0.0157021660900131	bwd	red
sub-04	0.032	excluded	8	0	0.1	0.00973889644583669	excluded	red
sub-04	0.032	excluded	9	0.0666666666666667	0	-0.00346354450982132	excluded	red
sub-04	0.032	excluded	10	0.173333333333333	0.266666666666667	0.0170590288401209	excluded	red
sub-04	0.032	excluded	11	0.12	-0.1	-0.00408674037969773	excluded	red
sub-04	0.032	excluded	12	0.0133333333333333	-0.05	-0.00245907593617375	excluded	red
sub-04	0.032	excluded	13	-0.04	-0.0333333333333333	0.0101286339056429	excluded	red
sub-04	0.064	excluded	1	0.0133333333333333	-0.2	-0.00711155028078313	excluded	red
sub-04	0.064	forward	2	0.0666666666666667	0.15	0.0136881033520916	fwd	dodgerblue
sub-04	0.064	forward	3	0.16	0.0333333333333333	0.0203740041652727	fwd	dodgerblue
sub-04	0.064	forward	4	-0.0266666666666667	0.0333333333333333	0.00507159083905823	fwd	dodgerblue
sub-04	0.064	backward	5	-0.12	-0.0333333333333333	-0.00402730050966264	bwd	red
sub-04	0.064	backward	6	-0.36	-0.516666666666667	-0.0465944357859514	bwd	red
sub-04	0.064	backward	7	-0.186666666666667	-0.25	-0.0206236201756942	bwd	red
sub-04	0.064	excluded	8	-0.0933333333333333	-0.0833333333333333	-0.00118464839727257	excluded	red
sub-04	0.064	excluded	9	0.146666666666667	0.233333333333333	0.017833763610609	excluded	red
sub-04	0.064	excluded	10	0.04	0	0.00671795994030284	excluded	red
sub-04	0.064	excluded	11	0.0666666666666667	0.0833333333333333	0.00690918486072454	excluded	red
sub-04	0.064	excluded	12	-0.0666666666666667	-0.0333333333333333	-0.00364001914108244	excluded	red
sub-04	0.064	excluded	13	0.0933333333333333	0.116666666666667	0.0125869675223875	excluded	red
sub-04	0.128	excluded	1	-0.0533333333333333	-0.0333333333333333	-0.00510452161838227	excluded	red
sub-04	0.128	forward	2	0.0666666666666667	0.216666666666667	0.014699985990626	fwd	dodgerblue
sub-04	0.128	forward	3	0.0533333333333333	0.25	0.0113854042974972	fwd	dodgerblue
sub-04	0.128	forward	4	-0.0666666666666667	0.05	0.00920909770043447	fwd	dodgerblue
sub-04	0.128	backward	5	-0.08	-0.05	0.000400368917412623	bwd	red
sub-04	0.128	backward	6	-0.333333333333333	-0.466666666666667	-0.0374621780050472	bwd	red
sub-04	0.128	backward	7	-0.293333333333333	-0.35	-0.0253718027746004	bwd	red
sub-04	0.128	backward	8	-0.173333333333333	-0.183333333333333	-0.00790234283829789	bwd	red
sub-04	0.128	excluded	9	0.186666666666667	0.3	0.0112247379673548	excluded	red
sub-04	0.128	excluded	10	0.146666666666667	0.233333333333333	0.00569122750952251	excluded	red
sub-04	0.128	excluded	11	0.106666666666667	0.2	0.0114586751607839	excluded	red
sub-04	0.128	excluded	12	0.08	0.1	0.00918232470478923	excluded	red
sub-04	0.128	excluded	13	0.04	0.0166666666666667	0.00258902298790703	excluded	red
sub-04	0.512	excluded	1	-0.0266666666666667	-0.0333333333333333	-0.00125368699470085	excluded	red
sub-04	0.512	forward	2	0.106666666666667	0.2	0.00821522851236205	fwd	dodgerblue
sub-04	0.512	forward	3	0.186666666666667	0.316666666666667	0.0202313276663537	fwd	dodgerblue
sub-04	0.512	forward	4	0.0266666666666667	0.0833333333333333	0.0121590240076698	fwd	dodgerblue
sub-04	0.512	forward	5	0.08	0.216666666666667	0.00273275788726096	fwd	dodgerblue
sub-04	0.512	backward	6	-0.213333333333333	-0.316666666666667	-0.0213664976647903	bwd	red
sub-04	0.512	backward	7	-0.306666666666667	-0.383333333333333	-0.0165782575126235	bwd	red
sub-04	0.512	backward	8	-0.173333333333333	-0.0666666666666667	-0.0143285552638978	bwd	red
sub-04	0.512	backward	9	-0.0666666666666667	-0.0666666666666667	1.7570910563677e-05	bwd	red
sub-04	0.512	excluded	10	0.0933333333333333	0.1	0.00309616902887221	excluded	red
sub-04	0.512	excluded	11	0.0266666666666667	0.0666666666666667	-0.00232508987778161	excluded	red
sub-04	0.512	excluded	12	0.0133333333333333	0.0333333333333333	0.00550084252127818	excluded	red
sub-04	0.512	excluded	13	-0.0266666666666667	0	0.00389916677943338	excluded	red
sub-04	2.048	excluded	1	0.0933333333333333	0.0833333333333333	-0.00276556539771904	excluded	red
sub-04	2.048	forward	2	0.226666666666667	0.283333333333333	0.0112806563097538	fwd	dodgerblue
sub-04	2.048	forward	3	0.253333333333333	0.45	0.0202582025525535	fwd	dodgerblue
sub-04	2.048	forward	4	0.333333333333333	0.45	0.0390358205955054	fwd	dodgerblue
sub-04	2.048	forward	5	0.373333333333333	0.483333333333333	0.0367171662125261	fwd	dodgerblue
sub-04	2.048	forward	6	0.24	0.4	0.0237703745241166	fwd	dodgerblue
sub-04	2.048	forward	7	0.146666666666667	0.2	0.0166089024519588	fwd	dodgerblue
sub-04	2.048	backward	8	-0.0933333333333333	-0.133333333333333	-0.00446717734345864	bwd	red
sub-04	2.048	backward	9	-0.253333333333333	-0.216666666666667	-0.0169825353950299	bwd	red
sub-04	2.048	backward	10	-0.413333333333333	-0.416666666666667	-0.0271608273641778	bwd	red
sub-04	2.048	backward	11	-0.426666666666667	-0.55	-0.0457928636718727	bwd	red
sub-04	2.048	backward	12	-0.24	-0.35	-0.041078503935359	bwd	red
sub-04	2.048	backward	13	-0.0533333333333333	-0.0166666666666667	-0.00942364953879713	bwd	red
sub-04	0.032	excluded	1	-0.0133333333333333	0.0166666666666667	0.012187854624402	excluded	red
sub-04	0.032	forward	2	0.04	0.0666666666666667	0.0221639714855308	fwd	dodgerblue
sub-04	0.032	forward	3	0.133333333333333	0.266666666666667	0.00881010917539669	fwd	dodgerblue
sub-04	0.032	forward	4	0.0133333333333333	-0.0833333333333333	-0.0166496258744453	fwd	dodgerblue
sub-04	0.032	backward	5	-0.08	-0.1	-0.0130406776249356	bwd	red
sub-04	0.032	backward	6	-0.306666666666667	-0.416666666666667	-0.026942771541384	bwd	red
sub-04	0.032	backward	7	-0.16	-0.133333333333333	-0.0239019977442281	bwd	red
sub-04	0.032	excluded	8	-0.0133333333333333	0.133333333333333	0.00842916799823113	excluded	red
sub-04	0.032	excluded	9	0.0266666666666667	-0.05	-0.00229809583066267	excluded	red
sub-04	0.032	excluded	10	0.146666666666667	0.25	0.0189754456712896	excluded	red
sub-04	0.032	excluded	11	0.106666666666667	-0.0333333333333333	-0.000838176234932697	excluded	red
sub-04	0.032	excluded	12	-0.0666666666666667	-0.133333333333333	-0.00164747779580978	excluded	red
sub-04	0.032	excluded	13	-0.0133333333333333	-0.15	0.0147522736915481	excluded	red
sub-04	0.064	excluded	1	-0.0133333333333333	-0.166666666666667	-0.00642366138069501	excluded	red
sub-04	0.064	forward	2	0.0533333333333333	0.116666666666667	0.0173004370788433	fwd	dodgerblue
sub-04	0.064	forward	3	0.2	0.116666666666667	0.0302635835651865	fwd	dodgerblue
sub-04	0.064	forward	4	0.0266666666666667	0.05	-0.00407475467496715	fwd	dodgerblue
sub-04	0.064	backward	5	-0.0933333333333333	-0.0333333333333333	-0.0110662703571728	bwd	red
sub-04	0.064	backward	6	-0.333333333333333	-0.533333333333333	-0.0456683980092228	bwd	red
sub-04	0.064	backward	7	-0.213333333333333	-0.183333333333333	-0.0240230536084721	bwd	red
sub-04	0.064	excluded	8	-0.0266666666666667	-0.0666666666666667	-0.0105105173729123	excluded	red
sub-04	0.064	excluded	9	0.146666666666667	0.216666666666667	0.0181506775922858	excluded	red
sub-04	0.064	excluded	10	0.0133333333333333	-0.0666666666666667	0.0110676483084095	excluded	red
sub-04	0.064	excluded	11	0.0133333333333333	-0.0166666666666667	0.0102307516262071	excluded	red
sub-04	0.064	excluded	12	-0.04	0.0166666666666667	-0.00301216790727589	excluded	red
sub-04	0.064	excluded	13	0.0933333333333333	0.216666666666667	0.0177657251397858	excluded	red
sub-04	0.128	excluded	1	-0.04	-0.0166666666666667	-0.00935833328008137	excluded	red
sub-04	0.128	forward	2	0.08	0.216666666666667	0.0327771995786713	fwd	dodgerblue
sub-04	0.128	forward	3	0.0666666666666667	0.25	0.00807377205009623	fwd	dodgerblue
sub-04	0.128	forward	4	-0.0933333333333333	-0.0166666666666667	0.006563328673133	fwd	dodgerblue
sub-04	0.128	backward	5	-0.0933333333333333	-0.05	-0.00572772054919745	bwd	red
sub-04	0.128	backward	6	-0.44	-0.566666666666667	-0.0408285090640485	bwd	red
sub-04	0.128	backward	7	-0.28	-0.333333333333333	-0.0306035690866879	bwd	red
sub-04	0.128	backward	8	-0.12	-0.15	-0.00752882813487081	bwd	red
sub-04	0.128	excluded	9	0.186666666666667	0.283333333333333	0.0106145985884067	excluded	red
sub-04	0.128	excluded	10	0.133333333333333	0.183333333333333	0.00239597681477679	excluded	red
sub-04	0.128	excluded	11	0.12	0.233333333333333	0.0188436086514218	excluded	red
sub-04	0.128	excluded	12	0.0533333333333333	0.05	0.0122188503418984	excluded	red
sub-04	0.128	excluded	13	0.0266666666666667	0.0666666666666667	0.00255962541648173	excluded	red
sub-04	0.512	excluded	1	-0.0666666666666667	-0.0833333333333333	0.000497952429097179	excluded	red
sub-04	0.512	forward	2	0.12	0.1	0.00869283097825123	fwd	dodgerblue
sub-04	0.512	forward	3	0.2	0.35	0.0246095727286093	fwd	dodgerblue
sub-04	0.512	forward	4	0.0533333333333333	0.0666666666666667	0.0133813146525132	fwd	dodgerblue
sub-04	0.512	forward	5	0.0533333333333333	0.116666666666667	-0.00735405003389928	fwd	dodgerblue
sub-04	0.512	backward	6	-0.186666666666667	-0.266666666666667	-0.0236272930022005	bwd	red
sub-04	0.512	backward	7	-0.293333333333333	-0.316666666666667	-0.0191117800629474	bwd	red
sub-04	0.512	backward	8	-0.186666666666667	-0.166666666666667	-0.0227344689420034	bwd	red
sub-04	0.512	backward	9	-0.0933333333333333	-0.116666666666667	0.00156929681451479	bwd	red
sub-04	0.512	excluded	10	0.12	0.0833333333333333	0.00389143592370959	excluded	red
sub-04	0.512	excluded	11	0.04	0.0833333333333333	0.00753072082503546	excluded	red
sub-04	0.512	excluded	12	-0.0133333333333333	-0.0833333333333333	0.00538803195430283	excluded	red
sub-04	0.512	excluded	13	0.0266666666666667	0.0166666666666667	0.00726643573501694	excluded	red
sub-04	2.048	excluded	1	0	-0.0166666666666667	0.0011166846049927	excluded	red
sub-04	2.048	forward	2	0.253333333333333	0.3	0.0229452383242459	fwd	dodgerblue
sub-04	2.048	forward	3	0.226666666666667	0.35	0.0210443637247392	fwd	dodgerblue
sub-04	2.048	forward	4	0.266666666666667	0.383333333333333	0.0458700270897774	fwd	dodgerblue
sub-04	2.048	forward	5	0.373333333333333	0.533333333333333	0.0398867260498293	fwd	dodgerblue
sub-04	2.048	forward	6	0.24	0.366666666666667	0.0269618110905781	fwd	dodgerblue
sub-04	2.048	forward	7	0.16	0.15	0.0187794576244928	fwd	dodgerblue
sub-04	2.048	backward	8	-0.08	-0.0833333333333333	-0.00339841028642368	bwd	red
sub-04	2.048	backward	9	-0.213333333333333	-0.2	-0.0229950726074342	bwd	red
sub-04	2.048	backward	10	-0.48	-0.533333333333333	-0.0258251004056113	bwd	red
sub-04	2.048	backward	11	-0.413333333333333	-0.516666666666667	-0.067167202257454	bwd	red
sub-04	2.048	backward	12	-0.253333333333333	-0.333333333333333	-0.046722220242981	bwd	red
sub-04	2.048	backward	13	-0.0266666666666667	0.0333333333333333	-0.0104963027087513	bwd	red
sub-05	0.032	excluded	1	0.12	0.2	0.0143003111540343	excluded	red
sub-05	0.032	forward	2	0.0933333333333333	0.166666666666667	0.0137419753184206	fwd	dodgerblue
sub-05	0.032	forward	3	0.0666666666666667	0.0833333333333333	0.0113986816007832	fwd	dodgerblue
sub-05	0.032	forward	4	0.0266666666666667	0.0666666666666667	0.0098591176582326	fwd	dodgerblue
sub-05	0.032	backward	5	-0.0666666666666667	-0.0166666666666667	-0.00945982666432993	bwd	red
sub-05	0.032	backward	6	-0.253333333333333	-0.3	-0.0116227585141446	bwd	red
sub-05	0.032	backward	7	-0.2	-0.166666666666667	-0.00926216020728643	bwd	red
sub-05	0.032	excluded	8	-0.0266666666666667	-0.0166666666666667	-0.0101909618137041	excluded	red
sub-05	0.032	excluded	9	0.0666666666666667	0.0666666666666667	0.00556893167528434	excluded	red
sub-05	0.032	excluded	10	-0.12	-0.2	-0.00955411312363383	excluded	red
sub-05	0.032	excluded	11	-0.0133333333333333	-0.0333333333333333	0.00179101490728459	excluded	red
sub-05	0.032	excluded	12	0.0266666666666667	-0.0166666666666667	-0.000168110801302905	excluded	red
sub-05	0.032	excluded	13	-0.133333333333333	-0.166666666666667	-0.00640210118963788	excluded	red
sub-05	0.064	excluded	1	-0.16	-0.0666666666666667	0.00350003448710572	excluded	red
sub-05	0.064	forward	2	-0.0533333333333333	-0.0166666666666667	-0.000852771617237171	fwd	dodgerblue
sub-05	0.064	forward	3	0.04	0.1	0.00876171955043624	fwd	dodgerblue
sub-05	0.064	forward	4	0.0533333333333333	0.166666666666667	0.0106004895626946	fwd	dodgerblue
sub-05	0.064	backward	5	-0.08	-0.2	-0.00605923528661484	bwd	red
sub-05	0.064	backward	6	-0.08	-0.116666666666667	-0.0015507112873792	bwd	red
sub-05	0.064	backward	7	-0.04	-0.2	-0.0110951341960035	bwd	red
sub-05	0.064	excluded	8	0.213333333333333	0.2	0.0048968783599136	excluded	red
sub-05	0.064	excluded	9	0.0933333333333333	0.0833333333333333	0.00303987117850569	excluded	red
sub-05	0.064	excluded	10	0.106666666666667	0.0833333333333333	0.00384532385358051	excluded	red
sub-05	0.064	excluded	11	0.133333333333333	0.1	0.016013184687863	excluded	red
sub-05	0.064	excluded	12	-0.106666666666667	-0.116666666666667	-0.00530872368647158	excluded	red
sub-05	0.064	excluded	13	-0.28	-0.25	-0.0257909256063931	excluded	red
sub-05	0.128	excluded	1	-0.0266666666666667	0.0333333333333333	0.00926813368885789	excluded	red
sub-05	0.128	forward	2	0.0133333333333333	-0.0166666666666667	0.00566782661033491	fwd	dodgerblue
sub-05	0.128	forward	3	0.266666666666667	0.283333333333333	0.0163928780073608	fwd	dodgerblue
sub-05	0.128	forward	4	0.133333333333333	0.15	0.0115763144622756	fwd	dodgerblue
sub-05	0.128	backward	5	0.0266666666666667	-0.05	0.00820731082527361	bwd	red
sub-05	0.128	backward	6	-0.306666666666667	-0.433333333333333	-0.0229724563735383	bwd	red
sub-05	0.128	backward	7	-0.133333333333333	-0.116666666666667	0.00182468386957817	bwd	red
sub-05	0.128	backward	8	-0.0266666666666667	-0.1	-0.00610736659092202	bwd	red
sub-05	0.128	excluded	9	-0.04	0.05	0.00454507476544238	excluded	red
sub-05	0.128	excluded	10	0	0.0333333333333333	-0.000168455180932554	excluded	red
sub-05	0.128	excluded	11	-0.08	-0.166666666666667	-0.010101843847236	excluded	red
sub-05	0.128	excluded	12	-0.106666666666667	-0.1	-0.0112620962920094	excluded	red
sub-05	0.128	excluded	13	-0.12	-0.0666666666666667	-0.00687000394448514	excluded	red
sub-05	0.512	excluded	1	-0.0266666666666667	-0.0333333333333333	0.0116668978107446	excluded	red
sub-05	0.512	forward	2	-0.04	0.0666666666666667	0.0168985184082396	fwd	dodgerblue
sub-05	0.512	forward	3	0.32	0.283333333333333	0.0260942396647311	fwd	dodgerblue
sub-05	0.512	forward	4	0.133333333333333	0.133333333333333	0.00897928123356315	fwd	dodgerblue
sub-05	0.512	forward	5	0.146666666666667	0.183333333333333	0.00545750042438464	fwd	dodgerblue
sub-05	0.512	backward	6	-0.266666666666667	-0.35	-0.0239250156712925	bwd	red
sub-05	0.512	backward	7	-0.213333333333333	-0.35	-0.0186289710371828	bwd	red
sub-05	0.512	backward	8	-0.32	-0.35	-0.0189928273393291	bwd	red
sub-05	0.512	backward	9	-0.12	-0.15	-0.019439129109533	bwd	red
sub-05	0.512	excluded	10	0.0133333333333333	-0.05	0.00477352346564271	excluded	red
sub-05	0.512	excluded	11	0.12	0.316666666666667	0.0095116395977282	excluded	red
sub-05	0.512	excluded	12	0.08	0.1	0.00371620899837313	excluded	red
sub-05	0.512	excluded	13	-0.0266666666666667	0	-0.00611186644606975	excluded	red
sub-05	2.048	excluded	1	0.0133333333333333	-0.05	0.0077834408343349	excluded	red
sub-05	2.048	forward	2	0.0133333333333333	0.0333333333333333	0.00984478354177888	fwd	dodgerblue
sub-05	2.048	forward	3	0.253333333333333	0.283333333333333	0.0237002999531363	fwd	dodgerblue
sub-05	2.048	forward	4	0.373333333333333	0.483333333333333	0.0364227336661295	fwd	dodgerblue
sub-05	2.048	forward	5	0.386666666666667	0.516666666666667	0.0402301395943979	fwd	dodgerblue
sub-05	2.048	forward	6	0.173333333333333	0.216666666666667	0.00585108443090754	fwd	dodgerblue
sub-05	2.048	forward	7	0.106666666666667	0.116666666666667	0.00549041955172597	fwd	dodgerblue
sub-05	2.048	backward	8	-0.173333333333333	-0.266666666666667	-0.00487612793621813	bwd	red
sub-05	2.048	backward	9	-0.466666666666667	-0.55	-0.0288480015179022	bwd	red
sub-05	2.048	backward	10	-0.466666666666667	-0.583333333333333	-0.0449721822696285	bwd	red
sub-05	2.048	backward	11	-0.293333333333333	-0.45	-0.0397756422986752	bwd	red
sub-05	2.048	backward	12	-0.16	-0.35	-0.0274563791492336	bwd	red
sub-05	2.048	backward	13	0.106666666666667	0.166666666666667	0.0166054315992466	bwd	red
sub-05	0.032	excluded	1	0.133333333333333	0.166666666666667	0.023674922007684	excluded	red
sub-05	0.032	forward	2	0.0933333333333333	0.166666666666667	0.000848513897825254	fwd	dodgerblue
sub-05	0.032	forward	3	0.0266666666666667	0.0833333333333333	0.0214673002231748	fwd	dodgerblue
sub-05	0.032	forward	4	-0.0266666666666667	0.0166666666666667	0.00733818878376459	fwd	dodgerblue
sub-05	0.032	backward	5	-0.133333333333333	-0.183333333333333	-0.0163293509857051	bwd	red
sub-05	0.032	backward	6	-0.253333333333333	-0.333333333333333	-0.00264163447330117	bwd	red
sub-05	0.032	backward	7	-0.213333333333333	-0.183333333333333	-0.00367141898509464	bwd	red
sub-05	0.032	excluded	8	-0.0533333333333333	-0.0333333333333333	-0.025675744616621	excluded	red
sub-05	0.032	excluded	9	0.08	0.133333333333333	0.00812234661125325	excluded	red
sub-05	0.032	excluded	10	-0.133333333333333	-0.3	-0.015083543038261	excluded	red
sub-05	0.032	excluded	11	0.0133333333333333	-0.0333333333333333	0.00308551907845141	excluded	red
sub-05	0.032	excluded	12	0.04	0.0166666666666667	0.0126468480765533	excluded	red
sub-05	0.032	excluded	13	-0.106666666666667	-0.2	-0.0137819465797237	excluded	red
sub-05	0.064	excluded	1	-0.133333333333333	-0.0666666666666667	0.00881363153824699	excluded	red
sub-05	0.064	forward	2	-0.0266666666666667	0.0666666666666667	0.00864193350607136	fwd	dodgerblue
sub-05	0.064	forward	3	0.04	0.1	0.00605695633314653	fwd	dodgerblue
sub-05	0.064	forward	4	0.04	0.0333333333333333	0.00343265889788109	fwd	dodgerblue
sub-05	0.064	backward	5	-0.0933333333333333	-0.233333333333333	0.00589497867154816	bwd	red
sub-05	0.064	backward	6	-0.04	-0.0833333333333333	-0.00322036853220245	bwd	red
sub-05	0.064	backward	7	-0.0266666666666667	-0.133333333333333	-0.0116013342661244	bwd	red
sub-05	0.064	excluded	8	0.226666666666667	0.25	0.000472960425191358	excluded	red
sub-05	0.064	excluded	9	0.0666666666666667	-0.0166666666666667	0.00554166100786202	excluded	red
sub-05	0.064	excluded	10	0.08	0.1	0.00113055211505092	excluded	red
sub-05	0.064	excluded	11	0.146666666666667	0.116666666666667	0.0190257450178789	excluded	red
sub-05	0.064	excluded	12	-0.173333333333333	-0.25	-0.00407222206859312	excluded	red
sub-05	0.064	excluded	13	-0.24	-0.2	-0.0401171526459573	excluded	red
sub-05	0.128	excluded	1	0.0133333333333333	0	0.0242990916328641	excluded	red
sub-05	0.128	forward	2	0.0266666666666667	-0.0333333333333333	-0.00317513787884642	fwd	dodgerblue
sub-05	0.128	forward	3	0.266666666666667	0.316666666666667	0.0252138027466578	fwd	dodgerblue
sub-05	0.128	forward	4	0.0266666666666667	0.0833333333333333	0.0211701200323685	fwd	dodgerblue
sub-05	0.128	backward	5	0.04	0	0.00524899286812847	bwd	red
sub-05	0.128	backward	6	-0.293333333333333	-0.333333333333333	-0.0180542460437276	bwd	red
sub-05	0.128	backward	7	-0.0933333333333333	-0.05	-0.0046067123793411	bwd	red
sub-05	0.128	backward	8	-0.0266666666666667	-0.166666666666667	-0.0106048704219283	bwd	red
sub-05	0.128	excluded	9	0.04	0.116666666666667	0.0121720415222905	excluded	red
sub-05	0.128	excluded	10	0.04	0.133333333333333	-0.00603290260053542	excluded	red
sub-05	0.128	excluded	11	-0.0933333333333333	-0.133333333333333	-0.0225631031666755	excluded	red
sub-05	0.128	excluded	12	-0.0933333333333333	-0.0666666666666667	-0.0218513528417751	excluded	red
sub-05	0.128	excluded	13	0	-0.05	-0.00121572346947991	excluded	red
sub-05	0.512	excluded	1	0.0533333333333333	0.05	0.0172924658368984	excluded	red
sub-05	0.512	forward	2	-0.106666666666667	0	0.0231120847966982	fwd	dodgerblue
sub-05	0.512	forward	3	0.373333333333333	0.316666666666667	0.0369647825861132	fwd	dodgerblue
sub-05	0.512	forward	4	0.0666666666666667	0.05	0.0197687345855068	fwd	dodgerblue
sub-05	0.512	forward	5	0.106666666666667	0.1	-0.0055142657040617	fwd	dodgerblue
sub-05	0.512	backward	6	-0.306666666666667	-0.433333333333333	-0.0203881336667463	bwd	red
sub-05	0.512	backward	7	-0.226666666666667	-0.35	-0.0265053077358631	bwd	red
sub-05	0.512	backward	8	-0.293333333333333	-0.266666666666667	-0.0370469667440796	bwd	red
sub-05	0.512	backward	9	-0.133333333333333	-0.133333333333333	-0.0177621396706697	bwd	red
sub-05	0.512	excluded	10	0.04	0.0833333333333333	0.0024934804326396	excluded	red
sub-05	0.512	excluded	11	0.0666666666666667	0.183333333333333	0.00758124399484485	excluded	red
sub-05	0.512	excluded	12	0.0666666666666667	-0.0333333333333333	0.00461711272945626	excluded	red
sub-05	0.512	excluded	13	-0.04	-0.0333333333333333	-0.00461309144073682	excluded	red
sub-05	2.048	excluded	1	0.04	-0.0333333333333333	0.00898161881574023	excluded	red
sub-05	2.048	forward	2	0	0	0.0194993942283073	fwd	dodgerblue
sub-05	2.048	forward	3	0.226666666666667	0.316666666666667	0.0319315328103266	fwd	dodgerblue
sub-05	2.048	forward	4	0.4	0.6	0.0558843491354899	fwd	dodgerblue
sub-05	2.048	forward	5	0.36	0.533333333333333	0.0303799513984311	fwd	dodgerblue
sub-05	2.048	forward	6	0.186666666666667	0.3	0.0120889691671963	fwd	dodgerblue
sub-05	2.048	forward	7	0.08	0.133333333333333	0.00668786827749349	fwd	dodgerblue
sub-05	2.048	backward	8	-0.2	-0.3	-0.0108268023578735	bwd	red
sub-05	2.048	backward	9	-0.493333333333333	-0.566666666666667	-0.0310898974506987	bwd	red
sub-05	2.048	backward	10	-0.493333333333333	-0.566666666666667	-0.0585215969310895	bwd	red
sub-05	2.048	backward	11	-0.32	-0.45	-0.0544169886064396	bwd	red
sub-05	2.048	backward	12	-0.2	-0.383333333333333	-0.0353120571943256	bwd	red
sub-05	2.048	backward	13	0.12	0.15	0.0247136587074419	bwd	red
sub-06	0.032	excluded	1	0.133333333333333	0.183333333333333	0.00355347459961027	excluded	red
sub-06	0.032	forward	2	-0.0933333333333333	-0.0666666666666667	-0.000398090314863844	fwd	dodgerblue
sub-06	0.032	forward	3	-0.0133333333333333	0.0166666666666667	-0.0063488871445763	fwd	dodgerblue
sub-06	0.032	forward	4	-0.133333333333333	-0.183333333333333	-0.0159040925119905	fwd	dodgerblue
sub-06	0.032	backward	5	-0.0133333333333333	0	-0.00792976885505207	bwd	red
sub-06	0.032	backward	6	0.0266666666666667	0.0666666666666667	0.00172814052552746	bwd	red
sub-06	0.032	backward	7	0.0133333333333333	0.0333333333333333	0.00495267663897293	bwd	red
sub-06	0.032	excluded	8	0.226666666666667	0.183333333333333	0.0156831722084758	excluded	red
sub-06	0.032	excluded	9	0.133333333333333	0.1	0.0161362796367253	excluded	red
sub-06	0.032	excluded	10	0.0666666666666667	-0.0333333333333333	9.49701934644981e-05	excluded	red
sub-06	0.032	excluded	11	-0.0666666666666667	-0.0333333333333333	-0.0026697260223582	excluded	red
sub-06	0.032	excluded	12	-0.04	-0.0833333333333333	0.0021282364255506	excluded	red
sub-06	0.032	excluded	13	0.0133333333333333	-0.0833333333333333	-0.0110263853794859	excluded	red
sub-06	0.064	excluded	1	0.213333333333333	0.35	0.02716291275602	excluded	red
sub-06	0.064	forward	2	0.04	0.0166666666666667	0.0110335502005875	fwd	dodgerblue
sub-06	0.064	forward	3	-0.08	-0.166666666666667	-0.0253095474413433	fwd	dodgerblue
sub-06	0.064	forward	4	-0.12	-0.183333333333333	-0.0314510286280258	fwd	dodgerblue
sub-06	0.064	backward	5	-0.226666666666667	-0.2	-0.0172919608697707	bwd	red
sub-06	0.064	backward	6	-0.08	-0.166666666666667	-0.00770682092396813	bwd	red
sub-06	0.064	backward	7	-0.106666666666667	-0.183333333333333	2.86576296373727e-05	bwd	red
sub-06	0.064	excluded	8	0.173333333333333	0.2	0.0161433085675565	excluded	red
sub-06	0.064	excluded	9	0.24	0.333333333333333	0.00705347054719731	excluded	red
sub-06	0.064	excluded	10	0.24	0.283333333333333	0.014369697555139	excluded	red
sub-06	0.064	excluded	11	0.12	0.05	-0.00287034379614397	excluded	red
sub-06	0.064	excluded	12	0.0533333333333333	0.1	0.00196552982657176	excluded	red
sub-06	0.064	excluded	13	0.146666666666667	0.133333333333333	0.00687257457654244	excluded	red
sub-06	0.128	excluded	1	0.213333333333333	0.166666666666667	0.0176757645818191	excluded	red
sub-06	0.128	forward	2	0.186666666666667	0.2	0.0214015502194591	fwd	dodgerblue
sub-06	0.128	forward	3	0.0666666666666667	0.0833333333333333	-0.0128177998988981	fwd	dodgerblue
sub-06	0.128	forward	4	-0.08	-0.216666666666667	-0.02150314000199	fwd	dodgerblue
sub-06	0.128	backward	5	-0.133333333333333	-0.0833333333333333	-0.0139681917379593	bwd	red
sub-06	0.128	backward	6	0.106666666666667	-0.0166666666666667	-0.00308560335186612	bwd	red
sub-06	0.128	backward	7	0.0533333333333333	0	-0.00128163168785752	bwd	red
sub-06	0.128	backward	8	-0.0133333333333333	0.0166666666666667	0.00179820641606118	bwd	red
sub-06	0.128	excluded	9	-0.0933333333333333	-0.1	-0.00189712565325668	excluded	red
sub-06	0.128	excluded	10	0.146666666666667	0.183333333333333	0.00492955463285332	excluded	red
sub-06	0.128	excluded	11	0.0533333333333333	0.133333333333333	-0.00103535694693562	excluded	red
sub-06	0.128	excluded	12	0.0666666666666667	0.0666666666666667	0.00551516619834473	excluded	red
sub-06	0.128	excluded	13	0.2	0.3	0.00426860723022582	excluded	red
sub-06	0.512	excluded	1	0.0666666666666667	0.233333333333333	0.0108554256177456	excluded	red
sub-06	0.512	forward	2	0.12	0.0666666666666667	0.000240593304634025	fwd	dodgerblue
sub-06	0.512	forward	3	0.146666666666667	0.183333333333333	0.00507581405996458	fwd	dodgerblue
sub-06	0.512	forward	4	0	-0.0166666666666667	-0.00874208295761563	fwd	dodgerblue
sub-06	0.512	forward	5	0.08	0.05	-0.00456828771928423	fwd	dodgerblue
sub-06	0.512	backward	6	-0.253333333333333	-0.25	-0.0284847865192073	bwd	red
sub-06	0.512	backward	7	-0.0533333333333333	-0.05	-0.0072481263057162	bwd	red
sub-06	0.512	backward	8	0.08	0.25	0.00620352229949203	bwd	red
sub-06	0.512	backward	9	0.186666666666667	0.233333333333333	0.018507977535245	bwd	red
sub-06	0.512	excluded	10	0.133333333333333	0.166666666666667	0.00952838604754696	excluded	red
sub-06	0.512	excluded	11	-0.04	-0.0166666666666667	-0.00349562018002835	excluded	red
sub-06	0.512	excluded	12	-0.04	0	-0.00136176144369398	excluded	red
sub-06	0.512	excluded	13	0.0533333333333333	0.183333333333333	0.00348894626091752	excluded	red
sub-06	2.048	excluded	1	-0.186666666666667	-0.283333333333333	-0.0108701653409485	excluded	red
sub-06	2.048	forward	2	-0.133333333333333	-0.116666666666667	-0.0143350995481225	fwd	dodgerblue
sub-06	2.048	forward	3	0.226666666666667	0.333333333333333	0.01906589827067	fwd	dodgerblue
sub-06	2.048	forward	4	0.226666666666667	0.233333333333333	0.0134977292650874	fwd	dodgerblue
sub-06	2.048	forward	5	0.32	0.466666666666667	0.0379875183897971	fwd	dodgerblue
sub-06	2.048	forward	6	0.253333333333333	0.4	0.0164753747681698	fwd	dodgerblue
sub-06	2.048	forward	7	0.226666666666667	0.35	0.0103878301630088	fwd	dodgerblue
sub-06	2.048	backward	8	-0.0533333333333333	0.0833333333333333	-0.00239202460371255	bwd	red
sub-06	2.048	backward	9	-0.133333333333333	-0.266666666666667	-0.0119642211342777	bwd	red
sub-06	2.048	backward	10	-0.12	-0.3	-0.0226447387785892	bwd	red
sub-06	2.048	backward	11	-0.293333333333333	-0.3	-0.0308073178131225	bwd	red
sub-06	2.048	backward	12	-0.186666666666667	-0.0333333333333333	-0.00514927745186093	bwd	red
sub-06	2.048	backward	13	0.2	0.183333333333333	0.000748493813900818	bwd	red
sub-06	0.032	excluded	1	0.12	0.2	0.00521226353776603	excluded	red
sub-06	0.032	forward	2	-0.04	0.116666666666667	-0.0033422036847337	fwd	dodgerblue
sub-06	0.032	forward	3	0.0133333333333333	0	-0.00470548077352642	fwd	dodgerblue
sub-06	0.032	forward	4	-0.106666666666667	-0.15	-0.00676913205897149	fwd	dodgerblue
sub-06	0.032	backward	5	-0.0666666666666667	-0.1	-0.0249100484206585	bwd	red
sub-06	0.032	backward	6	-0.0533333333333333	-0.133333333333333	0.00250167817465139	bwd	red
sub-06	0.032	backward	7	0.0266666666666667	-0.0166666666666667	0.00425837770980699	bwd	red
sub-06	0.032	excluded	8	0.213333333333333	0.183333333333333	0.02676905487109	excluded	red
sub-06	0.032	excluded	9	0.12	0.116666666666667	0.00724287884748325	excluded	red
sub-06	0.032	excluded	10	0.0533333333333333	-0.0166666666666667	-0.000966631976718659	excluded	red
sub-06	0.032	excluded	11	-0.0933333333333333	-0.0833333333333333	0.00459412619926725	excluded	red
sub-06	0.032	excluded	12	-0.04	-0.0833333333333333	-0.00188499939350921	excluded	red
sub-06	0.032	excluded	13	0.0266666666666667	0	-0.00799988303194688	excluded	red
sub-06	0.064	excluded	1	0.226666666666667	0.383333333333333	0.0283907252487317	excluded	red
sub-06	0.064	forward	2	0.0133333333333333	-0.0166666666666667	0.0108217875479692	fwd	dodgerblue
sub-06	0.064	forward	3	-0.0933333333333333	-0.2	-0.028129333092101	fwd	dodgerblue
sub-06	0.064	forward	4	-0.0933333333333333	-0.166666666666667	-0.0319216462978481	fwd	dodgerblue
sub-06	0.064	backward	5	-0.226666666666667	-0.216666666666667	-0.0167936372692277	bwd	red
sub-06	0.064	backward	6	-0.08	-0.1	-0.012708366053975	bwd	red
sub-06	0.064	backward	7	-0.0666666666666667	-0.183333333333333	0.00324963508638541	bwd	red
sub-06	0.064	excluded	8	0.186666666666667	0.283333333333333	0.021356900167406	excluded	red
sub-06	0.064	excluded	9	0.226666666666667	0.283333333333333	0.0107850438743276	excluded	red
sub-06	0.064	excluded	10	0.186666666666667	0.233333333333333	0.0203089102026738	excluded	red
sub-06	0.064	excluded	11	0.133333333333333	0.0833333333333333	-0.00454663970971976	excluded	red
sub-06	0.064	excluded	12	0.04	0.0833333333333333	-0.00858918697119304	excluded	red
sub-06	0.064	excluded	13	0.16	0.183333333333333	0.00777580726657089	excluded	red
sub-06	0.128	excluded	1	0.213333333333333	0.15	0.0106578115773279	excluded	red
sub-06	0.128	forward	2	0.16	0.216666666666667	0.0230898951624137	fwd	dodgerblue
sub-06	0.128	forward	3	0.106666666666667	0.0833333333333333	-0.00784029543525428	fwd	dodgerblue
sub-06	0.128	forward	4	-0.0933333333333333	-0.2	-0.0190805632953302	fwd	dodgerblue
sub-06	0.128	backward	5	-0.146666666666667	-0.2	-0.0118368584157244	bwd	red
sub-06	0.128	backward	6	0.12	0.0833333333333333	-0.00922941789255624	bwd	red
sub-06	0.128	backward	7	0.0533333333333333	0.1	-0.00111783791803313	bwd	red
sub-06	0.128	backward	8	0.0533333333333333	0.133333333333333	0.00512349013121493	bwd	red
sub-06	0.128	excluded	9	-0.16	-0.116666666666667	0.00812138227466404	excluded	red
sub-06	0.128	excluded	10	0.133333333333333	0.166666666666667	0.0124566427693194	excluded	red
sub-06	0.128	excluded	11	0.0666666666666667	0.1	-0.00240040846991105	excluded	red
sub-06	0.128	excluded	12	0.0666666666666667	0.0333333333333333	0.00478806350648417	excluded	red
sub-06	0.128	excluded	13	0.133333333333333	0.1	-0.0127319039946148	excluded	red
sub-06	0.512	excluded	1	0.0266666666666667	0.183333333333333	0.0168124161185277	excluded	red
sub-06	0.512	forward	2	0.0666666666666667	0.0166666666666667	-0.0153658247650944	fwd	dodgerblue
sub-06	0.512	forward	3	0.16	0.15	0.010172822546699	fwd	dodgerblue
sub-06	0.512	forward	4	0.0266666666666667	-0.0166666666666667	-0.0105502872036918	fwd	dodgerblue
sub-06	0.512	forward	5	0.0133333333333333	-0.0333333333333333	-0.00355178275182987	fwd	dodgerblue
sub-06	0.512	backward	6	-0.293333333333333	-0.3	-0.0343618782407092	bwd	red
sub-06	0.512	backward	7	-0.106666666666667	-0.1	-0.0124774796434104	bwd	red
sub-06	0.512	backward	8	0.0533333333333333	0.1	0.00458331274063303	bwd	red
sub-06	0.512	backward	9	0.2	0.283333333333333	0.0348340657273594	bwd	red
sub-06	0.512	excluded	10	0.0933333333333333	0.15	0.0104241245274567	excluded	red
sub-06	0.512	excluded	11	-0.08	-0.0833333333333333	-0.0049535506090076	excluded	red
sub-06	0.512	excluded	12	-0.0666666666666667	-0.0833333333333333	-0.00137294171597451	excluded	red
sub-06	0.512	excluded	13	0.0266666666666667	0.1	0.00580700326904205	excluded	red
sub-06	2.048	excluded	1	-0.12	-0.2	-0.000580231135200108	excluded	red
sub-06	2.048	forward	2	-0.146666666666667	-0.183333333333333	-0.0141263655725199	fwd	dodgerblue
sub-06	2.048	forward	3	0.24	0.383333333333333	0.0204055841992769	fwd	dodgerblue
sub-06	2.048	forward	4	0.266666666666667	0.25	0.0161264071289103	fwd	dodgerblue
sub-06	2.048	forward	5	0.346666666666667	0.466666666666667	0.0379873873473545	fwd	dodgerblue
sub-06	2.048	forward	6	0.266666666666667	0.3	0.0230198509537695	fwd	dodgerblue
sub-06	2.048	forward	7	0.253333333333333	0.316666666666667	0.014830038987547	fwd	dodgerblue
sub-06	2.048	backward	8	-0.0133333333333333	0.0833333333333333	-0.00240030734854914	bwd	red
sub-06	2.048	backward	9	-0.186666666666667	-0.383333333333333	-0.0238491040163111	bwd	red
sub-06	2.048	backward	10	-0.106666666666667	-0.25	-0.0306547216603133	bwd	red
sub-06	2.048	backward	11	-0.253333333333333	-0.2	-0.0333620461849393	bwd	red
sub-06	2.048	backward	12	-0.173333333333333	-0.0666666666666667	0.000698204188490363	bwd	red
sub-06	2.048	backward	13	0.16	0.116666666666667	-0.00809469688751573	bwd	red
sub-07	0.032	excluded	1	0	0	0.00816780532393143	excluded	red
sub-07	0.032	forward	2	0.04	0.0166666666666667	0.00934204381063927	fwd	dodgerblue
sub-07	0.032	forward	3	0.253333333333333	0.266666666666667	0.0163584736923934	fwd	dodgerblue
sub-07	0.032	forward	4	0.186666666666667	0.183333333333333	0.00942639732487987	fwd	dodgerblue
sub-07	0.032	backward	5	-0.0266666666666667	0	0.00561778716920082	bwd	red
sub-07	0.032	backward	6	-0.226666666666667	-0.383333333333333	-0.0128720941029591	bwd	red
sub-07	0.032	backward	7	-0.0666666666666667	-0.133333333333333	-0.0129346844277122	bwd	red
sub-07	0.032	excluded	8	-0.106666666666667	-0.166666666666667	-0.0155284529142331	excluded	red
sub-07	0.032	excluded	9	-0.0266666666666667	-0.183333333333333	-0.00321333114606499	excluded	red
sub-07	0.032	excluded	10	0.0266666666666667	0.0666666666666667	0.00444566600453549	excluded	red
sub-07	0.032	excluded	11	-0.106666666666667	-0.266666666666667	-0.00155741489570013	excluded	red
sub-07	0.032	excluded	12	-0.0533333333333333	-0.1	0.00936467170452298	excluded	red
sub-07	0.032	excluded	13	-0.0533333333333333	-0.2	-0.0166168675434338	excluded	red
sub-07	0.064	excluded	1	-0.16	-0.116666666666667	-0.0213615167795555	excluded	red
sub-07	0.064	forward	2	-0.173333333333333	-0.233333333333333	-0.0127349467408843	fwd	dodgerblue
sub-07	0.064	forward	3	0.186666666666667	0.233333333333333	0.0346701839037972	fwd	dodgerblue
sub-07	0.064	forward	4	0.306666666666667	0.4	0.0222930463126929	fwd	dodgerblue
sub-07	0.064	backward	5	-0.04	0.0166666666666667	-0.00185029254024675	bwd	red
sub-07	0.064	backward	6	-0.0266666666666667	-0.0666666666666667	-0.00310128969210252	bwd	red
sub-07	0.064	backward	7	-0.08	-0.166666666666667	0.00592372090180416	bwd	red
sub-07	0.064	excluded	8	-0.0933333333333333	-0.133333333333333	-0.00379159293731542	excluded	red
sub-07	0.064	excluded	9	0.133333333333333	0.266666666666667	0.0123014022998384	excluded	red
sub-07	0.064	excluded	10	0.04	-0.0166666666666667	0.0031765035455996	excluded	red
sub-07	0.064	excluded	11	-0.24	-0.333333333333333	-0.0165817761019917	excluded	red
sub-07	0.064	excluded	12	-0.0933333333333333	-0.1	-0.00896025050969972	excluded	red
sub-07	0.064	excluded	13	-0.0266666666666667	-0.0166666666666667	-0.00998319166193635	excluded	red
sub-07	0.128	excluded	1	-0.0666666666666667	-0.05	-0.00862676252312967	excluded	red
sub-07	0.128	forward	2	-0.0533333333333333	-0.0833333333333333	-0.00242577544458785	fwd	dodgerblue
sub-07	0.128	forward	3	0.0533333333333333	0.1	0.000761748962852505	fwd	dodgerblue
sub-07	0.128	forward	4	-0.0133333333333333	-0.0333333333333333	-0.00164277356365645	fwd	dodgerblue
sub-07	0.128	backward	5	0.0666666666666667	0.15	0.00427779489241655	bwd	red
sub-07	0.128	backward	6	0.0133333333333333	0	0.00847888321647962	bwd	red
sub-07	0.128	backward	7	0.0533333333333333	0.166666666666667	0.00458575966967428	bwd	red
sub-07	0.128	backward	8	-0.133333333333333	-0.166666666666667	-0.00567425190270005	bwd	red
sub-07	0.128	excluded	9	-0.146666666666667	-0.133333333333333	-0.00663330277386026	excluded	red
sub-07	0.128	excluded	10	0.0533333333333333	0.05	-0.00115886054890878	excluded	red
sub-07	0.128	excluded	11	0.16	0.35	0.0208268547964771	excluded	red
sub-07	0.128	excluded	12	0.0266666666666667	0.0666666666666667	-0.00966922894688071	excluded	red
sub-07	0.128	excluded	13	-0.186666666666667	-0.2	-0.00310008583417631	excluded	red
sub-07	0.512	excluded	1	-0.0533333333333333	-0.133333333333333	-0.00714700306215993	excluded	red
sub-07	0.512	forward	2	0.0666666666666667	0.0833333333333333	0.00743622735860662	fwd	dodgerblue
sub-07	0.512	forward	3	0.133333333333333	0.25	0.0155147432960279	fwd	dodgerblue
sub-07	0.512	forward	4	0.386666666666667	0.45	0.0313477593195003	fwd	dodgerblue
sub-07	0.512	forward	5	-0.0533333333333333	0.0333333333333333	-0.0147557106223836	fwd	dodgerblue
sub-07	0.512	backward	6	-0.253333333333333	-0.233333333333333	-0.0208070796084877	bwd	red
sub-07	0.512	backward	7	-0.16	-0.266666666666667	-0.0156260935251477	bwd	red
sub-07	0.512	backward	8	0.186666666666667	0.233333333333333	0.0235876374218943	bwd	red
sub-07	0.512	backward	9	0.0266666666666667	-0.0333333333333333	-0.006660246112984	bwd	red
sub-07	0.512	excluded	10	0.0933333333333333	0.166666666666667	0.00519632964452057	excluded	red
sub-07	0.512	excluded	11	0	-0.0833333333333333	-0.00239559566687604	excluded	red
sub-07	0.512	excluded	12	-0.146666666666667	-0.05	-0.0123645139780972	excluded	red
sub-07	0.512	excluded	13	-0.133333333333333	-0.15	-0.00332645446441355	excluded	red
sub-07	2.048	excluded	1	-0.226666666666667	-0.25	-0.0154436591963841	excluded	red
sub-07	2.048	forward	2	-0.0933333333333333	-0.0166666666666667	-0.00890144935110466	fwd	dodgerblue
sub-07	2.048	forward	3	0.2	0.216666666666667	0.0139617376548045	fwd	dodgerblue
sub-07	2.048	forward	4	0.253333333333333	0.15	0.014865991366806	fwd	dodgerblue
sub-07	2.048	forward	5	0.266666666666667	0.283333333333333	0.0274751619849034	fwd	dodgerblue
sub-07	2.048	forward	6	0.12	0.1	0.0112857032994745	fwd	dodgerblue
sub-07	2.048	forward	7	0.0666666666666667	0.116666666666667	-0.00248226064002734	fwd	dodgerblue
sub-07	2.048	backward	8	0	-0.0333333333333333	0.00173123491564788	bwd	red
sub-07	2.048	backward	9	-0.146666666666667	-0.216666666666667	-0.012580289541112	bwd	red
sub-07	2.048	backward	10	-0.213333333333333	-0.35	-0.0146687761044357	bwd	red
sub-07	2.048	backward	11	-0.173333333333333	-0.183333333333333	-0.0142392815682186	bwd	red
sub-07	2.048	backward	12	-0.213333333333333	-0.216666666666667	-0.00653265857541472	bwd	red
sub-07	2.048	backward	13	0.08	0.116666666666667	0.00552854575506097	bwd	red
sub-07	0.032	excluded	1	0.0266666666666667	0.1	0.0139728101128995	excluded	red
sub-07	0.032	forward	2	0.0266666666666667	0.0166666666666667	0.0126515645907789	fwd	dodgerblue
sub-07	0.032	forward	3	0.266666666666667	0.333333333333333	0.0241737227528568	fwd	dodgerblue
sub-07	0.032	forward	4	0.133333333333333	0.1	0.0100827755070425	fwd	dodgerblue
sub-07	0.032	backward	5	-0.0933333333333333	-0.15	0.00854609022291054	bwd	red
sub-07	0.032	backward	6	-0.266666666666667	-0.35	-0.0120283012069078	bwd	red
sub-07	0.032	backward	7	-0.106666666666667	-0.183333333333333	-0.0261050013107929	bwd	red
sub-07	0.032	excluded	8	-0.133333333333333	-0.15	-0.0244110050216598	excluded	red
sub-07	0.032	excluded	9	-0.0533333333333333	-0.183333333333333	-0.00354257302944609	excluded	red
sub-07	0.032	excluded	10	-0.0133333333333333	0	0.00546658563510334	excluded	red
sub-07	0.032	excluded	11	-0.133333333333333	-0.316666666666667	-0.00308585184652214	excluded	red
sub-07	0.032	excluded	12	-0.0266666666666667	-0.0833333333333333	0.013876047694142	excluded	red
sub-07	0.032	excluded	13	-0.0533333333333333	-0.116666666666667	-0.0195968641004048	excluded	red
sub-07	0.064	excluded	1	-0.226666666666667	-0.15	-0.0170284057558251	excluded	red
sub-07	0.064	forward	2	-0.16	-0.216666666666667	-0.0296232282649294	fwd	dodgerblue
sub-07	0.064	forward	3	0.2	0.266666666666667	0.0581308515410678	fwd	dodgerblue
sub-07	0.064	forward	4	0.226666666666667	0.25	0.0148216560047959	fwd	dodgerblue
sub-07	0.064	backward	5	-0.0533333333333333	0.0166666666666667	-0.00752132437324389	bwd	red
sub-07	0.064	backward	6	-0.106666666666667	-0.133333333333333	0.0064004137435759	bwd	red
sub-07	0.064	backward	7	-0.0533333333333333	-0.183333333333333	0.0126170106929482	bwd	red
sub-07	0.064	excluded	8	-0.08	-0.166666666666667	0.00332603628175199	excluded	red
sub-07	0.064	excluded	9	0.0933333333333333	0.183333333333333	0.00535899680241589	excluded	red
sub-07	0.064	excluded	10	0.04	0	-0.00566468234424643	excluded	red
sub-07	0.064	excluded	11	-0.28	-0.333333333333333	-0.0207212878974956	excluded	red
sub-07	0.064	excluded	12	-0.106666666666667	-0.133333333333333	-0.00588022231912614	excluded	red
sub-07	0.064	excluded	13	-0.04	0.0166666666666667	-0.0142158141116892	excluded	red
sub-07	0.128	excluded	1	-0.0933333333333333	-0.05	-0.00904994829656779	excluded	red
sub-07	0.128	forward	2	0	0.05	0.00825789395660099	fwd	dodgerblue
sub-07	0.128	forward	3	0.04	0.0666666666666667	0.00358948712241788	fwd	dodgerblue
sub-07	0.128	forward	4	0.04	0.05	-0.00392556550031083	fwd	dodgerblue
sub-07	0.128	backward	5	0.106666666666667	0.216666666666667	-0.00307075684504314	bwd	red
sub-07	0.128	backward	6	-0.0266666666666667	-0.0666666666666667	0.0150052404550352	bwd	red
sub-07	0.128	backward	7	0	0.15	-0.00940538526826916	bwd	red
sub-07	0.128	backward	8	-0.146666666666667	-0.15	-0.00864251125698055	bwd	red
sub-07	0.128	excluded	9	-0.106666666666667	0	0.00387514661918593	excluded	red
sub-07	0.128	excluded	10	0.04	-0.05	-0.00155421060877439	excluded	red
sub-07	0.128	excluded	11	0.133333333333333	0.183333333333333	0.0122734437294348	excluded	red
sub-07	0.128	excluded	12	-0.0266666666666667	-0.0166666666666667	-0.00694643060768978	excluded	red
sub-07	0.128	excluded	13	-0.173333333333333	-0.233333333333333	-0.000406403499039128	excluded	red
sub-07	0.512	excluded	1	-0.0666666666666667	-0.183333333333333	-0.00533991582221788	excluded	red
sub-07	0.512	forward	2	0	0.0333333333333333	0.00129658795663839	fwd	dodgerblue
sub-07	0.512	forward	3	0.12	0.2	0.0207828665607075	fwd	dodgerblue
sub-07	0.512	forward	4	0.346666666666667	0.433333333333333	0.0473685744183969	fwd	dodgerblue
sub-07	0.512	forward	5	-0.173333333333333	-0.183333333333333	-0.0204794002476112	fwd	dodgerblue
sub-07	0.512	backward	6	-0.28	-0.316666666666667	-0.0188721531512323	bwd	red
sub-07	0.512	backward	7	-0.186666666666667	-0.3	-0.0326622574973042	bwd	red
sub-07	0.512	backward	8	0.12	0.166666666666667	0.0267523361312566	bwd	red
sub-07	0.512	backward	9	0.0266666666666667	-0.0833333333333333	-0.00903255731512918	bwd	red
sub-07	0.512	excluded	10	0.133333333333333	0.183333333333333	0.0115837548564915	excluded	red
sub-07	0.512	excluded	11	-0.0266666666666667	-0.133333333333333	-0.00729983242988257	excluded	red
sub-07	0.512	excluded	12	-0.146666666666667	-0.1	-0.0170294739487065	excluded	red
sub-07	0.512	excluded	13	-0.16	-0.216666666666667	0.00293147048859301	excluded	red
sub-07	2.048	excluded	1	-0.16	-0.166666666666667	-0.0154871130340987	excluded	red
sub-07	2.048	forward	2	-0.106666666666667	-0.183333333333333	-0.0135328131438984	fwd	dodgerblue
sub-07	2.048	forward	3	0.226666666666667	0.183333333333333	0.022997318745324	fwd	dodgerblue
sub-07	2.048	forward	4	0.266666666666667	0.25	0.0343407554276304	fwd	dodgerblue
sub-07	2.048	forward	5	0.28	0.366666666666667	0.0413997109342348	fwd	dodgerblue
sub-07	2.048	forward	6	0.133333333333333	0.133333333333333	0.0110600287137451	fwd	dodgerblue
sub-07	2.048	forward	7	0.0133333333333333	0.0833333333333333	-0.0105560316881522	fwd	dodgerblue
sub-07	2.048	backward	8	-0.0133333333333333	-0.05	-0.00566818736314388	bwd	red
sub-07	2.048	backward	9	-0.146666666666667	-0.216666666666667	-0.0265798777622487	bwd	red
sub-07	2.048	backward	10	-0.24	-0.366666666666667	-0.0152901810427633	bwd	red
sub-07	2.048	backward	11	-0.173333333333333	-0.216666666666667	-0.0163166959177861	bwd	red
sub-07	2.048	backward	12	-0.16	-0.15	-0.00603119295410441	bwd	red
sub-07	2.048	backward	13	0.0933333333333333	0.1	-0.000335720914738608	bwd	red
sub-08	0.032	excluded	1	0	0.0833333333333333	0.000373146691438643	excluded	red
sub-08	0.032	forward	2	-0.0666666666666667	-0.0333333333333333	-0.0133300702017542	fwd	dodgerblue
sub-08	0.032	forward	3	-0.12	-0.166666666666667	-0.00219996985500452	fwd	dodgerblue
sub-08	0.032	forward	4	-0.133333333333333	-0.15	-0.0104889655773758	fwd	dodgerblue
sub-08	0.032	backward	5	-0.0533333333333333	-0.05	-0.0214551178665312	bwd	red
sub-08	0.032	backward	6	-0.146666666666667	-0.1	-0.0032035411260831	bwd	red
sub-08	0.032	backward	7	0	-0.0666666666666667	0.00151762055105931	bwd	red
sub-08	0.032	excluded	8	0.24	0.316666666666667	0.0185864199189687	excluded	red
sub-08	0.032	excluded	9	0.213333333333333	0.233333333333333	0.0125923386259208	excluded	red
sub-08	0.032	excluded	10	0.0266666666666667	0.0833333333333333	0.000332651207997433	excluded	red
sub-08	0.032	excluded	11	0.04	0.0833333333333333	0.00582713986362687	excluded	red
sub-08	0.032	excluded	12	0.0533333333333333	0.0333333333333333	0.00140754664984324	excluded	red
sub-08	0.032	excluded	13	0.173333333333333	0.0833333333333333	0.0100408011178938	excluded	red
sub-08	0.064	excluded	1	-0.04	0.05	-0.00411380763311467	excluded	red
sub-08	0.064	forward	2	-0.0266666666666667	0	-0.00822363667884916	fwd	dodgerblue
sub-08	0.064	forward	3	-0.186666666666667	-0.283333333333333	-0.0133435435039546	fwd	dodgerblue
sub-08	0.064	forward	4	-0.266666666666667	-0.4	-0.0192309391326336	fwd	dodgerblue
sub-08	0.064	backward	5	-0.2	-0.316666666666667	-0.00742554315814133	bwd	red
sub-08	0.064	backward	6	-0.0933333333333333	-0.1	-0.00799188924982183	bwd	red
sub-08	0.064	backward	7	0.0533333333333333	0.1	-0.0013430902524447	bwd	red
sub-08	0.064	excluded	8	0.293333333333333	0.4	0.0263703017928457	excluded	red
sub-08	0.064	excluded	9	0.0933333333333333	0.133333333333333	0.00582883140939302	excluded	red
sub-08	0.064	excluded	10	-0.0933333333333333	-0.133333333333333	-0.0018992781539658	excluded	red
sub-08	0.064	excluded	11	0.16	0.166666666666667	0.0123780119061505	excluded	red
sub-08	0.064	excluded	12	0.08	0.116666666666667	0.00798921858990635	excluded	red
sub-08	0.064	excluded	13	0.146666666666667	0.25	0.0110053640646301	excluded	red
sub-08	0.128	excluded	1	0.173333333333333	0.0666666666666667	0.0147130810335216	excluded	red
sub-08	0.128	forward	2	0.0666666666666667	0.0833333333333333	0.0217260563861781	fwd	dodgerblue
sub-08	0.128	forward	3	-0.12	-0.25	-0.0150552726389058	fwd	dodgerblue
sub-08	0.128	forward	4	-0.106666666666667	-0.233333333333333	0.00205390015500939	fwd	dodgerblue
sub-08	0.128	backward	5	-0.213333333333333	-0.183333333333333	-0.0040227900675026	bwd	red
sub-08	0.128	backward	6	-0.12	-0.2	-0.0127238392354665	bwd	red
sub-08	0.128	backward	7	0.04	0.0166666666666667	0.00105591216135671	bwd	red
sub-08	0.128	backward	8	0.0933333333333333	0.0333333333333333	0.0137673737891497	bwd	red
sub-08	0.128	excluded	9	0.0266666666666667	-0.15	-0.0166572374368103	excluded	red
sub-08	0.128	excluded	10	0.04	0.0333333333333333	0.00450776451092635	excluded	red
sub-08	0.128	excluded	11	-0.0533333333333333	0	-0.0125281328917486	excluded	red
sub-08	0.128	excluded	12	0.0933333333333333	0.0833333333333333	0.00362638143661293	excluded	red
sub-08	0.128	excluded	13	-0.0933333333333333	-0.1	-0.000463197202320972	excluded	red
sub-08	0.512	excluded	1	0.146666666666667	0.0333333333333333	0.00792260855322799	excluded	red
sub-08	0.512	forward	2	-0.0266666666666667	-0.116666666666667	-0.00657130403333532	fwd	dodgerblue
sub-08	0.512	forward	3	0.106666666666667	0.1	0.00040712815891686	fwd	dodgerblue
sub-08	0.512	forward	4	-0.0133333333333333	-0.15	-0.00460762217857966	fwd	dodgerblue
sub-08	0.512	forward	5	-0.08	-0.116666666666667	0.00505708844347593	fwd	dodgerblue
sub-08	0.512	backward	6	-0.173333333333333	-0.166666666666667	-0.00332644152888622	bwd	red
sub-08	0.512	backward	7	-0.0133333333333333	-0.1	-0.010061592225366	bwd	red
sub-08	0.512	backward	8	0.133333333333333	0.233333333333333	0.0160536404354044	bwd	red
sub-08	0.512	backward	9	0.12	0.2	0.000624716018143689	bwd	red
sub-08	0.512	excluded	10	-0.0133333333333333	0.0333333333333333	-0.00300108144415145	excluded	red
sub-08	0.512	excluded	11	-0.0266666666666667	-0.0333333333333333	-0.00808949723913411	excluded	red
sub-08	0.512	excluded	12	0.16	0.183333333333333	0.00543634719510034	excluded	red
sub-08	0.512	excluded	13	0.0533333333333333	-0.0166666666666667	0.000156009845183545	excluded	red
sub-08	2.048	excluded	1	0.0133333333333333	0.116666666666667	0.00888019930759406	excluded	red
sub-08	2.048	forward	2	0.2	0.233333333333333	0.0143542988346565	fwd	dodgerblue
sub-08	2.048	forward	3	-0.0266666666666667	-0.0666666666666667	0.00334311926652337	fwd	dodgerblue
sub-08	2.048	forward	4	0	-0.0166666666666667	0.0053568607263943	fwd	dodgerblue
sub-08	2.048	forward	5	-0.0533333333333333	-0.0666666666666667	-0.000824314238034084	fwd	dodgerblue
sub-08	2.048	forward	6	-0.253333333333333	-0.233333333333333	-0.00968061341129393	fwd	dodgerblue
sub-08	2.048	forward	7	-0.04	-0.0666666666666667	0.00120596809233239	fwd	dodgerblue
sub-08	2.048	backward	8	-0.16	-0.133333333333333	-0.00149940721923	bwd	red
sub-08	2.048	backward	9	0.0266666666666667	-0.1	-0.00833878367996747	bwd	red
sub-08	2.048	backward	10	-0.16	-0.0833333333333333	-0.0149149859461935	bwd	red
sub-08	2.048	backward	11	-0.0266666666666667	-0.05	-0.0102710325846825	bwd	red
sub-08	2.048	backward	12	-0.0133333333333333	0.133333333333333	0.0085677444676283	bwd	red
sub-08	2.048	backward	13	-0.0266666666666667	-0.0166666666666667	0.00382094638427257	bwd	red
sub-08	0.032	excluded	1	0.04	0.116666666666667	-0.00191832932926444	excluded	red
sub-08	0.032	forward	2	-0.12	-0.0333333333333333	-0.0157326316724111	fwd	dodgerblue
sub-08	0.032	forward	3	-0.0933333333333333	-0.183333333333333	-0.00330796026008639	fwd	dodgerblue
sub-08	0.032	forward	4	-0.106666666666667	-0.15	-0.0163729905547021	fwd	dodgerblue
sub-08	0.032	backward	5	-0.0533333333333333	-0.05	-0.0212364000429823	bwd	red
sub-08	0.032	backward	6	-0.106666666666667	-0.133333333333333	-0.00221468184877375	bwd	red
sub-08	0.032	backward	7	0.0266666666666667	-0.0166666666666667	-0.00988749657663538	bwd	red
sub-08	0.032	excluded	8	0.186666666666667	0.233333333333333	0.0160208604157593	excluded	red
sub-08	0.032	excluded	9	0.266666666666667	0.3	0.00995225058355285	excluded	red
sub-08	0.032	excluded	10	0.0666666666666667	0.1	0.00377955163667182	excluded	red
sub-08	0.032	excluded	11	0.0266666666666667	0.0166666666666667	0.0147732803501087	excluded	red
sub-08	0.032	excluded	12	0.04	-0.05	0.0185650993785858	excluded	red
sub-08	0.032	excluded	13	0.173333333333333	0.116666666666667	0.00757944792017699	excluded	red
sub-08	0.064	excluded	1	-0.0533333333333333	0.0333333333333333	-0.0153897747513776	excluded	red
sub-08	0.064	forward	2	0	0.05	-0.0012444983369942	fwd	dodgerblue
sub-08	0.064	forward	3	-0.173333333333333	-0.2	-0.0135130075126479	fwd	dodgerblue
sub-08	0.064	forward	4	-0.306666666666667	-0.5	-0.0316331844251425	fwd	dodgerblue
sub-08	0.064	backward	5	-0.226666666666667	-0.316666666666667	-0.00499119269290751	bwd	red
sub-08	0.064	backward	6	-0.106666666666667	-0.15	-0.0114494351307004	bwd	red
sub-08	0.064	backward	7	0.08	0.116666666666667	-0.00389091487958812	bwd	red
sub-08	0.064	excluded	8	0.266666666666667	0.333333333333333	0.027673420590023	excluded	red
sub-08	0.064	excluded	9	0.2	0.133333333333333	0.0167155747375993	excluded	red
sub-08	0.064	excluded	10	-0.08	-0.0833333333333333	-0.00201813723311941	excluded	red
sub-08	0.064	excluded	11	0.173333333333333	0.183333333333333	0.0187625908369706	excluded	red
sub-08	0.064	excluded	12	0.0666666666666667	0.05	0.0044985799169558	excluded	red
sub-08	0.064	excluded	13	0.146666666666667	0.233333333333333	0.016479978880929	excluded	red
sub-08	0.128	excluded	1	0.16	0.0666666666666667	0.0190347924750641	excluded	red
sub-08	0.128	forward	2	0.0666666666666667	0.0833333333333333	0.022388989701889	fwd	dodgerblue
sub-08	0.128	forward	3	-0.0933333333333333	-0.2	-0.0179818046025948	fwd	dodgerblue
sub-08	0.128	forward	4	-0.0666666666666667	-0.233333333333333	0.0075910533169897	fwd	dodgerblue
sub-08	0.128	backward	5	-0.16	-0.0833333333333333	0.00344519969699326	bwd	red
sub-08	0.128	backward	6	-0.16	-0.2	-0.0168252804666508	bwd	red
sub-08	0.128	backward	7	0.0533333333333333	0.0166666666666667	-0.00708928128848626	bwd	red
sub-08	0.128	backward	8	0.0933333333333333	0.0666666666666667	0.0116608322238476	bwd	red
sub-08	0.128	excluded	9	0.0133333333333333	-0.133333333333333	-0.0174213828783888	excluded	red
sub-08	0.128	excluded	10	0.08	0.1	0.00522371701350418	excluded	red
sub-08	0.128	excluded	11	-0.08	-0.1	-0.0198166788451239	excluded	red
sub-08	0.128	excluded	12	0.04	0	-0.0011280164421064	excluded	red
sub-08	0.128	excluded	13	-0.0666666666666667	0	0.0109178600950632	excluded	red
sub-08	0.512	excluded	1	0.0933333333333333	0.0166666666666667	0.00711116981961719	excluded	red
sub-08	0.512	forward	2	-0.04	-0.1	-0.0182940239288838	fwd	dodgerblue
sub-08	0.512	forward	3	0.0933333333333333	0.133333333333333	0.00124679104934132	fwd	dodgerblue
sub-08	0.512	forward	4	-0.0266666666666667	-0.0666666666666667	-0.00675583839505214	fwd	dodgerblue
sub-08	0.512	forward	5	-0.08	-0.116666666666667	0.00675744688700737	fwd	dodgerblue
sub-08	0.512	backward	6	-0.16	-0.2	-0.00613015135483828	bwd	red
sub-08	0.512	backward	7	-0.0533333333333333	-0.1	-0.0169679728811022	bwd	red
sub-08	0.512	backward	8	0.133333333333333	0.233333333333333	0.0233066117002037	bwd	red
sub-08	0.512	backward	9	0.0933333333333333	0.233333333333333	0.00027092045954307	bwd	red
sub-08	0.512	excluded	10	-0.04	-0.0833333333333333	-0.00167339710192946	excluded	red
sub-08	0.512	excluded	11	-0.0266666666666667	0	-0.0045141414626933	excluded	red
sub-08	0.512	excluded	12	0.173333333333333	0.2	0.0075134074884682	excluded	red
sub-08	0.512	excluded	13	-0.0133333333333333	-0.116666666666667	0.00812917772031833	excluded	red
sub-08	2.048	excluded	1	0	0.0666666666666667	0.00960440826128376	excluded	red
sub-08	2.048	forward	2	0.133333333333333	0.15	0.00686212291717773	fwd	dodgerblue
sub-08	2.048	forward	3	-0.04	-0.0666666666666667	-0.000802834900534682	fwd	dodgerblue
sub-08	2.048	forward	4	-0.04	0.0166666666666667	0.0139130938378826	fwd	dodgerblue
sub-08	2.048	forward	5	-0.04	-0.166666666666667	-0.00094069953749049	fwd	dodgerblue
sub-08	2.048	forward	6	-0.293333333333333	-0.3	-0.0147666721366459	fwd	dodgerblue
sub-08	2.048	forward	7	0.04	0	0.00396155018414198	fwd	dodgerblue
sub-08	2.048	backward	8	-0.16	-0.133333333333333	0.000169704410506679	bwd	red
sub-08	2.048	backward	9	0.0266666666666667	-0.0666666666666667	-0.00795563450293781	bwd	red
sub-08	2.048	backward	10	-0.173333333333333	-0.15	-0.0248409353816047	bwd	red
sub-08	2.048	backward	11	-0.0666666666666667	-0.0833333333333333	-0.00974969047708993	bwd	red
sub-08	2.048	backward	12	0.0266666666666667	0.1	0.0119835426034638	bwd	red
sub-08	2.048	backward	13	0.0133333333333333	0.1	0.012562044721847	bwd	red
sub-09	0.032	excluded	1	0.133333333333333	0.216666666666667	0.0166355772062729	excluded	red
sub-09	0.032	forward	2	0.16	0.1	0.00336956743677612	fwd	dodgerblue
sub-09	0.032	forward	3	0.08	-0.0166666666666667	0.00859170565400158	fwd	dodgerblue
sub-09	0.032	forward	4	-0.12	-0.133333333333333	-0.0105113318449705	fwd	dodgerblue
sub-09	0.032	backward	5	-0.186666666666667	-0.266666666666667	-0.00779418491015142	bwd	red
sub-09	0.032	backward	6	-0.04	-0.0666666666666667	-0.00035367319788904	bwd	red
sub-09	0.032	backward	7	-0.0133333333333333	0.0333333333333333	-0.00499397893336128	bwd	red
sub-09	0.032	excluded	8	-0.0133333333333333	0	0.00239780566150043	excluded	red
sub-09	0.032	excluded	9	-0.133333333333333	-0.133333333333333	-0.0110470104080328	excluded	red
sub-09	0.032	excluded	10	-0.0266666666666667	-0.0166666666666667	0.00450864979232882	excluded	red
sub-09	0.032	excluded	11	-0.04	-0.0166666666666667	0.00251549333795835	excluded	red
sub-09	0.032	excluded	12	-0.0266666666666667	0.0833333333333333	-0.00893242720229605	excluded	red
sub-09	0.032	excluded	13	0.133333333333333	-0.0166666666666667	0.00561380740786284	excluded	red
sub-09	0.064	excluded	1	-0.0266666666666667	-0.05	0.00158230311537811	excluded	red
sub-09	0.064	forward	2	0.173333333333333	0.216666666666667	0.00541626784755425	fwd	dodgerblue
sub-09	0.064	forward	3	0.226666666666667	0.3	0.0162206657560495	fwd	dodgerblue
sub-09	0.064	forward	4	0.08	0.133333333333333	0.00378747313010946	fwd	dodgerblue
sub-09	0.064	backward	5	-0.08	-0.233333333333333	-0.0114805948297178	bwd	red
sub-09	0.064	backward	6	-0.12	-0.116666666666667	-0.00798938874756514	bwd	red
sub-09	0.064	backward	7	-0.0133333333333333	-0.05	0.00537180620200531	bwd	red
sub-09	0.064	excluded	8	0.0666666666666667	0.116666666666667	0.00354169829000297	excluded	red
sub-09	0.064	excluded	9	0.0266666666666667	-0.0166666666666667	-0.00427871711132772	excluded	red
sub-09	0.064	excluded	10	0.0133333333333333	-0.0166666666666667	-0.00112075555173335	excluded	red
sub-09	0.064	excluded	11	0	-0.15	0.00169133138212472	excluded	red
sub-09	0.064	excluded	12	-0.0133333333333333	0	-0.000207998644657443	excluded	red
sub-09	0.064	excluded	13	-0.0666666666666667	-0.05	-0.0125340908382228	excluded	red
sub-09	0.128	excluded	1	-0.12	-0.15	-0.0124481582417971	excluded	red
sub-09	0.128	forward	2	0.0666666666666667	0.116666666666667	0.00208272762416371	fwd	dodgerblue
sub-09	0.128	forward	3	0.24	0.316666666666667	0.0195832147958472	fwd	dodgerblue
sub-09	0.128	forward	4	0	0.1	0.0138657109566965	fwd	dodgerblue
sub-09	0.128	backward	5	-0.0533333333333333	0.05	0.00879563181969534	bwd	red
sub-09	0.128	backward	6	-0.0666666666666667	-0.133333333333333	0.00155687766208874	bwd	red
sub-09	0.128	backward	7	0	-0.133333333333333	-0.0111235111466386	bwd	red
sub-09	0.128	backward	8	0.08	0.1	0.0125039949340591	bwd	red
sub-09	0.128	excluded	9	-0.0533333333333333	0	-0.000355678908284246	excluded	red
sub-09	0.128	excluded	10	-0.2	-0.116666666666667	-0.00210483607366895	excluded	red
sub-09	0.128	excluded	11	-0.133333333333333	-0.0833333333333333	-0.0140725715510989	excluded	red
sub-09	0.128	excluded	12	-0.0666666666666667	-0.216666666666667	-0.0106611814763891	excluded	red
sub-09	0.128	excluded	13	-0.0133333333333333	0.0333333333333333	-0.00762222039467358	excluded	red
sub-09	0.512	excluded	1	-0.146666666666667	-0.25	-0.00126640649001865	excluded	red
sub-09	0.512	forward	2	0.0666666666666667	0.0666666666666667	0.0116928407818486	fwd	dodgerblue
sub-09	0.512	forward	3	0.413333333333333	0.6	0.030922490634843	fwd	dodgerblue
sub-09	0.512	forward	4	0.16	0.216666666666667	0.0173638634508941	fwd	dodgerblue
sub-09	0.512	forward	5	-0.133333333333333	-0.15	-0.0100721524850808	fwd	dodgerblue
sub-09	0.512	backward	6	-0.293333333333333	-0.416666666666667	-0.026098796377667	bwd	red
sub-09	0.512	backward	7	-0.12	-0.166666666666667	-0.0178831430261969	bwd	red
sub-09	0.512	backward	8	0	-0.116666666666667	-0.000442691176953195	bwd	red
sub-09	0.512	backward	9	0.0266666666666667	-0.0166666666666667	0.00976741076394723	bwd	red
sub-09	0.512	excluded	10	-0.0266666666666667	0.05	-0.00349204572010398	excluded	red
sub-09	0.512	excluded	11	-0.04	-0.0833333333333333	-0.0020454296976817	excluded	red
sub-09	0.512	excluded	12	-0.146666666666667	-0.15	-0.0102192732880954	excluded	red
sub-09	0.512	excluded	13	-0.16	-0.116666666666667	0.0017733326302646	excluded	red
sub-09	2.048	excluded	1	0.08	0.0333333333333333	-0.00192823569583081	excluded	red
sub-09	2.048	forward	2	0.24	0.333333333333333	0.0183578792080777	fwd	dodgerblue
sub-09	2.048	forward	3	0.266666666666667	0.333333333333333	0.030440039795773	fwd	dodgerblue
sub-09	2.048	forward	4	0.266666666666667	0.283333333333333	0.0285049658044195	fwd	dodgerblue
sub-09	2.048	forward	5	0.173333333333333	0.216666666666667	0.0157378879598892	fwd	dodgerblue
sub-09	2.048	forward	6	0.0266666666666667	-0.0333333333333333	0.0109437014525535	fwd	dodgerblue
sub-09	2.048	forward	7	-0.08	-0.25	0.00288729085390942	fwd	dodgerblue
sub-09	2.048	backward	8	-0.226666666666667	-0.35	-0.0199272471821242	bwd	red
sub-09	2.048	backward	9	-0.293333333333333	-0.333333333333333	-0.0208546879875027	bwd	red
sub-09	2.048	backward	10	-0.426666666666667	-0.433333333333333	-0.0363112824909137	bwd	red
sub-09	2.048	backward	11	-0.226666666666667	-0.316666666666667	-0.0318535436669702	bwd	red
sub-09	2.048	backward	12	-0.0533333333333333	-0.0666666666666667	-0.00232221175146523	bwd	red
sub-09	2.048	backward	13	0.0933333333333333	0.0833333333333333	0.00632544370018448	bwd	red
sub-09	0.032	excluded	1	0.106666666666667	0.166666666666667	0.00821347188715579	excluded	red
sub-09	0.032	forward	2	0.106666666666667	0	-0.00178378059026379	fwd	dodgerblue
sub-09	0.032	forward	3	0.106666666666667	0.2	0.013544761016671	fwd	dodgerblue
sub-09	0.032	forward	4	-0.106666666666667	-0.133333333333333	-0.00863135683029233	fwd	dodgerblue
sub-09	0.032	backward	5	-0.2	-0.316666666666667	-0.00544711182739134	bwd	red
sub-09	0.032	backward	6	-0.0533333333333333	-0.05	0.00182796285401125	bwd	red
sub-09	0.032	backward	7	-0.0933333333333333	-0.0833333333333333	-0.0100169807696654	bwd	red
sub-09	0.032	excluded	8	-0.0533333333333333	-0.0166666666666667	-0.00703707079283783	excluded	red
sub-09	0.032	excluded	9	-0.133333333333333	-0.1	-0.0149905665198125	excluded	red
sub-09	0.032	excluded	10	-0.04	0.05	0.00332685183774997	excluded	red
sub-09	0.032	excluded	11	0.04	0.0333333333333333	0.018358344747194	excluded	red
sub-09	0.032	excluded	12	-0.12	-0.0833333333333333	-0.0100036990126236	excluded	red
sub-09	0.032	excluded	13	0.146666666666667	0.0666666666666667	0.0126391740001048	excluded	red
sub-09	0.064	excluded	1	-0.0666666666666667	-0.233333333333333	-0.00610038991647873	excluded	red
sub-09	0.064	forward	2	0.16	0.15	-0.00475451706277165	fwd	dodgerblue
sub-09	0.064	forward	3	0.2	0.333333333333333	0.0239959175913993	fwd	dodgerblue
sub-09	0.064	forward	4	0.106666666666667	0.133333333333333	0.0057283570941718	fwd	dodgerblue
sub-09	0.064	backward	5	-0.0933333333333333	-0.216666666666667	-0.0171216466664653	bwd	red
sub-09	0.064	backward	6	-0.146666666666667	-0.2	-0.00239093272357759	bwd	red
sub-09	0.064	backward	7	0.0133333333333333	0.0333333333333333	-0.00532318980681832	bwd	red
sub-09	0.064	excluded	8	0.0933333333333333	0	0.0174073803717385	excluded	red
sub-09	0.064	excluded	9	0.0133333333333333	0.0166666666666667	-0.000433757856254555	excluded	red
sub-09	0.064	excluded	10	-0.0133333333333333	0	-0.00211896549825485	excluded	red
sub-09	0.064	excluded	11	-0.0666666666666667	-0.0666666666666667	0.011484380867164	excluded	red
sub-09	0.064	excluded	12	-0.0133333333333333	0.0666666666666667	0.00868682216205753	excluded	red
sub-09	0.064	excluded	13	-0.106666666666667	-0.183333333333333	-0.0290594585559101	excluded	red
sub-09	0.128	excluded	1	-0.133333333333333	-0.166666666666667	-0.0139562327951406	excluded	red
sub-09	0.128	forward	2	0.0666666666666667	0.0833333333333333	0.00491764828071171	fwd	dodgerblue
sub-09	0.128	forward	3	0.266666666666667	0.283333333333333	0.0173026586939462	fwd	dodgerblue
sub-09	0.128	forward	4	0.0266666666666667	0.166666666666667	0.0260754816553256	fwd	dodgerblue
sub-09	0.128	backward	5	-0.08	-0.0166666666666667	0.0152279909940894	bwd	red
sub-09	0.128	backward	6	-0.0266666666666667	0.0166666666666667	0.00476225563649963	bwd	red
sub-09	0.128	backward	7	-0.0266666666666667	-0.1	-0.0233389051455313	bwd	red
sub-09	0.128	backward	8	0.12	0.116666666666667	0.0167473898269359	bwd	red
sub-09	0.128	excluded	9	-0.0533333333333333	-0.0833333333333333	-0.00947864375509122	excluded	red
sub-09	0.128	excluded	10	-0.173333333333333	-0.166666666666667	-0.000979157604286797	excluded	red
sub-09	0.128	excluded	11	-0.12	-0.1	-0.0227405499508088	excluded	red
sub-09	0.128	excluded	12	-0.106666666666667	-0.316666666666667	-0.0112981437858462	excluded	red
sub-09	0.128	excluded	13	0.0266666666666667	0.0833333333333333	-0.0032417920508034	excluded	red
sub-09	0.512	excluded	1	-0.133333333333333	-0.266666666666667	-0.0137454597384406	excluded	red
sub-09	0.512	forward	2	0.106666666666667	0.1	0.014121295999635	fwd	dodgerblue
sub-09	0.512	forward	3	0.413333333333333	0.6	0.0506399468074972	fwd	dodgerblue
sub-09	0.512	forward	4	0.0666666666666667	0.15	0.0319115898034107	fwd	dodgerblue
sub-09	0.512	forward	5	-0.0666666666666667	-0.0666666666666667	-0.00193682790517671	fwd	dodgerblue
sub-09	0.512	backward	6	-0.306666666666667	-0.466666666666667	-0.0364595193585179	bwd	red
sub-09	0.512	backward	7	-0.173333333333333	-0.3	-0.0290154082852485	bwd	red
sub-09	0.512	backward	8	0.0133333333333333	-0.15	0.00549201768352438	bwd	red
sub-09	0.512	backward	9	0.0666666666666667	0.183333333333333	0.0151217020604903	bwd	red
sub-09	0.512	excluded	10	-0.0133333333333333	0.0166666666666667	-0.0174083532782452	excluded	red
sub-09	0.512	excluded	11	-0.0266666666666667	-0.0166666666666667	-0.00238722521588836	excluded	red
sub-09	0.512	excluded	12	-0.173333333333333	-0.116666666666667	-0.0152472185831243	excluded	red
sub-09	0.512	excluded	13	-0.08	-0.0166666666666667	-0.00108653998991596	excluded	red
sub-09	2.048	excluded	1	0.0266666666666667	-0.183333333333333	-0.00287944690888829	excluded	red
sub-09	2.048	forward	2	0.28	0.366666666666667	0.0213432811704813	fwd	dodgerblue
sub-09	2.048	forward	3	0.28	0.283333333333333	0.0255352929691422	fwd	dodgerblue
sub-09	2.048	forward	4	0.253333333333333	0.366666666666667	0.0365265826209532	fwd	dodgerblue
sub-09	2.048	forward	5	0.173333333333333	0.233333333333333	0.0161973936540091	fwd	dodgerblue
sub-09	2.048	forward	6	0.12	0.15	0.0134397547973927	fwd	dodgerblue
sub-09	2.048	forward	7	-0.04	-0.216666666666667	0.00154001319510669	fwd	dodgerblue
sub-09	2.048	backward	8	-0.266666666666667	-0.35	-0.0299156617319362	bwd	red
sub-09	2.048	backward	9	-0.24	-0.383333333333333	-0.0207191547814137	bwd	red
sub-09	2.048	backward	10	-0.413333333333333	-0.483333333333333	-0.0451238626792583	bwd	red
sub-09	2.048	backward	11	-0.2	-0.3	-0.0375179647601264	bwd	red
sub-09	2.048	backward	12	-0.106666666666667	-0.133333333333333	0.00853642889138687	bwd	red
sub-09	2.048	backward	13	0.08	0.05	0.013037343563151	bwd	red
sub-10	0.032	excluded	1	-0.173333333333333	-0.233333333333333	-0.0256598622595372	excluded	red
sub-10	0.032	forward	2	-0.106666666666667	-0.133333333333333	0.00398911857376377	fwd	dodgerblue
sub-10	0.032	forward	3	0.08	0.0333333333333333	0.0106010156277768	fwd	dodgerblue
sub-10	0.032	forward	4	0.186666666666667	0.25	0.0176737460044789	fwd	dodgerblue
sub-10	0.032	backward	5	0.12	0.133333333333333	0.00341632844564027	bwd	red
sub-10	0.032	backward	6	0.04	0.183333333333333	0.00685895974108958	bwd	red
sub-10	0.032	backward	7	-0.146666666666667	-0.116666666666667	-0.0142263818314572	bwd	red
sub-10	0.032	excluded	8	-0.133333333333333	-0.166666666666667	-0.0022646890662847	excluded	red
sub-10	0.032	excluded	9	-0.0666666666666667	-0.166666666666667	-0.00490520757009239	excluded	red
sub-10	0.032	excluded	10	-0.133333333333333	0	-0.00965391208963323	excluded	red
sub-10	0.032	excluded	11	-0.0266666666666667	-0.0833333333333333	-0.00719646255683673	excluded	red
sub-10	0.032	excluded	12	0.08	0.183333333333333	0.00721791489724284	excluded	red
sub-10	0.032	excluded	13	0.0666666666666667	0.1	0.0141494320838492	excluded	red
sub-10	0.064	excluded	1	0.0266666666666667	-0.0666666666666667	-0.00742394429189916	excluded	red
sub-10	0.064	forward	2	-0.146666666666667	-0.0333333333333333	-0.00132301545746538	fwd	dodgerblue
sub-10	0.064	forward	3	-0.08	-0.0666666666666667	-0.000629650766405603	fwd	dodgerblue
sub-10	0.064	forward	4	-0.0133333333333333	-0.116666666666667	-0.00223113222273423	fwd	dodgerblue
sub-10	0.064	backward	5	0.0666666666666667	0.166666666666667	0.0147220587538036	bwd	red
sub-10	0.064	backward	6	0.0133333333333333	0.0666666666666667	-0.00374047780897197	bwd	red
sub-10	0.064	backward	7	-0.0266666666666667	-0.1	-0.00409559384311411	bwd	red
sub-10	0.064	excluded	8	-0.0266666666666667	-0.0666666666666667	0.0110486173249097	excluded	red
sub-10	0.064	excluded	9	-0.0266666666666667	-0.183333333333333	-0.00371083586272638	excluded	red
sub-10	0.064	excluded	10	-0.2	-0.166666666666667	-0.0105384241031731	excluded	red
sub-10	0.064	excluded	11	-0.133333333333333	-0.0333333333333333	-0.00550448364704809	excluded	red
sub-10	0.064	excluded	12	0.0133333333333333	0	0.00310479201071483	excluded	red
sub-10	0.064	excluded	13	0.106666666666667	0.116666666666667	0.0103220899141099	excluded	red
sub-10	0.128	excluded	1	-0.0133333333333333	0.0166666666666667	-0.0101152114272238	excluded	red
sub-10	0.128	forward	2	-0.0666666666666667	-0.116666666666667	-0.00613891358134302	fwd	dodgerblue
sub-10	0.128	forward	3	0.0266666666666667	0.0333333333333333	0.0135695772643964	fwd	dodgerblue
sub-10	0.128	forward	4	0.0666666666666667	0.183333333333333	0.0120950818013468	fwd	dodgerblue
sub-10	0.128	backward	5	-0.0133333333333333	0	0.000738968727838641	bwd	red
sub-10	0.128	backward	6	-0.0133333333333333	0.0666666666666667	0.00617332246246326	bwd	red
sub-10	0.128	backward	7	0.0933333333333333	-0.05	0.00471109240869439	bwd	red
sub-10	0.128	backward	8	-0.0533333333333333	-0.1	-0.00753066723379962	bwd	red
sub-10	0.128	excluded	9	-0.0933333333333333	-0.183333333333333	-0.00510835132191278	excluded	red
sub-10	0.128	excluded	10	-0.08	-0.15	-0.0120950416541862	excluded	red
sub-10	0.128	excluded	11	0.0133333333333333	0.0833333333333333	-0.00523118658926426	excluded	red
sub-10	0.128	excluded	12	0.173333333333333	0.233333333333333	0.00672773115508833	excluded	red
sub-10	0.128	excluded	13	0.04	0.116666666666667	0.0022035979879019	excluded	red
sub-10	0.512	excluded	1	-0.08	-0.133333333333333	-0.019608791863039	excluded	red
sub-10	0.512	forward	2	-0.08	-0.05	-0.00965307934661972	fwd	dodgerblue
sub-10	0.512	forward	3	0.08	0.166666666666667	0.0135214937141677	fwd	dodgerblue
sub-10	0.512	forward	4	0.213333333333333	0.366666666666667	0.0271614854950972	fwd	dodgerblue
sub-10	0.512	forward	5	0.133333333333333	0.183333333333333	0.00945623290801663	fwd	dodgerblue
sub-10	0.512	backward	6	0.0533333333333333	0.116666666666667	-0.00427118518106742	bwd	red
sub-10	0.512	backward	7	-0.0533333333333333	-0.0333333333333333	-0.0116144211254401	bwd	red
sub-10	0.512	backward	8	-0.173333333333333	-0.233333333333333	-0.0059721201569861	bwd	red
sub-10	0.512	backward	9	0.16	0.35	0.0183851236240815	bwd	red
sub-10	0.512	excluded	10	0.0266666666666667	0.0166666666666667	-0.00352705167359692	excluded	red
sub-10	0.512	excluded	11	-0.0133333333333333	-0.0833333333333333	-0.00688549704643959	excluded	red
sub-10	0.512	excluded	12	0.0933333333333333	0.0333333333333333	-0.00438562636012918	excluded	red
sub-10	0.512	excluded	13	-0.08	0	-0.00260656298804511	excluded	red
sub-10	2.048	excluded	1	-0.186666666666667	-0.3	-0.00674531200316607	excluded	red
sub-10	2.048	forward	2	-0.0666666666666667	-0.1	-0.0194510249783374	fwd	dodgerblue
sub-10	2.048	forward	3	0.12	0.183333333333333	0.0234161978010268	fwd	dodgerblue
sub-10	2.048	forward	4	0.213333333333333	0.0833333333333333	0.01079331031195	fwd	dodgerblue
sub-10	2.048	forward	5	0.226666666666667	0.25	0.0177169360648954	fwd	dodgerblue
sub-10	2.048	forward	6	0.226666666666667	0.333333333333333	0.0232678451293132	fwd	dodgerblue
sub-10	2.048	forward	7	0.266666666666667	0.416666666666667	0.0163902375560105	fwd	dodgerblue
sub-10	2.048	backward	8	0.0666666666666667	0.0666666666666667	0.00143660207673611	bwd	red
sub-10	2.048	backward	9	-0.04	0.0833333333333333	0.00323065121135172	bwd	red
sub-10	2.048	backward	10	-0.12	-0.2	-0.0200704435505672	bwd	red
sub-10	2.048	backward	11	-0.146666666666667	-0.266666666666667	-0.0316443116884814	bwd	red
sub-10	2.048	backward	12	-0.2	-0.216666666666667	-0.0131470864774618	bwd	red
sub-10	2.048	backward	13	0.04	-0.0333333333333333	-0.00519360145326989	bwd	red
sub-10	0.032	excluded	1	-0.16	-0.233333333333333	-0.0335078632081953	excluded	red
sub-10	0.032	forward	2	-0.0933333333333333	-0.1	-0.000129972936446558	fwd	dodgerblue
sub-10	0.032	forward	3	0.08	0.0333333333333333	0.0128313428217437	fwd	dodgerblue
sub-10	0.032	forward	4	0.186666666666667	0.3	0.0354538446307685	fwd	dodgerblue
sub-10	0.032	backward	5	0.08	0.0666666666666667	0.0117519684643594	bwd	red
sub-10	0.032	backward	6	0.0266666666666667	0.0833333333333333	0.00216435901273349	bwd	red
sub-10	0.032	backward	7	-0.146666666666667	-0.166666666666667	-0.0260049937342242	bwd	red
sub-10	0.032	excluded	8	-0.0933333333333333	-0.1	-0.000975320322706	excluded	red
sub-10	0.032	excluded	9	-0.08	-0.216666666666667	-0.0137703881562049	excluded	red
sub-10	0.032	excluded	10	-0.133333333333333	-0.0833333333333333	0.00250580814464857	excluded	red
sub-10	0.032	excluded	11	-0.0533333333333333	-0.15	-0.0195796625435591	excluded	red
sub-10	0.032	excluded	12	0.106666666666667	0.166666666666667	0.0125082087964707	excluded	red
sub-10	0.032	excluded	13	0.0266666666666667	0	0.0167526690306117	excluded	red
sub-10	0.064	excluded	1	0	-0.0333333333333333	-0.01388145506215	excluded	red
sub-10	0.064	forward	2	-0.146666666666667	-0.0333333333333333	0.00339434654950157	fwd	dodgerblue
sub-10	0.064	forward	3	-0.08	-0.05	0.00934889198037458	fwd	dodgerblue
sub-10	0.064	forward	4	0.0133333333333333	0	-0.0015359640933784	fwd	dodgerblue
sub-10	0.064	backward	5	0.0666666666666667	0.25	0.0186429401996166	bwd	red
sub-10	0.064	backward	6	0.0266666666666667	0.0833333333333333	-0.0121873137214911	bwd	red
sub-10	0.064	backward	7	-0.0666666666666667	-0.15	-0.000323462668984534	bwd	red
sub-10	0.064	excluded	8	0.0533333333333333	0.05	0.0257784280659813	excluded	red
sub-10	0.064	excluded	9	-0.0666666666666667	-0.2	-0.00564412137687598	excluded	red
sub-10	0.064	excluded	10	-0.173333333333333	-0.166666666666667	-0.018269272122105	excluded	red
sub-10	0.064	excluded	11	-0.08	0	0.000517731542501303	excluded	red
sub-10	0.064	excluded	12	0	-0.05	-0.00582413324363389	excluded	red
sub-10	0.064	excluded	13	0.0933333333333333	0	-1.66160493563414e-05	excluded	red
sub-10	0.128	excluded	1	-0.04	0.0166666666666667	-0.0165485638064176	excluded	red
sub-10	0.128	forward	2	-0.0266666666666667	-0.0333333333333333	0.0106481908880708	fwd	dodgerblue
sub-10	0.128	forward	3	-0.0266666666666667	-0.0166666666666667	0.0103418912278588	fwd	dodgerblue
sub-10	0.128	forward	4	0.0133333333333333	0.166666666666667	0.0174082137608672	fwd	dodgerblue
sub-10	0.128	backward	5	0	-0.0333333333333333	0.00122593359757532	bwd	red
sub-10	0.128	backward	6	-0.0933333333333333	-0.0833333333333333	2.82767143002304e-05	bwd	red
sub-10	0.128	backward	7	0.106666666666667	-0.0333333333333333	0.00507120608107891	bwd	red
sub-10	0.128	backward	8	-0.04	-0.1	-0.00407757971779087	bwd	red
sub-10	0.128	excluded	9	-0.0666666666666667	-0.15	-0.00607679218228014	excluded	red
sub-10	0.128	excluded	10	-0.0933333333333333	-0.0833333333333333	-0.0136763409982319	excluded	red
sub-10	0.128	excluded	11	0	0	-0.00842630930639373	excluded	red
sub-10	0.128	excluded	12	0.16	0.15	0.00708182820159928	excluded	red
sub-10	0.128	excluded	13	-0.12	0.0166666666666667	-0.0029999544602364	excluded	red
sub-10	0.512	excluded	1	-0.08	-0.0666666666666667	-0.0261696325434759	excluded	red
sub-10	0.512	forward	2	-0.0266666666666667	0.0333333333333333	-0.017751896941356	fwd	dodgerblue
sub-10	0.512	forward	3	0.0933333333333333	0.216666666666667	0.0201360431291465	fwd	dodgerblue
sub-10	0.512	forward	4	0.28	0.4	0.0268240296679578	fwd	dodgerblue
sub-10	0.512	forward	5	0.106666666666667	0.166666666666667	0.0171946023071094	fwd	dodgerblue
sub-10	0.512	backward	6	0.0666666666666667	0.0833333333333333	-0.00629092995799413	bwd	red
sub-10	0.512	backward	7	-0.0666666666666667	-0.0166666666666667	-0.0124067086234583	bwd	red
sub-10	0.512	backward	8	-0.213333333333333	-0.233333333333333	-0.0129597297300825	bwd	red
sub-10	0.512	backward	9	0.2	0.366666666666667	0.0255626138626801	bwd	red
sub-10	0.512	excluded	10	0.0133333333333333	-0.0166666666666667	0.000840297978305334	excluded	red
sub-10	0.512	excluded	11	-0.04	-0.133333333333333	-0.00743661132971653	excluded	red
sub-10	0.512	excluded	12	-0.0266666666666667	-0.0666666666666667	-0.000197625571436163	excluded	red
sub-10	0.512	excluded	13	-0.0933333333333333	-0.0833333333333333	-0.00734445224767979	excluded	red
sub-10	2.048	excluded	1	-0.173333333333333	-0.316666666666667	-0.00639641926621668	excluded	red
sub-10	2.048	forward	2	-0.0933333333333333	-0.133333333333333	-0.0166724652827091	fwd	dodgerblue
sub-10	2.048	forward	3	0.146666666666667	0.266666666666667	0.0248266449480439	fwd	dodgerblue
sub-10	2.048	forward	4	0.16	0.0833333333333333	0.0202461274579688	fwd	dodgerblue
sub-10	2.048	forward	5	0.24	0.316666666666667	0.0309380515798173	fwd	dodgerblue
sub-10	2.048	forward	6	0.253333333333333	0.35	0.0215397161925094	fwd	dodgerblue
sub-10	2.048	forward	7	0.226666666666667	0.4	0.0258684967810538	fwd	dodgerblue
sub-10	2.048	backward	8	-0.0133333333333333	0	-0.00273808516038444	bwd	red
sub-10	2.048	backward	9	-0.0133333333333333	0.1	0.00458372918359668	bwd	red
sub-10	2.048	backward	10	-0.0533333333333333	-0.116666666666667	-0.0218956714361987	bwd	red
sub-10	2.048	backward	11	-0.173333333333333	-0.35	-0.0440418904978223	bwd	red
sub-10	2.048	backward	12	-0.173333333333333	-0.25	-0.0166283249945977	bwd	red
sub-10	2.048	backward	13	-0.0266666666666667	-0.0833333333333333	-0.0196299095050609	bwd	red
sub-11	0.032	excluded	1	-0.04	-0.05	-0.00108811461496025	excluded	red
sub-11	0.032	forward	2	-0.0133333333333333	0.1	-0.000509269846414395	fwd	dodgerblue
sub-11	0.032	forward	3	-0.213333333333333	-0.25	-0.0109373896668031	fwd	dodgerblue
sub-11	0.032	forward	4	-0.213333333333333	-0.283333333333333	0.000840723914016221	fwd	dodgerblue
sub-11	0.032	backward	5	-0.0933333333333333	-0.133333333333333	-0.0116141126639059	bwd	red
sub-11	0.032	backward	6	-0.0666666666666667	-0.116666666666667	-0.00636432158048942	bwd	red
sub-11	0.032	backward	7	-0.0266666666666667	-0.0333333333333333	-0.0125906882783528	bwd	red
sub-11	0.032	excluded	8	0	-0.05	-0.00355618281562857	excluded	red
sub-11	0.032	excluded	9	0.12	0.0333333333333333	0.00856304373584379	excluded	red
sub-11	0.032	excluded	10	0.186666666666667	0.2	0.0122111003499457	excluded	red
sub-11	0.032	excluded	11	0.08	-0.0333333333333333	0.00410407796881691	excluded	red
sub-11	0.032	excluded	12	0.106666666666667	0	0.0182294569159177	excluded	red
sub-11	0.032	excluded	13	0.0933333333333333	0.166666666666667	0.002711676582014	excluded	red
sub-11	0.064	excluded	1	-0.16	-0.25	-0.0257252351882901	excluded	red
sub-11	0.064	forward	2	-0.0266666666666667	0.0166666666666667	0.0088451810011942	fwd	dodgerblue
sub-11	0.064	forward	3	0.0133333333333333	-0.05	-0.0124464745307251	fwd	dodgerblue
sub-11	0.064	forward	4	0.0266666666666667	0.0666666666666667	0.00799328525899473	fwd	dodgerblue
sub-11	0.064	backward	5	-0.293333333333333	-0.316666666666667	-0.0226290280877453	bwd	red
sub-11	0.064	backward	6	-0.16	-0.116666666666667	-0.00964400290342509	bwd	red
sub-11	0.064	backward	7	0.0133333333333333	0.0166666666666667	0.00737323058208996	bwd	red
sub-11	0.064	excluded	8	0.253333333333333	0.366666666666667	0.0181135995883389	excluded	red
sub-11	0.064	excluded	9	0.16	0.116666666666667	0.0119446225256804	excluded	red
sub-11	0.064	excluded	10	0.12	0.133333333333333	-0.00403496559952702	excluded	red
sub-11	0.064	excluded	11	0.0933333333333333	0	0.0049527492871914	excluded	red
sub-11	0.064	excluded	12	0.0266666666666667	0.05	0.00749093685757981	excluded	red
sub-11	0.064	excluded	13	0.16	0.116666666666667	0.00776610120864329	excluded	red
sub-11	0.128	excluded	1	-0.08	-0.116666666666667	-0.0192500166506232	excluded	red
sub-11	0.128	forward	2	-0.0933333333333333	-0.0833333333333333	-0.0197352442617795	fwd	dodgerblue
sub-11	0.128	forward	3	-0.146666666666667	-0.116666666666667	-0.00329772277564592	fwd	dodgerblue
sub-11	0.128	forward	4	-0.106666666666667	-0.05	0.0126401919878329	fwd	dodgerblue
sub-11	0.128	backward	5	-0.226666666666667	-0.283333333333333	-0.011214417591897	bwd	red
sub-11	0.128	backward	6	-0.173333333333333	-0.233333333333333	-0.00886923777584485	bwd	red
sub-11	0.128	backward	7	-0.0666666666666667	-0.116666666666667	0.00168888421766458	bwd	red
sub-11	0.128	backward	8	0.04	0.05	0.00977151197032892	bwd	red
sub-11	0.128	excluded	9	0.106666666666667	0.183333333333333	0.00236712412361027	excluded	red
sub-11	0.128	excluded	10	-0.0133333333333333	0.0166666666666667	0.00866070789606004	excluded	red
sub-11	0.128	excluded	11	0.08	0.05	0.00654183709201312	excluded	red
sub-11	0.128	excluded	12	0.04	0.05	0.00796995877480499	excluded	red
sub-11	0.128	excluded	13	0.106666666666667	0.166666666666667	0.0127264229934756	excluded	red
sub-11	0.512	excluded	1	0	0.0833333333333333	-0.0094944513615433	excluded	red
sub-11	0.512	forward	2	-0.04	-0.116666666666667	0.000618441656518715	fwd	dodgerblue
sub-11	0.512	forward	3	-0.0133333333333333	-0.0833333333333333	-0.00461971824933723	fwd	dodgerblue
sub-11	0.512	forward	4	-0.0133333333333333	-0.0666666666666667	0.00543853742667051	fwd	dodgerblue
sub-11	0.512	forward	5	-0.0533333333333333	0	0.00360076603022615	fwd	dodgerblue
sub-11	0.512	backward	6	-0.306666666666667	-0.383333333333333	-0.020664779229151	bwd	red
sub-11	0.512	backward	7	-0.106666666666667	-0.2	-0.0118153564414897	bwd	red
sub-11	0.512	backward	8	-0.0533333333333333	-0.116666666666667	0.00559681846012746	bwd	red
sub-11	0.512	backward	9	0	-0.05	0.00355226053693522	bwd	red
sub-11	0.512	excluded	10	-0.0133333333333333	0.0333333333333333	-0.0065295501517549	excluded	red
sub-11	0.512	excluded	11	0.0133333333333333	0	0.00293683206908581	excluded	red
sub-11	0.512	excluded	12	0.253333333333333	0.233333333333333	0.0176795461216586	excluded	red
sub-11	0.512	excluded	13	0.106666666666667	0.0333333333333333	0.0137006531320537	excluded	red
sub-11	2.048	excluded	1	0.2	0.25	0.0201270178115112	excluded	red
sub-11	2.048	forward	2	0.0933333333333333	0.116666666666667	0.00929375547620086	fwd	dodgerblue
sub-11	2.048	forward	3	0.16	0.183333333333333	0.0163836386581694	fwd	dodgerblue
sub-11	2.048	forward	4	0.226666666666667	0.233333333333333	0.0205980678627209	fwd	dodgerblue
sub-11	2.048	forward	5	0.173333333333333	0.2	0.00995675978942459	fwd	dodgerblue
sub-11	2.048	forward	6	0.133333333333333	0.233333333333333	0.0125301937675583	fwd	dodgerblue
sub-11	2.048	forward	7	-0.08	-0.0833333333333333	-0.00331406533321302	fwd	dodgerblue
sub-11	2.048	backward	8	-0.226666666666667	-0.316666666666667	-0.0122571045559412	bwd	red
sub-11	2.048	backward	9	-0.306666666666667	-0.416666666666667	-0.0178616195427858	bwd	red
sub-11	2.048	backward	10	-0.373333333333333	-0.45	-0.0249467162942206	bwd	red
sub-11	2.048	backward	11	-0.28	-0.45	-0.0256134641122012	bwd	red
sub-11	2.048	backward	12	-0.213333333333333	-0.283333333333333	-0.0124927708019145	bwd	red
sub-11	2.048	backward	13	-0.0266666666666667	0.0333333333333333	0.00759630727469106	bwd	red
sub-11	0.032	excluded	1	-0.0533333333333333	-0.0666666666666667	0.002888072580336	excluded	red
sub-11	0.032	forward	2	0	0.0333333333333333	-0.0147714250623881	fwd	dodgerblue
sub-11	0.032	forward	3	-0.186666666666667	-0.133333333333333	-0.0145268066528226	fwd	dodgerblue
sub-11	0.032	forward	4	-0.16	-0.216666666666667	0.0108015914696088	fwd	dodgerblue
sub-11	0.032	backward	5	-0.133333333333333	-0.2	-0.0106774615706644	bwd	red
sub-11	0.032	backward	6	-0.0666666666666667	-0.116666666666667	-0.00856360460353388	bwd	red
sub-11	0.032	backward	7	0.04	0.05	-0.0122400708509294	bwd	red
sub-11	0.032	excluded	8	0.04	0.0166666666666667	0.00704120722026531	excluded	red
sub-11	0.032	excluded	9	0.146666666666667	0.0833333333333333	0.0136126036728764	excluded	red
sub-11	0.032	excluded	10	0.16	0.2	0.0108940530664276	excluded	red
sub-11	0.032	excluded	11	0	-0.0666666666666667	-0.00154232919613916	excluded	red
sub-11	0.032	excluded	12	0.16	0.1	0.0178032238731424	excluded	red
sub-11	0.032	excluded	13	0.0933333333333333	0.166666666666667	-0.000719053946178981	excluded	red
sub-11	0.064	excluded	1	-0.133333333333333	-0.183333333333333	-0.0301562650152407	excluded	red
sub-11	0.064	forward	2	-0.0133333333333333	0.0666666666666667	0.0115801306173805	fwd	dodgerblue
sub-11	0.064	forward	3	0.0266666666666667	0.0833333333333333	-0.0148583745060534	fwd	dodgerblue
sub-11	0.064	forward	4	0.0133333333333333	0.0166666666666667	-0.000385350116457944	fwd	dodgerblue
sub-11	0.064	backward	5	-0.32	-0.466666666666667	-0.0206338299340397	bwd	red
sub-11	0.064	backward	6	-0.146666666666667	-0.183333333333333	-0.012214567045775	bwd	red
sub-11	0.064	backward	7	0.0133333333333333	0.0666666666666667	0.0157167357742581	bwd	red
sub-11	0.064	excluded	8	0.28	0.4	0.0184999909018414	excluded	red
sub-11	0.064	excluded	9	0.133333333333333	0.116666666666667	0.0112805213166857	excluded	red
sub-11	0.064	excluded	10	0.0533333333333333	0.0666666666666667	-0.00450390935426432	excluded	red
sub-11	0.064	excluded	11	0.08	-0.0166666666666667	0.00510287442759139	excluded	red
sub-11	0.064	excluded	12	0.0533333333333333	0	0.0084328510748736	excluded	red
sub-11	0.064	excluded	13	0.133333333333333	0.133333333333333	0.0121391918592004	excluded	red
sub-11	0.128	excluded	1	-0.0933333333333333	-0.133333333333333	-0.0234786697885727	excluded	red
sub-11	0.128	forward	2	-0.106666666666667	-0.2	-0.0180326733577581	fwd	dodgerblue
sub-11	0.128	forward	3	-0.173333333333333	-0.15	-0.00210425509321507	fwd	dodgerblue
sub-11	0.128	forward	4	-0.106666666666667	-0.116666666666667	0.00549079191579484	fwd	dodgerblue
sub-11	0.128	backward	5	-0.253333333333333	-0.316666666666667	-0.0114972706654701	bwd	red
sub-11	0.128	backward	6	-0.146666666666667	-0.183333333333333	-0.00727324439480752	bwd	red
sub-11	0.128	backward	7	-0.0133333333333333	-0.0666666666666667	0.00943285631415946	bwd	red
sub-11	0.128	backward	8	0.04	0.116666666666667	0.00484461659664996	bwd	red
sub-11	0.128	excluded	9	0.12	0.2	0.0100231512087618	excluded	red
sub-11	0.128	excluded	10	-0.0133333333333333	-0.0166666666666667	0.00425443790256734	excluded	red
sub-11	0.128	excluded	11	0.08	0.0166666666666667	0.00647827765953376	excluded	red
sub-11	0.128	excluded	12	0.0666666666666667	0.0833333333333333	0.00893492531214002	excluded	red
sub-11	0.128	excluded	13	0.133333333333333	0.2	0.0129270563902162	excluded	red
sub-11	0.512	excluded	1	-0.0666666666666667	-0.0833333333333333	-0.00935925038997996	excluded	red
sub-11	0.512	forward	2	0	-0.0333333333333333	-0.00161235535946709	fwd	dodgerblue
sub-11	0.512	forward	3	-0.0266666666666667	-0.0833333333333333	-0.00995917563832781	fwd	dodgerblue
sub-11	0.512	forward	4	0	-0.1	0.0126083777911402	fwd	dodgerblue
sub-11	0.512	forward	5	-0.0266666666666667	0.0333333333333333	0.00267372472655867	fwd	dodgerblue
sub-11	0.512	backward	6	-0.28	-0.366666666666667	-0.0217641957542918	bwd	red
sub-11	0.512	backward	7	-0.0533333333333333	-0.0166666666666667	-0.0165044279420029	bwd	red
sub-11	0.512	backward	8	-0.0933333333333333	-0.133333333333333	0.0149182350344568	bwd	red
sub-11	0.512	backward	9	-0.0133333333333333	-0.05	0.000401085376327322	bwd	red
sub-11	0.512	excluded	10	0.0133333333333333	0.0666666666666667	-0.0055065641367178	excluded	red
sub-11	0.512	excluded	11	0.0266666666666667	0	-0.00478374286551494	excluded	red
sub-11	0.512	excluded	12	0.266666666666667	0.25	0.0264414662311208	excluded	red
sub-11	0.512	excluded	13	0.133333333333333	0.1	0.0124468229266985	excluded	red
sub-11	2.048	excluded	1	0.213333333333333	0.216666666666667	0.0311505908898812	excluded	red
sub-11	2.048	forward	2	0.12	0.2	0.0113065041857971	fwd	dodgerblue
sub-11	2.048	forward	3	0.16	0.15	0.0128472693177376	fwd	dodgerblue
sub-11	2.048	forward	4	0.253333333333333	0.383333333333333	0.0305905291938799	fwd	dodgerblue
sub-11	2.048	forward	5	0.173333333333333	0.133333333333333	0.012952812029627	fwd	dodgerblue
sub-11	2.048	forward	6	0.173333333333333	0.216666666666667	0.00817378299433938	fwd	dodgerblue
sub-11	2.048	forward	7	-0.0266666666666667	-0.0666666666666667	-0.00422494088253208	fwd	dodgerblue
sub-11	2.048	backward	8	-0.213333333333333	-0.333333333333333	-0.0187992443618882	bwd	red
sub-11	2.048	backward	9	-0.266666666666667	-0.4	-0.0152199167368975	bwd	red
sub-11	2.048	backward	10	-0.386666666666667	-0.433333333333333	-0.0328772842060215	bwd	red
sub-11	2.048	backward	11	-0.28	-0.5	-0.0314461034690432	bwd	red
sub-11	2.048	backward	12	-0.24	-0.266666666666667	-0.0154869853529204	bwd	red
sub-11	2.048	backward	13	-0.0533333333333333	0.0833333333333333	0.0110329863980407	bwd	red
sub-12	0.032	excluded	1	0	-0.05	-0.00349008182220044	excluded	red
sub-12	0.032	forward	2	0.146666666666667	0.0333333333333333	-0.00137747925957439	fwd	dodgerblue
sub-12	0.032	forward	3	0.16	0.15	0.0164415206325679	fwd	dodgerblue
sub-12	0.032	forward	4	-0.213333333333333	-0.316666666666667	-0.0317947059804262	fwd	dodgerblue
sub-12	0.032	backward	5	-0.266666666666667	-0.2	-0.0186704291950167	bwd	red
sub-12	0.032	backward	6	-0.213333333333333	-0.133333333333333	-0.00422067674901965	bwd	red
sub-12	0.032	backward	7	-0.106666666666667	-0.266666666666667	-0.0192421374913342	bwd	red
sub-12	0.032	excluded	8	0.2	0.316666666666667	0.0146748370619491	excluded	red
sub-12	0.032	excluded	9	-0.0133333333333333	-0.1	-0.00136324057719692	excluded	red
sub-12	0.032	excluded	10	0.0666666666666667	0.116666666666667	0.00753306142569517	excluded	red
sub-12	0.032	excluded	11	0.293333333333333	0.316666666666667	0.0186161441178956	excluded	red
sub-12	0.032	excluded	12	0.0533333333333333	0.15	0.0104392004322673	excluded	red
sub-12	0.032	excluded	13	0.12	0.1	0.0124539874043934	excluded	red
sub-12	0.064	excluded	1	0.0533333333333333	0.0833333333333333	0.021696702005245	excluded	red
sub-12	0.064	forward	2	0.253333333333333	0.233333333333333	0.0193043103863583	fwd	dodgerblue
sub-12	0.064	forward	3	0.08	0.2	0.0145625770743936	fwd	dodgerblue
sub-12	0.064	forward	4	-0.333333333333333	-0.45	-0.0434601532815755	fwd	dodgerblue
sub-12	0.064	backward	5	-0.333333333333333	-0.333333333333333	-0.0297523243586973	bwd	red
sub-12	0.064	backward	6	-0.213333333333333	-0.283333333333333	-0.0198208737007527	bwd	red
sub-12	0.064	backward	7	0.133333333333333	0.1	0.00327563164688269	bwd	red
sub-12	0.064	excluded	8	0.2	0.383333333333333	0.0138108018108082	excluded	red
sub-12	0.064	excluded	9	0	0	0.00596717814487339	excluded	red
sub-12	0.064	excluded	10	0.0266666666666667	-0.116666666666667	-0.0126858138065272	excluded	red
sub-12	0.064	excluded	11	0.133333333333333	0.0666666666666667	0.00533312390481061	excluded	red
sub-12	0.064	excluded	12	0.12	0.266666666666667	0.0150771622109281	excluded	red
sub-12	0.064	excluded	13	0.133333333333333	0.05	0.00669167796325273	excluded	red
sub-12	0.128	excluded	1	-0.0666666666666667	-0.0166666666666667	-0.00449005348030227	excluded	red
sub-12	0.128	forward	2	0.08	0.166666666666667	0.00293939284407251	fwd	dodgerblue
sub-12	0.128	forward	3	0	-0.0333333333333333	-0.00107924098881289	fwd	dodgerblue
sub-12	0.128	forward	4	-0.226666666666667	-0.4	-0.0256496636470088	fwd	dodgerblue
sub-12	0.128	backward	5	-0.293333333333333	-0.233333333333333	-0.0194014553108147	bwd	red
sub-12	0.128	backward	6	-0.213333333333333	-0.333333333333333	-0.0144908709596172	bwd	red
sub-12	0.128	backward	7	0.146666666666667	0.3	0.0150479166950902	bwd	red
sub-12	0.128	backward	8	0.173333333333333	0.25	0.0117646828787274	bwd	red
sub-12	0.128	excluded	9	0.08	0.0166666666666667	0.00370177700900808	excluded	red
sub-12	0.128	excluded	10	0.0933333333333333	0.2	0.00609130946749352	excluded	red
sub-12	0.128	excluded	11	0.146666666666667	0.15	0.00579335116738885	excluded	red
sub-12	0.128	excluded	12	0.0933333333333333	0.216666666666667	0.00319791981132697	excluded	red
sub-12	0.128	excluded	13	0.213333333333333	0.383333333333333	0.0165749345134484	excluded	red
sub-12	0.512	excluded	1	-0.0133333333333333	-0.0666666666666667	-0.00694660641511095	excluded	red
sub-12	0.512	forward	2	-0.08	0.0166666666666667	0.0049278621041864	fwd	dodgerblue
sub-12	0.512	forward	3	0.213333333333333	0.25	0.0197941359130836	fwd	dodgerblue
sub-12	0.512	forward	4	0.0533333333333333	0.0666666666666667	-0.0108013454541748	fwd	dodgerblue
sub-12	0.512	forward	5	-0.24	-0.266666666666667	-0.0259976123977832	fwd	dodgerblue
sub-12	0.512	backward	6	-0.266666666666667	-0.333333333333333	-0.0185553925417723	bwd	red
sub-12	0.512	backward	7	-0.173333333333333	-0.0833333333333333	-0.0125765578260513	bwd	red
sub-12	0.512	backward	8	0.0133333333333333	-0.0166666666666667	-0.00716409649465109	bwd	red
sub-12	0.512	backward	9	-0.146666666666667	-0.166666666666667	-0.0177953019417808	bwd	red
sub-12	0.512	excluded	10	0.08	0	0.00744121344084147	excluded	red
sub-12	0.512	excluded	11	0.2	0.333333333333333	0.0162936096293846	excluded	red
sub-12	0.512	excluded	12	0.333333333333333	0.333333333333333	0.0392529063074305	excluded	red
sub-12	0.512	excluded	13	0.146666666666667	0.1	0.0121271856763979	excluded	red
sub-12	2.048	excluded	1	0.04	0.0833333333333333	-0.00111892558474407	excluded	red
sub-12	2.048	forward	2	0.0666666666666667	0.133333333333333	0.0216974998128182	fwd	dodgerblue
sub-12	2.048	forward	3	0.386666666666667	0.55	0.0474931832256292	fwd	dodgerblue
sub-12	2.048	forward	4	0.413333333333333	0.483333333333333	0.0376940002253895	fwd	dodgerblue
sub-12	2.048	forward	5	0.133333333333333	0.133333333333333	0.0187001023458688	fwd	dodgerblue
sub-12	2.048	forward	6	0.0533333333333333	0.0666666666666667	0.00278066418612338	fwd	dodgerblue
sub-12	2.048	forward	7	-0.2	-0.183333333333333	-0.0169976876333269	fwd	dodgerblue
sub-12	2.048	backward	8	-0.28	-0.316666666666667	-0.0232378413808197	bwd	red
sub-12	2.048	backward	9	-0.333333333333333	-0.383333333333333	-0.0296412237799015	bwd	red
sub-12	2.048	backward	10	-0.333333333333333	-0.4	-0.0207232621186937	bwd	red
sub-12	2.048	backward	11	-0.173333333333333	-0.25	-0.0230430627198815	bwd	red
sub-12	2.048	backward	12	-0.106666666666667	-0.05	-0.00954595059109951	bwd	red
sub-12	2.048	backward	13	-0.12	-0.1	-0.00405749598736223	bwd	red
sub-12	0.032	excluded	1	0.0133333333333333	0	-0.00545703156270398	excluded	red
sub-12	0.032	forward	2	0.08	0	-0.00284376685218027	fwd	dodgerblue
sub-12	0.032	forward	3	0.146666666666667	0.15	0.0187017573454127	fwd	dodgerblue
sub-12	0.032	forward	4	-0.253333333333333	-0.283333333333333	-0.0362885361555165	fwd	dodgerblue
sub-12	0.032	backward	5	-0.266666666666667	-0.283333333333333	-0.0159921664382751	bwd	red
sub-12	0.032	backward	6	-0.186666666666667	-0.133333333333333	0.000343505949993682	bwd	red
sub-12	0.032	backward	7	-0.0533333333333333	-0.2	-0.0246753325221776	bwd	red
sub-12	0.032	excluded	8	0.133333333333333	0.25	0.0165184977456178	excluded	red
sub-12	0.032	excluded	9	0	-0.0666666666666667	0.00242978704516466	excluded	red
sub-12	0.032	excluded	10	0.0933333333333333	0.133333333333333	0.00156912562753707	excluded	red
sub-12	0.032	excluded	11	0.32	0.366666666666667	0.0238052355173445	excluded	red
sub-12	0.032	excluded	12	0.0666666666666667	0.183333333333333	0.00127944863418307	excluded	red
sub-12	0.032	excluded	13	0.0933333333333333	0.0666666666666667	0.0206094756655999	excluded	red
sub-12	0.064	excluded	1	0.08	0.0833333333333333	0.0199491867383105	excluded	red
sub-12	0.064	forward	2	0.293333333333333	0.366666666666667	0.0234805943849136	fwd	dodgerblue
sub-12	0.064	forward	3	0.04	0.15	0.012645359910819	fwd	dodgerblue
sub-12	0.064	forward	4	-0.306666666666667	-0.316666666666667	-0.0413111675695119	fwd	dodgerblue
sub-12	0.064	backward	5	-0.32	-0.283333333333333	-0.0320120581837056	bwd	red
sub-12	0.064	backward	6	-0.253333333333333	-0.4	-0.023396381303912	bwd	red
sub-12	0.064	backward	7	0.0933333333333333	0.0833333333333333	-0.00113683524486601	bwd	red
sub-12	0.064	excluded	8	0.2	0.35	0.0108629976442977	excluded	red
sub-12	0.064	excluded	9	0.0533333333333333	0.0833333333333333	0.0140308768773329	excluded	red
sub-12	0.064	excluded	10	0	-0.133333333333333	-0.0167052947375071	excluded	red
sub-12	0.064	excluded	11	0.146666666666667	0.116666666666667	0.00708170715154739	excluded	red
sub-12	0.064	excluded	12	0.186666666666667	0.25	0.0154676467173599	excluded	red
sub-12	0.064	excluded	13	0.173333333333333	0.116666666666667	0.0110433676149216	excluded	red
sub-12	0.128	excluded	1	-0.106666666666667	-0.0833333333333333	-0.00593424472839418	excluded	red
sub-12	0.128	forward	2	0.0666666666666667	0.183333333333333	0.0057940966259609	fwd	dodgerblue
sub-12	0.128	forward	3	0.0133333333333333	0.0666666666666667	0.00928584335792057	fwd	dodgerblue
sub-12	0.128	forward	4	-0.2	-0.35	-0.0221181415169978	fwd	dodgerblue
sub-12	0.128	backward	5	-0.293333333333333	-0.283333333333333	-0.0312793790527338	bwd	red
sub-12	0.128	backward	6	-0.186666666666667	-0.266666666666667	-0.0118976136932086	bwd	red
sub-12	0.128	backward	7	0.08	0.166666666666667	0.0184478474773263	bwd	red
sub-12	0.128	backward	8	0.173333333333333	0.166666666666667	0.011567878137694	bwd	red
sub-12	0.128	excluded	9	0.0266666666666667	-0.0166666666666667	0.00696331999115749	excluded	red
sub-12	0.128	excluded	10	0.0666666666666667	0.133333333333333	0.00981604426408193	excluded	red
sub-12	0.128	excluded	11	0.04	0.05	-0.00274757398061786	excluded	red
sub-12	0.128	excluded	12	0.0666666666666667	0.1	-0.00224280922982668	excluded	red
sub-12	0.128	excluded	13	0.253333333333333	0.366666666666667	0.0143447323476378	excluded	red
sub-12	0.512	excluded	1	0	0	-0.0047546930832353	excluded	red
sub-12	0.512	forward	2	-0.08	0.0166666666666667	0.0101673301731385	fwd	dodgerblue
sub-12	0.512	forward	3	0.186666666666667	0.216666666666667	0.0163509048482816	fwd	dodgerblue
sub-12	0.512	forward	4	0.04	0.0333333333333333	-0.0134098554831644	fwd	dodgerblue
sub-12	0.512	forward	5	-0.2	-0.233333333333333	-0.0249152534122052	fwd	dodgerblue
sub-12	0.512	backward	6	-0.253333333333333	-0.316666666666667	-0.024922948645647	bwd	red
sub-12	0.512	backward	7	-0.146666666666667	0.0333333333333333	-0.00747580012223396	bwd	red
sub-12	0.512	backward	8	0.0533333333333333	0.0666666666666667	-0.00864619552180625	bwd	red
sub-12	0.512	backward	9	-0.16	-0.2	-0.0171602319420607	bwd	red
sub-12	0.512	excluded	10	0.0133333333333333	-0.05	0.00644730646665036	excluded	red
sub-12	0.512	excluded	11	0.186666666666667	0.3	0.0150396766727579	excluded	red
sub-12	0.512	excluded	12	0.333333333333333	0.35	0.0374310347720941	excluded	red
sub-12	0.512	excluded	13	0.146666666666667	0.233333333333333	0.0158487252774304	excluded	red
sub-12	2.048	excluded	1	-0.0133333333333333	0.0333333333333333	-0.0107097152731213	excluded	red
sub-12	2.048	forward	2	0.08	0.133333333333333	0.0245219848973918	fwd	dodgerblue
sub-12	2.048	forward	3	0.426666666666667	0.616666666666667	0.0625117596074356	fwd	dodgerblue
sub-12	2.048	forward	4	0.413333333333333	0.516666666666667	0.0415353257801417	fwd	dodgerblue
sub-12	2.048	forward	5	0.12	0.133333333333333	0.0189628795040632	fwd	dodgerblue
sub-12	2.048	forward	6	0.0133333333333333	0.0166666666666667	0.00577875013029933	fwd	dodgerblue
sub-12	2.048	forward	7	-0.186666666666667	-0.183333333333333	-0.017434081014211	fwd	dodgerblue
sub-12	2.048	backward	8	-0.213333333333333	-0.266666666666667	-0.0351384418264095	bwd	red
sub-12	2.048	backward	9	-0.333333333333333	-0.366666666666667	-0.0317776951380157	bwd	red
sub-12	2.048	backward	10	-0.28	-0.366666666666667	-0.0200641802294173	bwd	red
sub-12	2.048	backward	11	-0.146666666666667	-0.2	-0.0257143748199614	bwd	red
sub-12	2.048	backward	12	-0.0533333333333333	0.1	-0.00743133196829256	bwd	red
sub-12	2.048	backward	13	-0.0666666666666667	-0.2	-0.00504087964990286	bwd	red
sub-13	0.032	excluded	1	0.226666666666667	0.35	0.0165948436501512	excluded	red
sub-13	0.032	forward	2	0.146666666666667	0.133333333333333	-0.00181357934717288	fwd	dodgerblue
sub-13	0.032	forward	3	-0.24	-0.266666666666667	-0.0287154212564929	fwd	dodgerblue
sub-13	0.032	forward	4	-0.24	-0.416666666666667	-0.0279048997421964	fwd	dodgerblue
sub-13	0.032	backward	5	-0.28	-0.416666666666667	-0.0272957790735745	bwd	red
sub-13	0.032	backward	6	-0.16	-0.2	-0.0166926778604686	bwd	red
sub-13	0.032	backward	7	0.04	0.166666666666667	-0.0106369953019194	bwd	red
sub-13	0.032	excluded	8	0.173333333333333	0.216666666666667	0.0102471387694306	excluded	red
sub-13	0.032	excluded	9	0.306666666666667	0.45	0.0242153698949844	excluded	red
sub-13	0.032	excluded	10	0.0666666666666667	-0.0333333333333333	0.00065984640424225	excluded	red
sub-13	0.032	excluded	11	0.133333333333333	0.216666666666667	0.0150958667123065	excluded	red
sub-13	0.032	excluded	12	0.28	0.266666666666667	0.018257395490721	excluded	red
sub-13	0.032	excluded	13	0.16	0.2	0.0279888916599889	excluded	red
sub-13	0.064	excluded	1	0.08	0.216666666666667	0.00479531985960598	excluded	red
sub-13	0.064	forward	2	0.04	0.15	0.00347236046236432	fwd	dodgerblue
sub-13	0.064	forward	3	-0.24	-0.35	-0.0203992147132872	fwd	dodgerblue
sub-13	0.064	forward	4	-0.293333333333333	-0.333333333333333	-0.0305024302353573	fwd	dodgerblue
sub-13	0.064	backward	5	-0.306666666666667	-0.4	-0.0222314048343278	bwd	red
sub-13	0.064	backward	6	-0.04	-0.05	-0.00966794332875972	bwd	red
sub-13	0.064	backward	7	0.0266666666666667	0.166666666666667	-0.0110430331474096	bwd	red
sub-13	0.064	excluded	8	0.293333333333333	0.433333333333333	0.0174930991364002	excluded	red
sub-13	0.064	excluded	9	0.36	0.383333333333333	0.0261709384424737	excluded	red
sub-13	0.064	excluded	10	0.146666666666667	0.2	0.0122056028116724	excluded	red
sub-13	0.064	excluded	11	0.32	0.383333333333333	0.0206719886392394	excluded	red
sub-13	0.064	excluded	12	0.12	0.216666666666667	0.00357246995664092	excluded	red
sub-13	0.064	excluded	13	0.16	0.266666666666667	0.00546224695074459	excluded	red
sub-13	0.128	excluded	1	0.0933333333333333	0.183333333333333	-0.00314248674188998	excluded	red
sub-13	0.128	forward	2	0.186666666666667	0.05	0.00191061645141071	fwd	dodgerblue
sub-13	0.128	forward	3	-0.12	-0.266666666666667	-0.0174687097177116	fwd	dodgerblue
sub-13	0.128	forward	4	-0.173333333333333	-0.266666666666667	-0.0324707851260625	fwd	dodgerblue
sub-13	0.128	backward	5	-0.173333333333333	-0.316666666666667	-0.0238968400383333	bwd	red
sub-13	0.128	backward	6	-0.0133333333333333	-0.0833333333333333	-0.000855095452546423	bwd	red
sub-13	0.128	backward	7	0.0933333333333333	0.116666666666667	-0.002749157099307	bwd	red
sub-13	0.128	backward	8	0.16	0.2	0.00787422133537096	bwd	red
sub-13	0.128	excluded	9	0.146666666666667	0.25	0.0150858579234092	excluded	red
sub-13	0.128	excluded	10	-0.0266666666666667	-0.0666666666666667	-0.00346085121259981	excluded	red
sub-13	0.128	excluded	11	0.186666666666667	0.1	0.0134061613376167	excluded	red
sub-13	0.128	excluded	12	0.16	0.183333333333333	0.00320231320126091	excluded	red
sub-13	0.128	excluded	13	0.346666666666667	0.55	0.0425647551393821	excluded	red
sub-13	0.512	excluded	1	0.0133333333333333	-0.0166666666666667	0.00619850100425622	excluded	red
sub-13	0.512	forward	2	0.0933333333333333	0.0666666666666667	0.00485259738779668	fwd	dodgerblue
sub-13	0.512	forward	3	0.146666666666667	0.316666666666667	0.0162965112122422	fwd	dodgerblue
sub-13	0.512	forward	4	0.0533333333333333	0.15	-0.00566792264538789	fwd	dodgerblue
sub-13	0.512	forward	5	-0.226666666666667	-0.333333333333333	-0.0281301421732323	fwd	dodgerblue
sub-13	0.512	backward	6	-0.24	-0.333333333333333	-0.0209894835096551	bwd	red
sub-13	0.512	backward	7	-0.0266666666666667	-0.0833333333333333	-0.00633299096101387	bwd	red
sub-13	0.512	backward	8	-0.0533333333333333	0.0833333333333333	-0.0190664672916608	bwd	red
sub-13	0.512	backward	9	0.266666666666667	0.283333333333333	0.00462589926749333	bwd	red
sub-13	0.512	excluded	10	0.386666666666667	0.366666666666667	0.0296767407925481	excluded	red
sub-13	0.512	excluded	11	0.226666666666667	0.266666666666667	0.0223269767235283	excluded	red
sub-13	0.512	excluded	12	0.0933333333333333	0.216666666666667	-0.0045547584682409	excluded	red
sub-13	0.512	excluded	13	0	0.0666666666666667	0.000764538661326027	excluded	red
sub-13	2.048	excluded	1	0.146666666666667	0.25	0.00612795396132256	excluded	red
sub-13	2.048	forward	2	-0.133333333333333	-0.133333333333333	-0.00429822387438135	fwd	dodgerblue
sub-13	2.048	forward	3	0.12	0.166666666666667	0.0014237893813535	fwd	dodgerblue
sub-13	2.048	forward	4	0.24	0.35	0.0261136584870367	fwd	dodgerblue
sub-13	2.048	forward	5	0.426666666666667	0.433333333333333	0.0277075902252557	fwd	dodgerblue
sub-13	2.048	forward	6	0.24	0.3	0.0108711057017767	fwd	dodgerblue
sub-13	2.048	forward	7	0.186666666666667	0.316666666666667	0.00496817765878852	fwd	dodgerblue
sub-13	2.048	backward	8	-0.266666666666667	-0.466666666666667	-0.0335691784660121	bwd	red
sub-13	2.048	backward	9	-0.333333333333333	-0.45	-0.0334399552476982	bwd	red
sub-13	2.048	backward	10	-0.28	-0.4	-0.0242712729510944	bwd	red
sub-13	2.048	backward	11	-0.0666666666666667	-0.0166666666666667	-0.0150181179644203	bwd	red
sub-13	2.048	backward	12	0.16	0.0833333333333333	0.00113423185007254	bwd	red
sub-13	2.048	backward	13	0.306666666666667	0.4	0.032250241238	bwd	red
sub-13	0.032	excluded	1	0.213333333333333	0.3	0.0196638901249589	excluded	red
sub-13	0.032	forward	2	0.12	0.1	-0.00120186705627856	fwd	dodgerblue
sub-13	0.032	forward	3	-0.28	-0.35	-0.023801095341578	fwd	dodgerblue
sub-13	0.032	forward	4	-0.173333333333333	-0.316666666666667	-0.039129219446711	fwd	dodgerblue
sub-13	0.032	backward	5	-0.293333333333333	-0.433333333333333	-0.0348502745624729	bwd	red
sub-13	0.032	backward	6	-0.08	-0.0666666666666667	-0.0102174570878148	bwd	red
sub-13	0.032	backward	7	0.0933333333333333	0.25	-0.0123653458921129	bwd	red
sub-13	0.032	excluded	8	0.186666666666667	0.216666666666667	0.00403711929307895	excluded	red
sub-13	0.032	excluded	9	0.266666666666667	0.416666666666667	0.0333385293168008	excluded	red
sub-13	0.032	excluded	10	0.106666666666667	0.0833333333333333	-0.00358431432661869	excluded	red
sub-13	0.032	excluded	11	0.12	0.266666666666667	0.0182719063629399	excluded	red
sub-13	0.032	excluded	12	0.24	0.233333333333333	0.0178438070885567	excluded	red
sub-13	0.032	excluded	13	0.226666666666667	0.266666666666667	0.0319943215272517	excluded	red
sub-13	0.064	excluded	1	0.0133333333333333	0.133333333333333	0.00964061421472071	excluded	red
sub-13	0.064	forward	2	-0.0133333333333333	0.15	0.00123753050904426	fwd	dodgerblue
sub-13	0.064	forward	3	-0.186666666666667	-0.283333333333333	-0.0230391446662075	fwd	dodgerblue
sub-13	0.064	forward	4	-0.293333333333333	-0.35	-0.0440481342314354	fwd	dodgerblue
sub-13	0.064	backward	5	-0.293333333333333	-0.383333333333333	-0.0228458474031859	bwd	red
sub-13	0.064	backward	6	0.0133333333333333	-0.1	-0.022276676416247	bwd	red
sub-13	0.064	backward	7	0.0133333333333333	0.15	-0.0218201300588976	bwd	red
sub-13	0.064	excluded	8	0.28	0.416666666666667	0.0207904885812445	excluded	red
sub-13	0.064	excluded	9	0.346666666666667	0.383333333333333	0.0354881984513447	excluded	red
sub-13	0.064	excluded	10	0.133333333333333	0.266666666666667	0.0258552789140087	excluded	red
sub-13	0.064	excluded	11	0.293333333333333	0.466666666666667	0.0269629007610683	excluded	red
sub-13	0.064	excluded	12	0.2	0.25	0.00191179914834278	excluded	red
sub-13	0.064	excluded	13	0.12	0.2	0.0121431221961994	excluded	red
sub-13	0.128	excluded	1	0.12	0.216666666666667	0.00477664146179109	excluded	red
sub-13	0.128	forward	2	0.2	0.166666666666667	0.00327979344418294	fwd	dodgerblue
sub-13	0.128	forward	3	-0.0666666666666667	-0.0166666666666667	-0.0101198578933381	fwd	dodgerblue
sub-13	0.128	forward	4	-0.2	-0.216666666666667	-0.0403159499180311	fwd	dodgerblue
sub-13	0.128	backward	5	-0.12	-0.183333333333333	-0.0329716556218085	bwd	red
sub-13	0.128	backward	6	0.0266666666666667	-0.05	0.0036446797579149	bwd	red
sub-13	0.128	backward	7	0.0933333333333333	0.2	-0.00410104586969646	bwd	red
sub-13	0.128	backward	8	0.12	0.15	0.00864174302492539	bwd	red
sub-13	0.128	excluded	9	0.0933333333333333	0.183333333333333	0.0162551514233035	excluded	red
sub-13	0.128	excluded	10	-0.0133333333333333	-0.05	-0.00208885825477928	excluded	red
sub-13	0.128	excluded	11	0.226666666666667	0.233333333333333	0.0211647516723109	excluded	red
sub-13	0.128	excluded	12	0.213333333333333	0.183333333333333	0.00172756671911086	excluded	red
sub-13	0.128	excluded	13	0.306666666666667	0.516666666666667	0.0301070400541139	excluded	red
sub-13	0.512	excluded	1	0	-0.1	0.00401744149180359	excluded	red
sub-13	0.512	forward	2	0.0533333333333333	0.0333333333333333	0.00246260039208502	fwd	dodgerblue
sub-13	0.512	forward	3	0.16	0.25	0.0279885361046959	fwd	dodgerblue
sub-13	0.512	forward	4	0.0266666666666667	0.0666666666666667	0.00299036099587966	fwd	dodgerblue
sub-13	0.512	forward	5	-0.2	-0.366666666666667	-0.0339207248272575	fwd	dodgerblue
sub-13	0.512	backward	6	-0.253333333333333	-0.35	-0.0291746835670499	bwd	red
sub-13	0.512	backward	7	0	-0.05	-0.00822540421478644	bwd	red
sub-13	0.512	backward	8	0.0533333333333333	0.183333333333333	-0.019226887790514	bwd	red
sub-13	0.512	backward	9	0.28	0.316666666666667	0.000379127765897223	bwd	red
sub-13	0.512	excluded	10	0.36	0.4	0.0342378996738854	excluded	red
sub-13	0.512	excluded	11	0.173333333333333	0.333333333333333	0.0228998551026032	excluded	red
sub-13	0.512	excluded	12	0.16	0.233333333333333	-0.000285506829798442	excluded	red
sub-13	0.512	excluded	13	0.0133333333333333	0.0333333333333333	-0.0041426142974438	excluded	red
sub-13	2.048	excluded	1	0.08	0.133333333333333	0.00169696993233167	excluded	red
sub-13	2.048	forward	2	-0.12	-0.15	6.38400046572249e-07	fwd	dodgerblue
sub-13	2.048	forward	3	0.16	0.216666666666667	-0.00178182458423403	fwd	dodgerblue
sub-13	2.048	forward	4	0.16	0.333333333333333	0.0341414323737433	fwd	dodgerblue
sub-13	2.048	forward	5	0.386666666666667	0.383333333333333	0.0307129299855516	fwd	dodgerblue
sub-13	2.048	forward	6	0.253333333333333	0.333333333333333	0.0113638939871944	fwd	dodgerblue
sub-13	2.048	forward	7	0.146666666666667	0.2	0.000302813522401285	fwd	dodgerblue
sub-13	2.048	backward	8	-0.253333333333333	-0.416666666666667	-0.0284293346163916	bwd	red
sub-13	2.048	backward	9	-0.346666666666667	-0.383333333333333	-0.0401315807832453	bwd	red
sub-13	2.048	backward	10	-0.253333333333333	-0.35	-0.0240054753358162	bwd	red
sub-13	2.048	backward	11	-0.12	-0.2	-0.0185933642415825	bwd	red
sub-13	2.048	backward	12	0.133333333333333	0.0833333333333333	0.00440608791264665	bwd	red
sub-13	2.048	backward	13	0.253333333333333	0.316666666666667	0.0303168134473543	bwd	red
sub-14	0.032	excluded	1	-0.0266666666666667	-0.05	0.000387692653451862	excluded	red
sub-14	0.032	forward	2	0.0266666666666667	0.0166666666666667	0.006588130203996	fwd	dodgerblue
sub-14	0.032	forward	3	0.12	0.1	0.0136501480275965	fwd	dodgerblue
sub-14	0.032	forward	4	-0.133333333333333	-0.216666666666667	-0.014252373114793	fwd	dodgerblue
sub-14	0.032	backward	5	-0.173333333333333	-0.15	-0.0107890232340665	bwd	red
sub-14	0.032	backward	6	-0.0533333333333333	0.0333333333333333	0.00160332094763182	bwd	red
sub-14	0.032	backward	7	-0.08	-0.1	-0.00842143519494543	bwd	red
sub-14	0.032	excluded	8	-0.0266666666666667	-0.05	-0.00613100836064792	excluded	red
sub-14	0.032	excluded	9	-0.0266666666666667	-0.0166666666666667	0.00202812547331221	excluded	red
sub-14	0.032	excluded	10	-0.12	-0.116666666666667	-0.00469349868834555	excluded	red
sub-14	0.032	excluded	11	0.08	0	-0.00290127213717229	excluded	red
sub-14	0.032	excluded	12	-0.0133333333333333	-0.0333333333333333	-0.00174645932092382	excluded	red
sub-14	0.032	excluded	13	0.0666666666666667	0.166666666666667	0.0246776527449061	excluded	red
sub-14	0.064	excluded	1	0.2	0.183333333333333	0.00861567251139428	excluded	red
sub-14	0.064	forward	2	0.133333333333333	0.0666666666666667	0.0120023584650273	fwd	dodgerblue
sub-14	0.064	forward	3	-0.12	-0.166666666666667	-0.0105824288751017	fwd	dodgerblue
sub-14	0.064	forward	4	-0.0133333333333333	-0.133333333333333	-0.00260499988136217	fwd	dodgerblue
sub-14	0.064	backward	5	0.0533333333333333	0.0833333333333333	0.00421980637080977	bwd	red
sub-14	0.064	backward	6	0.146666666666667	0.2	0.00953393360938467	bwd	red
sub-14	0.064	backward	7	0.24	0.233333333333333	0.0150518436786461	bwd	red
sub-14	0.064	excluded	8	0.0266666666666667	0.0666666666666667	-0.00921068714288575	excluded	red
sub-14	0.064	excluded	9	0.08	0.0833333333333333	-0.0034284460037831	excluded	red
sub-14	0.064	excluded	10	-0.08	-0.0666666666666667	-0.0198803044735478	excluded	red
sub-14	0.064	excluded	11	0.0133333333333333	0.0333333333333333	-0.00274243926485211	excluded	red
sub-14	0.064	excluded	12	0.0933333333333333	0.166666666666667	0.00575224212848036	excluded	red
sub-14	0.064	excluded	13	0.04	0.1	-0.00672655112220983	excluded	red
sub-14	0.128	excluded	1	0.0133333333333333	0.05	-0.00221975745302422	excluded	red
sub-14	0.128	forward	2	0.24	0.3	0.0304394960209008	fwd	dodgerblue
sub-14	0.128	forward	3	0.0133333333333333	0.0166666666666667	-0.00489788548649352	fwd	dodgerblue
sub-14	0.128	forward	4	-0.16	-0.166666666666667	-0.00541044645030602	fwd	dodgerblue
sub-14	0.128	backward	5	-0.08	-0.1	-0.0171328603924027	bwd	red
sub-14	0.128	backward	6	0.0266666666666667	0.0666666666666667	0.0028194486467091	bwd	red
sub-14	0.128	backward	7	0.0933333333333333	-0.0833333333333333	-0.0100777124734477	bwd	red
sub-14	0.128	backward	8	-0.12	-0.233333333333333	-0.010451809393	bwd	red
sub-14	0.128	excluded	9	-0.133333333333333	-0.05	-0.00740546246639822	excluded	red
sub-14	0.128	excluded	10	-0.2	-0.216666666666667	-0.0210969428892072	excluded	red
sub-14	0.128	excluded	11	0.213333333333333	0.266666666666667	0.0138495539528323	excluded	red
sub-14	0.128	excluded	12	0.106666666666667	0.0833333333333333	0.0117401965259411	excluded	red
sub-14	0.128	excluded	13	0.2	0.233333333333333	0.0198441818578962	excluded	red
sub-14	0.512	excluded	1	0.36	0.483333333333333	0.025078791087164	excluded	red
sub-14	0.512	forward	2	0.16	0.2	0.00676007444074003	fwd	dodgerblue
sub-14	0.512	forward	3	0.146666666666667	0.233333333333333	0.0133398741931977	fwd	dodgerblue
sub-14	0.512	forward	4	-0.226666666666667	-0.15	0.000379063483998318	fwd	dodgerblue
sub-14	0.512	forward	5	-0.0133333333333333	-0.0666666666666667	-0.00421475493851781	fwd	dodgerblue
sub-14	0.512	backward	6	-0.0533333333333333	0.05	-0.00606417925341054	bwd	red
sub-14	0.512	backward	7	0.0133333333333333	0.1	-0.00292363539569539	bwd	red
sub-14	0.512	backward	8	-0.16	-0.15	-0.00895666487959442	bwd	red
sub-14	0.512	backward	9	-0.0133333333333333	0.0666666666666667	0.00542833611535735	bwd	red
sub-14	0.512	excluded	10	0.0533333333333333	0.1	-0.00478151960887586	excluded	red
sub-14	0.512	excluded	11	-0.0266666666666667	0	-0.0063880735651122	excluded	red
sub-14	0.512	excluded	12	-0.146666666666667	-0.0666666666666667	-0.0118249769588618	excluded	red
sub-14	0.512	excluded	13	-0.16	-0.2	-0.00583233472038941	excluded	red
sub-14	2.048	excluded	1	-0.0266666666666667	-0.0666666666666667	-0.00676538042685431	excluded	red
sub-14	2.048	forward	2	0.16	0.0666666666666667	0.000248784280768329	fwd	dodgerblue
sub-14	2.048	forward	3	0.24	0.266666666666667	0.0110664641763383	fwd	dodgerblue
sub-14	2.048	forward	4	0.12	0.1	0.0175323267077679	fwd	dodgerblue
sub-14	2.048	forward	5	0.146666666666667	0.183333333333333	0.0101562354804229	fwd	dodgerblue
sub-14	2.048	forward	6	0.106666666666667	0.216666666666667	0.00869480509963304	fwd	dodgerblue
sub-14	2.048	forward	7	0.146666666666667	0.183333333333333	0.00901492060842746	fwd	dodgerblue
sub-14	2.048	backward	8	0.28	0.4	0.0158520366089479	bwd	red
sub-14	2.048	backward	9	0.0266666666666667	-0.05	0.00385449360243091	bwd	red
sub-14	2.048	backward	10	-0.0666666666666667	-0.1	-0.0151062600755445	bwd	red
sub-14	2.048	backward	11	-0.213333333333333	-0.316666666666667	-0.0320688970119244	bwd	red
sub-14	2.048	backward	12	-0.0533333333333333	-0.133333333333333	-0.0128005347545871	bwd	red
sub-14	2.048	backward	13	-0.0533333333333333	-0.0166666666666667	-0.00967899429582629	bwd	red
sub-14	0.032	excluded	1	-0.08	-0.116666666666667	0.00628090283263189	excluded	red
sub-14	0.032	forward	2	0.04	-0.0333333333333333	0.0197580279857338	fwd	dodgerblue
sub-14	0.032	forward	3	0.173333333333333	0.183333333333333	0.0096117761845089	fwd	dodgerblue
sub-14	0.032	forward	4	-0.146666666666667	-0.233333333333333	-0.0182469392663877	fwd	dodgerblue
sub-14	0.032	backward	5	-0.106666666666667	-0.166666666666667	-0.0114920338024261	bwd	red
sub-14	0.032	backward	6	-0.0533333333333333	-0.0333333333333333	-0.0126149929610634	bwd	red
sub-14	0.032	backward	7	-0.12	-0.1	-0.0116310336165668	bwd	red
sub-14	0.032	excluded	8	-0.04	-0.116666666666667	-0.00630157897192804	excluded	red
sub-14	0.032	excluded	9	-0.04	-0.0333333333333333	0.000168177420971751	excluded	red
sub-14	0.032	excluded	10	-0.186666666666667	-0.2	-0.00280276821011112	excluded	red
sub-14	0.032	excluded	11	0.0933333333333333	0.0333333333333333	0.0052030786549444	excluded	red
sub-14	0.032	excluded	12	-0.0266666666666667	-0.0333333333333333	-0.00231683387153569	excluded	red
sub-14	0.032	excluded	13	0.0666666666666667	0.116666666666667	0.0243842176212282	excluded	red
sub-14	0.064	excluded	1	0.2	0.166666666666667	0.0203188659231163	excluded	red
sub-14	0.064	forward	2	0.2	0.166666666666667	0.0155577706409199	fwd	dodgerblue
sub-14	0.064	forward	3	-0.12	-0.15	-0.0143919282260489	fwd	dodgerblue
sub-14	0.064	forward	4	0.0133333333333333	-0.05	-0.000691613037979926	fwd	dodgerblue
sub-14	0.064	backward	5	0.08	0.0833333333333333	0.00517177833330186	bwd	red
sub-14	0.064	backward	6	0.133333333333333	0.183333333333333	0.00813528738828054	bwd	red
sub-14	0.064	backward	7	0.213333333333333	0.233333333333333	0.0199118472237358	bwd	red
sub-14	0.064	excluded	8	0.0266666666666667	0.05	-0.0120133250846752	excluded	red
sub-14	0.064	excluded	9	0.0266666666666667	-0.0666666666666667	-0.00103510121781355	excluded	red
sub-14	0.064	excluded	10	-0.08	-0.1	-0.0240226086131308	excluded	red
sub-14	0.064	excluded	11	0.08	0.0666666666666667	-0.000867794210111217	excluded	red
sub-14	0.064	excluded	12	0.04	0.1	-0.000513291429763155	excluded	red
sub-14	0.064	excluded	13	0.0533333333333333	0.133333333333333	-0.0155598876898317	excluded	red
sub-14	0.128	excluded	1	-0.04	0.0166666666666667	-0.000371386112201191	excluded	red
sub-14	0.128	forward	2	0.173333333333333	0.233333333333333	0.0175201892160277	fwd	dodgerblue
sub-14	0.128	forward	3	0.0266666666666667	0.0166666666666667	-0.0109528782717684	fwd	dodgerblue
sub-14	0.128	forward	4	-0.146666666666667	-0.05	-0.0055674160672309	fwd	dodgerblue
sub-14	0.128	backward	5	-0.08	-0.05	-0.00983467482696724	bwd	red
sub-14	0.128	backward	6	0.04	0.0666666666666667	0.00346271447134358	bwd	red
sub-14	0.128	backward	7	0.04	-0.166666666666667	-0.0156468091632294	bwd	red
sub-14	0.128	backward	8	-0.16	-0.283333333333333	-0.0128449437892964	bwd	red
sub-14	0.128	excluded	9	-0.12	-0.0333333333333333	-0.00848608213237061	excluded	red
sub-14	0.128	excluded	10	-0.2	-0.25	-0.0132103026382367	excluded	red
sub-14	0.128	excluded	11	0.186666666666667	0.283333333333333	0.0163897957240337	excluded	red
sub-14	0.128	excluded	12	0.12	0.116666666666667	0.0192680834824481	excluded	red
sub-14	0.128	excluded	13	0.2	0.233333333333333	0.0202737101074478	excluded	red
sub-14	0.512	excluded	1	0.346666666666667	0.566666666666667	0.0269574723596606	excluded	red
sub-14	0.512	forward	2	0.173333333333333	0.183333333333333	0.00133527139236118	fwd	dodgerblue
sub-14	0.512	forward	3	0.146666666666667	0.25	0.0160602998334037	fwd	dodgerblue
sub-14	0.512	forward	4	-0.24	-0.2	-0.00432756471766694	fwd	dodgerblue
sub-14	0.512	forward	5	-0.0266666666666667	-0.05	-0.00223231847351333	fwd	dodgerblue
sub-14	0.512	backward	6	-0.0933333333333333	0.0166666666666667	-0.00809518311039344	bwd	red
sub-14	0.512	backward	7	-0.0266666666666667	0.05	-0.00502970337011108	bwd	red
sub-14	0.512	backward	8	-0.146666666666667	-0.116666666666667	-0.00805299787558982	bwd	red
sub-14	0.512	backward	9	0.0533333333333333	0.15	0.0126026941482212	bwd	red
sub-14	0.512	excluded	10	0.08	0.15	-0.00209578853995133	excluded	red
sub-14	0.512	excluded	11	-0.0666666666666667	-0.1	-0.00619909972180018	excluded	red
sub-14	0.512	excluded	12	-0.146666666666667	-0.0666666666666667	-0.0198033687066371	excluded	red
sub-14	0.512	excluded	13	-0.133333333333333	-0.2	-0.00111971321798354	excluded	red
sub-14	2.048	excluded	1	-0.0266666666666667	-0.05	-0.0109570110537822	excluded	red
sub-14	2.048	forward	2	0.133333333333333	0.0166666666666667	-0.00534265888793742	fwd	dodgerblue
sub-14	2.048	forward	3	0.253333333333333	0.216666666666667	0.0101051120150415	fwd	dodgerblue
sub-14	2.048	forward	4	0.146666666666667	0.25	0.0182436581280178	fwd	dodgerblue
sub-14	2.048	forward	5	0.16	0.25	0.0204893424019471	fwd	dodgerblue
sub-14	2.048	forward	6	0.186666666666667	0.25	0.0145503773088683	fwd	dodgerblue
sub-14	2.048	forward	7	0.133333333333333	0.183333333333333	0.0100995883668582	fwd	dodgerblue
sub-14	2.048	backward	8	0.253333333333333	0.383333333333333	0.0185798783009707	bwd	red
sub-14	2.048	backward	9	0.04	0.05	0.000184637333704817	bwd	red
sub-14	2.048	backward	10	-0.0533333333333333	-0.0666666666666667	-0.0178649124989521	bwd	red
sub-14	2.048	backward	11	-0.253333333333333	-0.3	-0.0395540050720984	bwd	red
sub-14	2.048	backward	12	-0.0133333333333333	-0.133333333333333	-0.01141782420332	bwd	red
sub-14	2.048	backward	13	-0.0533333333333333	-0.0333333333333333	-0.0071161821393183	bwd	red
sub-15	0.032	excluded	1	-0.08	-0.0333333333333333	0.0100769907394043	excluded	red
sub-15	0.032	forward	2	0.04	0	-0.00333822684211807	fwd	dodgerblue
sub-15	0.032	forward	3	0.133333333333333	0.116666666666667	0.00883978679024003	fwd	dodgerblue
sub-15	0.032	forward	4	0.0266666666666667	0.0666666666666667	0.00501675194115942	fwd	dodgerblue
sub-15	0.032	backward	5	0.0133333333333333	0.0166666666666667	0.00487014018302659	bwd	red
sub-15	0.032	backward	6	-0.16	-0.0833333333333333	-0.02178563177235	bwd	red
sub-15	0.032	backward	7	-0.0933333333333333	-0.0833333333333333	0.00029964492424775	bwd	red
sub-15	0.032	excluded	8	-0.133333333333333	-0.0333333333333333	-0.0113258210440048	excluded	red
sub-15	0.032	excluded	9	0.32	0.266666666666667	0.0172224918806579	excluded	red
sub-15	0.032	excluded	10	-0.0666666666666667	-0.0333333333333333	0.00143363083119983	excluded	red
sub-15	0.032	excluded	11	0.04	0.05	-0.00352038041138285	excluded	red
sub-15	0.032	excluded	12	-0.0133333333333333	-0.1	-0.000355046703240914	excluded	red
sub-15	0.032	excluded	13	-0.0933333333333333	-0.183333333333333	-0.00743433051683922	excluded	red
sub-15	0.064	excluded	1	-0.16	-0.2	-0.00449018214114992	excluded	red
sub-15	0.064	forward	2	-0.08	-0.05	-0.00222321924350808	fwd	dodgerblue
sub-15	0.064	forward	3	-0.16	-0.283333333333333	-0.013751146289267	fwd	dodgerblue
sub-15	0.064	forward	4	0.0533333333333333	0.133333333333333	0.00987495535087398	fwd	dodgerblue
sub-15	0.064	backward	5	-0.2	-0.133333333333333	-0.0106728687788344	bwd	red
sub-15	0.064	backward	6	-0.12	0.05	-0.00320892667292724	bwd	red
sub-15	0.064	backward	7	-0.0533333333333333	-0.1	-0.000470435868872619	bwd	red
sub-15	0.064	excluded	8	0.173333333333333	0.216666666666667	0.0183321467396673	excluded	red
sub-15	0.064	excluded	9	0.173333333333333	0.166666666666667	0.0206067156901993	excluded	red
sub-15	0.064	excluded	10	0.0266666666666667	-0.0166666666666667	0.00028552850764731	excluded	red
sub-15	0.064	excluded	11	0	0.15	-0.00266922439050519	excluded	red
sub-15	0.064	excluded	12	-0.0266666666666667	-0.1	-0.00458943049901863	excluded	red
sub-15	0.064	excluded	13	-0.12	-0.1	-0.00702391240430483	excluded	red
sub-15	0.128	excluded	1	0.08	0.183333333333333	0.0148022995842559	excluded	red
sub-15	0.128	forward	2	0.0933333333333333	0.2	0.00995483286340817	fwd	dodgerblue
sub-15	0.128	forward	3	0.16	0.316666666666667	0.00637406189875056	fwd	dodgerblue
sub-15	0.128	forward	4	0.16	0.0666666666666667	0.0184190463840198	fwd	dodgerblue
sub-15	0.128	backward	5	-0.0133333333333333	0.0333333333333333	0.00172830097221973	bwd	red
sub-15	0.128	backward	6	-0.293333333333333	-0.283333333333333	-0.0235465434774687	bwd	red
sub-15	0.128	backward	7	-0.24	-0.25	-0.0144462951040844	bwd	red
sub-15	0.128	backward	8	0.0266666666666667	0.0333333333333333	0.0101107996575378	bwd	red
sub-15	0.128	excluded	9	-0.16	-0.25	-0.0143643794696799	excluded	red
sub-15	0.128	excluded	10	-0.2	-0.216666666666667	-0.00962963970527496	excluded	red
sub-15	0.128	excluded	11	-0.16	-0.283333333333333	-0.00591164625213732	excluded	red
sub-15	0.128	excluded	12	-0.0666666666666667	-0.133333333333333	-1.54666368201381e-05	excluded	red
sub-15	0.128	excluded	13	-0.0133333333333333	-0.0666666666666667	0.00652462928527346	excluded	red
sub-15	0.512	excluded	1	0.0133333333333333	-0.0166666666666667	-0.01129872691855	excluded	red
sub-15	0.512	forward	2	0.16	0.15	0.00599609272314227	fwd	dodgerblue
sub-15	0.512	forward	3	0.213333333333333	0.25	0.0228579310049286	fwd	dodgerblue
sub-15	0.512	forward	4	0.146666666666667	0.216666666666667	0.025187971775483	fwd	dodgerblue
sub-15	0.512	forward	5	-0.2	-0.316666666666667	-0.0116074924666817	fwd	dodgerblue
sub-15	0.512	backward	6	-0.333333333333333	-0.483333333333333	-0.0230483133288716	bwd	red
sub-15	0.512	backward	7	-0.133333333333333	-0.1	-0.012907444127253	bwd	red
sub-15	0.512	backward	8	-0.0133333333333333	-0.15	-1.77776416912017e-05	bwd	red
sub-15	0.512	backward	9	0.0666666666666667	0.0166666666666667	-0.0101102438131211	bwd	red
sub-15	0.512	excluded	10	0.12	0.15	0.0139138263892381	excluded	red
sub-15	0.512	excluded	11	-0.04	-0.116666666666667	0.000635297620093402	excluded	red
sub-15	0.512	excluded	12	0.0133333333333333	-0.0166666666666667	-0.00428799776679225	excluded	red
sub-15	0.512	excluded	13	0	0.0333333333333333	0.00468687655007549	excluded	red
sub-15	2.048	excluded	1	0.133333333333333	0.2	0.0186211150726634	excluded	red
sub-15	2.048	forward	2	0.0533333333333333	0.0833333333333333	0.00497875034241464	fwd	dodgerblue
sub-15	2.048	forward	3	0.213333333333333	0.316666666666667	0.0310006787325328	fwd	dodgerblue
sub-15	2.048	forward	4	0.346666666666667	0.466666666666667	0.041370207734809	fwd	dodgerblue
sub-15	2.048	forward	5	0.24	0.316666666666667	0.0195822500774731	fwd	dodgerblue
sub-15	2.048	forward	6	0.08	-0.0166666666666667	0.00617557665059714	fwd	dodgerblue
sub-15	2.048	forward	7	-0.133333333333333	-0.25	-0.0108453138332068	fwd	dodgerblue
sub-15	2.048	backward	8	-0.213333333333333	-0.3	-0.0206191944526245	bwd	red
sub-15	2.048	backward	9	-0.12	-0.0333333333333333	-0.0184845471405362	bwd	red
sub-15	2.048	backward	10	-0.133333333333333	-0.183333333333333	-0.0123767006172351	bwd	red
sub-15	2.048	backward	11	-0.146666666666667	-0.233333333333333	-0.0347955600601005	bwd	red
sub-15	2.048	backward	12	-0.146666666666667	-0.25	-0.0103219292442473	bwd	red
sub-15	2.048	backward	13	-0.12	-0.0833333333333333	-0.0142853332625398	bwd	red
sub-15	0.032	excluded	1	-0.106666666666667	0	0.00871696545772898	excluded	red
sub-15	0.032	forward	2	-0.0266666666666667	-0.15	-0.00854191683107165	fwd	dodgerblue
sub-15	0.032	forward	3	0.133333333333333	0.133333333333333	0.0102110442720071	fwd	dodgerblue
sub-15	0.032	forward	4	0.0133333333333333	0.05	0.00268053665474578	fwd	dodgerblue
sub-15	0.032	backward	5	-0.0266666666666667	-0.05	-0.00186950514359342	bwd	red
sub-15	0.032	backward	6	-0.133333333333333	-0.183333333333333	-0.00747629931206558	bwd	red
sub-15	0.032	backward	7	-0.04	-0.1	0.00694366331591562	bwd	red
sub-15	0.032	excluded	8	-0.0533333333333333	-0.05	-0.00404354765482244	excluded	red
sub-15	0.032	excluded	9	0.28	0.233333333333333	0.00953835968640785	excluded	red
sub-15	0.032	excluded	10	-0.0266666666666667	-0.0833333333333333	-0.000698235146640622	excluded	red
sub-15	0.032	excluded	11	0.0533333333333333	0.0166666666666667	-0.00816324366379289	excluded	red
sub-15	0.032	excluded	12	0.0133333333333333	-0.1	-0.00228962617614452	excluded	red
sub-15	0.032	excluded	13	-0.04	-0.0333333333333333	-0.00500819545867418	excluded	red
sub-15	0.064	excluded	1	-0.186666666666667	-0.2	-0.00269528419428282	excluded	red
sub-15	0.064	forward	2	-0.0533333333333333	0	0.00573880192498368	fwd	dodgerblue
sub-15	0.064	forward	3	-0.16	-0.233333333333333	-0.035577969196478	fwd	dodgerblue
sub-15	0.064	forward	4	0.0666666666666667	0.0166666666666667	-0.000791791630199656	fwd	dodgerblue
sub-15	0.064	backward	5	-0.16	-0.05	-0.00354940354931867	bwd	red
sub-15	0.064	backward	6	-0.16	-0.0166666666666667	-0.00335029142781363	bwd	red
sub-15	0.064	backward	7	0.0133333333333333	-0.0833333333333333	0.00526138014316692	bwd	red
sub-15	0.064	excluded	8	0.2	0.233333333333333	0.0291675312667527	excluded	red
sub-15	0.064	excluded	9	0.12	0.133333333333333	0.0245594121069781	excluded	red
sub-15	0.064	excluded	10	-0.0666666666666667	-0.166666666666667	0.0002875481178936	excluded	red
sub-15	0.064	excluded	11	-0.0266666666666667	0.133333333333333	-0.00379363538798855	excluded	red
sub-15	0.064	excluded	12	0	-0.1	-0.0048890110550463	excluded	red
sub-15	0.064	excluded	13	-0.0933333333333333	-0.0333333333333333	-0.0103672871186474	excluded	red
sub-15	0.128	excluded	1	0.0666666666666667	0.133333333333333	0.0162083560236242	excluded	red
sub-15	0.128	forward	2	0.12	0.183333333333333	0.00611384178716325	fwd	dodgerblue
sub-15	0.128	forward	3	0.0933333333333333	0.15	-0.00350377073867429	fwd	dodgerblue
sub-15	0.128	forward	4	0.16	0.1	0.0165487024101243	fwd	dodgerblue
sub-15	0.128	backward	5	-0.0666666666666667	-0.0333333333333333	-0.0043454909654103	bwd	red
sub-15	0.128	backward	6	-0.226666666666667	-0.266666666666667	-0.0173297902852859	bwd	red
sub-15	0.128	backward	7	-0.2	-0.283333333333333	-0.0125208230592688	bwd	red
sub-15	0.128	backward	8	0	-0.0166666666666667	0.0160323278824273	bwd	red
sub-15	0.128	excluded	9	-0.0666666666666667	-0.0166666666666667	-0.0163412599702229	excluded	red
sub-15	0.128	excluded	10	-0.173333333333333	-0.133333333333333	-0.000203988202063075	excluded	red
sub-15	0.128	excluded	11	-0.12	-0.183333333333333	-0.012056625338777	excluded	red
sub-15	0.128	excluded	12	-0.0933333333333333	-0.183333333333333	0.0015460841892226	excluded	red
sub-15	0.128	excluded	13	0	-0.0666666666666667	0.00985243626714075	excluded	red
sub-15	0.512	excluded	1	-0.0266666666666667	-0.0833333333333333	-0.0212920469594085	excluded	red
sub-15	0.512	forward	2	0.146666666666667	0.166666666666667	0.0082039347755131	fwd	dodgerblue
sub-15	0.512	forward	3	0.253333333333333	0.35	0.0428706412367522	fwd	dodgerblue
sub-15	0.512	forward	4	0.106666666666667	0.216666666666667	0.0321700287986704	fwd	dodgerblue
sub-15	0.512	forward	5	-0.226666666666667	-0.283333333333333	-0.0173487631720022	fwd	dodgerblue
sub-15	0.512	backward	6	-0.386666666666667	-0.5	-0.0390399524369115	bwd	red
sub-15	0.512	backward	7	-0.2	-0.2	-0.0146578471591002	bwd	red
sub-15	0.512	backward	8	0	-0.116666666666667	0.00175486367695988	bwd	red
sub-15	0.512	backward	9	0.0133333333333333	0.0333333333333333	-0.0164517227941662	bwd	red
sub-15	0.512	excluded	10	0.106666666666667	0.166666666666667	0.0146842248351136	excluded	red
sub-15	0.512	excluded	11	-0.08	-0.0666666666666667	0.00062587561251324	excluded	red
sub-15	0.512	excluded	12	0	-0.0333333333333333	-0.00113186678776972	excluded	red
sub-15	0.512	excluded	13	0.0533333333333333	0.05	0.00961263037383582	excluded	red
sub-15	2.048	excluded	1	0.146666666666667	0.216666666666667	0.0283114696701757	excluded	red
sub-15	2.048	forward	2	0.08	0.0833333333333333	0.00332461213766991	fwd	dodgerblue
sub-15	2.048	forward	3	0.226666666666667	0.333333333333333	0.0472466593047441	fwd	dodgerblue
sub-15	2.048	forward	4	0.373333333333333	0.55	0.0520673422474059	fwd	dodgerblue
sub-15	2.048	forward	5	0.266666666666667	0.4	0.020891059153857	fwd	dodgerblue
sub-15	2.048	forward	6	0.133333333333333	0.0333333333333333	0.0125930185547141	fwd	dodgerblue
sub-15	2.048	forward	7	-0.12	-0.183333333333333	-0.00757584598931956	fwd	dodgerblue
sub-15	2.048	backward	8	-0.24	-0.35	-0.0290493312396261	bwd	red
sub-15	2.048	backward	9	-0.0666666666666667	-0.0333333333333333	-0.0311968273435316	bwd	red
sub-15	2.048	backward	10	-0.12	-0.1	-0.019239645229829	bwd	red
sub-15	2.048	backward	11	-0.186666666666667	-0.216666666666667	-0.050615612352062	bwd	red
sub-15	2.048	backward	12	-0.0933333333333333	-0.15	-0.0116611083393957	bwd	red
sub-15	2.048	backward	13	-0.106666666666667	-0.15	-0.0150957905748027	bwd	red
sub-16	0.032	excluded	1	-0.04	-0.1	-0.00964295027378647	excluded	red
sub-16	0.032	forward	2	0.0933333333333333	0.0333333333333333	-0.00398083483100529	fwd	dodgerblue
sub-16	0.032	forward	3	0.0666666666666667	0.1	0.0151456619298792	fwd	dodgerblue
sub-16	0.032	forward	4	-0.106666666666667	-0.183333333333333	-0.0119050073309149	fwd	dodgerblue
sub-16	0.032	backward	5	0.04	0.0333333333333333	0.000937078557799461	bwd	red
sub-16	0.032	backward	6	-0.0533333333333333	-0.15	-0.00462382662126182	bwd	red
sub-16	0.032	backward	7	0.0133333333333333	0	-0.00941287274101432	bwd	red
sub-16	0.032	excluded	8	-0.12	-0.133333333333333	0.00413618273457792	excluded	red
sub-16	0.032	excluded	9	-0.0266666666666667	-0.166666666666667	0.00180789930250485	excluded	red
sub-16	0.032	excluded	10	0.0266666666666667	0.05	0.0129978224659257	excluded	red
sub-16	0.032	excluded	11	0.0133333333333333	0.05	0.00228077296816206	excluded	red
sub-16	0.032	excluded	12	0.0266666666666667	0	0.00229337903983844	excluded	red
sub-16	0.032	excluded	13	0.04	0.0666666666666667	-3.33052007049345e-05	excluded	red
sub-16	0.064	excluded	1	-0.08	-0.183333333333333	-0.00344370399152137	excluded	red
sub-16	0.064	forward	2	-0.08	-0.0833333333333333	0.00364756562503202	fwd	dodgerblue
sub-16	0.064	forward	3	0	-0.1	0.000878961196085865	fwd	dodgerblue
sub-16	0.064	forward	4	0.0266666666666667	0	0.00384356320256529	fwd	dodgerblue
sub-16	0.064	backward	5	0	0.0666666666666667	-0.00159713090763021	bwd	red
sub-16	0.064	backward	6	0.146666666666667	0.15	0.0100589826331517	bwd	red
sub-16	0.064	backward	7	0.04	0	0.00371506000212453	bwd	red
sub-16	0.064	excluded	8	0.0133333333333333	-0.0166666666666667	-0.00590724604465297	excluded	red
sub-16	0.064	excluded	9	-0.12	-0.216666666666667	-0.00926771272049335	excluded	red
sub-16	0.064	excluded	10	-0.133333333333333	-0.283333333333333	-0.003984625375263	excluded	red
sub-16	0.064	excluded	11	-0.04	-0.0166666666666667	-0.00676306058145836	excluded	red
sub-16	0.064	excluded	12	-0.0266666666666667	0	-0.00515890157909351	excluded	red
sub-16	0.064	excluded	13	-0.0533333333333333	-0.15	0.0139782485411534	excluded	red
sub-16	0.128	excluded	1	-0.0533333333333333	-0.0166666666666667	-0.00252984666847458	excluded	red
sub-16	0.128	forward	2	-0.0533333333333333	0.0166666666666667	-0.00925574118571927	fwd	dodgerblue
sub-16	0.128	forward	3	0.146666666666667	0.05	0.00709263953833828	fwd	dodgerblue
sub-16	0.128	forward	4	0.16	0.1	0.0263398134884966	fwd	dodgerblue
sub-16	0.128	backward	5	0	0.0333333333333333	0.00375518985742208	bwd	red
sub-16	0.128	backward	6	-0.0933333333333333	-0.15	-0.00438507574448377	bwd	red
sub-16	0.128	backward	7	-0.146666666666667	-0.0333333333333333	-0.0196479023826389	bwd	red
sub-16	0.128	backward	8	-0.2	-0.266666666666667	-0.0233070156612358	bwd	red
sub-16	0.128	excluded	9	-0.0133333333333333	-0.05	0.00382568213735716	excluded	red
sub-16	0.128	excluded	10	0.08	0.0833333333333333	0.00639705921966833	excluded	red
sub-16	0.128	excluded	11	0.0933333333333333	0.166666666666667	0.00591178942087416	excluded	red
sub-16	0.128	excluded	12	-0.0133333333333333	0.0833333333333333	-0.00550835150569192	excluded	red
sub-16	0.128	excluded	13	0.0933333333333333	0.166666666666667	0.0113117594860876	excluded	red
sub-16	0.512	excluded	1	0.0133333333333333	0.0833333333333333	0.0121740640183468	excluded	red
sub-16	0.512	forward	2	-0.186666666666667	-0.216666666666667	-0.00992694792862793	fwd	dodgerblue
sub-16	0.512	forward	3	0.133333333333333	0.283333333333333	0.0101260428541574	fwd	dodgerblue
sub-16	0.512	forward	4	0.253333333333333	0.3	0.0141229368788051	fwd	dodgerblue
sub-16	0.512	forward	5	0.04	0.166666666666667	0.0124116566870612	fwd	dodgerblue
sub-16	0.512	backward	6	-0.12	-0.116666666666667	-0.000966820643485351	bwd	red
sub-16	0.512	backward	7	0	0.0166666666666667	-0.00889919198271332	bwd	red
sub-16	0.512	backward	8	-0.24	-0.216666666666667	-0.0182739964238861	bwd	red
sub-16	0.512	backward	9	-0.0266666666666667	0.05	-0.00182073564869231	bwd	red
sub-16	0.512	excluded	10	-0.04	0	-0.00189435866486134	excluded	red
[truncated: 2,681 more rows]
