# Supplementary material for: Dynamics of fMRI patterns reflect sub-second activation sequences and reveal replay in human visual cortex
Source: Nat Commun. 2021 Mar 19;12:1795. doi: 10.1038/s41467-021-21970-2 (PMC7979874; doi:10.1038/s41467-021-21970-2)
Supplement: Supplementary file 4 — Source Data [file 41467_2021_21970_MOESM4_ESM.zip › sourcedata/source_data_figure_3b.csv]

tITI	period	seq_tr	mean_variable	sem_upper	sem_lower
0.032	backward	5	-0.00760302981333065	-0.00543128835647748	-0.00977477127018383
0.032	backward	6	-0.00694846146846372	-0.00455178602836074	-0.0093451369085667
0.032	backward	7	-0.00647015137534022	-0.00413583579594032	-0.00880446695474011
0.064	backward	5	-0.00804767960471167	-0.00591873346559725	-0.0101766257438261
0.064	backward	6	-0.00716606134682186	-0.00456906508636454	-0.00976305760727918
0.064	backward	7	-0.00482901650502983	-0.0025149780503798	-0.00714305495967986
0.128	backward	5	-0.00597030532561677	-0.00333628449880456	-0.00860432615242898
0.128	backward	6	-0.00837889917220742	-0.00645653886674414	-0.0103012594776707
0.128	backward	7	-0.00773899201920708	-0.00555185565210597	-0.00992612838630819
0.128	backward	8	0.00331575362326869	0.00530277834588862	0.00132872890064877
0.512	backward	6	-0.0184398613133802	-0.0162607796044503	-0.0206189430223102
0.512	backward	7	-0.0170132131969335	-0.014360503533792	-0.019665922860075
0.512	backward	8	-0.00564996391692803	-0.00268699058380246	-0.0086129372500536
0.512	backward	9	0.000120413833654903	0.0022156204063195	-0.0019747927390097
2.048	backward	8	-0.00914494891166489	-0.00697496480105144	-0.0113149330222783
2.048	backward	9	-0.020651890480791	-0.0188141147975568	-0.0224896661640252
2.048	backward	10	-0.0344445347433581	-0.032294044205244	-0.0365950252814721
2.048	backward	11	-0.0384742889052894	-0.0360529861263722	-0.0408955916842066
2.048	backward	12	-0.0172445968129956	-0.0147021623983033	-0.0197870312276879
2.048	backward	13	0.00195055986450786	0.00440707396090309	-0.000505954231887378
0.032	excluded	1	0.00176314631886769	0.0041611283693214	-0.000634835731586013
0.032	excluded	8	-0.000425967316335841	0.00188241878652915	-0.00273435341920083
0.032	excluded	9	0.00299175937505032	0.00531993014379944	0.000663588606301201
0.032	excluded	10	0.00111849069897911	0.00266584957115647	-0.00042886817319825
0.032	excluded	11	0.00180814929910202	0.00369849266800831	-8.2194069804256e-05
0.032	excluded	12	0.00169981534654884	0.00357860242569372	-0.00017897173259603
0.032	excluded	13	0.00380215597035138	0.0063401106170468	0.00126420132365596
0.064	excluded	1	-0.00142186546200823	0.000972616631763925	-0.00381634755578039
0.064	excluded	8	0.00177835561144942	0.00438951684694085	-0.000832805624042007
0.064	excluded	9	0.00426189027687992	0.00640033719757375	0.00212344335618608
0.064	excluded	10	0.000494286520355583	0.00254223305391564	-0.00155366001320447
0.064	excluded	11	0.00169389165137386	0.00392158211945288	-0.000533798816705158
0.064	excluded	12	0.00078570834815491	0.00303308723428308	-0.00146167053797326
0.064	excluded	13	0.00356893115088745	0.00658453235683952	0.000553329944935379
0.128	excluded	1	-0.00200177457785883	0.000296452921311304	-0.00430000207702897
0.128	excluded	9	0.00043401000481839	0.00286640269518916	-0.00199838268555238
0.128	excluded	10	-0.00228596602119245	-0.000538276149236066	-0.00403365589314884
0.128	excluded	11	-0.000522435295717381	0.00168750132564101	-0.00273237191707577
0.128	excluded	12	0.00220931062036363	0.00447385924361512	-5.52380028878661e-05
0.128	excluded	13	0.0038162029210936	0.00630528641011841	0.00132711943206879
0.512	excluded	1	0.000158157772307797	0.00311885815219953	-0.00280254260758393
0.512	excluded	10	0.00263337734473383	0.00449688751210285	0.000769867177364818
0.512	excluded	11	0.000490743384593048	0.00223091149522939	-0.00124942472604329
0.512	excluded	12	-0.000316910604001753	0.00191808909518504	-0.00255191030318855
0.512	excluded	13	0.000741491264559065	0.00269739513532322	-0.00121441260620509
2.048	excluded	1	-0.00173427054412185	0.00107275505465612	-0.00454129614289982
0.032	forward	2	0.00425542488568028	0.00641780030271055	0.00209304946865002
0.032	forward	3	0.00607186760768667	0.00887245028068854	0.00327128493468481
0.032	forward	4	-0.00206319952879588	0.00177667386154794	-0.0059030729191397
0.064	forward	2	0.00371257439300445	0.00598984650907102	0.00143530227693788
0.064	forward	3	0.00787336493722395	0.011496234793129	0.00425049508131887
0.064	forward	4	-0.00270437997075796	0.0012415567197193	-0.00665031666123523
0.128	forward	2	0.00554447780781631	0.00807480779955938	0.00301414781607325
0.128	forward	3	0.00716773041181855	0.0101886674619688	0.00414679336166833
0.128	forward	4	0.00441088702262078	0.00797508143881383	0.000846692606427721
0.512	forward	2	0.00118813556041502	0.00358010808393279	-0.00120383696310274
0.512	forward	3	0.0215321607057259	0.0247120323542187	0.018352289057233
0.512	forward	4	0.0190165998259029	0.0221023394983402	0.0159308601534655
0.512	forward	5	-0.00446113066064887	-0.00113374828858604	-0.00778851303271171
2.048	forward	2	0.00368755053333427	0.00565960162555456	0.00171549944111398
2.048	forward	3	0.0232669720178012	0.0262567114813644	0.0202772325542381
2.048	forward	4	0.0373378326804911	0.0398274875961422	0.03484817776484
2.048	forward	5	0.0307729647697893	0.0334818711041204	0.0280640584354583
2.048	forward	6	0.0176022513923798	0.0195551964537279	0.0156493063310317
2.048	forward	7	0.00707639913991724	0.00886354396614943	0.00528925431368505
