# Supplementary material for: Dynamics of fMRI patterns reflect sub-second activation sequences and reveal replay in human visual cortex
Source: Nat Commun. 2021 Mar 19;12:1795. doi: 10.1038/s41467-021-21970-2 (PMC7979874; doi:10.1038/s41467-021-21970-2)
Supplement: Supplementary file 4 — Source Data [file 41467_2021_21970_MOESM4_ESM.zip › sourcedata/source_data_figure_3a.csv]

tITI	period	seq_tr	position	mean_prob	sem_upper	sem_lower	time
0.032	excluded	1	4	8.88766062064963	9.92581963378691	7.84950160751235	0
0.032	forward	2	4	6.86130257971908	7.51593200173242	6.20667315770574	1.25
0.032	forward	3	4	7.53339681655583	8.64041057502496	6.4263830580867	2.5
0.032	forward	4	4	8.84442973748404	10.3809481355588	7.30791133940928	3.75
0.032	backward	5	4	7.12242553371711	8.18626695660252	6.05858411083171	5
0.032	backward	6	4	8.0630374913356	8.74396635915808	7.38210862351312	6.25
0.032	backward	7	4	7.77928292628671	8.53502714408008	7.02353870849333	7.5
0.032	excluded	8	4	7.66500209902587	8.63205399984597	6.69795019820576	8.75
0.032	excluded	9	4	7.93375289876468	8.69768588287205	7.16981991465731	10
0.032	excluded	10	4	7.38258656122236	8.17368792589621	6.59148519654852	11.25
0.032	excluded	11	4	6.2682357322558	6.79051904877929	5.74595241573232	12.5
0.032	excluded	12	4	7.40982585366437	8.12445414791804	6.69519755941069	13.75
0.032	excluded	13	4	8.24906114931891	9.19597686631715	7.30214543232067	15
0.032	excluded	1	5	8.01285838104763	8.6787037892622	7.34701297283307	0
0.032	forward	2	5	7.13634118985723	7.72344827417328	6.54923410554119	1.25
0.032	forward	3	5	7.25194426317231	7.79874082838243	6.70514769796219	2.5
0.032	forward	4	5	9.84231525899065	10.4962711377724	9.18835938020887	3.75
0.032	backward	5	5	11.2271378835904	11.8658319797052	10.5884437874755	5
0.032	backward	6	5	8.93968281305757	9.67937073577349	8.19999489034164	6.25
0.032	backward	7	5	9.17225048635525	9.84877001264127	8.49573096006922	7.5
0.032	excluded	8	5	7.00686004693726	7.58226680343022	6.4314532904443	8.75
0.032	excluded	9	5	5.67910714251674	6.12956096705882	5.22865331797466	10
0.032	excluded	10	5	5.72750879007125	6.17816222329723	5.27685535684527	11.25
0.032	excluded	11	5	6.51282699349779	7.11086997926154	5.91478400773404	12.5
0.032	excluded	12	5	6.2911452892534	6.75573168743633	5.82655889107047	13.75
0.032	excluded	13	5	7.20002146165255	7.83656262900464	6.56348029430046	15
0.064	excluded	1	4	9.07127574389039	9.92471071664295	8.21784077113782	0
0.064	forward	2	4	6.9922431415447	7.65357374199847	6.33091254109093	1.25
0.064	forward	3	4	7.7879652516057	8.85708045222884	6.71885005098256	2.5
0.064	forward	4	4	9.10608121744004	10.7284320162315	7.48373041864853	3.75
0.064	backward	5	4	7.0277821782126	8.00815917063594	6.04740518578926	5
0.064	backward	6	4	6.66441252460408	7.21954340888892	6.10928164031924	6.25
0.064	backward	7	4	8.47048624592812	9.22515107066185	7.71582142119438	7.5
0.064	excluded	8	4	8.4461835781126	9.31666926231791	7.57569789390728	8.75
0.064	excluded	9	4	7.63612978560097	8.47309613378628	6.79916343741566	10
0.064	excluded	10	4	7.67760562491756	8.38722290746257	6.96798834237256	11.25
0.064	excluded	11	4	6.73392354243383	7.34225665329858	6.12559043156907	12.5
0.064	excluded	12	4	7.91238839499311	8.63672436478972	7.18805242519649	13.75
0.064	excluded	13	4	6.47352277071631	7.13509974954766	5.81194579188497	15
0.064	excluded	1	5	8.51688660104907	9.26214615399828	7.77162704809987	0
0.064	forward	2	5	6.70072460460615	7.2618638785722	6.13958533064011	1.25
0.064	forward	3	5	7.31240580982342	8.13707857238101	6.48773304726583	2.5
0.064	forward	4	5	9.52483996936155	10.181519169258	8.86816076946512	3.75
0.064	backward	5	5	9.63644218443724	10.3927370902137	8.88014727866078	5
0.064	backward	6	5	10.0851066793675	10.8135299207933	9.35668343794159	6.25
0.064	backward	7	5	8.99426326034654	9.65294431263209	8.335582208061	7.5
0.064	excluded	8	5	7.12922891676242	7.69060260036937	6.56785523315547	8.75
0.064	excluded	9	5	5.37867985014471	5.98252758674409	4.77483211354533	10
0.064	excluded	10	5	6.5157926482534	7.08283834376876	5.94874695273804	11.25
0.064	excluded	11	5	6.23960263311684	6.85764065513927	5.62156461109441	12.5
0.064	excluded	12	5	5.98744442729645	6.54255144520375	5.43233740938916	13.75
0.064	excluded	13	5	7.97858241543474	8.70472608372232	7.25243874714716	15
0.128	excluded	1	4	9.06844097948153	9.83895790476243	8.29792405420064	0
0.128	forward	2	4	7.7282147149996	8.44460627229386	7.01182315770534	1.25
0.128	forward	3	4	7.36868285913673	8.49317094353014	6.24419477474332	2.5
0.128	forward	4	4	10.0936458668858	11.8495040304474	8.33778770332411	3.75
0.128	backward	5	4	6.29157657632631	7.17611506474383	5.40703808790879	5
0.128	backward	6	4	6.24563137064214	6.9356990781352	5.55556366314908	6.25
0.128	backward	7	4	7.84261284743086	8.64207545713429	7.04315023772743	7.5
0.128	backward	8	4	7.80409542507119	8.56361445937219	7.0445763907702	8.75
0.128	excluded	9	4	7.26638409723659	8.01333041391888	6.51943778055429	10
0.128	excluded	10	4	7.29187760124286	7.90522543950104	6.67852976298469	11.25
0.128	excluded	11	4	6.93540184565436	7.5600328103416	6.31077088096712	12.5
0.128	excluded	12	4	7.64213687828076	8.45685778657239	6.82741596998913	13.75
0.128	excluded	13	4	8.42129893761129	9.20048584583454	7.64211202938804	15
0.128	excluded	1	5	9.01078522949162	9.62749839441275	8.39407206457049	0
0.128	forward	2	5	6.84749418397206	7.25313798820497	6.44185037973914	1.25
0.128	forward	3	5	6.94515786527242	7.57345404642809	6.31686168411675	2.5
0.128	forward	4	5	8.33706875346117	8.94317093000505	7.73096657691728	3.75
0.128	backward	5	5	10.530460207369	11.1492332871871	9.91168712755079	5
0.128	backward	6	5	9.86683544282732	10.5781932590575	9.15547762659717	6.25
0.128	backward	7	5	10.4090904197574	11.1447099196082	9.67347091990654	7.5
0.128	backward	8	5	6.35157269022925	6.91043896243181	5.79270641802669	8.75
0.128	excluded	9	5	6.50005572075311	7.03750947511305	5.96260196639317	10
0.128	excluded	10	5	6.21913557703014	6.71879303496193	5.71947811909836	11.25
0.128	excluded	11	5	6.78337209187077	7.45902861661614	6.1077155671254	12.5
0.128	excluded	12	5	5.7390666495981	6.22408238843008	5.25405091076612	13.75
0.128	excluded	13	5	6.4599051683677	7.01652338961792	5.90328694711748	15
0.512	excluded	1	5	8.33462507643615	8.96560337912303	7.70364677374927	0
0.512	forward	2	5	7.08846072215756	7.77313033218841	6.40379111212671	1.25
0.512	forward	3	5	5.32539652742264	5.82156019467971	4.82923286016557	2.5
0.512	forward	4	5	3.83751272238302	4.20518379497341	3.46984164979262	3.75
0.512	forward	5	5	7.01913921209318	7.7385610060236	6.29971741816276	5
0.512	backward	6	5	11.6020366878753	12.333495342284	10.8705780334666	6.25
0.512	backward	7	5	12.4046166098148	13.2368032355022	11.5724299841273	7.5
0.512	backward	8	5	9.9180016788734	10.5746056060257	9.26139775172111	8.75
0.512	backward	9	5	7.29569242891888	8.00214467510297	6.58924018273479	10
0.512	excluded	10	5	6.43196374402336	6.9624105389797	5.90151694906701	11.25
0.512	excluded	11	5	6.00067210078836	6.43895952577026	5.56238467580646	12.5
0.512	excluded	12	5	7.10846971631862	7.65366588707643	6.56327354556081	13.75
0.512	excluded	13	5	7.63341277289471	8.22385613742316	7.04296940836626	15
0.512	excluded	1	4	8.17918830569653	8.95598330595246	7.40239330544061	0
0.512	forward	2	4	7.9427448210788	8.81206781459146	7.07342182756615	1.25
0.512	forward	3	4	5.11138492345711	5.7807150850872	4.44205476182703	2.5
0.512	forward	4	4	6.33472015447896	7.50795267909753	5.16148762986039	3.75
0.512	forward	5	4	10.5406723689261	11.8368522007066	9.24449253714561	5
0.512	backward	6	4	8.47010498932928	9.34392657809067	7.59628340056789	6.25
0.512	backward	7	4	8.55571836579711	9.35348613182014	7.75795059977408	7.5
0.512	backward	8	4	8.14741951330079	9.18792383067764	7.10691519592393	8.75
0.512	backward	9	4	7.28056055992935	7.88029904067709	6.68082207918161	10
0.512	excluded	10	4	6.92298253940666	7.61290418147217	6.23306089734114	11.25
0.512	excluded	11	4	7.41208398862839	8.02841128845543	6.79575668880136	12.5
0.512	excluded	12	4	7.30463985765031	8.05100911521517	6.55827060008546	13.75
0.512	excluded	13	4	7.7977796123206	8.59470145678386	7.00085776785734	15
2.048	excluded	1	4	8.62537500491181	9.73169522864334	7.51905478118027	0
2.048	forward	2	4	7.96546851796451	8.8197873881113	7.11114964781773	1.25
2.048	forward	3	4	5.32435153806312	6.07024697456266	4.57845610156359	2.5
2.048	forward	4	4	3.9038266923331	4.43066376212481	3.37698962254139	3.75
2.048	forward	5	4	3.3120795195574	3.76087988061874	2.86327915849607	5
2.048	forward	6	4	3.15773743530211	3.65717646413651	2.6582984064677	6.25
2.048	forward	7	4	3.09281223345094	3.55797643320325	2.62764803369862	7.5
2.048	backward	8	4	12.6425213712453	13.9446189421512	11.3404238003393	8.75
2.048	backward	9	4	20.1528190449813	21.3067254488576	18.9989126411051	10
2.048	backward	10	4	12.1976628927876	13.0923172928933	11.3030084926818	11.25
2.048	backward	11	4	7.11307291663101	7.88332870129166	6.34281713197037	12.5
2.048	backward	12	4	5.98141679272501	6.64296205106619	5.31987153438383	13.75
2.048	backward	13	4	6.53085604004683	7.26364890328672	5.79806317680694	15
2.048	excluded	1	5	7.9399958731756	8.66354607532077	7.21644567103042	0
2.048	forward	2	5	6.10030585376208	6.79260014128264	5.40801156624152	1.25
2.048	forward	3	5	4.88374028370163	5.36741561370524	4.40006495369802	2.5
2.048	forward	4	5	3.52955582946737	3.89093583713657	3.16817582179818	3.75
2.048	forward	5	5	3.2302421267933	3.64099205703656	2.81949219655004	5
2.048	forward	6	5	3.15062096596159	3.49102993943802	2.81021199248515	6.25
2.048	forward	7	5	3.46870104434045	3.82479674029479	3.11260534838611	7.5
2.048	backward	8	5	3.63648631640967	4.14926422885826	3.12370840396107	8.75
2.048	backward	9	5	4.9323665071745	5.38371799238615	4.48101502196286	10
2.048	backward	10	5	16.0825098698665	17.0253332331314	15.1396865066016	11.25
2.048	backward	11	5	21.6038041849889	22.4821602350675	20.7254481349102	12.5
2.048	backward	12	5	13.6792437316406	14.6903366332499	12.6681508300313	13.75
2.048	backward	13	5	7.76242741271784	8.47076552100318	7.0540893044325	15
0.032	excluded	1	2	9.01087266421525	9.84981004800877	8.17193528042174	0
0.032	forward	2	2	6.5708890607004	7.21837932593132	5.92339879546948	1.25
0.032	forward	3	2	10.5177964154332	11.3765318610266	9.65906096983981	2.5
0.032	forward	4	2	8.04178093603605	8.86788997243599	7.2156718996361	3.75
0.032	backward	5	2	7.87072260678013	8.50908976777609	7.23235544578416	5
0.032	backward	6	2	7.04006221217727	7.72416578773747	6.35595863661707	6.25
0.032	backward	7	2	7.85665854173336	8.5778553280043	7.13546175546243	7.5
0.032	excluded	8	2	6.79853966766718	7.33600705134884	6.26107228398552	8.75
0.032	excluded	9	2	6.80025622685035	7.3135241735428	6.2869882801579	10
0.032	excluded	10	2	6.92569551632274	7.38993522341612	6.46145580922936	11.25
0.032	excluded	11	2	7.03604338728217	7.66931011721397	6.40277665735037	12.5
0.032	excluded	12	2	7.0055921132679	7.56921198322272	6.44197224331308	13.75
0.032	excluded	13	2	8.52509065153399	9.21504037090978	7.8351409321582	15
0.032	excluded	1	1	8.83282551869867	9.61791581727866	8.04773522011868	0
0.032	forward	2	1	9.40926039220672	10.2201500308501	8.59837075356329	1.25
0.032	forward	3	1	8.79567826757696	9.53348863566835	8.05786789948557	2.5
0.032	forward	4	1	9.21203989531671	10.3256134222441	8.09846636838935	3.75
0.032	backward	5	1	7.05147444039352	7.67518845080407	6.42776042998297	5
0.032	backward	6	1	5.97693971840487	6.6241842272382	5.32969520957154	6.25
0.032	backward	7	1	5.89848699096181	6.64126270016545	5.15571128175817	7.5
0.032	excluded	8	1	7.22710760444868	7.90726467447489	6.54695053442247	8.75
0.032	excluded	9	1	7.74173516599907	8.49149139177231	6.99197894022583	10
0.032	excluded	10	1	6.51519966201062	7.14843087486817	5.88196844915308	11.25
0.032	excluded	11	1	7.03299781553562	7.60457539006807	6.46142024100316	12.5
0.032	excluded	12	1	7.34316983272606	8.026080432793	6.66025923265912	13.75
0.032	excluded	13	1	8.96308469572069	9.62492816009762	8.30124123134377	15
0.032	excluded	1	3	9.25844605372939	10.3343917696539	8.1825003378049	0
0.032	forward	2	3	8.37655902114466	9.00809946815024	7.74501857413908	1.25
0.032	forward	3	3	9.64004169724853	10.5111614098405	8.76892198465652	2.5
0.032	forward	4	3	8.16570489383805	8.88034446603962	7.45106532163648	3.75
0.032	backward	5	3	5.81858955021948	6.50246171764852	5.13471738279043	5
0.032	backward	6	3	6.42565850534175	7.06166884063367	5.78964817004983	6.25
0.032	backward	7	3	6.69240387453301	7.38523238220961	5.99957536685642	7.5
0.032	excluded	8	3	7.68306517159619	8.36287266533025	7.00325767786213	8.75
0.032	excluded	9	3	6.78938208426186	7.35676080850704	6.22200336001668	10
0.032	excluded	10	3	8.62190740599596	9.45564563051935	7.78816918147257	11.25
0.032	excluded	11	3	6.98365887868867	7.61233807517761	6.35497968219972	12.5
0.032	excluded	12	3	7.85823588247473	8.48017420257437	7.23629756237508	13.75
0.032	excluded	13	3	7.68634698092773	8.51134598461347	6.86134797724198	15
0.064	excluded	1	3	7.53053677259536	8.46098554035266	6.60008800483806	0
0.064	forward	2	3	7.5706421952468	8.19384538094094	6.94743900955265	1.25
0.064	forward	3	3	8.85340269688666	9.64760352710109	8.05920186667224	2.5
0.064	forward	4	3	7.49143524316754	8.13669981092707	6.84617067540801	3.75
0.064	backward	5	3	8.0948875030205	9.01547763455345	7.17429737148756	5
0.064	backward	6	3	7.5996708153332	8.47691118275748	6.72243044790892	6.25
0.064	backward	7	3	7.78246369222191	8.33548974809443	7.2294376363494	7.5
0.064	excluded	8	3	7.1104164052727	7.70280839415999	6.51802441638542	8.75
0.064	excluded	9	3	8.07045023340814	8.71944245880976	7.42145800800653	10
0.064	excluded	10	3	6.83504643202883	7.32891055583449	6.34118230822318	11.25
0.064	excluded	11	3	7.75828379051647	8.38503213643924	7.13153544459369	12.5
0.064	excluded	12	3	7.32839311974399	7.94609826497224	6.71068797451574	13.75
0.064	excluded	13	3	7.9743711005579	8.74531337176241	7.20342882935338	15
0.064	excluded	1	2	8.05091895124136	8.81563393521772	7.28620396726499	0
0.064	forward	2	2	7.62426603947434	8.28428828287891	6.96424379606977	1.25
0.064	forward	3	2	9.2960107257657	10.1775846927601	8.41443675877126	2.5
0.064	forward	4	2	9.36411805904123	10.2363540589114	8.49188205917106	3.75
0.064	backward	5	2	6.96708910346436	7.53234124197385	6.40183696495488	5
0.064	backward	6	2	6.70080476858549	7.27303254071246	6.12857699645851	6.25
0.064	backward	7	2	8.34563352608832	9.14758248166135	7.5436845705153	7.5
0.064	excluded	8	2	7.7284741964836	8.29646187615701	7.16048651681019	8.75
0.064	excluded	9	2	6.63636278202473	7.24530383800978	6.02742172603968	10
0.064	excluded	10	2	6.6367852825142	7.27791211592487	5.99565844910354	11.25
0.064	excluded	11	2	6.77416768041026	7.3577546299473	6.19058073087322	12.5
0.064	excluded	12	2	6.61642923270109	7.16420029158865	6.06865817381354	13.75
0.064	excluded	13	2	9.25893965220532	10.1595107163441	8.35836858806657	15
0.064	excluded	1	1	8.31613226636947	9.13149133051154	7.5007732022274	0
0.064	forward	2	1	8.24100035214356	8.88085004392088	7.60115066036624	1.25
0.064	forward	3	1	10.4950655413554	11.4964864518949	9.4936446308159	2.5
0.064	forward	4	1	8.04363156318197	8.96930884491735	7.11795428144659	3.75
0.064	backward	5	1	5.64294891945552	6.40058861473654	4.88530922417451	5
0.064	backward	6	1	6.48387988396583	7.41532555689157	5.55243421104009	6.25
0.064	backward	7	1	6.64218136775153	7.45307540183505	5.83128733366801	7.5
0.064	excluded	8	1	8.37726141330163	9.26851660248987	7.48600622411339	8.75
0.064	excluded	9	1	8.00950849037279	8.83503238858919	7.18398459215639	10
0.064	excluded	10	1	7.28334607963288	7.89158796876833	6.67510419049742	11.25
0.064	excluded	11	1	7.06642638981556	7.7443490901296	6.38850368950151	12.5
0.064	excluded	12	1	7.02827818251992	7.5945931215722	6.46196324346763	13.75
0.064	excluded	13	1	8.37033955013396	9.10124982428338	7.63942927598455	15
0.128	excluded	1	1	9.0972765158544	9.93405779882184	8.26049523288696	0
0.128	forward	2	1	9.809791077289	10.7451269526931	8.87445520188491	1.25
0.128	forward	3	1	9.62254803243894	10.4694446403554	8.77565142452248	2.5
0.128	forward	4	1	10.6112593742122	11.7441140464632	9.47840470196117	3.75
0.128	backward	5	1	7.13257879560863	7.94914097791071	6.31601661330654	5
0.128	backward	6	1	5.52583347851138	6.14948359039752	4.90218336662523	6.25
0.128	backward	7	1	6.77510260351902	7.38751206841648	6.16269313862157	7.5
0.128	backward	8	1	7.75908084396686	8.42432798765884	7.09383370027488	8.75
0.128	excluded	9	1	6.90581115616416	7.4635525998717	6.34806971245661	10
0.128	excluded	10	1	5.15446705579492	5.62505555845353	4.68387855313632	11.25
0.128	excluded	11	1	6.72030337543881	7.39072824963694	6.04987850124067	12.5
0.128	excluded	12	1	6.56314729425688	7.3122229443793	5.81407164413445	13.75
0.128	excluded	13	1	8.32280039694482	9.11836804481175	7.52723274907789	15
0.128	excluded	1	3	8.08165537314755	8.92816128678669	7.23514945950842	0
0.128	forward	2	3	7.11726576465438	7.7466860582758	6.48784547103295	1.25
0.128	forward	3	3	7.89004964045668	8.61537970329826	7.16471957761509	2.5
0.128	forward	4	3	9.99068742675072	11.0170235881935	8.96435126530792	3.75
0.128	backward	5	3	7.98995245633663	8.74938527474632	7.23051963792694	5
0.128	backward	6	3	7.68025148206623	8.38114302046056	6.97935994367191	6.25
0.128	backward	7	3	7.29791944754448	7.87836704836797	6.71747184672099	7.5
0.128	backward	8	3	7.87727381082334	8.58877721529571	7.16577040635098	8.75
0.128	excluded	9	3	7.32057816732975	7.96160599124419	6.67955034341532	10
0.128	excluded	10	3	7.03736177499092	7.60796940687016	6.46675414311168	11.25
0.128	excluded	11	3	6.23337363980936	6.78410675032917	5.68264052928955	12.5
0.128	excluded	12	3	7.71987182536368	8.39714397844719	7.04259967228017	13.75
0.128	excluded	13	3	7.76375919072628	8.35993148064939	7.16758690080316	15
0.128	excluded	1	2	6.89368382889715	7.56043077284155	6.22693688495275	0
0.128	forward	2	2	7.34809873618203	7.9006474770613	6.79554999530276	1.25
0.128	forward	3	2	9.18163293662223	9.95835460562168	8.40491126762278	2.5
0.128	forward	4	2	9.95615164800451	10.7502539964793	9.16204929952969	3.75
0.128	backward	5	2	7.11703407423021	7.86717584285735	6.36689230560306	5
0.128	backward	6	2	6.54873612706659	7.07559519634292	6.02187705779027	6.25
0.128	backward	7	2	7.37159646070051	7.98933972751324	6.75385319388778	7.5
0.128	backward	8	2	8.30483274086467	8.99041674905747	7.61924873267186	8.75
0.128	excluded	9	2	6.88888323123289	7.57988435120486	6.19788211126091	10
0.128	excluded	10	2	7.13524862252085	7.65086248521128	6.61963475983042	11.25
0.128	excluded	11	2	6.53910398280091	7.17026250332221	5.90794546227961	12.5
0.128	excluded	12	2	8.20328620932683	8.81961325979212	7.58695915886154	13.75
0.128	excluded	13	2	8.51171140155064	9.17337091210413	7.85005189099716	15
0.512	excluded	1	2	7.65016086593353	8.35991917451219	6.94040255735486	0
0.512	forward	2	2	6.87940227508511	7.35171048501027	6.40709406515995	1.25
0.512	forward	3	2	9.84149556097578	10.4455201553373	9.23747096661424	2.5
0.512	forward	4	2	11.9614187349368	12.7748787833908	11.1479586864827	3.75
0.512	forward	5	2	8.94373593311059	9.79350326633653	8.09396859988465	5
0.512	backward	6	2	5.33054721218084	5.83652631863625	4.82456810572542	6.25
0.512	backward	7	2	4.89060281042631	5.35073054773833	4.43047507311429	7.5
0.512	backward	8	2	6.93784219409099	7.71808138625753	6.15760300192445	8.75
0.512	backward	9	2	7.64659728183381	8.24590306728593	7.04729149638169	10
0.512	excluded	10	2	7.85818504122772	8.46568188953537	7.25068819292007	11.25
0.512	excluded	11	2	6.52398641041769	7.00589769994388	6.04207512089149	12.5
0.512	excluded	12	2	8.44355826232742	9.07938930101338	7.80772722364147	13.75
0.512	excluded	13	2	7.09246741745342	7.76854867519123	6.4163861597156	15
0.512	excluded	1	3	8.5612613799047	9.18685169714326	7.93567106266614	0
0.512	forward	2	3	7.25526727902324	7.92741767542452	6.58311688262197	1.25
0.512	forward	3	3	5.55817259780104	6.10501724077728	5.01132795482481	2.5
0.512	forward	4	3	9.1319007202434	9.92730814163202	8.33649329885479	3.75
0.512	forward	5	3	8.55230796267474	9.28658812120825	7.81802780414122	5
0.512	backward	6	3	7.85625363960305	8.62256067725939	7.08994660194672	6.25
0.512	backward	7	3	7.03139864000677	7.85487646689642	6.20792081311713	7.5
0.512	backward	8	3	7.64765023427693	8.32460399670568	6.97069647184817	8.75
0.512	backward	9	3	6.55062722741179	7.17829550778782	5.92295894703575	10
0.512	excluded	10	3	7.69625358947378	8.34905009060808	7.04345708833948	11.25
0.512	excluded	11	3	7.96010887709857	8.64695625583972	7.27326149835741	12.5
0.512	excluded	12	3	7.71912088957959	8.30431372584406	7.13392805331511	13.75
0.512	excluded	13	3	8.47967696290239	9.24463714484559	7.7147167809592	15
0.512	excluded	1	1	8.67821768247155	9.69112405604335	7.66531130889976	0
0.512	forward	2	1	8.21419977536192	8.92584126591904	7.5025582848048	1.25
0.512	forward	3	1	13.7264215615263	14.9254266037804	12.5274165192721	2.5
0.512	forward	4	1	10.5324633451055	11.5543125045744	9.51061418563667	3.75
0.512	forward	5	1	5.58704209967649	6.2855747745203	4.88850942483269	5
0.512	backward	6	1	3.95188491975945	4.39031515385314	3.51345468566577	6.25
0.512	backward	7	1	5.7305677890334	6.38020577530146	5.08092980276534	7.5
0.512	backward	8	1	7.69780838001429	8.46920891695875	6.92640784306983	8.75
0.512	backward	9	1	7.17288098479411	7.85785021927913	6.48791175030908	10
0.512	excluded	10	1	7.28105116547974	7.96798694646241	6.59411538449707	11.25
0.512	excluded	11	1	6.69009258219023	7.24530167640596	6.13488348797451	12.5
0.512	excluded	12	1	6.38055521197919	7.14816327809039	5.61294714586798	13.75
0.512	excluded	13	1	8.35681450260783	9.03628609217801	7.67734291303765	15
2.048	excluded	1	1	7.42030681145346	8.15402688148806	6.68658674141886	0
2.048	forward	2	1	7.61731120257032	8.30633586863167	6.92828653650897	1.25
2.048	forward	3	1	16.4175399509646	17.5114152075024	15.3236646944268	2.5
2.048	forward	4	1	21.0470688273709	22.0877523220774	20.0063853326645	3.75
2.048	forward	5	1	11.8762512633016	12.8351048111314	10.9173977154717	5
2.048	forward	6	1	5.0916240378828	5.62603075915943	4.55721731660618	6.25
2.048	forward	7	1	3.72599246768504	4.2220669981322	3.22991793723789	7.5
2.048	backward	8	1	3.24053222956197	3.66388068820336	2.81718377092058	8.75
2.048	backward	9	1	3.29703063821911	3.73977785344414	2.85428342299408	10
2.048	backward	10	1	3.33116184185884	3.7099092214695	2.95241446224818	11.25
2.048	backward	11	1	3.89300346236211	4.29281504698729	3.49319187773693	12.5
2.048	backward	12	1	4.78984629054321	5.27168749225182	4.30800508883459	13.75
2.048	backward	13	1	8.25233097622604	9.22523580854166	7.27942614391042	15
2.048	excluded	1	2	7.93048258423424	8.86329885264025	6.99766631582822	0
2.048	forward	2	2	8.61900835368232	9.39947204201032	7.83854466535432	1.25
2.048	forward	3	2	5.5237242213384	6.03292668670914	5.01452175596767	2.5
2.048	forward	4	2	6.20663337701709	6.68724448849571	5.72602226553847	3.75
2.048	forward	5	2	16.7930260163302	17.894748571881	15.6913034607794	5
2.048	forward	6	2	16.8779826838395	17.9257517354449	15.8302136322341	6.25
2.048	forward	7	2	9.65462852667899	10.5809976421127	8.72825941124532	7.5
2.048	backward	8	2	4.2894806332758	4.78241868213181	3.79654258441979	8.75
2.048	backward	9	2	2.77160030210111	3.16552453665878	2.37767606754344	10
2.048	backward	10	2	3.25582420544481	3.72611884611947	2.78552956477015	11.25
2.048	backward	11	2	4.06038545659511	4.53279330547197	3.58797760771824	12.5
2.048	backward	12	2	6.51561486192418	7.14170879487207	5.88952092897629	13.75
2.048	backward	13	2	7.50160877753828	8.29731172149596	6.70590583358061	15
2.048	excluded	1	3	7.56662118497239	8.3012488555194	6.83199351442538	0
2.048	forward	2	3	7.40519031473589	8.14999196352591	6.66038866594587	1.25
2.048	forward	3	3	5.12176713900026	5.68532851666884	4.55820576133168	2.5
2.048	forward	4	3	3.94273991788432	4.3456271108115	3.53985272495714	3.75
2.048	forward	5	3	3.23635666258173	3.57743279293696	2.8952805322265	5
2.048	forward	6	3	9.13135038472048	9.68083332638172	8.58186744305925	6.25
2.048	forward	7	3	20.3075454538853	21.5050532377256	19.1100376700449	7.5
2.048	backward	8	3	15.5818159871019	16.6187277338533	14.5449042403505	8.75
2.048	backward	9	3	7.91422214978069	8.56698356066563	7.26146073889575	10
2.048	backward	10	3	4.76258774823472	5.47324787254744	4.051927623922	11.25
2.048	backward	11	3	2.96462347138227	3.35426949205157	2.57497745071297	12.5
2.048	backward	12	3	3.98837285473928	4.51779239689159	3.45895331258698	13.75
2.048	backward	13	3	8.07680673098081	8.78979882046468	7.36381464149694	15
