# Supplementary material for: Dynamics of fMRI patterns reflect sub-second activation sequences and reveal replay in human visual cortex
Source: Nat Commun. 2021 Mar 19;12:1795. doi: 10.1038/s41467-021-21970-2 (PMC7979874; doi:10.1038/s41467-021-21970-2)
Supplement: Supplementary file 4 — Source Data [file 41467_2021_21970_MOESM4_ESM.zip › sourcedata/source_data_figure_2e.csv]

speed	time	mean_difference	sem_upper	sem_lower
0.032	0	0	0	0
0.032	0.1	0	0	0
0.032	0.2	3.05261196061662e-05	6.10522392123324e-05	0
0.032	0.3	0.000200875905331129	0.000342428074436522	5.93237362257356e-05
0.032	0.4	0.000617466680268309	0.000908674204019959	0.000326259156516658
0.032	0.5	0.00164006196867954	0.0021763590912457	0.00110376484611339
0.032	0.6	0.00463262204226771	0.00558034094739768	0.00368490313713774
0.032	0.7	0.00980769640114824	0.011152005634668	0.00846338716762851
0.032	0.8	0.016467915046015	0.0180622680322232	0.0148735620598068
0.032	0.9	0.0230721881647747	0.0249576423823985	0.021186733947151
0.032	1	0.0294960421822748	0.0316670012764713	0.0273250830880784
0.032	1.1	0.0355217064827869	0.0379837741031593	0.0330596388624145
0.032	1.2	0.0411673904900573	0.0438636099880205	0.038471170992094
0.032	1.3	0.0463118636550096	0.0491921344112102	0.0434315928988089
0.032	1.4	0.0508281145689902	0.0538571300030743	0.0477990991349061
0.032	1.5	0.0546541989074817	0.0577904778838617	0.0515179199311017
0.032	1.6	0.0577379333301525	0.0609360895635072	0.0545397770967977
0.032	1.7	0.0600376420251662	0.0632504368566323	0.0568248471937002
0.032	1.8	0.06152274901842	0.0647030925970428	0.0583424054397971
0.032	1.9	0.0621742073753832	0.0652772418900528	0.0590711728607137
0.032	2	0.0619847589030488	0.0649701605623041	0.0589993572437934
0.032	2.1	0.0609590205408116	0.0637936875125845	0.0581243535690386
0.032	2.2	0.0591133962712091	0.0617747313051997	0.0564520612372185
0.032	2.3	0.0564758160426691	0.0589558050556472	0.0539958270296909
0.032	2.4	0.0530853058346289	0.0553953540645315	0.0507752576047262
0.032	2.5	0.0489913955688398	0.0511670145129179	0.0468157766247617
0.032	2.6	0.0442533740385733	0.0463559960886162	0.0421507519885304
0.032	2.7	0.038939402350708	0.0410511106727919	0.036827694028624
0.032	2.8	0.0331254995175097	0.0353352069035996	0.0309157921314197
0.032	2.9	0.02689441576147	0.0292812914168341	0.0245075401061059
0.032	3	0.0203344107774666	0.0229569319970272	0.0177118895579059
0.032	3.1	0.0135379556053671	0.0164309888809147	0.0106449223298196
0.032	3.2	0.00660037788106059	0.00977719547607373	0.00342356028604746
0.032	3.3	-0.000381528962435608	0.00307430746977866	-0.00383736539464987
0.032	3.4	-0.00731091149177081	-0.0035954137629633	-0.0110264092205783
0.032	3.5	-0.0140922558657433	-0.0101481317024104	-0.0180363800290763
0.032	3.6	-0.0206327602027233	-0.0165002806278078	-0.0247652397776388
0.032	3.7	-0.0268436592115234	-0.022570200977654	-0.0311171174453927
0.032	3.8	-0.0326414814020816	-0.0282795582509823	-0.0370034045531809
0.032	3.9	-0.0379492203244384	-0.0335545601838436	-0.0423438804650331
0.032	4	-0.0426974027016527	-0.0383269777957465	-0.0470678276075588
0.032	4.1	-0.046825038000723	-0.0425349596998742	-0.0511151163015717
0.032	4.2	-0.0502804358973093	-0.0461236106000883	-0.0544372611945303
0.032	4.3	-0.0530218802034898	-0.0490452839411462	-0.0569984764658334
0.032	4.4	-0.0550181501081541	-0.0512595172147859	-0.0587767830015222
0.032	4.5	-0.0562488819896416	-0.0527325326154704	-0.0597652313638129
0.032	4.6	-0.0567047675606378	-0.053436297224524	-0.0599732378967516
0.032	4.7	-0.0563875866556443	-0.0533474563883603	-0.0594277169229282
0.032	4.8	-0.055310075530479	-0.0524473157179714	-0.0581728353429866
0.032	4.9	-0.0534956340702321	-0.0507253394750967	-0.0562659286653674
0.032	5	-0.0509778777567286	-0.048188148539844	-0.0537676069736131
0.032	5.1	-0.047800042590049	-0.0448702014430405	-0.0507298837370575
0.032	5.2	-0.044014253354362	-0.0408364277336484	-0.0471920789750757
0.032	5.3	-0.0397072898611409	-0.0362090778039042	-0.0432055019183777
0.032	5.4	-0.0355529006311804	-0.0318647493618316	-0.0392410519005292
0.032	5.5	-0.0317669015810049	-0.0280638108734837	-0.0354699922885261
0.032	5.6	-0.0283291544621478	-0.0247387669998911	-0.0319195419244045
0.032	5.7	-0.0250702564833683	-0.021674507221119	-0.0284660057456177
0.032	5.8	-0.0220453273370813	-0.018921323420106	-0.0251693312540565
0.032	5.9	-0.0190349230288354	-0.0162062304335335	-0.0218636156241373
0.032	6	-0.0159351799198638	-0.0133768991031742	-0.0184934607365534
0.032	6.1	-0.0128694014162192	-0.0105499265200658	-0.0151888763123726
0.032	6.2	-0.0101052879386621	-0.00800138119281417	-0.0122091946845101
0.032	6.3	-0.00793470026024452	-0.00607320245261088	-0.00979619806787817
0.032	6.4	-0.00591230156218077	-0.00425277695149098	-0.00757182617287056
0.032	6.5	-0.00435400839949646	-0.002861360306551	-0.00584665649244193
0.032	6.6	-0.00339408508016893	-0.0020782401241395	-0.00470993003619835
0.032	6.7	-0.00263960216196094	-0.00148654013213955	-0.00379266419178233
0.032	6.8	-0.00206773452777745	-0.00107223463095416	-0.00306323442460073
0.032	6.9	-0.00167752445845269	-0.000838489941935432	-0.00251655897496994
0.032	7	-0.00132351694463851	-0.000646467211458824	-0.00200056667781819
0.032	7.1	-0.00095903990749166	-0.000443787971480316	-0.001474291843503
0.032	7.2	-0.000586981537275729	-0.000224558734044581	-0.000949404340506877
0.032	7.3	-0.00032507200556308	-9.84857699083571e-05	-0.000551658241217803
0.032	7.4	-0.000129356724449475	-3.77721997636776e-05	-0.000220941249135273
0.032	7.5	0	0	0
0.032	7.6	0	0	0
0.032	7.7	0	0	0
0.032	7.8	0	0	0
0.032	7.9	0	0	0
0.032	8	0	0	0
0.032	8.1	0	0	0
0.032	8.2	0	0	0
0.032	8.3	0	0	0
0.032	8.4	0	0	0
0.032	8.5	0	0	0
0.032	8.6	0	0	0
0.032	8.7	0	0	0
0.032	8.8	0	0	0
0.032	8.9	0	0	0
0.032	9	0	0	0
0.032	9.1	0	0	0
0.032	9.2	0	0	0
0.032	9.3	0	0	0
0.032	9.4	0	0	0
0.032	9.5	0	0	0
0.032	9.6	0	0	0
0.032	9.7	0	0	0
0.032	9.8	0	0	0
0.032	9.9	0	0	0
0.032	10	0	0	0
0.032	10.1	0	0	0
0.032	10.2	0	0	0
0.032	10.3	0	0	0
0.032	10.4	0	0	0
0.032	10.5	0	0	0
0.032	10.6	0	0	0
0.032	10.7	0	0	0
0.032	10.8	0	0	0
0.032	10.9	0	0	0
0.032	11	0	0	0
0.032	11.1	0	0	0
0.032	11.2	0	0	0
0.032	11.3	0	0	0
0.032	11.4	0	0	0
0.032	11.5	0	0	0
0.032	11.6	0	0	0
0.032	11.7	0	0	0
0.032	11.8	0	0	0
0.032	11.9	0	0	0
0.032	12	0	0	0
0.064	0	0	0	0
0.064	0.1	0	0	0
0.064	0.2	3.73525346228919e-05	7.47050692457837e-05	0
0.064	0.3	0.000245791760888458	0.000418997523281734	7.25859984951814e-05
0.064	0.4	0.00075474660233822	0.00111085834270205	0.000398634861974388
0.064	0.5	0.00200197661134742	0.00265689028464956	0.00134706293804528
0.064	0.6	0.00564638581720415	0.00680125145770047	0.00449152017670782
0.064	0.7	0.0119495225007628	0.0135858569389454	0.0103131880625802
0.064	0.8	0.0200666822427154	0.0220062205138873	0.0181271439715436
0.064	0.9	0.0281257268222925	0.0304194300138916	0.0258320236306934
0.064	1	0.0359790598386148	0.0386215909227776	0.033336528754452
0.064	1.1	0.0433650172689367	0.0463651346888423	0.0403648998490311
0.064	1.2	0.0503080075497568	0.0535987676374773	0.0470172474620363
0.064	1.3	0.056663433161894	0.0601861694277033	0.0531406968960847
0.064	1.4	0.0622791692268051	0.0659930449085826	0.0585652935450277
0.064	1.5	0.0670810715931924	0.0709376012088493	0.0632245419775354
0.064	1.6	0.0710060578508314	0.0749517472060732	0.0670603684955896
0.064	1.7	0.0740029746203422	0.0779816729234533	0.0700242763172312
0.064	1.8	0.0760332967719287	0.0799884538422569	0.0720781397016006
0.064	1.9	0.0770716485326907	0.0809486255100375	0.073194671555344
0.064	2	0.077106139037873	0.0808547152630722	0.0733575628126737
0.064	2.1	0.0761385075898971	0.0797157522484657	0.0725612629313285
0.064	2.2	0.0741840766694088	0.0775578003696163	0.0708103529692014
0.064	2.3	0.071271513552852	0.0744245434275199	0.0681184836781842
0.064	2.4	0.0674424041887263	0.0703778072626737	0.064507001114779
0.064	2.5	0.0627506457273194	0.0654974315474972	0.0600038599071415
0.064	2.6	0.0572616667447503	0.0598789429354883	0.0546443905540123
0.064	2.7	0.0510514867115169	0.0536268212385988	0.048476152184435
0.064	2.8	0.0442056285903866	0.046843609238074	0.0415676479426991
0.064	2.9	0.0368179005731014	0.0396212506552764	0.0340145504909264
0.064	3	0.0289890648479076	0.0320416933633693	0.0259364363324459
0.064	3.1	0.0208254129020657	0.0241843258303062	0.0174664999738253
0.064	3.2	0.0124372681811418	0.0161324103943931	0.00874212596789062
0.064	3.3	0.00393743793049221	0.00797521112724169	-0.000100335266257257
0.064	3.4	-0.00456036328070115	-0.00019289742123244	-0.00892782914016987
0.064	3.5	-0.0129430955157459	-0.00827446506232339	-0.0176117259691685
0.064	3.6	-0.0210999580757432	-0.0161711522107398	-0.0260287639407467
0.064	3.7	-0.0289239142696848	-0.0237857331389328	-0.0340620954004367
0.064	3.8	-0.0363131545474283	-0.0310238523495022	-0.0416024567453545
0.064	3.9	-0.0431724771995059	-0.037795544671941	-0.0485494097270708
0.064	4	-0.0494145671406939	-0.0440165348313725	-0.0548125994500153
0.064	4.1	-0.0549611548931436	-0.0496093183106648	-0.0603129914756224
0.064	4.2	-0.0597440397440609	-0.0545040071439953	-0.0649840723441264
0.064	4.3	-0.0637059631429251	-0.0586389041292016	-0.0687730221566487
0.064	4.4	-0.06680132069106	-0.0619607464269122	-0.0716418949552078
0.064	4.5	-0.0689967035261078	-0.0644245386485536	-0.0735688684036619
0.064	4.6	-0.0702712624773437	-0.0659928994048443	-0.0745496255498431
0.064	4.7	-0.0706168910248	-0.0666349530289617	-0.0745988290206383
0.064	4.8	-0.0700382257947594	-0.0663252105779016	-0.0737512410116173
0.064	4.9	-0.0685524660247889	-0.065043896194541	-0.0720610358550368
0.064	5	-0.066189016091808	-0.062781486528361	-0.0695965456552549
0.064	5.1	-0.0629889577762898	-0.0595492060322866	-0.0664287095202929
0.064	5.2	-0.0590043613956495	-0.0553905648611543	-0.0626181579301447
0.064	5.3	-0.0542974472433831	-0.0503834544612368	-0.0582114400255293
0.064	5.4	-0.0489672595797557	-0.0446670468199229	-0.0532674723395885
0.064	5.5	-0.043808998929833	-0.0392754886101601	-0.0483425092495058
0.064	5.6	-0.0391250675434827	-0.0345762714782669	-0.0436738636086986
0.064	5.7	-0.0348580336786396	-0.0304456029058883	-0.0392704644513909
0.064	5.8	-0.0308385043928301	-0.0266665426265261	-0.0350104661591342
0.064	5.9	-0.0271059852153993	-0.0232662255129971	-0.0309457449178015
0.064	6	-0.0234058826797644	-0.019928203470544	-0.0268835618889847
0.064	6.1	-0.0196012396752493	-0.0164553147138219	-0.0227471646366767
0.064	6.2	-0.0158496932252067	-0.0129987327720042	-0.0187006536784092
0.064	6.3	-0.0124395075874069	-0.0098512418355838	-0.0150277733392301
0.064	6.4	-0.00977823866128216	-0.00748787734365107	-0.0120685999789133
0.064	6.5	-0.00730036459104249	-0.00525940792860006	-0.00934132125348492
0.064	6.6	-0.00536687741548897	-0.00353072590037057	-0.00720302893060737
0.064	6.7	-0.00418346226582483	-0.00256490997534422	-0.00580201455630545
0.064	6.8	-0.00325054745665246	-0.00183230760556953	-0.00466878730773539
0.064	6.9	-0.00255017854257328	-0.00132602063458593	-0.00377433645056064
0.064	7	-0.00206469438843273	-0.00103231299066394	-0.00309707578620152
0.064	7.1	-0.00163098717540278	-0.000797205883313636	-0.00246476846749192
0.064	7.2	-0.00118474412507606	-0.000549320980783521	-0.00182016726936861
0.064	7.3	-0.00072940094942785	-0.0002816407749365	-0.0011771611239192
0.064	7.4	-0.000403517610230901	-0.000122243889435479	-0.000684791331026323
0.064	7.5	-0.000164059048311407	-4.81245634288257e-05	-0.000279993533193988
0.064	7.6	0	0	0
0.064	7.7	0	0	0
0.064	7.8	0	0	0
0.064	7.9	0	0	0
0.064	8	0	0	0
0.064	8.1	0	0	0
0.064	8.2	0	0	0
0.064	8.3	0	0	0
0.064	8.4	0	0	0
0.064	8.5	0	0	0
0.064	8.6	0	0	0
0.064	8.7	0	0	0
0.064	8.8	0	0	0
0.064	8.9	0	0	0
0.064	9	0	0	0
0.064	9.1	0	0	0
0.064	9.2	0	0	0
0.064	9.3	0	0	0
0.064	9.4	0	0	0
0.064	9.5	0	0	0
0.064	9.6	0	0	0
0.064	9.7	0	0	0
0.064	9.8	0	0	0
0.064	9.9	0	0	0
0.064	10	0	0	0
0.064	10.1	0	0	0
0.064	10.2	0	0	0
0.064	10.3	0	0	0
0.064	10.4	0	0	0
0.064	10.5	0	0	0
0.064	10.6	0	0	0
0.064	10.7	0	0	0
0.064	10.8	0	0	0
0.064	10.9	0	0	0
0.064	11	0	0	0
0.064	11.1	0	0	0
0.064	11.2	0	0	0
0.064	11.3	0	0	0
0.064	11.4	0	0	0
0.064	11.5	0	0	0
0.064	11.6	0	0	0
0.064	11.7	0	0	0
0.064	11.8	0	0	0
0.064	11.9	0	0	0
0.064	12	0	0	0
0.128	0	0	0	0
0.128	0.1	0	0	0
0.128	0.2	5.03704627608378e-05	0.000100740925521676	0
0.128	0.3	0.000331438196713957	0.000565004462155241	9.78719312726723e-05
0.128	0.4	0.00101561808965052	0.00149525266789459	0.000535983511406454
0.128	0.5	0.00268661073697964	0.00356623798097991	0.00180698349297938
0.128	0.6	0.00755430582210373	0.00909879708635206	0.00600981455785539
0.128	0.7	0.0159748610049951	0.0181582764135225	0.0137914455964677
0.128	0.8	0.0268315017826449	0.0294160482247093	0.0242469553405804
0.128	0.9	0.0376351332470128	0.0406911466093829	0.0345791198846427
0.128	1	0.048198479187578	0.0517224187300453	0.0446745396451106
0.128	1.1	0.0581808296866475	0.0621891728235483	0.0541724865497466
0.128	1.2	0.0676202598114042	0.0720296144544372	0.0632109051683712
0.128	1.3	0.0763314249719111	0.0810692910090787	0.0715935589347435
0.128	1.4	0.0841178310597245	0.0891351180993702	0.0791005440200789
0.128	1.5	0.0908840332314125	0.0961212101182792	0.0856468563445459
0.128	1.6	0.0965474243390244	0.101937768517036	0.0911570801610128
0.128	1.7	0.101039286231565	0.106511698899454	0.095566873563676
0.128	1.8	0.104305660306041	0.109787291252827	0.0988240293592546
0.128	1.9	0.106308025785593	0.111726880791186	0.100889170780001
0.128	2	0.107023776784309	0.112311454947006	0.101736098621613
0.128	2.1	0.106446491924185	0.111541210797955	0.101351773050415
0.128	2.2	0.104585993062018	0.109436099549471	0.0997358865745661
0.128	2.3	0.101468192523867	0.106036412869351	0.0968999721783828
0.128	2.4	0.0971347310927566	0.101403431489302	0.0928660306962116
0.128	2.5	0.0916424118118613	0.0956199581236251	0.0876648655000974
0.128	2.6	0.0850624374112624	0.0887899726871896	0.0813349021353352
0.128	2.7	0.0774794618033541	0.0810355552523128	0.0739233683543955
0.128	2.8	0.0689904685833533	0.0724886304550579	0.0654923067116488
0.128	2.9	0.0597034917825397	0.0632780814931953	0.056128902071884
0.128	3	0.0497361962207481	0.0535195965480385	0.0459527958934576
0.128	3.1	0.0392143366622032	0.043316208104156	0.0351124652202504
0.128	3.2	0.0282701165694444	0.0327669933543851	0.0237732397845037
0.128	3.3	0.0170404685520223	0.0219750240476679	0.0121059130563767
0.128	3.4	0.00566527960220903	0.0110503763243633	0.000280182880054718
0.128	3.5	-0.00571441511416738	0.000109406332201755	-0.0115382365605365
0.128	3.6	-0.0169582457962036	-0.0107275202179618	-0.0231889713744453
0.128	3.7	-0.027928304745186	-0.021338586049785	-0.034518023440587
0.128	3.8	-0.0384909024869581	-0.0316029055262749	-0.0453788994476413
0.128	3.9	-0.0485182601089714	-0.0414026279961321	-0.0556338922218108
0.128	4	-0.0578901156012899	-0.0506247669505112	-0.0651554642520685
0.128	4.1	-0.0664952232524331	-0.0591627770173625	-0.0738276694875037
0.128	4.2	-0.0742327266957582	-0.0669178890474636	-0.0815475643440528
0.128	4.3	-0.0810133880074024	-0.0738001954312723	-0.0882265805835325
0.128	4.4	-0.0867606572962867	-0.0797294581405056	-0.0937918564520677
0.128	4.5	-0.0914115694707795	-0.0846355905723848	-0.0981875483691743
0.128	4.6	-0.0949174572829496	-0.0884587418208609	-0.101376172745038
0.128	4.7	-0.0972444723052344	-0.0911488982598277	-0.103340046350641
0.128	4.8	-0.0983739081493303	-0.0926649507301619	-0.104082865568499
0.128	4.9	-0.0983023229553993	-0.0929733670508782	-0.10363127885992
0.128	5	-0.0970414609228324	-0.0920471942916674	-0.102035727553997
0.128	5.1	-0.0946179753831568	-0.0898673127733771	-0.0993686379929365
0.128	5.2	-0.0910729585930139	-0.0864289421780728	-0.0957169750079551
0.128	5.3	-0.0864612860131788	-0.0817542252917158	-0.0911683467346418
0.128	5.4	-0.0808507853025733	-0.0759041842754352	-0.0857973863297115
0.128	5.5	-0.0743212425603541	-0.0689793236404951	-0.0796631614802132
0.128	5.6	-0.0669877058811247	-0.0611404423861003	-0.0728349693761491
0.128	5.7	-0.0598451639288446	-0.0536806536785711	-0.0660096741791182
0.128	5.8	-0.053402629412247	-0.047224858872065	-0.059580399952429
0.128	5.9	-0.0474962718575595	-0.0414977809003395	-0.0534947628147796
0.128	6	-0.041997841164199	-0.0363291728500493	-0.0476665094783486
0.128	6.1	-0.0368870202689274	-0.0316651143492395	-0.0421089261886153
0.128	6.2	-0.03185759632988	-0.0271255600420143	-0.0365896326177456
0.128	6.3	-0.0266988971055984	-0.022416269231996	-0.0309815249792009
0.128	6.4	-0.0216416514421393	-0.017763765152033	-0.0255195377322455
0.128	6.5	-0.0169896760301802	-0.0134657101305009	-0.0205136419298596
0.128	6.6	-0.0133685885697392	-0.0102469618135072	-0.0164902153259712
0.128	6.7	-0.0100193608893712	-0.00723983041799551	-0.0127988913607468
0.128	6.8	-0.00734135817017526	-0.00483960172018248	-0.00984311462016805
0.128	6.9	-0.00572227513035621	-0.00351718047529386	-0.00792736978541856
0.128	7	-0.00443851207601529	-0.00250648017356354	-0.00637054397846703
0.128	7.1	-0.00349259182556385	-0.00182558635510445	-0.00515959729602324
0.128	7.2	-0.00281657460610792	-0.00140905435321532	-0.00422409485900053
0.128	7.3	-0.00223035355532069	-0.0010916527015194	-0.00336905440912199
0.128	7.4	-0.00162792882625153	-0.000757693465190884	-0.00249816418731218
0.128	7.5	-0.00101368426410173	-0.000398213854913419	-0.00162915467329004
0.128	7.6	-0.000559659058515084	-0.000169521600925123	-0.000949796516105046
0.128	7.7	-0.00023680820887541	-6.99836238847229e-05	-0.000403632793866097
0.128	7.8	0	0	0
0.128	7.9	0	0	0
0.128	8	0	0	0
0.128	8.1	0	0	0
0.128	8.2	0	0	0
0.128	8.3	0	0	0
0.128	8.4	0	0	0
0.128	8.5	0	0	0
0.128	8.6	0	0	0
0.128	8.7	0	0	0
0.128	8.8	0	0	0
0.128	8.9	0	0	0
0.128	9	0	0	0
0.128	9.1	0	0	0
0.128	9.2	0	0	0
0.128	9.3	0	0	0
0.128	9.4	0	0	0
0.128	9.5	0	0	0
0.128	9.6	0	0	0
0.128	9.7	0	0	0
0.128	9.8	0	0	0
0.128	9.9	0	0	0
0.128	10	0	0	0
0.128	10.1	0	0	0
0.128	10.2	0	0	0
0.128	10.3	0	0	0
0.128	10.4	0	0	0
0.128	10.5	0	0	0
0.128	10.6	0	0	0
0.128	10.7	0	0	0
0.128	10.8	0	0	0
0.128	10.9	0	0	0
0.128	11	0	0	0
0.128	11.1	0	0	0
0.128	11.2	0	0	0
0.128	11.3	0	0	0
0.128	11.4	0	0	0
0.128	11.5	0	0	0
0.128	11.6	0	0	0
0.128	11.7	0	0	0
0.128	11.8	0	0	0
0.128	11.9	0	0	0
0.128	12	0	0	0
0.512	0	0	0	0
0.512	0.1	0	0	0
0.512	0.2	0.000112412800029068	0.000224825600058137	1.35525271560688e-20
0.512	0.3	0.000739348253458226	0.00126046074647112	0.000218235760445327
0.512	0.4	0.00223595957542192	0.00329814178126838	0.00117377736957546
0.512	0.5	0.00581270263848213	0.00772731990064406	0.00389808537632019
0.512	0.6	0.0160235827015929	0.0192951823483563	0.0127519830548294
0.512	0.7	0.0336869308426898	0.0382382953186136	0.029135566366766
0.512	0.8	0.0565756609394546	0.0619009082338384	0.0512504136450708
0.512	0.9	0.0795729714126887	0.0858352407590413	0.0733107020663361
0.512	1	0.102375887432532	0.109597603880844	0.0951541709842196
0.512	1.1	0.124349841035946	0.132609615441695	0.116090066630196
0.512	1.2	0.145618484306274	0.154798957286375	0.136438011326173
0.512	1.3	0.165874110971577	0.17587866792911	0.155869554014043
0.512	1.4	0.184779571042241	0.195557892637275	0.174001249447208
0.512	1.5	0.202179166461186	0.213659538561708	0.190698794360665
0.512	1.6	0.217929795719651	0.230024138517646	0.205835452921656
0.512	1.7	0.231902162802021	0.244509894077708	0.219294431526333
0.512	1.8	0.243981867835587	0.256993071119116	0.230970664552058
0.512	1.9	0.254070370000923	0.267368562326078	0.240772177675767
0.512	2	0.262085814377308	0.275550500186852	0.248621128567765
0.512	2.1	0.267963715590357	0.281472851027399	0.254454580153315
0.512	2.2	0.271657492384903	0.285089951758681	0.258225033011126
0.512	2.3	0.273138848554189	0.286376972870862	0.259900724237516
0.512	2.4	0.272397997004622	0.28533030850596	0.259465685503285
0.512	2.5	0.269443725111857	0.281967910156104	0.25691954006761
0.512	2.6	0.264303300916285	0.276329595886646	0.252277005945924
0.512	2.7	0.257022221101773	0.268477380169179	0.245567062034366
0.512	2.8	0.247663803088112	0.258495871510577	0.236831734665647
0.512	2.9	0.236308624932737	0.24649275029898	0.226124499566494
0.512	3	0.223053818068575	0.232599207101239	0.213508429035911
0.512	3.1	0.208012219190551	0.216969881188786	0.199054557192316
0.512	3.2	0.191311388831701	0.199781184763752	0.182841592899649
0.512	3.3	0.173092505330162	0.181226144103978	0.164958866556347
0.512	3.4	0.153509143970102	0.161504199970822	0.145514087969381
0.512	3.5	0.132725952073323	0.140807598804165	0.124644305342481
0.512	3.6	0.110917231715008	0.119310929774859	0.102523533655158
0.512	3.7	0.08826544252891	0.0971704322924164	0.0793604527654036
0.512	3.8	0.0649596377472979	0.0745321708507637	0.0553871046438321
0.512	3.9	0.0411938471831713	0.0515419267127809	0.0308457676535617
0.512	4	0.0171654213017708	0.0283513253080073	0.0059795172955343
0.512	4.1	-0.00692664915846929	0.00511948621474875	-0.0189727845316873
0.512	4.2	-0.0308834233712999	-0.0179881311941694	-0.0437787155484305
0.512	4.3	-0.0545076957165175	-0.0408020461890549	-0.06821334524398
0.512	4.4	-0.0776056615614902	-0.0631513158101711	-0.0920600073128093
0.512	4.5	-0.0999885491163355	-0.0848659550258132	-0.115111143206858
0.512	4.6	-0.121474203283123	-0.105779109176835	-0.137169297389412
0.512	4.7	-0.141888607878203	-0.125728973953087	-0.158048241803319
0.512	4.8	-0.16106733318541	-0.144560486186755	-0.177574180184064
0.512	4.9	-0.178856896490991	-0.162126808324501	-0.195586984657481
0.512	5	-0.195116024052115	-0.178290620567778	-0.211941427536452
0.512	5.1	-0.209716803852311	-0.192925224434453	-0.22650838327017
0.512	5.2	-0.222545719490714	-0.205915451737012	-0.239175987244417
0.512	5.3	-0.233504556628472	-0.217158363705964	-0.24985074955098
0.512	5.4	-0.242511174565056	-0.226563715916572	-0.25845863321354
0.512	5.5	-0.249500136729081	-0.234054156239546	-0.264946117218617
0.512	5.6	-0.254423195131388	-0.239565117951384	-0.269281272311392
0.512	5.7	-0.25724962513111	-0.243044376600056	-0.271454873662164
0.512	5.8	-0.257966408196358	-0.244451277132167	-0.271481539260549
0.512	5.9	-0.256578261687934	-0.243755748321744	-0.269400775054123
0.512	6	-0.253107516044951	-0.24093747197062	-0.265277560119282
0.512	6.1	-0.24759384109325	-0.235986021886825	-0.259201660299675
0.512	6.2	-0.240093824518948	-0.228903317367745	-0.251284331670152
0.512	6.3	-0.230680406838584	-0.21970974068842	-0.241651072988749
0.512	6.4	-0.219442178442583	-0.208453649523019	-0.230430707362146
0.512	6.5	-0.206482545479144	-0.195220669212995	-0.217744421745294
0.512	6.6	-0.191918772470668	-0.180137116144153	-0.203700428797184
0.512	6.7	-0.175880910604527	-0.163364876727277	-0.188396944481777
0.512	6.8	-0.158510621605361	-0.145090827979077	-0.171930415231645
0.512	6.9	-0.140800379698928	-0.126600571615168	-0.155000187782688
0.512	7	-0.125452422588255	-0.11130752500418	-0.139597320172329
0.512	7.1	-0.110756568398266	-0.0969147484839837	-0.124598388312548
0.512	7.2	-0.097979133544354	-0.0849391938502427	-0.111019073238465
0.512	7.3	-0.0857374917943862	-0.0736284063379562	-0.0978465772508162
0.512	7.4	-0.074232032456073	-0.0632161826031316	-0.0852478823090143
0.512	7.5	-0.0626984228502953	-0.05272112026299	-0.0726757254376006
0.512	7.6	-0.0514041479921895	-0.0423696852169336	-0.0604386107674454
0.512	7.7	-0.0404883628484932	-0.0322343989394396	-0.0487423267575467
0.512	7.8	-0.0320370772847461	-0.0246769240533845	-0.0393972305161077
0.512	7.9	-0.0245143712229636	-0.0179757038767296	-0.0310530385691977
0.512	8	-0.017679935784268	-0.01177927807189	-0.023580593496646
0.512	8.1	-0.0137898068705284	-0.00858538850820557	-0.0189942252328511
0.512	8.2	-0.0106959856577251	-0.00613999807235474	-0.0152519732430954
0.512	8.3	-0.00848897449153165	-0.0045551819182701	-0.0124227670647932
0.512	8.4	-0.00671069899813279	-0.00336824246610052	-0.010053155530165
0.512	8.5	-0.00538826366304118	-0.00265657667068907	-0.00811995065539328
0.512	8.6	-0.00403706637900696	-0.00191531977609128	-0.00615881298192265
0.512	8.7	-0.00266432911294216	-0.00112994178915982	-0.0041987164367245
0.512	8.8	-0.00145654461551788	-0.000440738956195879	-0.00247235027483989
0.512	8.9	-0.000736825957964465	-0.000222151067600074	-0.00125150084832886
0.512	9	-8.07626821646081e-05	0	-0.000161525364329216
0.512	9.1	0	0	0
0.512	9.2	0	0	0
0.512	9.3	0	0	0
0.512	9.4	0	0	0
0.512	9.5	0	0	0
0.512	9.6	0	0	0
0.512	9.7	0	0	0
0.512	9.8	0	0	0
0.512	9.9	0	0	0
0.512	10	0	0	0
0.512	10.1	0	0	0
0.512	10.2	0	0	0
0.512	10.3	0	0	0
0.512	10.4	0	0	0
0.512	10.5	0	0	0
0.512	10.6	0	0	0
0.512	10.7	0	0	0
0.512	10.8	0	0	0
0.512	10.9	0	0	0
0.512	11	0	0	0
0.512	11.1	0	0	0
0.512	11.2	0	0	0
0.512	11.3	0	0	0
0.512	11.4	0	0	0
0.512	11.5	0	0	0
0.512	11.6	0	0	0
0.512	11.7	0	0	0
0.512	11.8	0	0	0
0.512	11.9	0	0	0
0.512	12	0	0	0
2.048	0	0	0	0
2.048	0.1	0	0	0
2.048	0.2	0.000160489915556187	0.000320979831112374	0
2.048	0.3	0.00105021770019327	0.00179122955066085	0.000309205849725699
2.048	0.4	0.00290681989396944	0.00435912494374478	0.0014545148441941
2.048	0.5	0.00665491140572584	0.00903375848203833	0.00427606432941336
2.048	0.6	0.0155342547292549	0.0189937127879045	0.0120747966706054
2.048	0.7	0.0305373589752055	0.034827899682022	0.0262468182683889
2.048	0.8	0.0501456252072759	0.0547391308985617	0.04555211951599
2.048	0.9	0.0701185035023265	0.0750835312106472	0.0651534757940057
2.048	1	0.0903166479434797	0.0956569363359142	0.0849763595510452
2.048	1.1	0.110271845909209	0.116103895283111	0.104439796535307
2.048	1.2	0.129982942109236	0.136361004664668	0.123604879553804
2.048	1.3	0.149372887604845	0.156335228897545	0.142410546312145
2.048	1.4	0.168358979202757	0.175941708637062	0.160776249768451
2.048	1.5	0.186889462494426	0.195114392109096	0.178664532879757
2.048	1.6	0.204913829713695	0.213791666868505	0.196035992558884
2.048	1.7	0.222382958749174	0.231915702502039	0.212850214996309
2.048	1.8	0.239249248324397	0.249431954877037	0.229066541771757
2.048	1.9	0.255466748970305	0.266288832569837	0.244644665370773
2.048	2	0.270991289426431	0.28243749209735	0.259545086755512
2.048	2.1	0.285780598119864	0.297831726275261	0.273729469964467
2.048	2.2	0.299794419384873	0.31242791677048	0.287160921999266
2.048	2.3	0.312994624100727	0.326185029555845	0.299804218645609
2.048	2.4	0.325345314440867	0.339064638213631	0.311625990668103
2.048	2.5	0.336812922443028	0.351030964602158	0.322594880283898
2.048	2.6	0.347366302127189	0.362050929595601	0.332681674658776
2.048	2.7	0.356976814906238	0.372094208802403	0.341859421010072
2.048	2.8	0.365618408053011	0.381133289669217	0.350103526436806
2.048	2.9	0.373267686006739	0.389143527407995	0.357391844605484
2.048	3	0.379903974321954	0.396103197897899	0.36370475074601
2.048	3.1	0.385509376083474	0.401993546214709	0.36902520595224
2.048	3.2	0.390068820632113	0.406798829797853	0.373338811466373
2.048	3.3	0.393570104467254	0.41050635552525	0.376633853409259
2.048	3.4	0.396003924214271	0.413106510159844	0.378901338268697
2.048	3.5	0.397363901566929	0.414592783779966	0.380135019353892
2.048	3.6	0.397646600137337	0.414961785922589	0.380331414352084
2.048	3.7	0.396851534168557	0.414213254264005	0.379489814073109
2.048	3.8	0.394981169087748	0.412350055743156	0.37761228243234
2.048	3.9	0.39204091390044	0.409378180103535	0.374703647697344
2.048	4	0.388039105449317	0.405306725893572	0.370771485005061
2.048	4.1	0.382986984583575	0.400147879025054	0.365826090142095
2.048	4.2	0.376898664307459	0.393916884045771	0.359880444569148
2.048	4.3	0.369791089998953	0.386632008337126	0.352950171660781
2.048	4.4	0.361683991811668	0.378314499499639	0.345053484123698
2.048	4.5	0.352599829394773	0.368988536238281	0.336211122551265
2.048	4.6	0.342563729087154	0.358681173102701	0.326446285071606
2.048	4.7	0.331603413762965	0.347422279470463	0.315784548055467
2.048	4.8	0.319749125526144	0.335244473176797	0.30425377787549
2.048	4.9	0.307033541471342	0.322183049180584	0.2918840337621
2.048	5	0.293491682747991	0.308275903595463	0.278707461900518
2.048	5.1	0.279160817182791	0.293563453280969	0.264758181084614
2.048	5.2	0.264080355733796	0.278088550944239	0.250072160523352
2.048	5.3	0.248291743066322	0.26189639529773	0.234687090834915
2.048	5.4	0.231838342557243	0.245034435188739	0.218642249925747
2.048	5.5	0.214765316049552	0.22755226568998	0.201978366409124
2.048	5.6	0.19711949869366	0.209501512851796	0.184737484535523
2.048	5.7	0.178949269225368	0.19093570214255	0.166962836308186
2.048	5.8	0.160304416043069	0.171910103626958	0.148698728459179
2.048	5.9	0.14123599945823	0.152481544941033	0.129990453975427
2.048	6	0.121796210503735	0.132708181732916	0.110884239274554
2.048	6.1	0.102038226694025	0.112649215485252	0.0914272379027974
2.048	6.2	0.0820160651393048	0.0923645519017827	0.071667578376827
2.048	6.3	0.0617844334232236	0.0719144006591236	0.0516544661873236
2.048	6.4	0.0413985786594629	0.0513588296992419	0.0314383276196839
2.048	6.5	0.0209141351475011	0.0307573026895137	0.0110709676054885
2.048	6.6	0.000386971051497174	0.0101682423286133	-0.00939430022561891
2.048	6.7	-0.0201269654712997	-0.0103513315943783	-0.0299025993482211
2.048	6.8	-0.0405718002649163	-0.0307460474728056	-0.0503975530570269
2.048	6.9	-0.0608918868640315	-0.0509622893284041	-0.070821484399659
2.048	7	-0.081031959451708	-0.0709481736974527	-0.0911157452059633
2.048	7.1	-0.100937284661138	-0.0906534290621598	-0.111221140260116
2.048	7.2	-0.120553811800568	-0.110029225281348	-0.131078398319787
2.048	7.3	-0.139828321085239	-0.129028000328171	-0.150628641842307
2.048	7.4	-0.158708569466028	-0.147603320327325	-0.169813818604731
2.048	7.5	-0.177143433651445	-0.165709792902339	-0.188577074400551
2.048	7.6	-0.195083049927779	-0.183303039075957	-0.206863060779601
2.048	7.7	-0.21247895039137	-0.200339718614066	-0.224618182168674
2.048	7.8	-0.229284195217299	-0.216777598300013	-0.241790792134585
2.048	7.9	-0.245453500600101	-0.232575651124964	-0.258331350075238
2.048	8	-0.260943362014468	-0.247694175272847	-0.274192548756089
2.048	8.1	-0.275712172457221	-0.262094923766909	-0.289329421147533
2.048	8.2	-0.289720335346109	-0.27574123786827	-0.303699432823949
2.048	8.3	-0.302930371766133	-0.288598179319354	-0.317262564212911
2.048	8.4	-0.315307021770126	-0.300632658132396	-0.329981385407856
2.048	8.5	-0.326817339457153	-0.311813553819931	-0.341821125094376
2.048	8.6	-0.337430781569846	-0.322111828807586	-0.352749734332106
2.048	8.7	-0.347119289370134	-0.331500633338151	-0.362737945402117
2.048	8.8	-0.355857363571752	-0.339955401544559	-0.371759325598946
2.048	8.9	-0.363622132127494	-0.347453938599367	-0.37979032565562
2.048	9	-0.370393410689268	-0.353976498985932	-0.386810322392604
2.048	9.1	-0.376153755579649	-0.359505856014554	-0.392801655144744
2.048	9.2	-0.380888509134626	-0.364027362748031	-0.397749655521221
2.048	9.3	-0.384585837298682	-0.367529004519934	-0.401642670077431
2.048	9.4	-0.387236759375072	-0.370001443234857	-0.404472075515287
2.048	9.5	-0.388835169856119	-0.371438053638255	-0.406232286073983
2.048	9.6	-0.389377852280564	-0.371834951737362	-0.406920752823766
2.048	9.7	-0.388864485087261	-0.371191015545229	-0.406537954629293
2.048	9.8	-0.387297639456904	-0.369507898307543	-0.405087380606264
2.048	9.9	-0.384682769155826	-0.366790034356157	-0.402575503955496
2.048	10	-0.381028192418225	-0.363044637713653	-0.399011747122798
2.048	10.1	-0.376345065925339	-0.358281693549222	-0.394408438301456
2.048	10.2	-0.370647350962117	-0.35251394255726	-0.388780759366973
2.048	10.3	-0.363951771853649	-0.345756858296483	-0.382146685410815
2.048	10.4	-0.356277766805093	-0.338028617489771	-0.374526916120415
2.048	10.5	-0.347647431289879	-0.329350063244634	-0.365944799335124
2.048	10.6	-0.338085454151636	-0.319744661113453	-0.35642624718982
2.048	10.7	-0.327619046605442	-0.309238447874371	-0.345999645336513
2.048	10.8	-0.316277864343611	-0.297859972881463	-0.334695755805758
2.048	10.9	-0.304093922970259	-0.285640231810586	-0.322547614129933
2.048	11	-0.291101507007269	-0.27261259261913	-0.309590421395407
2.048	11.1	-0.277337072731918	-0.25881271354726	-0.295861431916575
2.048	11.2	-0.262839145123415	-0.24427845301794	-0.281399837228891
2.048	11.3	-0.247648209211653	-0.229049771344231	-0.266246647079075
2.048	11.4	-0.231806596136817	-0.213168624224749	-0.250444568048885
2.048	11.5	-0.215358364242892	-0.1966788480993	-0.234037880386483
2.048	11.6	-0.198349175541556	-0.179626037542464	-0.217072313540648
2.048	11.7	-0.180826167895532	-0.162057414987637	-0.199594920803428
2.048	11.8	-0.162931296945319	-0.144138404593128	-0.181724189297511
2.048	11.9	-0.146598583697553	-0.128251169786741	-0.164945997608364
2.048	12	-0.130719614898853	-0.112964410690948	-0.148474819106758
