# Supplementary material for: Dynamics of fMRI patterns reflect sub-second activation sequences and reveal replay in human visual cortex
Source: Nat Commun. 2021 Mar 19;12:1795. doi: 10.1038/s41467-021-21970-2 (PMC7979874; doi:10.1038/s41467-021-21970-2)
Supplement: Supplementary file 4 — Source Data [file 41467_2021_21970_MOESM4_ESM.zip › sourcedata/source_data_figure_2d.csv]

t	event	probability
0	first	0.0808116315999135
0.1	first	0.0808116315999135
0.2	first	0.0808116315999135
0.3	first	0.0808116315999135
0.4	first	0.0808116315999135
0.5	first	0.0808116315999135
0.6	first	0.081050164957445
0.7	first	0.0842153514567741
0.8	first	0.0910160022211264
0.9	first	0.101348888329833
1	first	0.115057164104834
1.1	first	0.131932747913722
1.2	first	0.151719480697223
1.3	first	0.174117014276969
1.4	first	0.198785370421879
1.5	first	0.225350101469846
1.6	first	0.253407974170269
1.7	first	0.282533090470816
1.8	first	0.31228335233937
1.9	first	0.342207172489844
2	first	0.371850329147963
2.1	first	0.400762860806653
2.2	first	0.428505896313674
2.3	first	0.454658316615765
2.4	first	0.478823147038855
2.5	first	0.500633583074206
2.6	first	0.519758558203444
2.7	first	0.535907769246945
2.8	first	0.548836082954462
2.9	first	0.558347256949149
3	first	0.564296918543776
3.1	first	0.566594756212869
3.2	first	0.565205890455821
3.3	first	0.560151403242289
3.4	first	0.551508018003259
3.5	first	0.539406935025302
3.6	first	0.524031839925871
3.7	first	0.505616115439542
3.8	first	0.48443929883825
3.9	first	0.460822838759295
4	first	0.435125215849372
4.1	first	0.407736501289703
4.2	first	0.379072435799885
4.3	first	0.349568118996853
4.4	first	0.319671404899901
4.5	first	0.289836103833173
4.6	first	0.260515093915787
4.7	first	0.232153446702151
4.8	first	0.205181671320242
4.9	first	0.180009179656903
5	first	0.157018071783873
5.1	first	0.136557335957268
5.2	first	0.118937551230278
5.3	first	0.104426173089561
5.4	first	0.0932434736759426
5.5	first	0.0855591982139071
5.6	first	0.0814899884028373
5.7	first	0.0808116315999135
5.8	first	0.0808116315999135
5.9	first	0.0808116315999135
6	first	0.0808116315999135
6.1	first	0.0808116315999135
6.2	first	0.0808116315999135
6.3	first	0.0808116315999135
6.4	first	0.0808116315999135
6.5	first	0.0808116315999135
6.6	first	0.0808116315999135
6.7	first	0.0808116315999135
6.8	first	0.0808116315999135
6.9	first	0.0808116315999135
7	first	0.0808116315999135
7.1	first	0.0808116315999135
7.2	first	0.0808116315999135
7.3	first	0.0808116315999135
7.4	first	0.0808116315999135
7.5	first	0.0808116315999135
7.6	first	0.0808116315999135
7.7	first	0.0808116315999135
7.8	first	0.0808116315999135
7.9	first	0.0808116315999135
8	first	0.0808116315999135
0	second	0.0808116315999135
0.1	second	0.0808116315999135
0.2	second	0.0808116315999135
0.3	second	0.0808116315999135
0.4	second	0.0808116315999135
0.5	second	0.0808116315999135
0.6	second	0.0808116315999135
0.7	second	0.0808116315999135
0.8	second	0.0808116315999135
0.9	second	0.0808116315999135
1	second	0.0808116315999135
1.1	second	0.081050164957445
1.2	second	0.0842153514567741
1.3	second	0.0910160022211263
1.4	second	0.101348888329833
1.5	second	0.115057164104834
1.6	second	0.131932747913722
1.7	second	0.151719480697223
1.8	second	0.174117014276969
1.9	second	0.198785370421879
2	second	0.225350101469846
2.1	second	0.253407974170269
2.2	second	0.282533090470816
2.3	second	0.31228335233937
2.4	second	0.342207172489844
2.5	second	0.371850329147963
2.6	second	0.400762860806653
2.7	second	0.428505896313674
2.8	second	0.454658316615765
2.9	second	0.478823147038855
3	second	0.500633583074206
3.1	second	0.519758558203444
3.2	second	0.535907769246945
3.3	second	0.548836082954462
3.4	second	0.558347256949149
3.5	second	0.564296918543776
3.6	second	0.566594756212869
3.7	second	0.565205890455821
3.8	second	0.560151403242289
3.9	second	0.551508018003259
4	second	0.539406935025302
4.1	second	0.524031839925871
4.2	second	0.505616115439542
4.3	second	0.48443929883825
4.4	second	0.460822838759295
4.5	second	0.435125215849372
4.6	second	0.407736501289703
4.7	second	0.379072435799885
4.8	second	0.349568118996853
4.9	second	0.319671404899901
5	second	0.289836103833173
5.1	second	0.260515093915787
5.2	second	0.232153446702151
5.3	second	0.205181671320242
5.4	second	0.180009179656903
5.5	second	0.157018071783873
5.6	second	0.136557335957269
5.7	second	0.118937551230278
5.8	second	0.104426173089561
5.9	second	0.0932434736759426
6	second	0.0855591982139071
6.1	second	0.0814899884028373
6.2	second	0.0808116315999135
6.3	second	0.0808116315999135
6.4	second	0.0808116315999135
6.5	second	0.0808116315999135
6.6	second	0.0808116315999135
6.7	second	0.0808116315999135
6.8	second	0.0808116315999135
6.9	second	0.0808116315999135
7	second	0.0808116315999135
7.1	second	0.0808116315999135
7.2	second	0.0808116315999135
7.3	second	0.0808116315999135
7.4	second	0.0808116315999135
7.5	second	0.0808116315999135
7.6	second	0.0808116315999135
7.7	second	0.0808116315999135
7.8	second	0.0808116315999135
7.9	second	0.0808116315999135
8	second	0.0808116315999135
0	cosine	NA
0.1	cosine	NA
0.2	cosine	NA
0.3	cosine	NA
0.4	cosine	NA
0.5	cosine	NA
0.6	cosine	-0.594053586476922
0.7	cosine	-0.57759418468169
0.8	cosine	-0.561416892528369
0.9	cosine	-0.545725396873771
1	cosine	-0.530717267953895
1.1	cosine	-0.516581471794533
1.2	cosine	-0.503495990956731
1.3	cosine	-0.491625583574077
1.4	cosine	-0.481119708897598
1.5	cosine	-0.472110645467521
1.6	cosine	-0.464711825605864
1.7	cosine	-0.459016407200079
1.8	cosine	-0.455096100760327
1.9	cosine	-0.453000266518768
2	cosine	-0.452755292939247
2.1	cosine	-0.454364264462467
2.2	cosine	-0.457806922670076
2.3	cosine	-0.463039921356619
2.4	cosine	-0.469997372297784
2.5	cosine	-0.478591674843215
2.6	cosine	-0.488714618888565
2.7	cosine	-0.500238747339363
2.8	cosine	-0.513018960912035
2.9	cosine	-0.526894345066166
3	cosine	-0.541690196065271
3.1	cosine	-0.55722022065611
3.2	cosine	-0.573288881670588
3.3	cosine	-0.589693860016969
3.4	cosine	-0.606228602061694
3.5	cosine	-0.622684920327937
3.6	cosine	-0.638855614765741
3.7	cosine	-0.654537081589548
3.8	cosine	-0.669531876835483
3.9	cosine	-0.683651202360863
4	cosine	-0.696717282984942
4.1	cosine	-0.708565604840507
4.2	cosine	-0.719046986753455
4.3	cosine	-0.728029458569779
4.4	cosine	-0.735399922780124
4.5	cosine	-0.741065578520537
4.6	cosine	-0.744955090019951
4.7	cosine	-0.747019484782577
4.8	cosine	-0.747232770196274
4.9	cosine	-0.745592260803237
5	cosine	-0.742118612112351
5.1	cosine	-0.736855560527509
5.2	cosine	-0.729869372666411
5.3	cosine	-0.721248011003435
5.4	cosine	-0.711100026341887
5.5	cosine	-0.699553191060424
5.6	cosine	-0.686752890342321
5.7	cosine	-0.672860291643467
5.8	cosine	-0.658050315447158
5.9	cosine	-0.642509432855746
6	cosine	-0.626433317749451
6.1	cosine	-0.610024383073821
6.2	cosine	NA
6.3	cosine	NA
6.4	cosine	NA
6.5	cosine	NA
6.6	cosine	NA
6.7	cosine	NA
6.8	cosine	NA
6.9	cosine	NA
7	cosine	NA
7.1	cosine	NA
7.2	cosine	NA
7.3	cosine	NA
7.4	cosine	NA
7.5	cosine	NA
7.6	cosine	NA
7.7	cosine	NA
7.8	cosine	NA
7.9	cosine	NA
8	cosine	NA
0	cosine_tails	-0.687208868368121
0.1	cosine_tails	-0.673350749720469
0.2	cosine_tails	-0.658569078261029
0.3	cosine_tails	-0.64304996870971
0.4	cosine_tails	-0.626988820804309
0.5	cosine_tails	-0.610587859039669
0.6	cosine_tails	NA
0.7	cosine_tails	NA
0.8	cosine_tails	NA
0.9	cosine_tails	NA
1	cosine_tails	NA
1.1	cosine_tails	NA
1.2	cosine_tails	NA
1.3	cosine_tails	NA
1.4	cosine_tails	NA
1.5	cosine_tails	NA
1.6	cosine_tails	NA
1.7	cosine_tails	NA
1.8	cosine_tails	NA
1.9	cosine_tails	NA
2	cosine_tails	NA
2.1	cosine_tails	NA
2.2	cosine_tails	NA
2.3	cosine_tails	NA
2.4	cosine_tails	NA
2.5	cosine_tails	NA
2.6	cosine_tails	NA
2.7	cosine_tails	NA
2.8	cosine_tails	NA
2.9	cosine_tails	NA
3	cosine_tails	NA
3.1	cosine_tails	NA
3.2	cosine_tails	NA
3.3	cosine_tails	NA
3.4	cosine_tails	NA
3.5	cosine_tails	NA
3.6	cosine_tails	NA
3.7	cosine_tails	NA
3.8	cosine_tails	NA
3.9	cosine_tails	NA
4	cosine_tails	NA
4.1	cosine_tails	NA
4.2	cosine_tails	NA
4.3	cosine_tails	NA
4.4	cosine_tails	NA
4.5	cosine_tails	NA
4.6	cosine_tails	NA
4.7	cosine_tails	NA
4.8	cosine_tails	NA
4.9	cosine_tails	NA
5	cosine_tails	NA
5.1	cosine_tails	NA
5.2	cosine_tails	NA
5.3	cosine_tails	NA
5.4	cosine_tails	NA
5.5	cosine_tails	NA
5.6	cosine_tails	NA
5.7	cosine_tails	NA
5.8	cosine_tails	NA
5.9	cosine_tails	NA
6	cosine_tails	NA
6.1	cosine_tails	NA
6.2	cosine_tails	-0.593489232276209
6.3	cosine_tails	-0.57703605798001
6.4	cosine_tails	-0.560872020649734
6.5	cosine_tails	-0.545200640251884
6.6	cosine_tails	-0.530219233753038
6.7	cosine_tails	-0.516116430719346
6.8	cosine_tails	-0.503069798298322
6.9	cosine_tails	-0.491243605486569
7	cosine_tails	-0.480786754833356
7.1	cosine_tails	-0.471830907621764
7.2	cosine_tails	-0.464488826133101
7.3	cosine_tails	-0.45885295386698
7.4	cosine_tails	-0.454994251593372
7.5	cosine_tails	-0.452961303891824
7.6	cosine_tails	-0.452779707427308
7.7	cosine_tails	-0.454451748664871
7.8	cosine_tails	-0.457956375080957
7.9	cosine_tails	-0.46324946023387
8	cosine_tails	-0.470264359355906
0	difference	-0.2
0.1	difference	-0.2
0.2	difference	-0.2
0.3	difference	-0.2
0.4	difference	-0.2
0.5	difference	-0.2
0.6	difference	-0.199761466642469
0.7	difference	-0.196596280143139
0.8	difference	-0.189795629378787
0.9	difference	-0.17946274327008
1	difference	-0.165754467495079
1.1	difference	-0.149117417043723
1.2	difference	-0.132495870759551
1.3	difference	-0.116898987944157
1.4	difference	-0.102563517907955
1.5	difference	-0.0897070626349881
1.6	difference	-0.078524773743453
1.7	difference	-0.0691863902264067
1.8	difference	-0.0618336619375992
1.9	difference	-0.0565781979320345
2	difference	-0.0534997723218828
2.1	difference	-0.0526451133636163
2.2	difference	-0.0540271941571422
2.3	difference	-0.0576250357236048
2.4	difference	-0.0633840254509892
2.5	difference	-0.0712167460737573
2.6	difference	-0.0810043026032087
2.7	difference	-0.0925981270667291
2.8	difference	-0.105822233661304
2.9	difference	-0.120475890089706
3	difference	-0.13633666453043
3.1	difference	-0.153163801990575
3.2	difference	-0.170701878791124
3.3	difference	-0.188684679712173
3.4	difference	-0.206839238945889
3.5	difference	-0.224889983518474
3.6	difference	-0.242562916286998
3.7	difference	-0.25958977501628
3.8	difference	-0.275712104404039
3.9	difference	-0.290685179243964
4	difference	-0.30428171917593
4.1	difference	-0.316295338636167
4.2	difference	-0.326543679639656
4.3	difference	-0.334871179841397
4.4	difference	-0.341151433859394
4.5	difference	-0.345289112016199
4.6	difference	-0.347221407373916
4.7	difference	-0.346918989097734
4.8	difference	-0.344386447676611
4.9	difference	-0.339662225242998
5	difference	-0.3328180320493
5.1	difference	-0.323957757958518
5.2	difference	-0.313215895471873
5.3	difference	-0.300755498230682
5.4	difference	-0.286765705980961
5.5	difference	-0.271458873569966
5.6	difference	-0.255067347554431
5.7	difference	-0.238125919630365
5.8	difference	-0.223614541489647
5.9	difference	-0.212431842076029
6	difference	-0.204747566613994
6.1	difference	-0.200678356802924
6.2	difference	-0.2
6.3	difference	-0.2
6.4	difference	-0.2
6.5	difference	-0.2
6.6	difference	-0.2
6.7	difference	-0.2
6.8	difference	-0.2
6.9	difference	-0.2
7	difference	-0.2
7.1	difference	-0.2
7.2	difference	-0.2
7.3	difference	-0.2
7.4	difference	-0.2
7.5	difference	-0.2
7.6	difference	-0.2
7.7	difference	-0.2
7.8	difference	-0.2
7.9	difference	-0.2
8	difference	-0.2
