# Supplementary material for: Dynamics of fMRI patterns reflect sub-second activation sequences and reveal replay in human visual cortex
Source: Nat Commun. 2021 Mar 19;12:1795. doi: 10.1038/s41467-021-21970-2 (PMC7979874; doi:10.1038/s41467-021-21970-2)
Supplement: Supplementary file 4 — Source Data [file 41467_2021_21970_MOESM4_ESM.zip › sourcedata/source_data_figure_2c.csv]

stim	seq_tr	mean_probability	sem_upper	sem_lower
cat	1	9.87075836816736	10.4202549719229	9.32126176441185
cat	2	10.3670255402384	10.9012373954949	9.83281368498198
cat	3	34.98266132404	36.5530896983884	33.4122329496916
cat	4	54.9261217509825	56.8764009853327	52.9758425166324
cat	5	42.4986748683582	43.9528085805009	41.0445411562155
cat	6	20.351787211396	21.711459777822	18.9921146449699
cat	7	9.95800405128873	10.8039692679771	9.11203883460033
chair	1	7.85770236088736	8.43311603729254	7.28228868448219
chair	2	11.4488194604222	11.9580861343768	10.9395527864675
chair	3	34.2614463363727	35.8858670506648	32.6370256220806
chair	4	50.844386902813	52.9697815954385	48.7189922101875
chair	5	37.0847940427773	38.7867846550324	35.3828034305222
chair	6	19.5417046618968	20.6713099277769	18.4120993960168
chair	7	10.2486618122722	11.0179023871466	9.47942123739778
face	1	6.15325910917323	6.56439844594838	5.74211977239807
face	2	9.68810042441522	10.2727985017915	9.10340234703896
face	3	34.6723210150297	36.234429755543	33.1102122745165
face	4	55.0087624757261	56.8599410304704	53.1575839209818
face	5	41.5985071534219	43.2945005591921	39.9025137476517
face	6	20.6845125725374	22.0336720098202	19.3353531352546
face	7	9.55736724170368	10.3663766431672	8.74835784024014
house	1	6.53287561792736	6.93444193185357	6.13130930400115
house	2	10.8363686171143	11.4931218910215	10.1796153432072
house	3	43.9349703545905	45.729888316672	42.140052392509
house	4	65.1090256232614	66.8268818821611	63.3911693643617
house	5	46.4083782805769	48.282734318228	44.5340222429258
house	6	20.1199766210656	21.4179452860777	18.8220079560535
house	7	8.18581502363574	8.8583533559026	7.51327669136888
shoe	1	6.74615219379199	7.26136585054644	6.23093853703755
shoe	2	10.8490548833398	11.5380159662289	10.1600938004507
shoe	3	37.4509028829387	39.428698806472	35.4731069594054
shoe	4	52.5408429578677	54.6387397488003	50.4429461669352
shoe	5	38.8260010924008	40.4620520628805	37.189950121921
shoe	6	20.7978551480238	21.9524433292952	19.6432669667525
shoe	7	11.8709455617465	12.6927601647506	11.0491309587423
