# Supplementary material for: Dynamics of fMRI patterns reflect sub-second activation sequences and reveal replay in human visual cortex
Source: Nat Commun. 2021 Mar 19;12:1795. doi: 10.1038/s41467-021-21970-2 (PMC7979874; doi:10.1038/s41467-021-21970-2)
Supplement: Supplementary file 4 — Source Data [file 41467_2021_21970_MOESM4_ESM.zip › sourcedata/source_data_figure_2b.csv]

id	seq_tr	class	stim	mean_prob	current_stim
sub-01	1	cat	face	26.3622956123589	0
sub-01	2	cat	face	15.7312219792668	0
sub-01	3	cat	face	9.75521459741173	0
sub-01	4	cat	face	8.5284370558623	0
sub-01	5	cat	face	15.5369253022834	0
sub-01	6	cat	face	19.7085526510054	0
sub-01	7	cat	face	25.3835288552869	0
sub-01	1	cat	cat	14.6822400810709	1
sub-01	2	cat	cat	7.48504107647369	1
sub-01	3	cat	cat	35.1493657009168	1
sub-01	4	cat	cat	66.8273508183117	1
sub-01	5	cat	cat	56.6748525739256	1
sub-01	6	cat	cat	26.3675543507837	1
sub-01	7	cat	cat	14.7939842239775	1
sub-01	1	cat	house	24.5364452955778	0
sub-01	2	cat	house	13.1477645001494	0
sub-01	3	cat	house	6.50871984333636	0
sub-01	4	cat	house	1.38962094680463	0
sub-01	5	cat	house	3.23691804299666	0
sub-01	6	cat	house	12.2613145443485	0
sub-01	7	cat	house	19.3276517508529	0
sub-01	1	cat	chair	23.2945677862811	0
sub-01	2	cat	chair	16.6597021173572	0
sub-01	3	cat	chair	9.14461377980672	0
sub-01	4	cat	chair	0.810507330544983	0
sub-01	5	cat	chair	6.22158621230947	0
sub-01	6	cat	chair	13.9241381447709	0
sub-01	7	cat	chair	18.7724608035676	0
sub-01	1	cat	shoe	29.0136555753143	0
sub-01	2	cat	shoe	15.3280108572537	0
sub-01	3	cat	shoe	5.73737073022312	0
sub-01	4	cat	shoe	1.7750789611923	0
sub-01	5	cat	shoe	3.30309424264455	0
sub-01	6	cat	shoe	16.4591608363565	0
sub-01	7	cat	shoe	20.1971559083084	0
sub-01	1	chair	face	20.6240725208979	0
sub-01	2	chair	face	15.1530222456272	0
sub-01	3	chair	face	10.5538590154737	0
sub-01	4	chair	face	2.42330354829756	0
sub-01	5	chair	face	6.64169899563204	0
sub-01	6	chair	face	11.863054576649	0
sub-01	7	chair	face	13.0332438102631	0
sub-01	1	chair	cat	15.5891813715575	0
sub-01	2	chair	cat	16.69528789565	0
sub-01	3	chair	cat	11.0303391151929	0
sub-01	4	chair	cat	2.74638288622136	0
sub-01	5	chair	cat	4.7506479144541	0
sub-01	6	chair	cat	14.7776776813261	0
sub-01	7	chair	cat	18.0666177081642	0
sub-01	1	chair	house	16.275797372657	0
sub-01	2	chair	house	17.7511264606668	0
sub-01	3	chair	house	8.75831824500096	0
sub-01	4	chair	house	6.39528822714613	0
sub-01	5	chair	house	9.20679770295142	0
sub-01	6	chair	house	13.8787939927081	0
sub-01	7	chair	house	22.3737516959747	0
sub-01	1	chair	chair	5.06229797843159	1
sub-01	2	chair	chair	7.25147460468309	1
sub-01	3	chair	chair	36.1355540952809	1
sub-01	4	chair	chair	75.9311983979732	1
sub-01	5	chair	chair	50.3730330990291	1
sub-01	6	chair	chair	21.4064139854701	1
sub-01	7	chair	chair	6.40883128715334	1
sub-01	1	chair	shoe	12.9371388425972	0
sub-01	2	chair	shoe	15.0123710690241	0
sub-01	3	chair	shoe	8.18392252489975	0
sub-01	4	chair	shoe	5.39331264377966	0
sub-01	5	chair	shoe	12.3843964791637	0
sub-01	6	chair	shoe	16.2116404083108	0
sub-01	7	chair	shoe	16.5725152501042	0
sub-01	1	face	face	2.02029826651116	1
sub-01	2	face	face	3.57986144060914	1
sub-01	3	face	face	35.5364953938633	1
sub-01	4	face	face	74.1293519425054	1
sub-01	5	face	face	69.471849541665	1
sub-01	6	face	face	32.5868981579198	1
sub-01	7	face	face	10.3849652205756	1
sub-01	1	face	cat	14.8486685985178	0
sub-01	2	face	cat	14.996349228922	0
sub-01	3	face	cat	10.7306833548781	0
sub-01	4	face	cat	12.2581543041979	0
sub-01	5	face	cat	18.0177857898049	0
sub-01	6	face	cat	16.9992805548242	0
sub-01	7	face	cat	16.4017140585174	0
sub-01	1	face	house	14.5744470491659	0
sub-01	2	face	house	16.9583660411969	0
sub-01	3	face	house	8.30994164396385	0
sub-01	4	face	house	2.3243856027087	0
sub-01	5	face	house	3.88776299166881	0
sub-01	6	face	house	8.46843163460296	0
sub-01	7	face	house	13.9435874421616	0
sub-01	1	face	chair	18.3233771745941	0
sub-01	2	face	chair	17.318401995697	0
sub-01	3	face	chair	5.50497663482159	0
sub-01	4	face	chair	1.89656631793911	0
sub-01	5	face	chair	2.95447472558413	0
sub-01	6	face	chair	9.506159100679	0
sub-01	7	face	chair	14.4743550752027	0
sub-01	1	face	shoe	17.660217533206	0
sub-01	2	face	shoe	16.0141090245893	0
sub-01	3	face	shoe	6.47931937268408	0
sub-01	4	face	shoe	2.9949735319003	0
sub-01	5	face	shoe	4.99622825487285	0
sub-01	6	face	shoe	9.6825721414758	0
sub-01	7	face	shoe	15.5190248452774	0
sub-01	1	house	face	15.6769366102793	0
sub-01	2	house	face	15.5750918766244	0
sub-01	3	house	face	11.2641522171679	0
sub-01	4	house	face	2.68944785959788	0
sub-01	5	house	face	2.77292138835254	0
sub-01	6	house	face	10.3273304711292	0
sub-01	7	house	face	13.7929450918753	0
sub-01	1	house	cat	16.7451133568586	0
sub-01	2	house	cat	17.9406043961169	0
sub-01	3	house	cat	6.33859365884956	0
sub-01	4	house	cat	0.474309420853788	0
sub-01	5	house	cat	2.59527287459452	0
sub-01	6	house	cat	9.44296098658282	0
sub-01	7	house	cat	13.4277458260082	0
sub-01	1	house	house	5.12651868895979	1
sub-01	2	house	house	7.43290375184102	1
sub-01	3	house	house	46.3270423644408	1
sub-01	4	house	house	75.2335113385449	1
sub-01	5	house	house	57.7400530609132	1
sub-01	6	house	house	22.9018230365708	1
sub-01	7	house	house	8.65797573969417	1
sub-01	1	house	chair	16.8899105534325	0
sub-01	2	house	chair	14.6419835256591	0
sub-01	3	house	chair	13.6651466363751	0
sub-01	4	house	chair	4.70418697939341	0
sub-01	5	house	chair	6.83881244648349	0
sub-01	6	house	chair	13.1138960370605	0
sub-01	7	house	chair	15.1786133624587	0
sub-01	1	house	shoe	16.9407500046947	0
sub-01	2	house	shoe	21.1154670630609	0
sub-01	3	house	shoe	13.6860742606313	0
sub-01	4	house	shoe	3.31161055661375	0
sub-01	5	house	shoe	9.93001896825861	0
sub-01	6	house	shoe	16.2881473576457	0
sub-01	7	house	shoe	16.6571759570734	0
sub-01	1	shoe	face	18.4366611610394	0
sub-01	2	shoe	face	16.7823682680895	0
sub-01	3	shoe	face	5.4140584465366	0
sub-01	4	shoe	face	1.10107527609706	0
sub-01	5	shoe	face	3.00637153235776	0
sub-01	6	shoe	face	9.05175541708908	0
sub-01	7	shoe	face	14.5397641306932	0
sub-01	1	shoe	cat	19.5929192894535	0
sub-01	2	shoe	cat	13.3745905844473	0
sub-01	3	shoe	cat	6.4353490927075	0
sub-01	4	shoe	cat	0.348958077455575	0
sub-01	5	shoe	cat	3.51803143489116	0
sub-01	6	shoe	cat	9.01420769402362	0
sub-01	7	shoe	cat	13.2936742088887	0
sub-01	1	shoe	house	13.6785943452128	0
sub-01	2	shoe	house	19.2343227283865	0
sub-01	3	shoe	house	9.72166419404525	0
sub-01	4	shoe	house	3.24045960649004	0
sub-01	5	shoe	house	8.77287666883247	0
sub-01	6	shoe	house	21.1482034754188	0
sub-01	7	shoe	house	18.390084566336	0
sub-01	1	shoe	chair	14.9140506425356	0
sub-01	2	shoe	chair	16.2840221472361	0
sub-01	3	shoe	chair	7.84530050357262	0
sub-01	4	shoe	chair	4.5298186493369	0
sub-01	5	shoe	chair	9.90612192972004	0
sub-01	6	shoe	chair	17.2764173995502	0
sub-01	7	shoe	chair	17.1787741681414	0
sub-01	1	shoe	shoe	1.88123212005191	1
sub-01	2	shoe	shoe	6.81024359153895	1
sub-01	3	shoe	shoe	49.0742214222385	1
sub-01	4	shoe	shoe	70.9485190430704	1
sub-01	5	shoe	shoe	48.301391326327	1
sub-01	6	shoe	shoe	19.7592958043842	1
sub-01	7	shoe	shoe	9.30927424109435	1
sub-02	1	cat	face	23.6142945615368	0
sub-02	2	cat	face	11.5017179498661	0
sub-02	3	cat	face	9.4018638801456	0
sub-02	4	cat	face	15.9185084082016	0
sub-02	5	cat	face	15.7532657371274	0
sub-02	6	cat	face	18.6046702508307	0
sub-02	7	cat	face	20.6810747626418	0
sub-02	1	cat	chair	27.8480213683201	0
sub-02	2	cat	chair	16.6171279937518	0
sub-02	3	cat	chair	5.23229474745339	0
sub-02	4	cat	chair	4.50446528418911	0
sub-02	5	cat	chair	10.8442614459178	0
sub-02	6	cat	chair	17.2030824965699	0
sub-02	7	cat	chair	16.0460647855689	0
sub-02	1	cat	house	27.0990534331988	0
sub-02	2	cat	house	11.8842243552432	0
sub-02	3	cat	house	2.82459899478565	0
sub-02	4	cat	house	1.51860898442809	0
sub-02	5	cat	house	6.01680782534619	0
sub-02	6	cat	house	17.2202283652772	0
sub-02	7	cat	house	18.6032962893453	0
sub-02	1	cat	cat	14.3841210755349	1
sub-02	2	cat	cat	9.03968452885754	1
sub-02	3	cat	cat	45.5604004820725	1
sub-02	4	cat	cat	62.2675487351199	1
sub-02	5	cat	cat	31.9664251073713	1
sub-02	6	cat	cat	11.3475933634283	1
sub-02	7	cat	cat	6.07049491339491	1
sub-02	1	cat	shoe	22.1256580073875	0
sub-02	2	cat	shoe	17.2249823097409	0
sub-02	3	cat	shoe	2.9964243353373	0
sub-02	4	cat	shoe	2.55578598082327	0
sub-02	5	cat	shoe	12.323014192331	0
sub-02	6	cat	shoe	22.6237673397717	0
sub-02	7	cat	shoe	22.6325583147326	0
sub-02	1	chair	face	20.5370739984786	0
sub-02	2	chair	face	13.7497324377186	0
sub-02	3	chair	face	6.69884137630998	0
sub-02	4	chair	face	4.31330732726165	0
sub-02	5	chair	face	11.5758868132351	0
sub-02	6	chair	face	14.8209213384028	0
sub-02	7	chair	face	8.81950534357576	0
sub-02	1	chair	chair	13.230952740222	1
sub-02	2	chair	chair	17.1613719048864	1
sub-02	3	chair	chair	52.7955351441693	1
sub-02	4	chair	chair	49.8305957456721	1
sub-02	5	chair	chair	23.8980502902971	1
sub-02	6	chair	chair	11.3384753917311	1
sub-02	7	chair	chair	8.53513858446974	1
sub-02	1	chair	house	14.4401977559504	0
sub-02	2	chair	house	14.0606197745795	0
sub-02	3	chair	house	9.73555154249161	0
sub-02	4	chair	house	4.60073963732803	0
sub-02	5	chair	house	10.6387497225014	0
sub-02	6	chair	house	17.1550163539922	0
sub-02	7	chair	house	16.4700532867581	0
sub-02	1	chair	cat	17.6958141146109	0
sub-02	2	chair	cat	11.695416973509	0
sub-02	3	chair	cat	6.80300150436603	0
sub-02	4	chair	cat	4.95482529117581	0
sub-02	5	chair	cat	8.48268972140851	0
sub-02	6	chair	cat	19.5043655919723	0
sub-02	7	chair	cat	20.228855394902	0
sub-02	1	chair	shoe	18.1832875419711	0
sub-02	2	chair	shoe	16.3761328957384	0
sub-02	3	chair	shoe	11.2445988841971	0
sub-02	4	chair	shoe	4.31869528600747	0
sub-02	5	chair	shoe	10.9185084830432	0
sub-02	6	chair	shoe	18.6930484107531	0
sub-02	7	chair	shoe	17.6455359081154	0
sub-02	1	face	face	4.45293933542221	1
sub-02	2	face	face	13.2231227197725	1
sub-02	3	face	face	47.5876516509272	1
sub-02	4	face	face	61.7576482914994	1
sub-02	5	face	face	36.1268307124217	1
sub-02	6	face	face	14.7589822904289	1
sub-02	7	face	face	5.22543815066912	1
sub-02	1	face	chair	12.1902427419063	0
sub-02	2	face	chair	10.1127025784916	0
sub-02	3	face	chair	3.36550121877181	0
sub-02	4	face	chair	3.19903702627797	0
sub-02	5	face	chair	10.6357055769437	0
sub-02	6	face	chair	11.2579635742699	0
sub-02	7	face	chair	14.6657905406801	0
sub-02	1	face	house	11.8577616121148	0
sub-02	2	face	house	10.9416902345806	0
sub-02	3	face	house	2.50724956051503	0
sub-02	4	face	house	4.06973958844226	0
sub-02	5	face	house	7.7085121185953	0
sub-02	6	face	house	11.927041776903	0
sub-02	7	face	house	14.5649279189063	0
sub-02	1	face	cat	13.0991627917616	0
sub-02	2	face	cat	10.5248537120167	0
sub-02	3	face	cat	9.5259124181584	0
sub-02	4	face	cat	11.2589787732686	0
sub-02	5	face	cat	18.7543231150296	0
sub-02	6	face	cat	14.6390777180834	0
sub-02	7	face	cat	13.3554824097293	0
sub-02	1	face	shoe	13.8196560879189	0
sub-02	2	face	shoe	13.9023680685942	0
sub-02	3	face	shoe	2.94213694676234	0
sub-02	4	face	shoe	1.66622028594271	0
sub-02	5	face	shoe	5.29176312033637	0
sub-02	6	face	shoe	11.8593894355768	0
sub-02	7	face	shoe	14.6638756040813	0
sub-02	1	house	face	19.8445457083859	0
sub-02	2	house	face	17.1859377714093	0
sub-02	3	house	face	10.3480084029044	0
sub-02	4	house	face	2.73706433443059	0
sub-02	5	house	face	9.78390323980389	0
sub-02	6	house	face	18.4977612742736	0
sub-02	7	house	face	18.1963997898217	0
sub-02	1	house	chair	19.0505515325697	0
sub-02	2	house	chair	17.9902998149472	0
sub-02	3	house	chair	13.3582544703734	0
sub-02	4	house	chair	9.07568747476582	0
sub-02	5	house	chair	15.5336977794731	0
sub-02	6	house	chair	20.2896308062061	0
sub-02	7	house	chair	17.9236122394036	0
sub-02	1	house	house	8.40697635619095	1
sub-02	2	house	house	17.3680103000889	1
sub-02	3	house	house	62.4617538378329	1
sub-02	4	house	house	64.2982455743922	1
sub-02	5	house	house	31.7923991055709	1
sub-02	6	house	house	14.8109962762866	1
sub-02	7	house	house	6.09768186580749	1
sub-02	1	house	cat	20.3192734721877	0
sub-02	2	house	cat	18.418660660778	0
sub-02	3	house	cat	9.77947184013755	0
sub-02	4	house	cat	2.63847669665322	0
sub-02	5	house	cat	10.7973986024526	0
sub-02	6	house	cat	14.3063513283683	0
sub-02	7	house	cat	20.1649337827201	0
sub-02	1	house	shoe	17.9367389482299	0
sub-02	2	house	shoe	15.5323063965557	0
sub-02	3	house	shoe	13.9408053937942	0
sub-02	4	house	shoe	11.0821445029163	0
sub-02	5	house	shoe	14.9366554366384	0
sub-02	6	house	shoe	15.3515310062744	0
sub-02	7	house	shoe	18.4090102858059	0
sub-02	1	shoe	face	19.4574303775957	0
sub-02	2	shoe	face	16.7520439256811	0
sub-02	3	shoe	face	4.4606271462744	0
sub-02	4	shoe	face	3.51582801065292	0
sub-02	5	shoe	face	8.05335435428575	0
sub-02	6	shoe	face	10.442384196862	0
sub-02	7	shoe	face	16.6098846399085	0
sub-02	1	shoe	chair	16.5501766501501	0
sub-02	2	shoe	chair	14.7755959115307	0
sub-02	3	shoe	chair	4.21704878048867	0
sub-02	4	shoe	chair	5.28721215146209	0
sub-02	5	shoe	chair	13.7298096651151	0
sub-02	6	shoe	chair	19.2033168011677	0
sub-02	7	shoe	chair	14.4807721947489	0
sub-02	1	shoe	house	12.6042373006935	0
sub-02	2	shoe	house	15.508290426928	0
sub-02	3	shoe	house	7.62533774643413	0
sub-02	4	shoe	house	7.83370373675361	0
sub-02	5	shoe	house	13.1824609975652	0
sub-02	6	shoe	house	18.1800432002757	0
sub-02	7	shoe	house	14.9884887300597	0
sub-02	1	shoe	cat	18.6564825416721	0
sub-02	2	shoe	cat	19.4476494916099	0
sub-02	3	shoe	cat	8.50265873166227	0
sub-02	4	shoe	cat	3.79627359389853	0
sub-02	5	shoe	cat	12.8309647357475	0
sub-02	6	shoe	cat	21.0186151445358	0
sub-02	7	shoe	cat	18.566499976377	0
sub-02	1	shoe	shoe	2.04337434319067	1
sub-02	2	shoe	shoe	10.5421528130944	1
sub-02	3	shoe	shoe	54.196291071598	1
sub-02	4	shoe	shoe	67.9080966494563	1
sub-02	5	shoe	shoe	29.4033605334549	1
sub-02	6	shoe	shoe	10.0322083498751	1
sub-02	7	shoe	shoe	4.15358925351149	1
sub-03	1	cat	cat	12.7346403341078	1
sub-03	2	cat	cat	8.58571953859901	1
sub-03	3	cat	cat	27.7212132002752	1
sub-03	4	cat	cat	38.8911709351689	1
sub-03	5	cat	cat	33.2221049662478	1
sub-03	6	cat	cat	15.9115731000376	1
sub-03	7	cat	cat	9.12866393170398	1
sub-03	1	cat	face	10.7593467526007	0
sub-03	2	cat	face	12.0485485892349	0
sub-03	3	cat	face	15.1274586588949	0
sub-03	4	cat	face	11.5286149412943	0
sub-03	5	cat	face	17.0459079663921	0
sub-03	6	cat	face	18.9782081521104	0
sub-03	7	cat	face	17.1185350612323	0
sub-03	1	cat	house	22.26842708022	0
sub-03	2	cat	house	16.1798053861107	0
sub-03	3	cat	house	6.39455319946736	0
sub-03	4	cat	house	1.66316799043097	0
sub-03	5	cat	house	3.29376944081515	0
sub-03	6	cat	house	8.13385192741712	0
sub-03	7	cat	house	15.5604356850694	0
sub-03	1	cat	chair	12.9371957470035	0
sub-03	2	cat	chair	9.76437635490029	0
sub-03	3	cat	chair	7.6851468525206	0
sub-03	4	cat	chair	5.59995269602074	0
sub-03	5	cat	chair	7.36039608019588	0
sub-03	6	cat	chair	11.2735426184972	0
sub-03	7	cat	chair	14.3049500946795	0
sub-03	1	cat	shoe	17.6099886538692	0
sub-03	2	cat	shoe	13.892751056943	0
sub-03	3	cat	shoe	6.92749078432205	0
sub-03	4	cat	shoe	4.15493421305929	0
sub-03	5	cat	shoe	5.64796710134919	0
sub-03	6	cat	shoe	8.12592641880688	0
sub-03	7	cat	shoe	13.8388725346195	0
sub-03	1	chair	cat	19.5779950736671	0
sub-03	2	chair	cat	14.0554359386054	0
sub-03	3	chair	cat	9.08920517441197	0
sub-03	4	chair	cat	10.8020353069426	0
sub-03	5	chair	cat	8.82157201399134	0
sub-03	6	chair	cat	13.5829287775662	0
sub-03	7	chair	cat	11.2766593881336	0
sub-03	1	chair	face	18.7595282637447	0
sub-03	2	chair	face	16.0801418897049	0
sub-03	3	chair	face	10.697869837967	0
sub-03	4	chair	face	7.45419947520746	0
sub-03	5	chair	face	3.89282901624388	0
sub-03	6	chair	face	10.6409491386649	0
sub-03	7	chair	face	15.7805984172757	0
sub-03	1	chair	house	17.3482817387719	0
sub-03	2	chair	house	16.4683326907635	0
sub-03	3	chair	house	12.0906262961814	0
sub-03	4	chair	house	7.74548162516859	0
sub-03	5	chair	house	7.4845829317612	0
sub-03	6	chair	house	10.288908009988	0
sub-03	7	chair	house	11.3966081250253	0
sub-03	1	chair	chair	10.7698228616061	1
sub-03	2	chair	chair	11.8373110420504	1
sub-03	3	chair	chair	26.072745194207	1
sub-03	4	chair	chair	43.2269136661435	1
sub-03	5	chair	chair	35.2192799225248	1
sub-03	6	chair	chair	22.5502073731323	1
sub-03	7	chair	chair	6.85281744106139	1
sub-03	1	chair	shoe	14.0712750827941	0
sub-03	2	chair	shoe	12.8169157482307	0
sub-03	3	chair	shoe	12.355830838517	0
sub-03	4	chair	shoe	11.4036368078738	0
sub-03	5	chair	shoe	8.79439374309722	0
sub-03	6	chair	shoe	17.1655655576773	0
sub-03	7	chair	shoe	15.4140181392431	0
sub-03	1	face	cat	14.2319578468871	0
sub-03	2	face	cat	16.3039530720656	0
sub-03	3	face	cat	14.111218424756	0
sub-03	4	face	cat	17.7986064150365	0
sub-03	5	face	cat	13.9226773400455	0
sub-03	6	face	cat	14.7876246636099	0
sub-03	7	face	cat	12.5612719097025	0
sub-03	1	face	face	5.47531319729565	1
sub-03	2	face	face	8.0748228608361	1
sub-03	3	face	face	24.3413781947298	1
sub-03	4	face	face	53.5832669207578	1
sub-03	5	face	face	53.139806656047	1
sub-03	6	face	face	23.2922704745589	1
sub-03	7	face	face	5.04102436314438	1
sub-03	1	face	house	15.2112478789537	0
sub-03	2	face	house	11.3276268590556	0
sub-03	3	face	house	10.5940084180139	0
sub-03	4	face	house	1.80099852770498	0
sub-03	5	face	house	2.02951978890662	0
sub-03	6	face	house	11.7499829473947	0
sub-03	7	face	house	14.4611976683411	0
sub-03	1	face	chair	12.4806132681588	0
sub-03	2	face	chair	15.62221221089	0
sub-03	3	face	chair	9.20515249315706	0
sub-03	4	face	chair	5.03415818964025	0
sub-03	5	face	chair	3.96318097777015	0
sub-03	6	face	chair	9.70540356039075	0
sub-03	7	face	chair	8.82792391826179	0
sub-03	1	face	shoe	11.0450937550421	0
sub-03	2	face	shoe	9.80377554476458	0
sub-03	3	face	shoe	8.84300878180271	0
sub-03	4	face	shoe	4.16341401744534	0
sub-03	5	face	shoe	5.72660365798638	0
sub-03	6	face	shoe	9.26022166609297	0
sub-03	7	face	shoe	14.4091281659461	0
sub-03	1	house	cat	16.0655709152314	0
sub-03	2	house	cat	13.3279997845089	0
sub-03	3	house	cat	8.15505856289342	0
sub-03	4	house	cat	3.55393606034997	0
sub-03	5	house	cat	7.52891346749234	0
sub-03	6	house	cat	15.2638953247256	0
sub-03	7	house	cat	21.230971117424	0
sub-03	1	house	face	19.5424690251023	0
sub-03	2	house	face	14.8697033568453	0
sub-03	3	house	face	8.39660319386842	0
sub-03	4	house	face	4.05904985942043	0
sub-03	5	house	face	4.13975853583903	0
sub-03	6	house	face	10.9266799795416	0
sub-03	7	house	face	15.8499461785638	0
sub-03	1	house	house	3.71894868255986	1
sub-03	2	house	house	7.4728410670196	1
sub-03	3	house	house	30.3669049360877	1
sub-03	4	house	house	67.158917084193	1
sub-03	5	house	house	55.1596907466928	1
sub-03	6	house	house	22.0723628542255	1
sub-03	7	house	house	5.56199818855499	1
sub-03	1	house	chair	13.3684012182486	0
sub-03	2	house	chair	12.7257033098136	0
sub-03	3	house	chair	14.0385625449328	0
sub-03	4	house	chair	8.49323746776547	0
sub-03	5	house	chair	8.5491270967772	0
sub-03	6	house	chair	11.9339617494031	0
sub-03	7	house	chair	14.4059281604294	0
sub-03	1	house	shoe	19.2480306820738	0
sub-03	2	house	shoe	18.8324181288411	0
sub-03	3	house	shoe	11.3946914362245	0
sub-03	4	house	shoe	10.1498299800959	0
sub-03	5	house	shoe	11.0849666441174	0
sub-03	6	house	shoe	16.5154967342367	0
sub-03	7	house	shoe	16.3941118975737	0
sub-03	1	shoe	cat	14.0481071904838	0
sub-03	2	shoe	cat	17.4142026348345	0
sub-03	3	shoe	cat	6.11510056468084	0
sub-03	4	shoe	cat	1.55587530724201	0
sub-03	5	shoe	cat	5.15105651012113	0
sub-03	6	shoe	cat	13.7235896633559	0
sub-03	7	shoe	cat	19.8620073444293	0
sub-03	1	shoe	face	14.824332109982	0
sub-03	2	shoe	face	16.3707669451258	0
sub-03	3	shoe	face	5.67888853442566	0
sub-03	4	shoe	face	2.45930745296208	0
sub-03	5	shoe	face	3.28835415114367	0
sub-03	6	shoe	face	12.7469808779358	0
sub-03	7	shoe	face	27.1682501967913	0
sub-03	1	shoe	house	13.6479935905221	0
sub-03	2	shoe	house	15.7960625943439	0
sub-03	3	shoe	house	7.86950959580465	0
sub-03	4	shoe	house	7.59235255406357	0
sub-03	5	shoe	house	12.0825967459013	0
sub-03	6	shoe	house	16.497148177388	0
sub-03	7	shoe	house	27.3029751242337	0
sub-03	1	shoe	chair	15.0575425343941	0
sub-03	2	shoe	chair	16.4590888177761	0
sub-03	3	shoe	chair	7.9956684250938	0
sub-03	4	shoe	chair	4.87975963439332	0
sub-03	5	shoe	chair	9.19903713676138	0
sub-03	6	shoe	chair	16.0976141690211	0
sub-03	7	shoe	chair	26.1393192683083	0
sub-03	1	shoe	shoe	8.15517686900928	1
sub-03	2	shoe	shoe	12.1855774228422	1
sub-03	3	shoe	shoe	29.0769505299115	1
sub-03	4	shoe	shoe	45.1627131132627	1
sub-03	5	shoe	shoe	43.4022816498654	1
sub-03	6	shoe	shoe	27.4370436233052	1
sub-03	7	shoe	shoe	16.0096737434078	1
sub-04	1	cat	cat	12.7440707699588	1
sub-04	2	cat	cat	6.49292011461577	1
sub-04	3	cat	cat	21.747646646768	1
sub-04	4	cat	cat	41.4781212629081	1
sub-04	5	cat	cat	44.8262972527789	1
sub-04	6	cat	cat	34.6014011347092	1
sub-04	7	cat	cat	18.1495999798332	1
sub-04	1	cat	face	16.7856610139376	0
sub-04	2	cat	face	15.0119354800805	0
sub-04	3	cat	face	17.7997805319535	0
sub-04	4	cat	face	8.70079841813105	0
sub-04	5	cat	face	12.3363192003878	0
sub-04	6	cat	face	11.162850604006	0
sub-04	7	cat	face	13.5692227957727	0
sub-04	1	cat	shoe	16.8260878539853	0
sub-04	2	cat	shoe	13.005807491292	0
sub-04	3	cat	shoe	13.224462690703	0
sub-04	4	cat	shoe	5.4860726378183	0
sub-04	5	cat	shoe	7.94977666246909	0
sub-04	6	cat	shoe	7.25944991917216	0
sub-04	7	cat	shoe	13.4355162157731	0
sub-04	1	cat	chair	18.3047767619336	0
sub-04	2	cat	chair	13.2216430022217	0
sub-04	3	cat	chair	13.7075533661428	0
sub-04	4	cat	chair	8.41179108702745	0
sub-04	5	cat	chair	11.4123604196871	0
sub-04	6	cat	chair	11.7048576792004	0
sub-04	7	cat	chair	11.2529557789468	0
sub-04	1	cat	house	18.9128012711669	0
sub-04	2	cat	house	14.4950787572472	0
sub-04	3	cat	house	10.3589903461245	0
sub-04	4	cat	house	5.81295102034984	0
sub-04	5	cat	house	3.69165695455567	0
sub-04	6	cat	house	8.97745747305181	0
sub-04	7	cat	house	10.5570861422348	0
sub-04	1	chair	cat	12.5251832745231	0
sub-04	2	chair	cat	17.5054173748674	0
sub-04	3	chair	cat	12.3454948253376	0
sub-04	4	chair	cat	8.33448001519703	0
sub-04	5	chair	cat	8.02779114221349	0
sub-04	6	chair	cat	10.9619717404187	0
sub-04	7	chair	cat	16.8279578761961	0
sub-04	1	chair	face	13.6420857527447	0
sub-04	2	chair	face	13.6306518436306	0
sub-04	3	chair	face	9.0466502870981	0
sub-04	4	chair	face	5.08545083058225	0
sub-04	5	chair	face	9.62449466843596	0
sub-04	6	chair	face	10.524364095904	0
sub-04	7	chair	face	17.6566539071858	0
sub-04	1	chair	shoe	16.945944886762	0
sub-04	2	chair	shoe	18.3208571340819	0
sub-04	3	chair	shoe	11.2819819485254	0
sub-04	4	chair	shoe	6.8409835241009	0
sub-04	5	chair	shoe	6.65101471173929	0
sub-04	6	chair	shoe	8.58886050018315	0
sub-04	7	chair	shoe	17.0099720058589	0
sub-04	1	chair	chair	6.55331609604855	1
sub-04	2	chair	chair	10.0966529599418	1
sub-04	3	chair	chair	25.0115334707983	1
sub-04	4	chair	chair	44.05316547507	1
sub-04	5	chair	chair	48.9146463373452	1
sub-04	6	chair	chair	33.5745506970923	1
sub-04	7	chair	chair	21.4475254821994	1
sub-04	1	chair	house	17.5878036263136	0
sub-04	2	chair	house	12.5211069341528	0
sub-04	3	chair	house	8.56938810585391	0
sub-04	4	chair	house	4.23531507074978	0
sub-04	5	chair	house	5.31665896981962	0
sub-04	6	chair	house	9.34943685847731	0
sub-04	7	chair	house	15.2069950831744	0
sub-04	1	face	cat	10.8499730130652	0
sub-04	2	face	cat	12.4894116868572	0
sub-04	3	face	cat	9.06878740137489	0
sub-04	4	face	cat	11.5066066160654	0
sub-04	5	face	cat	10.6136341987286	0
sub-04	6	face	cat	8.79586004561046	0
sub-04	7	face	cat	13.8561782174879	0
sub-04	1	face	face	7.77896661333213	1
sub-04	2	face	face	12.0479318342994	1
sub-04	3	face	face	23.3695348871729	1
sub-04	4	face	face	38.2413662673475	1
sub-04	5	face	face	39.5892209801412	1
sub-04	6	face	face	30.7050565278101	1
sub-04	7	face	face	22.7912924077114	1
sub-04	1	face	shoe	13.8148693978409	0
sub-04	2	face	shoe	19.857926114409	0
sub-04	3	face	shoe	12.5115652965756	0
sub-04	4	face	shoe	8.04319505668407	0
sub-04	5	face	shoe	5.98003026784112	0
sub-04	6	face	shoe	10.3931325135305	0
sub-04	7	face	shoe	12.3468911893313	0
sub-04	1	face	chair	16.9210712937119	0
sub-04	2	face	chair	15.3877657192607	0
sub-04	3	face	chair	11.1652643926479	0
sub-04	4	face	chair	6.79065449482272	0
sub-04	5	face	chair	3.84105329736685	0
sub-04	6	face	chair	8.01995063859052	0
sub-04	7	face	chair	17.898401867165	0
sub-04	1	face	house	15.6024232131731	0
sub-04	2	face	house	21.5811988248146	0
sub-04	3	face	house	10.7280284122141	0
sub-04	4	face	house	5.68746846888732	0
sub-04	5	face	house	4.14893051642453	0
sub-04	6	face	house	8.64235707403771	0
sub-04	7	face	house	15.7032803473896	0
sub-04	1	house	cat	16.0242844890907	0
sub-04	2	house	cat	22.8877672142596	0
sub-04	3	house	cat	13.4381673048127	0
sub-04	4	house	cat	8.10827162540319	0
sub-04	5	house	cat	7.51336649325866	0
sub-04	6	house	cat	13.1536005397384	0
sub-04	7	house	cat	15.1998764873176	0
sub-04	1	house	face	18.7338125033078	0
sub-04	2	house	face	12.3819453549393	0
sub-04	3	house	face	10.2892893156644	0
sub-04	4	house	face	8.00844397428797	0
sub-04	5	house	face	7.06962991357319	0
sub-04	6	house	face	12.0491563646827	0
sub-04	7	house	face	17.7286139979515	0
sub-04	1	house	shoe	18.7280870351062	0
sub-04	2	house	shoe	16.7443736435692	0
sub-04	3	house	shoe	15.9389593872746	0
sub-04	4	house	shoe	9.82024529602299	0
sub-04	5	house	shoe	10.3061091636207	0
sub-04	6	house	shoe	12.5009735315411	0
sub-04	7	house	shoe	14.9393351515328	0
sub-04	1	house	chair	19.3663731286752	0
sub-04	2	house	chair	15.3800434859107	0
sub-04	3	house	chair	12.1761642748042	0
sub-04	4	house	chair	6.80399717055319	0
sub-04	5	house	chair	6.74250823105766	0
sub-04	6	house	chair	12.0481505024556	0
sub-04	7	house	chair	17.29728262582	0
sub-04	1	house	house	3.46989431083585	1
sub-04	2	house	house	3.77086629307925	1
sub-04	3	house	house	31.0356478267818	1
sub-04	4	house	house	69.0707374390486	1
sub-04	5	house	house	60.3296603727603	1
sub-04	6	house	house	36.4867241226995	1
sub-04	7	house	house	15.6808116516624	1
sub-04	1	shoe	cat	14.2149333339968	0
sub-04	2	shoe	cat	14.1496978667189	0
sub-04	3	shoe	cat	8.85441023187239	0
sub-04	4	shoe	cat	3.84522225738361	0
sub-04	5	shoe	cat	6.71027212393972	0
sub-04	6	shoe	cat	13.2593205686856	0
sub-04	7	shoe	cat	12.2564531018371	0
sub-04	1	shoe	face	14.6585945084599	0
sub-04	2	shoe	face	15.7500672402454	0
sub-04	3	shoe	face	10.4128065485527	0
sub-04	4	shoe	face	6.94851146636348	0
sub-04	5	shoe	face	5.60705225663948	0
sub-04	6	shoe	face	7.90010819210847	0
sub-04	7	shoe	face	11.7516261321045	0
sub-04	1	shoe	shoe	2.89856714750943	1
sub-04	2	shoe	shoe	4.6536318668894	1
sub-04	3	shoe	shoe	23.1087285581734	1
sub-04	4	shoe	shoe	51.1599346736243	1
sub-04	5	shoe	shoe	50.3517511529745	1
sub-04	6	shoe	shoe	34.0320633462839	1
sub-04	7	shoe	shoe	18.1343645437172	1
sub-04	1	shoe	chair	10.7573445013193	0
sub-04	2	shoe	chair	12.5600559596831	0
sub-04	3	shoe	chair	10.7167407216672	0
sub-04	4	shoe	chair	5.42986553900559	0
sub-04	5	shoe	chair	6.82907072357653	0
sub-04	6	shoe	chair	10.2617730921012	0
sub-04	7	shoe	chair	16.8929177896546	0
sub-04	1	shoe	house	15.9529032807365	0
sub-04	2	shoe	house	14.5958417882635	0
sub-04	3	shoe	house	11.3716343295351	0
sub-04	4	shoe	house	7.00442830871565	0
sub-04	5	shoe	house	7.62664108422168	0
sub-04	6	shoe	house	6.45931007711334	0
sub-04	7	shoe	house	13.5945892701539	0
sub-05	1	cat	chair	21.2658429827222	0
sub-05	2	cat	chair	15.0283621047538	0
sub-05	3	cat	chair	7.44222627672759	0
sub-05	4	cat	chair	5.65538854200389	0
sub-05	5	cat	chair	7.53158309055886	0
sub-05	6	cat	chair	11.320307408701	0
sub-05	7	cat	chair	14.0148668202014	0
sub-05	1	cat	cat	17.2239081473568	1
sub-05	2	cat	cat	17.8597616486644	1
sub-05	3	cat	cat	34.2436237157938	1
sub-05	4	cat	cat	61.046983297509	1
sub-05	5	cat	cat	50.785826683496	1
sub-05	6	cat	cat	23.8935393581377	1
sub-05	7	cat	cat	6.19274379236483	1
sub-05	1	cat	face	19.0305024706788	0
sub-05	2	cat	face	16.2564489444791	0
sub-05	3	cat	face	13.7820043189081	0
sub-05	4	cat	face	9.46477967935567	0
sub-05	5	cat	face	7.60236540306426	0
sub-05	6	cat	face	9.58647639996442	0
sub-05	7	cat	face	14.943395546703	0
sub-05	1	cat	house	21.4659173157213	0
sub-05	2	cat	house	21.0296267601892	0
sub-05	3	cat	house	9.41953704836143	0
sub-05	4	cat	house	4.27203572077608	0
sub-05	5	cat	house	1.57572817419835	0
sub-05	6	cat	house	6.57433862719973	0
sub-05	7	cat	house	11.4661996386391	0
sub-05	1	cat	shoe	24.8516741014936	0
sub-05	2	cat	shoe	18.6292166667494	0
sub-05	3	cat	shoe	9.3846064335577	0
sub-05	4	cat	shoe	2.21549955344624	0
sub-05	5	cat	shoe	2.40579734926073	0
sub-05	6	cat	shoe	3.85702190806089	0
sub-05	7	cat	shoe	13.5802708096836	0
sub-05	1	chair	chair	2.82901614872376	1
sub-05	2	chair	chair	8.87900430995503	1
sub-05	3	chair	chair	41.7870558006842	1
sub-05	4	chair	chair	67.7232747277748	1
sub-05	5	chair	chair	50.6314418755684	1
sub-05	6	chair	chair	23.6930019418124	1
sub-05	7	chair	chair	8.41118611908116	1
sub-05	1	chair	cat	17.3087444300697	0
sub-05	2	chair	cat	16.9380149779119	0
sub-05	3	chair	cat	9.91642505120811	0
sub-05	4	chair	cat	5.93887368858342	0
sub-05	5	chair	cat	7.28570011919558	0
sub-05	6	chair	cat	8.12437268616331	0
sub-05	7	chair	cat	11.8938244127168	0
sub-05	1	chair	face	18.2108768145771	0
sub-05	2	chair	face	19.7870700621937	0
sub-05	3	chair	face	10.4572607537342	0
sub-05	4	chair	face	4.53366981098537	0
sub-05	5	chair	face	7.80828363211547	0
sub-05	6	chair	face	10.4968337379048	0
sub-05	7	chair	face	10.8346116039434	0
sub-05	1	chair	house	14.6566424084615	0
sub-05	2	chair	house	14.9564742393929	0
sub-05	3	chair	house	8.61449393285308	0
sub-05	4	chair	house	5.60439969463112	0
sub-05	5	chair	house	7.51462908291252	0
sub-05	6	chair	house	14.1345462091146	0
sub-05	7	chair	house	15.9392081803986	0
sub-05	1	chair	shoe	13.7811264451462	0
sub-05	2	chair	shoe	12.6926160852985	0
sub-05	3	chair	shoe	6.31110607331864	0
sub-05	4	chair	shoe	4.47829924734208	0
sub-05	5	chair	shoe	8.06051321279764	0
sub-05	6	chair	shoe	14.2976082342484	0
sub-05	7	chair	shoe	15.5276781201307	0
sub-05	1	face	chair	11.6726282035701	0
sub-05	2	face	chair	17.1608794923818	0
sub-05	3	face	chair	10.3964519197599	0
sub-05	4	face	chair	3.91317940934201	0
sub-05	5	face	chair	4.62618039406028	0
sub-05	6	face	chair	12.5539936711431	0
sub-05	7	face	chair	19.9193834728137	0
sub-05	1	face	cat	13.6018086082035	0
sub-05	2	face	cat	12.5343824458177	0
sub-05	3	face	cat	11.6526849184707	0
sub-05	4	face	cat	9.2161346215297	0
sub-05	5	face	cat	8.05311109707654	0
sub-05	6	face	cat	9.4494395809423	0
sub-05	7	face	cat	17.4573840143774	0
sub-05	1	face	face	2.42009799864663	1
sub-05	2	face	face	7.31576043285152	1
sub-05	3	face	face	27.5511516979647	1
sub-05	4	face	face	64.4071801735806	1
sub-05	5	face	face	56.4810627491062	1
sub-05	6	face	face	33.6613405612968	1
sub-05	7	face	face	9.15920497369679	1
sub-05	1	face	house	15.8684051573655	0
sub-05	2	face	house	18.7557684827559	0
sub-05	3	face	house	5.75378039015674	0
sub-05	4	face	house	2.87199942865359	0
sub-05	5	face	house	2.01499848268269	0
sub-05	6	face	house	10.9548416821575	0
sub-05	7	face	house	18.2269902529753	0
sub-05	1	face	shoe	18.5258448100785	0
sub-05	2	face	shoe	18.078041965195	0
sub-05	3	face	shoe	6.92036063480608	0
sub-05	4	face	shoe	4.62533756196147	0
sub-05	5	face	shoe	4.89875564751188	0
sub-05	6	face	shoe	10.0792830404979	0
sub-05	7	face	shoe	18.2711283999486	0
sub-05	1	house	chair	20.1785417437805	0
sub-05	2	house	chair	19.7337828791821	0
sub-05	3	house	chair	12.0616578052883	0
sub-05	4	house	chair	9.68988534613267	0
sub-05	5	house	chair	13.3042619803947	0
sub-05	6	house	chair	12.669681753086	0
sub-05	7	house	chair	16.7490191249481	0
sub-05	1	house	cat	18.5109012803258	0
sub-05	2	house	cat	17.5781065155143	0
sub-05	3	house	cat	10.2364922536111	0
sub-05	4	house	cat	5.89555087575257	0
sub-05	5	house	cat	6.17668292159061	0
sub-05	6	house	cat	10.4313719824509	0
sub-05	7	house	cat	13.7259637801067	0
sub-05	1	house	face	24.7972691671816	0
sub-05	2	house	face	19.956164914587	0
sub-05	3	house	face	11.1313349264578	0
sub-05	4	house	face	4.94508521783151	0
sub-05	5	house	face	7.68070564061915	0
sub-05	6	house	face	14.113595479695	0
sub-05	7	house	face	19.0844905374185	0
sub-05	1	house	house	5.141997600176	1
sub-05	2	house	house	5.71728379008747	1
sub-05	3	house	house	41.0551812484541	1
sub-05	4	house	house	70.3880336572421	1
sub-05	5	house	house	63.3837951518475	1
sub-05	6	house	house	29.5081674313001	1
sub-05	7	house	house	8.20253587091477	1
sub-05	1	house	shoe	12.0590199395348	0
sub-05	2	house	shoe	16.1454021056522	0
sub-05	3	house	shoe	14.165262732215	0
sub-05	4	house	shoe	7.50909847206679	0
sub-05	5	house	shoe	12.1986457467867	0
sub-05	6	house	shoe	16.3077178701557	0
sub-05	7	house	shoe	16.6332908072067	0
sub-05	1	shoe	chair	18.8553022140462	0
sub-05	2	shoe	chair	14.6765614089355	0
sub-05	3	shoe	chair	6.6109252453236	0
sub-05	4	shoe	chair	2.71019145631863	0
sub-05	5	shoe	chair	9.28053468110693	0
sub-05	6	shoe	chair	21.0982162791303	0
sub-05	7	shoe	chair	29.042685889775	0
sub-05	1	shoe	cat	14.092215758653	0
sub-05	2	shoe	cat	12.814705057186	0
sub-05	3	shoe	cat	6.42713524427794	0
sub-05	4	shoe	cat	1.21986199858802	0
sub-05	5	shoe	cat	4.97553704276901	0
sub-05	6	shoe	cat	16.7970644536374	0
sub-05	7	shoe	cat	22.1445073979586	0
sub-05	1	shoe	face	18.3347489423618	0
sub-05	2	shoe	face	14.051381273442	0
sub-05	3	shoe	face	4.59461068717614	0
sub-05	4	shoe	face	2.19912239777247	0
sub-05	5	shoe	face	5.9419754261178	0
sub-05	6	shoe	face	22.1440558002865	0
sub-05	7	shoe	face	26.0177694742043	0
sub-05	1	shoe	house	18.7842365324599	0
sub-05	2	shoe	house	14.7505825415808	0
sub-05	3	shoe	house	8.00902005884597	0
sub-05	4	shoe	house	2.96240125788537	0
sub-05	5	shoe	house	11.700187753405	0
sub-05	6	shoe	house	22.8634244613708	0
sub-05	7	shoe	house	25.2528569738098	0
sub-05	1	shoe	shoe	9.45539762730874	1
sub-05	2	shoe	shoe	8.55884040610487	1
sub-05	3	shoe	shoe	36.0122141496672	1
sub-05	4	shoe	shoe	57.694306666853	1
sub-05	5	shoe	shoe	48.5173782129641	1
sub-05	6	shoe	shoe	28.9003983193996	1
sub-05	7	shoe	shoe	16.6327622809508	1
sub-06	1	cat	face	22.5756479399115	0
sub-06	2	cat	face	11.4591505193164	0
sub-06	3	cat	face	6.83362056544711	0
sub-06	4	cat	face	4.2795728699885	0
sub-06	5	cat	face	11.3681795538154	0
sub-06	6	cat	face	16.165829707437	0
sub-06	7	cat	face	20.8646331673943	0
sub-06	1	cat	chair	17.0294795751447	0
sub-06	2	cat	chair	14.8573262016592	0
sub-06	3	cat	chair	5.94879180850151	0
sub-06	4	cat	chair	6.06038894708055	0
sub-06	5	cat	chair	10.9832896624141	0
sub-06	6	cat	chair	19.7584767115859	0
sub-06	7	cat	chair	19.2567831689553	0
sub-06	1	cat	house	20.7703191237494	0
sub-06	2	cat	house	14.8275238175886	0
sub-06	3	cat	house	0.635418026485397	0
sub-06	4	cat	house	0.669838065572088	0
sub-06	5	cat	house	5.29550446599715	0
sub-06	6	cat	house	13.9211186618677	0
sub-06	7	cat	house	20.9984694237583	0
sub-06	1	cat	shoe	24.6404327576819	0
sub-06	2	cat	shoe	19.1147765052963	0
sub-06	3	cat	shoe	3.98176278266844	0
sub-06	4	cat	shoe	3.62981271097219	0
sub-06	5	cat	shoe	7.70366950864184	0
sub-06	6	cat	shoe	16.4723846495063	0
sub-06	7	cat	shoe	17.0830130782537	0
sub-06	1	cat	cat	12.6349124961444	1
sub-06	2	cat	cat	19.6649884683471	1
sub-06	3	cat	cat	36.3174996929411	1
sub-06	4	cat	cat	56.226700330777	1
sub-06	5	cat	cat	40.2513578931818	1
sub-06	6	cat	cat	15.3199613827735	1
sub-06	7	cat	cat	11.6543703728293	1
sub-06	1	chair	face	17.5040329960687	0
sub-06	2	chair	face	18.628050696037	0
sub-06	3	chair	face	11.3066179749066	0
sub-06	4	chair	face	8.73847519108867	0
sub-06	5	chair	face	10.9238135168377	0
sub-06	6	chair	face	11.7934247515202	0
sub-06	7	chair	face	13.8193201095713	0
sub-06	1	chair	chair	8.9199785249514	1
sub-06	2	chair	chair	13.0013562647185	1
sub-06	3	chair	chair	40.5196170075928	1
sub-06	4	chair	chair	46.6260438068767	1
sub-06	5	chair	chair	24.9720395675202	1
sub-06	6	chair	chair	10.8990693238231	1
sub-06	7	chair	chair	6.28745799753802	1
sub-06	1	chair	house	15.6575075845792	0
sub-06	2	chair	house	14.2046144464725	0
sub-06	3	chair	house	8.91827053659691	0
sub-06	4	chair	house	7.85372038630831	0
sub-06	5	chair	house	7.79432387719529	0
sub-06	6	chair	house	10.777543380008	0
sub-06	7	chair	house	14.6331613493108	0
sub-06	1	chair	shoe	16.3256446613483	0
sub-06	2	chair	shoe	18.499519229002	0
sub-06	3	chair	shoe	6.85165050260548	0
sub-06	4	chair	shoe	6.01243329521336	0
sub-06	5	chair	shoe	7.28810053580124	0
sub-06	6	chair	shoe	9.94972329263989	0
sub-06	7	chair	shoe	14.7525480701298	0
sub-06	1	chair	cat	12.9041163564643	0
sub-06	2	chair	cat	10.5525612909399	0
sub-06	3	chair	cat	7.81094664342309	0
sub-06	4	chair	cat	7.90987001850319	0
sub-06	5	chair	cat	11.3297340769717	0
sub-06	6	chair	cat	17.3352726787654	0
sub-06	7	chair	cat	15.4781654664646	0
sub-06	1	face	face	7.18065323309941	1
sub-06	2	face	face	9.16380498049575	1
sub-06	3	face	face	37.6768760019234	1
sub-06	4	face	face	53.9687781586833	1
sub-06	5	face	face	28.8476747537133	1
sub-06	6	face	face	14.6451561285674	1
sub-06	7	face	face	5.74459884105644	1
sub-06	1	face	chair	17.3492123008764	0
sub-06	2	face	chair	16.6806794406523	0
sub-06	3	face	chair	9.74300033969626	0
sub-06	4	face	chair	7.50175416022765	0
sub-06	5	face	chair	12.4561727407425	0
sub-06	6	face	chair	14.1166839299557	0
sub-06	7	face	chair	14.4627494332162	0
sub-06	1	face	house	16.5313368476565	0
sub-06	2	face	house	17.9646268363137	0
sub-06	3	face	house	10.4059651736517	0
sub-06	4	face	house	6.72854852307839	0
sub-06	5	face	house	5.44934383935501	0
sub-06	6	face	house	12.8674012846801	0
sub-06	7	face	house	14.5539892236927	0
sub-06	1	face	shoe	10.831379635865	0
sub-06	2	face	shoe	10.7839796661108	0
sub-06	3	face	shoe	3.88667190184387	0
sub-06	4	face	shoe	2.15851473992317	0
sub-06	5	face	shoe	7.50267587286048	0
sub-06	6	face	shoe	14.8606319542605	0
sub-06	7	face	shoe	16.7300838404265	0
sub-06	1	face	cat	14.3130742837573	0
sub-06	2	face	cat	12.4807266943224	0
sub-06	3	face	cat	8.90168641034116	0
sub-06	4	face	cat	7.71267054369617	0
sub-06	5	face	cat	12.3815261130546	0
sub-06	6	face	cat	17.1440004582959	0
sub-06	7	face	cat	17.0609046338904	0
sub-06	1	house	face	20.4722592819213	0
sub-06	2	house	face	14.1972596628756	0
sub-06	3	house	face	12.0543696170697	0
sub-06	4	house	face	3.78162298390679	0
sub-06	5	house	face	10.453804586938	0
sub-06	6	house	face	17.3784996091557	0
sub-06	7	house	face	18.4971612596036	0
sub-06	1	house	chair	12.8277646629538	0
sub-06	2	house	chair	12.4547809515548	0
sub-06	3	house	chair	14.0465332853467	0
sub-06	4	house	chair	9.23337883020092	0
sub-06	5	house	chair	11.6700853636485	0
sub-06	6	house	chair	16.1549125485896	0
sub-06	7	house	chair	15.0948918153247	0
sub-06	1	house	house	4.85604538382933	1
sub-06	2	house	house	9.98850223216026	1
sub-06	3	house	house	57.2795747981198	1
sub-06	4	house	house	72.2659372110879	1
sub-06	5	house	house	35.418115541484	1
sub-06	6	house	house	12.8575455311902	1
sub-06	7	house	house	4.36469278767004	1
sub-06	1	house	shoe	15.590980283396	0
sub-06	2	house	shoe	12.0381229008457	0
sub-06	3	house	shoe	11.2586368536328	0
sub-06	4	house	shoe	12.4675685685271	0
sub-06	5	house	shoe	10.2107726268873	0
sub-06	6	house	shoe	17.0817275878497	0
sub-06	7	house	shoe	14.4496607936777	0
sub-06	1	house	cat	18.8444072607547	0
sub-06	2	house	cat	15.4853771237003	0
sub-06	3	house	cat	6.88368495426422	0
sub-06	4	house	cat	4.33895355514889	0
sub-06	5	house	cat	4.46561450132211	0
sub-06	6	house	cat	11.3339380584751	0
sub-06	7	house	cat	16.8223606525832	0
sub-06	1	shoe	face	15.6119570796571	0
sub-06	2	shoe	face	13.4416204618046	0
sub-06	3	shoe	face	3.34592933319215	0
sub-06	4	shoe	face	1.71616244290145	0
sub-06	5	shoe	face	11.0236014360281	0
sub-06	6	shoe	face	12.2369865157527	0
sub-06	7	shoe	face	14.6489831861119	0
sub-06	1	shoe	chair	14.7303120730353	0
sub-06	2	shoe	chair	10.925665837148	0
sub-06	3	shoe	chair	4.62550806837324	0
sub-06	4	shoe	chair	4.78644889594547	0
sub-06	5	shoe	chair	11.893575564976	0
sub-06	6	shoe	chair	18.9476231879346	0
sub-06	7	shoe	chair	14.3435579741615	0
sub-06	1	shoe	house	13.684193308098	0
sub-06	2	shoe	house	12.0087132305477	0
sub-06	3	shoe	house	6.57590618396293	0
sub-06	4	shoe	house	6.36428884300855	0
sub-06	5	shoe	house	16.1561548632409	0
sub-06	6	shoe	house	17.3084462618767	0
sub-06	7	shoe	house	14.4654953876126	0
sub-06	1	shoe	shoe	4.42916429869026	1
sub-06	2	shoe	shoe	8.9978892290394	1
sub-06	3	shoe	shoe	52.3953095090249	1
sub-06	4	shoe	shoe	66.4453231697532	1
sub-06	5	shoe	shoe	41.5190147048732	1
sub-06	6	shoe	shoe	14.6849326375907	1
sub-06	7	shoe	shoe	5.44107801722351	1
sub-06	1	shoe	cat	18.8897051623591	0
sub-06	2	shoe	cat	16.8225758740331	0
sub-06	3	shoe	cat	6.54521647515626	0
sub-06	4	shoe	cat	2.34005719660182	0
sub-06	5	shoe	cat	6.21833540725409	0
sub-06	6	shoe	cat	12.9622178964483	0
sub-06	7	shoe	cat	17.1705511449265	0
sub-07	1	cat	cat	14.0273755872552	1
sub-07	2	cat	cat	13.346166889238	1
sub-07	3	cat	cat	35.8560860949897	1
sub-07	4	cat	cat	54.7009402278744	1
sub-07	5	cat	cat	51.7093034850273	1
sub-07	6	cat	cat	23.5762883822338	1
sub-07	7	cat	cat	6.55454223716156	1
sub-07	1	cat	shoe	19.122230120025	0
sub-07	2	cat	shoe	15.8498402020938	0
sub-07	3	cat	shoe	9.24484949609487	0
sub-07	4	cat	shoe	3.69864370794111	0
sub-07	5	cat	shoe	4.37796080206138	0
sub-07	6	cat	shoe	7.71145658668287	0
sub-07	7	cat	shoe	12.5945700906188	0
sub-07	1	cat	chair	17.5437871722805	0
sub-07	2	cat	chair	14.989802877688	0
sub-07	3	cat	chair	6.39388590554939	0
sub-07	4	cat	chair	4.46750252664675	0
sub-07	5	cat	chair	7.12607569499547	0
sub-07	6	cat	chair	11.4113789825248	0
sub-07	7	cat	chair	13.0807830209138	0
sub-07	1	cat	house	20.9224548328863	0
sub-07	2	cat	house	16.6937195223474	0
sub-07	3	cat	house	3.60696719520727	0
sub-07	4	cat	house	0.35443839059173	0
sub-07	5	cat	house	4.15462205517731	0
sub-07	6	cat	house	7.06017698501756	0
sub-07	7	cat	house	13.7508169003701	0
sub-07	1	cat	face	19.9278611392714	0
sub-07	2	cat	face	17.8016232718648	0
sub-07	3	cat	face	18.7525999257209	0
sub-07	4	cat	face	10.3797007813416	0
sub-07	5	cat	face	12.3005482039872	0
sub-07	6	cat	face	12.2473398225048	0
sub-07	7	cat	face	10.6000599321676	0
sub-07	1	chair	cat	21.1451096222402	0
sub-07	2	chair	cat	14.3687498811459	0
sub-07	3	chair	cat	7.52758289959419	0
sub-07	4	chair	cat	4.05565072814096	0
sub-07	5	chair	cat	7.59061020370925	0
sub-07	6	chair	cat	11.2428514160607	0
sub-07	7	chair	cat	13.9046819792208	0
sub-07	1	chair	shoe	19.8023065238291	0
sub-07	2	chair	shoe	18.2134054681067	0
sub-07	3	chair	shoe	9.64404635536089	0
sub-07	4	chair	shoe	8.38706701485214	0
sub-07	5	chair	shoe	9.46603071246218	0
sub-07	6	chair	shoe	12.6592842804233	0
sub-07	7	chair	shoe	16.1075923831002	0
sub-07	1	chair	chair	8.80187164658058	1
sub-07	2	chair	chair	9.6724657971545	1
sub-07	3	chair	chair	35.1988987274288	1
sub-07	4	chair	chair	60.9252626358586	1
sub-07	5	chair	chair	45.160303711215	1
sub-07	6	chair	chair	21.4142339542197	1
sub-07	7	chair	chair	11.6392803095136	1
sub-07	1	chair	house	17.7531019399702	0
sub-07	2	chair	house	18.6910091703971	0
sub-07	3	chair	house	10.4754690161799	0
sub-07	4	chair	house	7.02279149232902	0
sub-07	5	chair	house	10.7958440871225	0
sub-07	6	chair	house	15.1447128347366	0
sub-07	7	chair	house	14.4909174825512	0
sub-07	1	chair	face	19.8587471771478	0
sub-07	2	chair	face	18.3430662328021	0
sub-07	3	chair	face	10.8328279010976	0
sub-07	4	chair	face	3.31921758290479	0
sub-07	5	chair	face	8.75842370930632	0
sub-07	6	chair	face	15.3934551929758	0
sub-07	7	chair	face	15.4699065530511	0
sub-07	1	face	cat	8.94877877387285	0
sub-07	2	face	cat	11.7307743435861	0
sub-07	3	face	cat	13.5150260747456	0
sub-07	4	face	cat	12.4440669127853	0
sub-07	5	face	cat	14.845302769129	0
sub-07	6	face	cat	14.4474415752572	0
sub-07	7	face	cat	17.1268449345544	0
sub-07	1	face	shoe	14.8755469049342	0
sub-07	2	face	shoe	16.9411928798118	0
sub-07	3	face	shoe	8.16093848121356	0
sub-07	4	face	shoe	3.95480471468724	0
sub-07	5	face	shoe	3.89685032875074	0
sub-07	6	face	shoe	7.39111177060551	0
sub-07	7	face	shoe	15.4178233199448	0
sub-07	1	face	chair	16.5839657384515	0
sub-07	2	face	chair	10.8705557035871	0
sub-07	3	face	chair	10.0496851199331	0
sub-07	4	face	chair	5.25431255900504	0
sub-07	5	face	chair	5.55916298651874	0
sub-07	6	face	chair	10.41667950404	0
sub-07	7	face	chair	10.888552822178	0
sub-07	1	face	house	15.1354444261007	0
sub-07	2	face	house	14.2950482622064	0
sub-07	3	face	house	5.92207414458109	0
sub-07	4	face	house	6.88185911505798	0
sub-07	5	face	house	5.66011127944723	0
sub-07	6	face	house	8.88719478164687	0
sub-07	7	face	house	15.4998675211817	0
sub-07	1	face	face	4.52328351952639	1
sub-07	2	face	face	4.16041991740734	1
sub-07	3	face	face	25.4453814102779	1
sub-07	4	face	face	48.4519490576678	1
sub-07	5	face	face	38.0207105451438	1
sub-07	6	face	face	21.8583301147814	1
sub-07	7	face	face	5.73381842403717	1
sub-07	1	house	cat	16.3053606187553	0
sub-07	2	house	cat	15.1526624201408	0
sub-07	3	house	cat	7.99457851005236	0
sub-07	4	house	cat	2.89037390031749	0
sub-07	5	house	cat	3.92077730625584	0
sub-07	6	house	cat	14.0538553291695	0
sub-07	7	house	cat	16.9978329754211	0
sub-07	1	house	shoe	11.4511025076944	0
sub-07	2	house	shoe	12.6974404485479	0
sub-07	3	house	shoe	9.8500474705196	0
sub-07	4	house	shoe	6.84591043250488	0
sub-07	5	house	shoe	10.9532198116198	0
sub-07	6	house	shoe	17.5236751262204	0
sub-07	7	house	shoe	18.1956201840965	0
sub-07	1	house	chair	13.9439676935207	0
sub-07	2	house	chair	19.5492019608353	0
sub-07	3	house	chair	17.432286496714	0
sub-07	4	house	chair	10.6293019580868	0
sub-07	5	house	chair	8.99266256235138	0
sub-07	6	house	chair	15.2518741790386	0
sub-07	7	house	chair	15.6048173818282	0
sub-07	1	house	house	4.54870063512297	1
sub-07	2	house	house	14.834732543363	1
sub-07	3	house	house	49.4697409215451	1
sub-07	4	house	house	65.4870783914931	1
sub-07	5	house	house	45.153760896961	1
sub-07	6	house	house	21.7826587548305	1
sub-07	7	house	house	5.68479329560672	1
sub-07	1	house	face	15.5877471749372	0
sub-07	2	house	face	17.2515943893277	0
sub-07	3	house	face	6.35518848772701	0
sub-07	4	house	face	5.51307128192078	0
sub-07	5	house	face	6.9151731727364	0
sub-07	6	house	face	9.87843591723113	0
sub-07	7	house	face	13.809274437748	0
sub-07	1	shoe	cat	11.6715322102393	0
sub-07	2	shoe	cat	11.1117880871764	0
sub-07	3	shoe	cat	5.07426573598261	0
sub-07	4	shoe	cat	3.12852553708842	0
sub-07	5	shoe	cat	8.96766884149789	0
sub-07	6	shoe	cat	15.1404773800187	0
sub-07	7	shoe	cat	16.9074147166406	0
sub-07	1	shoe	shoe	3.74718873259472	1
sub-07	2	shoe	shoe	3.0713545557824	1
sub-07	3	shoe	shoe	35.1673889549171	1
sub-07	4	shoe	shoe	55.0132386320249	1
sub-07	5	shoe	shoe	38.2963413905818	1
sub-07	6	shoe	shoe	23.5168824203969	1
sub-07	7	shoe	shoe	12.0887152880177	1
sub-07	1	shoe	chair	15.00389835881	0
sub-07	2	shoe	chair	16.339213044648	0
sub-07	3	shoe	chair	6.23995021561348	0
sub-07	4	shoe	chair	2.57675861423599	0
sub-07	5	shoe	chair	6.29723737227266	0
sub-07	6	shoe	chair	13.6810383922624	0
sub-07	7	shoe	chair	16.4960693792326	0
sub-07	1	shoe	house	13.8462801763792	0
sub-07	2	shoe	house	12.9115299679874	0
sub-07	3	shoe	house	9.70964023690782	0
sub-07	4	shoe	house	7.8653612686151	0
sub-07	5	shoe	house	6.58425092273989	0
sub-07	6	shoe	house	11.7551655515485	0
sub-07	7	shoe	house	19.7137902070981	0
sub-07	1	shoe	face	15.0503462713377	0
sub-07	2	shoe	face	12.213978411987	0
sub-07	3	shoe	face	4.69577464124917	0
sub-07	4	shoe	face	4.07501940311105	0
sub-07	5	shoe	face	5.97433312633849	0
sub-07	6	shoe	face	15.4161130886837	0
sub-07	7	shoe	face	17.9994150221953	0
sub-08	1	cat	shoe	15.3133636398248	0
sub-08	2	cat	shoe	14.8318010239338	0
sub-08	3	cat	shoe	4.61416763378595	0
sub-08	4	cat	shoe	4.45657751834999	0
sub-08	5	cat	shoe	5.20997020051529	0
sub-08	6	cat	shoe	12.1227428744578	0
sub-08	7	cat	shoe	12.8931505390667	0
sub-08	1	cat	cat	9.70330771992042	1
sub-08	2	cat	cat	10.4395305349662	1
sub-08	3	cat	cat	25.8019052492263	1
sub-08	4	cat	cat	35.660130332675	1
sub-08	5	cat	cat	25.8876253672169	1
sub-08	6	cat	cat	9.35515052093446	1
sub-08	7	cat	cat	7.51222346458149	1
sub-08	1	cat	face	15.9475558335014	0
sub-08	2	cat	face	17.0577514058884	0
sub-08	3	cat	face	14.0773580004412	0
sub-08	4	cat	face	10.0880000762141	0
sub-08	5	cat	face	10.6659595961383	0
sub-08	6	cat	face	11.8318494761019	0
sub-08	7	cat	face	5.9881330285477	0
sub-08	1	cat	chair	20.8500475403098	0
sub-08	2	cat	chair	12.0520649207243	0
sub-08	3	cat	chair	10.3748822635357	0
sub-08	4	cat	chair	8.00800476024543	0
sub-08	5	cat	chair	11.4062263781912	0
sub-08	6	cat	chair	10.9256647567869	0
sub-08	7	cat	chair	8.91300820832751	0
sub-08	1	cat	house	15.9425290651907	0
sub-08	2	cat	house	19.3379617926839	0
sub-08	3	cat	house	5.28494774669693	0
sub-08	4	cat	house	3.27114495802777	0
sub-08	5	cat	house	8.58322874244162	0
sub-08	6	cat	house	14.6814400840589	0
sub-08	7	cat	house	14.9445539589193	0
sub-08	1	chair	shoe	12.1441433222029	0
sub-08	2	chair	shoe	8.44813570967463	0
sub-08	3	chair	shoe	14.1594444247244	0
sub-08	4	chair	shoe	10.4358045876124	0
sub-08	5	chair	shoe	13.8961750730055	0
sub-08	6	chair	shoe	14.7975458423899	0
sub-08	7	chair	shoe	16.1726907648544	0
sub-08	1	chair	cat	12.0057242213795	0
sub-08	2	chair	cat	11.9361565844177	0
sub-08	3	chair	cat	7.68882792012313	0
sub-08	4	chair	cat	8.44271739863306	0
sub-08	5	chair	cat	12.9844125660219	0
sub-08	6	chair	cat	13.9766833949772	0
sub-08	7	chair	cat	15.3403151228436	0
sub-08	1	chair	face	14.0071796704655	0
sub-08	2	chair	face	9.46658548243067	0
sub-08	3	chair	face	6.96591412578157	0
sub-08	4	chair	face	6.88079400371092	0
sub-08	5	chair	face	12.1309218244453	0
sub-08	6	chair	face	9.79195225739354	0
sub-08	7	chair	face	14.9950211502267	0
sub-08	1	chair	chair	6.45553816831688	1
sub-08	2	chair	chair	14.0554821061447	1
sub-08	3	chair	chair	30.5573625099585	1
sub-08	4	chair	chair	28.6624293623917	1
sub-08	5	chair	chair	19.0646513870955	1
sub-08	6	chair	chair	14.9618713402772	1
sub-08	7	chair	chair	11.2049966007667	1
sub-08	1	chair	house	15.7275954735042	0
sub-08	2	chair	house	12.8903800903249	0
sub-08	3	chair	house	6.41035310166245	0
sub-08	4	chair	house	6.90867108975398	0
sub-08	5	chair	house	9.77538236978648	0
sub-08	6	chair	house	17.6399521116531	0
sub-08	7	chair	house	15.6466749521366	0
sub-08	1	face	shoe	15.4047993953043	0
sub-08	2	face	shoe	9.62232395602194	0
sub-08	3	face	shoe	8.85011054332292	0
sub-08	4	face	shoe	7.11008363955297	0
sub-08	5	face	shoe	13.8870320302984	0
sub-08	6	face	shoe	14.9806393574805	0
sub-08	7	face	shoe	14.0049869838688	0
sub-08	1	face	cat	13.1273698671438	0
sub-08	2	face	cat	19.016882734804	0
sub-08	3	face	cat	15.1466987123234	0
sub-08	4	face	cat	9.50636738919509	0
sub-08	5	face	cat	11.420184184666	0
sub-08	6	face	cat	10.9074692540849	0
sub-08	7	face	cat	12.9901171061646	0
sub-08	1	face	face	8.55613010329883	1
sub-08	2	face	face	9.85568456147126	1
sub-08	3	face	face	27.6925568609378	1
sub-08	4	face	face	34.3684865210166	1
sub-08	5	face	face	22.4155957616738	1
sub-08	6	face	face	7.51030381464	1
sub-08	7	face	face	8.21406946300898	1
sub-08	1	face	chair	11.3311323030987	0
sub-08	2	face	chair	15.1439358467112	0
sub-08	3	face	chair	7.80894082904164	0
sub-08	4	face	chair	3.0799716946937	0
sub-08	5	face	chair	10.6710398677844	0
sub-08	6	face	chair	15.1394738174349	0
sub-08	7	face	chair	10.9252144372186	0
sub-08	1	face	house	13.7781577000924	0
sub-08	2	face	house	9.52567057784257	0
sub-08	3	face	house	7.94655784922185	0
sub-08	4	face	house	4.80534659562669	0
sub-08	5	face	house	10.6202618742539	0
sub-08	6	face	house	14.8396988087247	0
sub-08	7	face	house	9.88235685517828	0
sub-08	1	house	shoe	12.0219283755721	0
sub-08	2	house	shoe	14.7973152771962	0
sub-08	3	house	shoe	12.153130906654	0
sub-08	4	house	shoe	11.1269400788979	0
sub-08	5	house	shoe	10.10887219441	0
sub-08	6	house	shoe	14.4012196632438	0
sub-08	7	house	shoe	14.244999816073	0
sub-08	1	house	cat	17.2163182727638	0
sub-08	2	house	cat	13.3911943822809	0
sub-08	3	house	cat	8.73503926977876	0
sub-08	4	house	cat	9.19455033034975	0
sub-08	5	house	cat	11.2954895355101	0
sub-08	6	house	cat	13.5995842937518	0
sub-08	7	house	cat	8.84161817247879	0
sub-08	1	house	face	14.5061382048919	0
sub-08	2	house	face	13.7236501176305	0
sub-08	3	house	face	7.0145383077795	0
sub-08	4	house	face	5.4541370560991	0
sub-08	5	house	face	11.1610742174824	0
sub-08	6	house	face	12.5004930394617	0
sub-08	7	house	face	20.1863421719784	0
sub-08	1	house	chair	16.3555685181248	0
sub-08	2	house	chair	12.006279996549	0
sub-08	3	house	chair	6.15844810052825	0
sub-08	4	house	chair	6.75195565904969	0
sub-08	5	house	chair	9.50631690214429	0
sub-08	6	house	chair	12.1428051275598	0
sub-08	7	house	chair	17.2135044673636	0
sub-08	1	house	house	6.19929656175832	1
sub-08	2	house	house	10.8237680272163	1
sub-08	3	house	house	29.3262139591778	1
sub-08	4	house	house	47.8234545753212	1
sub-08	5	house	house	30.2392777412499	1
sub-08	6	house	house	7.29075125661011	1
sub-08	7	house	house	10.2053223335183	1
sub-08	1	shoe	shoe	7.08805880725156	1
sub-08	2	shoe	shoe	11.872550767966	1
sub-08	3	shoe	shoe	26.5421639692067	1
sub-08	4	shoe	shoe	32.4832623476205	1
sub-08	5	shoe	shoe	18.0438813669396	1
sub-08	6	shoe	shoe	14.1184930968516	1
sub-08	7	shoe	shoe	10.9324783956443	1
sub-08	1	shoe	cat	10.956641168601	0
sub-08	2	shoe	cat	5.61904922917855	0
sub-08	3	shoe	cat	5.08599727744067	0
sub-08	4	shoe	cat	5.25476612484291	0
sub-08	5	shoe	cat	8.06239082414787	0
sub-08	6	shoe	cat	17.7303995678815	0
sub-08	7	shoe	cat	17.8361954327165	0
sub-08	1	shoe	face	11.9212942114043	0
sub-08	2	shoe	face	11.8860212685827	0
sub-08	3	shoe	face	6.94181211345101	0
sub-08	4	shoe	face	5.61369022591522	0
sub-08	5	shoe	face	10.7805509868406	0
sub-08	6	shoe	face	18.8314220612277	0
sub-08	7	shoe	face	15.1151507755691	0
sub-08	1	shoe	chair	10.1357308241972	0
sub-08	2	shoe	chair	7.98903602419683	0
sub-08	3	shoe	chair	7.04598530292073	0
sub-08	4	shoe	chair	10.7545033818822	0
sub-08	5	shoe	chair	11.9099358505389	0
sub-08	6	shoe	chair	19.2505246717122	0
sub-08	7	shoe	chair	20.991981869146	0
sub-08	1	shoe	house	10.0101325003061	0
sub-08	2	shoe	house	9.87649789728831	0
sub-08	3	shoe	house	10.4416954879056	0
sub-08	4	shoe	house	9.2785601226354	0
sub-08	5	shoe	house	11.4734208999799	0
sub-08	6	shoe	house	15.6139852376626	0
sub-08	7	shoe	house	19.2351664991696	0
sub-09	1	cat	shoe	20.5548359731222	0
sub-09	2	cat	shoe	10.0709047671359	0
sub-09	3	cat	shoe	8.01019066282728	0
sub-09	4	cat	shoe	4.78964092416921	0
sub-09	5	cat	shoe	10.2259991446808	0
sub-09	6	cat	shoe	15.0963128836661	0
sub-09	7	cat	shoe	12.8032802407398	0
sub-09	1	cat	house	20.8826740690219	0
sub-09	2	cat	house	13.547987376851	0
sub-09	3	cat	house	3.54711682767344	0
sub-09	4	cat	house	3.02220776434908	0
sub-09	5	cat	house	5.41707919433721	0
sub-09	6	cat	house	16.2105263145271	0
sub-09	7	cat	house	15.749714060798	0
sub-09	1	cat	cat	10.0151184165485	1
sub-09	2	cat	cat	15.7444890299089	1
sub-09	3	cat	cat	49.2950018883282	1
sub-09	4	cat	cat	65.8631053628493	1
sub-09	5	cat	cat	33.5971193173732	1
sub-09	6	cat	cat	9.27527840871186	1
sub-09	7	cat	cat	7.88114880979749	1
sub-09	1	cat	chair	19.1261709862446	0
sub-09	2	cat	chair	12.7959672545059	0
sub-09	3	cat	chair	7.93579612870785	0
sub-09	4	cat	chair	5.13136028992315	0
sub-09	5	cat	chair	9.34930499189031	0
sub-09	6	cat	chair	16.92401782595	0
sub-09	7	cat	chair	13.1718637297066	0
sub-09	1	cat	face	11.8953583707412	0
sub-09	2	cat	face	11.9858240019884	0
sub-09	3	cat	face	7.81764690879039	0
sub-09	4	cat	face	9.35166711715142	0
sub-09	5	cat	face	17.543827881937	0
sub-09	6	cat	face	16.1205109520448	0
sub-09	7	cat	face	14.8789067217205	0
sub-09	1	chair	shoe	13.0912953849045	0
sub-09	2	chair	shoe	16.5704407356154	0
sub-09	3	chair	shoe	8.3771793039571	0
sub-09	4	chair	shoe	5.30908679242041	0
sub-09	5	chair	shoe	11.3770313829401	0
sub-09	6	chair	shoe	15.9658438540059	0
sub-09	7	chair	shoe	17.4124245008496	0
sub-09	1	chair	house	14.4963356858527	0
sub-09	2	chair	house	15.8963600218519	0
sub-09	3	chair	house	8.49153554641827	0
sub-09	4	chair	house	6.07599508751598	0
sub-09	5	chair	house	10.6253788599216	0
sub-09	6	chair	house	17.7470318785032	0
sub-09	7	chair	house	18.1631669037939	0
sub-09	1	chair	cat	17.6433306153178	0
sub-09	2	chair	cat	15.6114797009209	0
sub-09	3	chair	cat	7.30324685447658	0
sub-09	4	chair	cat	2.75424609864754	0
sub-09	5	chair	cat	10.0551497329209	0
sub-09	6	chair	cat	17.7442291349972	0
sub-09	7	chair	cat	17.7193094251738	0
sub-09	1	chair	chair	11.3609475633904	1
sub-09	2	chair	chair	11.7777626193687	1
sub-09	3	chair	chair	32.6323460644682	1
sub-09	4	chair	chair	56.7631918141988	1
sub-09	5	chair	chair	30.0829179313583	1
sub-09	6	chair	chair	5.73886434126596	1
sub-09	7	chair	chair	6.90876638632091	1
sub-09	1	chair	face	17.9748098098245	0
sub-09	2	chair	face	16.9226161360648	0
sub-09	3	chair	face	5.06375327730836	0
sub-09	4	chair	face	1.60137834849283	0
sub-09	5	chair	face	8.10292962293209	0
sub-09	6	chair	face	13.6425716935819	0
sub-09	7	chair	face	16.0887899971035	0
sub-09	1	face	shoe	16.621307791848	0
sub-09	2	face	shoe	14.3039764733429	0
sub-09	3	face	shoe	7.35958800473845	0
sub-09	4	face	shoe	2.31001421400179	0
sub-09	5	face	shoe	8.06831474754451	0
sub-09	6	face	shoe	19.2799145720975	0
sub-09	7	face	shoe	21.1602639516216	0
sub-09	1	face	house	15.303251310778	0
sub-09	2	face	house	16.9940239914188	0
sub-09	3	face	house	7.24383382304102	0
sub-09	4	face	house	3.20132729179167	0
sub-09	5	face	house	7.58142050329902	0
sub-09	6	face	house	14.9204105043775	0
sub-09	7	face	house	23.8770616081327	0
sub-09	1	face	cat	15.5292686374588	0
sub-09	2	face	cat	14.5948901136998	0
sub-09	3	face	cat	8.30980504244953	0
sub-09	4	face	cat	8.81374142542635	0
sub-09	5	face	cat	16.3360002992447	0
sub-09	6	face	cat	18.2533094456651	0
sub-09	7	face	cat	13.4001959626856	0
sub-09	1	face	chair	13.1512439706892	0
sub-09	2	face	chair	17.5920420505382	0
sub-09	3	face	chair	8.63065541100513	0
sub-09	4	face	chair	3.58117026377011	0
sub-09	5	face	chair	10.5364074497001	0
sub-09	6	face	chair	17.7527383729113	0
sub-09	7	face	chair	22.9015000839584	0
sub-09	1	face	face	4.05469256279317	1
sub-09	2	face	face	17.5722392469649	1
sub-09	3	face	face	45.7746246992344	1
sub-09	4	face	face	66.9774693102082	1
sub-09	5	face	face	37.2202010146846	1
sub-09	6	face	face	10.9117594855094	1
sub-09	7	face	face	8.18637344275195	1
sub-09	1	house	shoe	18.650665309452	0
sub-09	2	house	shoe	11.9531958965057	0
sub-09	3	house	shoe	13.5155148105847	0
sub-09	4	house	shoe	8.96867817449344	0
sub-09	5	house	shoe	13.9585570837823	0
sub-09	6	house	shoe	18.5385608673016	0
sub-09	7	house	shoe	15.8195744901054	0
sub-09	1	house	house	9.37539961944011	1
sub-09	2	house	house	16.708848915235	1
sub-09	3	house	house	58.5840189425919	1
sub-09	4	house	house	74.7158531754114	1
sub-09	5	house	house	29.0081897125939	1
sub-09	6	house	house	9.03680251639804	1
sub-09	7	house	house	4.5857466737329	1
sub-09	1	house	cat	19.042514420964	0
sub-09	2	house	cat	16.3770333184217	0
sub-09	3	house	cat	9.40292108602184	0
sub-09	4	house	cat	2.91244415980476	0
sub-09	5	house	cat	6.31715558406806	0
sub-09	6	house	cat	18.2822174849697	0
sub-09	7	house	cat	14.7504198706851	0
sub-09	1	house	chair	17.1510670533806	0
sub-09	2	house	chair	17.6248581093195	0
sub-09	3	house	chair	13.9966766315054	0
sub-09	4	house	chair	12.3631454048921	0
sub-09	5	house	chair	12.8735583639481	0
sub-09	6	house	chair	18.7406555179845	0
sub-09	7	house	chair	11.7993848018146	0
sub-09	1	house	face	23.9592514578655	0
sub-09	2	house	face	17.8707714527147	0
sub-09	3	house	face	7.94490640771078	0
sub-09	4	house	face	5.88568776865787	0
sub-09	5	house	face	6.27640990806433	0
sub-09	6	house	face	14.4794530066776	0
sub-09	7	house	face	16.5310305651255	0
sub-09	1	shoe	shoe	5.0241162967463	1
sub-09	2	shoe	shoe	13.6908304181091	1
sub-09	3	shoe	shoe	42.927086546425	1
sub-09	4	shoe	shoe	55.9982327540658	1
sub-09	5	shoe	shoe	28.6029613600208	1
sub-09	6	shoe	shoe	7.41496177883195	1
sub-09	7	shoe	shoe	7.96049745335281	1
sub-09	1	shoe	house	12.8075465474117	0
sub-09	2	shoe	house	12.0228520910497	0
sub-09	3	shoe	house	10.2295688995731	0
sub-09	4	shoe	house	3.92937486325562	0
sub-09	5	shoe	house	10.9228332901896	0
sub-09	6	shoe	house	22.1088122498749	0
sub-09	7	shoe	house	16.8740256481693	0
sub-09	1	shoe	cat	11.1033760591759	0
sub-09	2	shoe	cat	13.1807396909987	0
sub-09	3	shoe	cat	6.51422598489775	0
sub-09	4	shoe	cat	4.45417421531886	0
sub-09	5	shoe	cat	9.27482183041296	0
sub-09	6	shoe	cat	20.6474519926482	0
sub-09	7	shoe	cat	22.8438485112026	0
sub-09	1	shoe	chair	14.3733388000482	0
sub-09	2	shoe	chair	17.7645966348628	0
sub-09	3	shoe	chair	10.6454368932488	0
sub-09	4	shoe	chair	4.07076871381007	0
sub-09	5	shoe	chair	10.989188443543	0
sub-09	6	shoe	chair	15.4304766023042	0
sub-09	7	shoe	chair	16.3367463519341	0
sub-09	1	shoe	face	14.688057809695	0
sub-09	2	shoe	face	14.158086753729	0
sub-09	3	shoe	face	5.87869233755989	0
sub-09	4	shoe	face	2.80552123157071	0
sub-09	5	shoe	face	11.2912874377472	0
sub-09	6	shoe	face	21.7975050003466	0
sub-09	7	shoe	face	23.654246947426	0
sub-10	1	cat	shoe	23.4677305118005	0
sub-10	2	cat	shoe	15.8781468601247	0
sub-10	3	cat	shoe	8.46397550221499	0
sub-10	4	cat	shoe	4.97077839333036	0
sub-10	5	cat	shoe	6.22886099307894	0
sub-10	6	cat	shoe	5.85390936912297	0
sub-10	7	cat	shoe	18.5848736507442	0
sub-10	1	cat	cat	9.20107707061843	1
sub-10	2	cat	cat	10.3768095739601	1
sub-10	3	cat	cat	31.7154277464567	1
sub-10	4	cat	cat	50.2934752449137	1
sub-10	5	cat	cat	42.0412138207248	1
sub-10	6	cat	cat	21.3368261524093	1
sub-10	7	cat	cat	11.9488178252555	1
sub-10	1	cat	chair	17.9527059734282	0
sub-10	2	cat	chair	15.2595169295838	0
sub-10	3	cat	chair	13.0189552740894	0
sub-10	4	cat	chair	9.36903023698209	0
sub-10	5	cat	chair	10.5702923359546	0
sub-10	6	cat	chair	11.4302461819104	0
sub-10	7	cat	chair	9.55811618999705	0
sub-10	1	cat	house	17.732624955881	0
sub-10	2	cat	house	14.6292042125477	0
sub-10	3	cat	house	12.3675978243775	0
sub-10	4	cat	house	4.07121734293046	0
sub-10	5	cat	house	5.23218107132167	0
sub-10	6	cat	house	11.7701949228729	0
sub-10	7	cat	house	18.5025610748728	0
sub-10	1	cat	face	11.3730729742933	0
sub-10	2	cat	face	12.0776420480361	0
sub-10	3	cat	face	14.9155805693599	0
sub-10	4	cat	face	13.3158977191916	0
sub-10	5	cat	face	20.7452595514476	0
sub-10	6	cat	face	16.3049675036086	0
sub-10	7	cat	face	15.0196082744146	0
sub-10	1	chair	shoe	12.5659288581036	0
sub-10	2	chair	shoe	12.3274686955259	0
sub-10	3	chair	shoe	8.46266616673623	0
sub-10	4	chair	shoe	6.54286626566724	0
sub-10	5	chair	shoe	13.7830195621301	0
sub-10	6	chair	shoe	15.7743570266185	0
sub-10	7	chair	shoe	16.2400615644909	0
sub-10	1	chair	cat	18.1500957753046	0
sub-10	2	chair	cat	14.7865446221114	0
sub-10	3	chair	cat	14.4032339603515	0
sub-10	4	chair	cat	8.50944717552053	0
sub-10	5	chair	cat	9.15517957834183	0
sub-10	6	chair	cat	10.0445672019013	0
sub-10	7	chair	cat	19.137006217093	0
sub-10	1	chair	chair	10.4172537838306	1
sub-10	2	chair	chair	14.6526325846291	1
sub-10	3	chair	chair	26.7485591334773	1
sub-10	4	chair	chair	38.6704868326205	1
sub-10	5	chair	chair	38.1645887906636	1
sub-10	6	chair	chair	23.0951268095003	1
sub-10	7	chair	chair	18.3198068891614	1
sub-10	1	chair	house	15.1412246555082	0
sub-10	2	chair	house	13.0146898748868	0
sub-10	3	chair	house	11.809669772761	0
sub-10	4	chair	house	6.26856821799811	0
sub-10	5	chair	house	9.97513986817604	0
sub-10	6	chair	house	13.9142457932679	0
sub-10	7	chair	house	20.2769795654991	0
sub-10	1	chair	face	19.1965933614416	0
sub-10	2	chair	face	15.600207610118	0
sub-10	3	chair	face	10.1208407775325	0
sub-10	4	chair	face	4.30855742144689	0
sub-10	5	chair	face	4.8660116559148	0
sub-10	6	chair	face	10.5296296087236	0
sub-10	7	chair	face	14.3344766103802	0
sub-10	1	face	shoe	14.0129273784693	0
sub-10	2	face	shoe	15.8231837636763	0
sub-10	3	face	shoe	10.8243746759401	0
sub-10	4	face	shoe	6.19414541615949	0
sub-10	5	face	shoe	5.72410351570325	0
sub-10	6	face	shoe	11.1104724384197	0
sub-10	7	face	shoe	16.6737489806039	0
sub-10	1	face	cat	9.38805590870848	0
sub-10	2	face	cat	13.4099820438707	0
sub-10	3	face	cat	14.7905585808809	0
sub-10	4	face	cat	12.0317934099529	0
sub-10	5	face	cat	12.1613443623251	0
sub-10	6	face	cat	19.6391208552999	0
sub-10	7	face	cat	18.2971174103777	0
sub-10	1	face	chair	8.78812344800061	0
sub-10	2	face	chair	11.9633977502001	0
sub-10	3	face	chair	9.7273174745027	0
sub-10	4	face	chair	9.66394606690843	0
sub-10	5	face	chair	7.12840127055066	0
sub-10	6	face	chair	7.3751194366911	0
sub-10	7	face	chair	11.611885482017	0
sub-10	1	face	house	9.56817079909516	0
sub-10	2	face	house	12.2599006287337	0
sub-10	3	face	house	11.3940959464091	0
sub-10	4	face	house	5.95322108892107	0
sub-10	5	face	house	8.18904877341674	0
sub-10	6	face	house	11.8592040531605	0
sub-10	7	face	house	17.1993566875963	0
sub-10	1	face	face	7.10151904859829	1
sub-10	2	face	face	8.63676321505949	1
sub-10	3	face	face	22.605109481751	1
sub-10	4	face	face	47.9101000718192	1
sub-10	5	face	face	45.4614946575027	1
sub-10	6	face	face	21.6541289406552	1
sub-10	7	face	face	12.0812804856709	1
sub-10	1	house	shoe	17.6927863469745	0
sub-10	2	house	shoe	19.9185811006214	0
sub-10	3	house	shoe	18.0245436557349	0
sub-10	4	house	shoe	10.0684405404333	0
sub-10	5	house	shoe	13.0605588165509	0
sub-10	6	house	shoe	11.4451649377975	0
sub-10	7	house	shoe	13.1674890589846	0
sub-10	1	house	cat	14.6582833660456	0
sub-10	2	house	cat	14.9590925071927	0
sub-10	3	house	cat	11.069926039384	0
sub-10	4	house	cat	4.94721687669099	0
sub-10	5	house	cat	5.64736602279094	0
sub-10	6	house	cat	10.6632747271269	0
sub-10	7	house	cat	15.085889162112	0
sub-10	1	house	chair	16.9456310422608	0
sub-10	2	house	chair	18.6276308370107	0
sub-10	3	house	chair	13.7903343169525	0
sub-10	4	house	chair	8.12025285856312	0
sub-10	5	house	chair	10.0816293546634	0
sub-10	6	house	chair	15.2575347258676	0
sub-10	7	house	chair	14.2786070161147	0
sub-10	1	house	house	6.07211158406616	1
sub-10	2	house	house	9.5132787527776	1
sub-10	3	house	house	30.6466308983082	1
sub-10	4	house	house	54.6468517155534	1
sub-10	5	house	house	50.2701854743253	1
sub-10	6	house	house	26.7907368305709	1
sub-10	7	house	house	12.7714403854927	1
sub-10	1	house	face	13.4363796437817	0
sub-10	2	house	face	13.8322801629656	0
sub-10	3	house	face	11.1001411848868	0
sub-10	4	house	face	5.107034987365	0
sub-10	5	house	face	10.0257222946187	0
sub-10	6	house	face	14.864516862956	0
sub-10	7	house	face	19.5090079079175	0
sub-10	1	shoe	shoe	4.45425250203802	1
sub-10	2	shoe	shoe	8.91396891605593	1
sub-10	3	shoe	shoe	27.765519336855	1
sub-10	4	shoe	shoe	46.0545034718246	1
sub-10	5	shoe	shoe	34.5260716701791	1
sub-10	6	shoe	shoe	22.3954115049213	1
sub-10	7	shoe	shoe	13.4620194391327	1
sub-10	1	shoe	cat	12.8677745995367	0
sub-10	2	shoe	cat	19.1374253548544	0
sub-10	3	shoe	cat	6.69760144769412	0
sub-10	4	shoe	cat	2.78512116955271	0
sub-10	5	shoe	cat	4.76585596248507	0
sub-10	6	shoe	cat	14.5050041017707	0
sub-10	7	shoe	cat	14.2834863399235	0
sub-10	1	shoe	chair	15.9854173012561	0
sub-10	2	shoe	chair	16.8401816005129	0
sub-10	3	shoe	chair	11.3329680482305	0
sub-10	4	shoe	chair	8.25209498710268	0
sub-10	5	shoe	chair	7.63765530961214	0
sub-10	6	shoe	chair	13.6374957015855	0
sub-10	7	shoe	chair	17.4110918529394	0
sub-10	1	shoe	house	15.5381794786296	0
sub-10	2	shoe	house	16.5027636238445	0
sub-10	3	shoe	house	8.20165084583773	0
sub-10	4	shoe	house	5.12392258416846	0
sub-10	5	shoe	house	6.2614300936068	0
sub-10	6	shoe	house	9.9108272995509	0
sub-10	7	shoe	house	16.8813977472598	0
sub-10	1	shoe	face	17.5033364431813	0
sub-10	2	shoe	face	20.2958192016391	0
sub-10	3	shoe	face	8.00254103865946	0
sub-10	4	shoe	face	4.94548673597404	0
sub-10	5	shoe	face	3.49768335717949	0
sub-10	6	shoe	face	15.499039769258	0
sub-10	7	shoe	face	18.9121631350167	0
sub-11	1	cat	shoe	18.483429695578	0
sub-11	2	cat	shoe	9.92266870675962	0
sub-11	3	cat	shoe	8.34273844537214	0
sub-11	4	cat	shoe	5.09952431704946	0
sub-11	5	cat	shoe	6.5126127670285	0
sub-11	6	cat	shoe	13.0373242900153	0
sub-11	7	cat	shoe	14.2271116784509	0
sub-11	1	cat	face	16.1222136026127	0
sub-11	2	cat	face	14.3780316397173	0
sub-11	3	cat	face	13.0670486325945	0
sub-11	4	cat	face	9.931074941223	0
sub-11	5	cat	face	13.5776713496013	0
sub-11	6	cat	face	14.117283022565	0
sub-11	7	cat	face	16.1042666149551	0
sub-11	1	cat	chair	14.5354366567477	0
sub-11	2	cat	chair	14.8166965753957	0
sub-11	3	cat	chair	9.39885717990241	0
sub-11	4	cat	chair	6.86796972965614	0
sub-11	5	cat	chair	10.6680812594392	0
sub-11	6	cat	chair	16.1876583667962	0
sub-11	7	cat	chair	13.5845981922821	0
sub-11	1	cat	cat	9.49379649733814	1
sub-11	2	cat	cat	13.8583812846731	1
sub-11	3	cat	cat	39.0441002286121	1
sub-11	4	cat	cat	51.0607950313851	1
sub-11	5	cat	cat	28.0749190892358	1
sub-11	6	cat	cat	13.0865228316937	1
sub-11	7	cat	cat	10.3087768642847	1
sub-11	1	cat	house	15.9323922366507	0
sub-11	2	cat	house	9.06990972150025	0
sub-11	3	cat	house	7.3233384292897	0
sub-11	4	cat	house	7.10925713305339	0
sub-11	5	cat	house	9.06617998647004	0
sub-11	6	cat	house	15.490502823144	0
sub-11	7	cat	house	21.6164120750756	0
sub-11	1	chair	shoe	14.5400293867348	0
sub-11	2	chair	shoe	11.7137484575518	0
sub-11	3	chair	shoe	9.75640494218927	0
sub-11	4	chair	shoe	13.0366760792182	0
sub-11	5	chair	shoe	14.3333647811904	0
sub-11	6	chair	shoe	17.1019929907115	0
sub-11	7	chair	shoe	16.6178678727437	0
sub-11	1	chair	face	16.2617942656533	0
sub-11	2	chair	face	15.8350508394074	0
sub-11	3	chair	face	11.1174925046966	0
sub-11	4	chair	face	6.54100458018616	0
sub-11	5	chair	face	7.09915852690085	0
sub-11	6	chair	face	15.8825493754154	0
sub-11	7	chair	face	18.5262753430278	0
sub-11	1	chair	chair	12.0731674588828	1
sub-11	2	chair	chair	11.8005469751869	1
sub-11	3	chair	chair	36.6397175187533	1
sub-11	4	chair	chair	46.7702783467158	1
sub-11	5	chair	chair	25.1123011210556	1
sub-11	6	chair	chair	13.6199031392713	1
sub-11	7	chair	chair	9.99736183335243	1
sub-11	1	chair	cat	13.435013099867	0
sub-11	2	chair	cat	15.2017750407322	0
sub-11	3	chair	cat	11.1309499694026	0
sub-11	4	chair	cat	5.85775095732488	0
sub-11	5	chair	cat	11.7417795068957	0
sub-11	6	chair	cat	15.6014239604152	0
sub-11	7	chair	cat	19.8051735944379	0
sub-11	1	chair	house	18.089854588838	0
sub-11	2	chair	house	17.8848522947596	0
sub-11	3	chair	house	8.9363128918913	0
sub-11	4	chair	house	9.17797131412614	0
sub-11	5	chair	house	12.7418362909342	0
sub-11	6	chair	house	17.2245842057272	0
sub-11	7	chair	house	18.7030597772519	0
sub-11	1	face	shoe	17.9596512921038	0
sub-11	2	face	shoe	14.3282857793134	0
sub-11	3	face	shoe	7.46379809115705	0
sub-11	4	face	shoe	6.052805504028	0
sub-11	5	face	shoe	11.6447866495488	0
sub-11	6	face	shoe	15.3512378757133	0
sub-11	7	face	shoe	17.2851754300079	0
sub-11	1	face	face	11.2099369450434	1
sub-11	2	face	face	21.6869667323456	1
sub-11	3	face	face	35.7215730614775	1
sub-11	4	face	face	49.9563345554847	1
sub-11	5	face	face	27.5856138736032	1
sub-11	6	face	face	10.8616612659916	1
sub-11	7	face	face	11.3527533568423	1
sub-11	1	face	chair	16.4541650468188	0
sub-11	2	face	chair	14.0366009340882	0
sub-11	3	face	chair	8.75881164803198	0
sub-11	4	face	chair	4.05656240478407	0
sub-11	5	face	chair	11.5978604898188	0
sub-11	6	face	chair	17.2890127683914	0
sub-11	7	face	chair	20.8700883450063	0
sub-11	1	face	cat	17.9950807675116	0
sub-11	2	face	cat	16.0445247266832	0
sub-11	3	face	cat	10.9498171701441	0
sub-11	4	face	cat	9.63299172275469	0
sub-11	5	face	cat	10.9305398558027	0
sub-11	6	face	cat	23.1379530051528	0
sub-11	7	face	cat	17.9105564054063	0
sub-11	1	face	house	20.3000912063895	0
sub-11	2	face	house	23.3909563889484	0
sub-11	3	face	house	8.92678096591169	0
sub-11	4	face	house	3.59933556329323	0
sub-11	5	face	house	8.49995352830208	0
sub-11	6	face	house	13.6003956318112	0
sub-11	7	face	house	19.8376975834309	0
sub-11	1	house	shoe	22.8239433922443	0
sub-11	2	house	shoe	22.4978193865534	0
sub-11	3	house	shoe	18.6844824609459	0
sub-11	4	house	shoe	11.3375860803857	0
sub-11	5	house	shoe	13.7796870183212	0
sub-11	6	house	shoe	15.0776832606651	0
sub-11	7	house	shoe	14.9024202681212	0
sub-11	1	house	face	13.5499063352393	0
sub-11	2	house	face	16.8602923356568	0
sub-11	3	house	face	9.67240434972672	0
sub-11	4	house	face	7.34029259244132	0
sub-11	5	house	face	16.788057131756	0
sub-11	6	house	face	18.1689301578759	0
sub-11	7	house	face	12.4322743768168	0
sub-11	1	house	chair	16.6171909018886	0
sub-11	2	house	chair	16.0341119553775	0
sub-11	3	house	chair	10.9539475927279	0
sub-11	4	house	chair	13.5320288372653	0
sub-11	5	house	chair	21.2295934084588	0
sub-11	6	house	chair	12.8559057427736	0
sub-11	7	house	chair	18.6031715339139	0
sub-11	1	house	cat	19.6136902091277	0
sub-11	2	house	cat	15.2230672215469	0
sub-11	3	house	cat	12.7170999495164	0
sub-11	4	house	cat	12.9114809354251	0
sub-11	5	house	cat	11.8715308854009	0
sub-11	6	house	cat	13.9812436262406	0
sub-11	7	house	cat	16.0775918564583	0
sub-11	1	house	house	8.65959547652227	1
sub-11	2	house	house	12.8853747628692	1
sub-11	3	house	house	42.6086687522192	1
sub-11	4	house	house	52.9222989790047	1
sub-11	5	house	house	30.9962931062221	1
sub-11	6	house	house	16.3013511411196	1
sub-11	7	house	house	9.20469139037486	1
sub-11	1	shoe	shoe	11.6176346673988	1
sub-11	2	shoe	shoe	14.8007413959387	1
sub-11	3	shoe	shoe	31.5293973792922	1
sub-11	4	shoe	shoe	37.8547733415054	1
sub-11	5	shoe	shoe	28.3371982988814	1
sub-11	6	shoe	shoe	12.8899086837858	1
sub-11	7	shoe	shoe	10.800980371361	1
sub-11	1	shoe	face	23.1502965823862	0
sub-11	2	shoe	face	16.5262847321956	0
sub-11	3	shoe	face	8.33123065275013	0
sub-11	4	shoe	face	6.03267037185498	0
sub-11	5	shoe	face	14.555838175284	0
sub-11	6	shoe	face	19.400012145189	0
sub-11	7	shoe	face	14.9853318199076	0
sub-11	1	shoe	chair	21.9342239969126	0
sub-11	2	shoe	chair	17.4960000293217	0
sub-11	3	shoe	chair	11.1658266420516	0
sub-11	4	shoe	chair	9.86634909551188	0
sub-11	5	shoe	chair	12.9676282340053	0
sub-11	6	shoe	chair	16.3528036906317	0
sub-11	7	shoe	chair	20.8666203191422	0
sub-11	1	shoe	cat	20.6593639707036	0
sub-11	2	shoe	cat	20.4920112438141	0
sub-11	3	shoe	cat	10.4544735361937	0
sub-11	4	shoe	cat	5.47134021437223	0
sub-11	5	shoe	cat	8.87489112036506	0
sub-11	6	shoe	cat	16.3446503242672	0
sub-11	7	shoe	cat	14.276270702553	0
sub-11	1	shoe	house	18.6284142018826	0
sub-11	2	shoe	house	17.2631388394276	0
sub-11	3	shoe	house	14.8342291424958	0
sub-11	4	shoe	house	9.68776819110532	0
sub-11	5	shoe	house	13.6693652571785	0
sub-11	6	shoe	house	21.8048690938664	0
sub-11	7	shoe	house	22.4811334921901	0
sub-12	1	cat	cat	5.75639502803595	1
sub-12	2	cat	cat	8.61549271585734	1
sub-12	3	cat	cat	34.1510697530477	1
sub-12	4	cat	cat	47.8575770110677	1
sub-12	5	cat	cat	32.0282125171146	1
sub-12	6	cat	cat	15.7502984544774	1
sub-12	7	cat	cat	8.11945245966256	1
sub-12	1	cat	chair	13.2869720239154	0
sub-12	2	cat	chair	13.2558045222655	0
sub-12	3	cat	chair	8.53072647126178	0
sub-12	4	cat	chair	8.72966053464732	0
sub-12	5	cat	chair	12.9032793138402	0
sub-12	6	cat	chair	15.0218862474279	0
sub-12	7	cat	chair	15.5898567885154	0
sub-12	1	cat	face	10.038362599655	0
sub-12	2	cat	face	15.4573404628913	0
sub-12	3	cat	face	12.8702700173078	0
sub-12	4	cat	face	15.0775794892442	0
sub-12	5	cat	face	17.0755455458632	0
sub-12	6	cat	face	19.9425385074243	0
sub-12	7	cat	face	12.5521270164296	0
sub-12	1	cat	shoe	13.3916205147666	0
sub-12	2	cat	shoe	12.03609761668	0
sub-12	3	cat	shoe	8.77449631291031	0
sub-12	4	cat	shoe	4.74247229127058	0
sub-12	5	cat	shoe	8.58035622893051	0
sub-12	6	cat	shoe	13.6379185931479	0
sub-12	7	cat	shoe	14.102355450961	0
sub-12	1	cat	house	19.4511722695515	0
sub-12	2	cat	house	16.4585685303647	0
sub-12	3	cat	house	9.35620078193323	0
sub-12	4	cat	house	7.19004157145635	0
sub-12	5	cat	house	6.80096750376693	0
sub-12	6	cat	house	16.9425891131562	0
sub-12	7	cat	house	14.4866972224732	0
sub-12	1	chair	cat	20.4546543069755	0
sub-12	2	chair	cat	11.6581423140694	0
sub-12	3	chair	cat	9.70502432494307	0
sub-12	4	chair	cat	8.43611918207389	0
sub-12	5	chair	cat	7.9052996123581	0
sub-12	6	chair	cat	17.3048656163658	0
sub-12	7	chair	cat	18.4915001265971	0
sub-12	1	chair	chair	7.31499209501301	1
sub-12	2	chair	chair	14.0820483314632	1
sub-12	3	chair	chair	43.2205232659601	1
sub-12	4	chair	chair	39.1959485020179	1
sub-12	5	chair	chair	26.4792437217153	1
sub-12	6	chair	chair	22.5191127545188	1
sub-12	7	chair	chair	11.6560883325797	1
sub-12	1	chair	face	18.0484804546501	0
sub-12	2	chair	face	15.8114862340329	0
sub-12	3	chair	face	8.66194345029183	0
sub-12	4	chair	face	2.49862901401697	0
sub-12	5	chair	face	5.98592067687996	0
sub-12	6	chair	face	9.93781219440252	0
sub-12	7	chair	face	12.6532290203682	0
sub-12	1	chair	shoe	16.2635143995926	0
sub-12	2	chair	shoe	15.6616183624148	0
sub-12	3	chair	shoe	9.73769755075214	0
sub-12	4	chair	shoe	12.841686198834	0
sub-12	5	chair	shoe	15.2108409636207	0
sub-12	6	chair	shoe	15.8625356883995	0
sub-12	7	chair	shoe	17.9252472980198	0
sub-12	1	chair	house	17.4157765630763	0
sub-12	2	chair	house	13.9469207955343	0
sub-12	3	chair	house	14.249054216038	0
sub-12	4	chair	house	17.1374311272156	0
sub-12	5	chair	house	15.3046148486078	0
sub-12	6	chair	house	16.498960890578	0
sub-12	7	chair	house	10.8833255997238	0
sub-12	1	face	cat	14.8863121159905	0
sub-12	2	face	cat	12.1724679033859	0
sub-12	3	face	cat	15.5692128474785	0
sub-12	4	face	cat	13.0860405900034	0
[truncated: 4,301 more rows]
