# Supplementary material for: Dynamics of fMRI patterns reflect sub-second activation sequences and reveal replay in human visual cortex
Source: Nat Commun. 2021 Mar 19;12:1795. doi: 10.1038/s41467-021-21970-2 (PMC7979874; doi:10.1038/s41467-021-21970-2)
Supplement: Supplementary file 4 — Source Data [file 41467_2021_21970_MOESM4_ESM.zip › sourcedata/source_data_figure_2a.csv]

id	mean_accuracy
sub-01	87.0563674321503
sub-02	73.0125523012552
sub-03	68.0584551148226
sub-04	66.25
sub-05	82.2175732217573
sub-06	70
sub-07	71.4884696016772
sub-08	49.7907949790795
sub-09	72.0833333333333
sub-10	64.2259414225941
sub-11	58.8726513569937
sub-12	52.9166666666667
sub-13	76.5690376569038
sub-14	37.6321353065539
sub-15	81.0020876826722
sub-16	50.9394572025052
sub-17	88.9352818371607
sub-18	71.60751565762
sub-19	73.75
sub-20	73.4309623430962
sub-21	64.9895178197065
sub-22	77.2916666666667
sub-23	77.4530271398747
sub-25	69.0376569037657
sub-26	81.25
sub-27	75.9916492693111
sub-28	68.7631027253669
sub-29	51.5723270440252
sub-30	61.875
sub-32	54.4885177453027
sub-33	66.5271966527197
sub-34	76.8267223382046
sub-35	75.7828810020877
sub-36	70.7983193277311
sub-38	71.4583333333333
sub-39	78.125
