# Supplementary material for: Dynamics of fMRI patterns reflect sub-second activation sequences and reveal replay in human visual cortex
Source: Nat Commun. 2021 Mar 19;12:1795. doi: 10.1038/s41467-021-21970-2 (PMC7979874; doi:10.1038/s41467-021-21970-2)
Supplement: Supplementary file 4 — Source Data [file 41467_2021_21970_MOESM4_ESM.zip › sourcedata/source_data_figure_1f.csv]

subject	trial_target_position	mean_accuracy	interference
sub-01	7	40	7
sub-01	3	100	3
sub-01	2	100	fwd
sub-01	9	80	bwd
sub-01	6	80	6
sub-01	5	100	5
sub-01	16	40	16
sub-01	4	80	4
sub-01	8	80	8
sub-02	9	60	bwd
sub-02	7	80	7
sub-02	3	100	3
sub-02	4	100	4
sub-02	8	20	8
sub-02	6	80	6
sub-02	2	20	fwd
sub-02	16	40	16
sub-02	5	60	5
sub-03	4	100	4
sub-03	16	80	16
sub-03	8	40	8
sub-03	7	100	7
sub-03	5	80	5
sub-03	2	100	fwd
sub-03	6	100	6
sub-03	9	20	bwd
sub-03	3	100	3
sub-04	16	60	16
sub-04	4	100	4
sub-04	3	40	3
sub-04	5	40	5
sub-04	8	80	8
sub-04	7	0	7
sub-04	6	40	6
sub-04	9	100	bwd
sub-04	2	100	fwd
sub-05	4	100	4
sub-05	7	60	7
sub-05	2	80	fwd
sub-05	8	40	8
sub-05	9	20	bwd
sub-05	3	80	3
sub-05	16	60	16
sub-05	5	80	5
sub-05	6	100	6
sub-06	5	100	5
sub-06	8	80	8
sub-06	4	100	4
sub-06	7	60	7
sub-06	3	80	3
sub-06	9	100	bwd
sub-06	16	80	16
sub-06	2	100	fwd
sub-06	6	80	6
sub-07	3	80	3
sub-07	9	40	bwd
sub-07	4	80	4
sub-07	2	100	fwd
sub-07	8	60	8
sub-07	6	40	6
sub-07	16	60	16
sub-07	7	100	7
sub-07	5	80	5
sub-08	16	60	16
sub-08	5	100	5
sub-08	2	100	fwd
sub-08	4	100	4
sub-08	7	80	7
sub-08	8	100	8
sub-08	6	100	6
sub-08	9	100	bwd
sub-08	3	100	3
sub-09	7	80	7
sub-09	3	80	3
sub-09	4	100	4
sub-09	16	20	16
sub-09	8	40	8
sub-09	9	80	bwd
sub-09	6	100	6
sub-09	2	60	fwd
sub-09	5	100	5
sub-10	5	80	5
sub-10	9	40	bwd
sub-10	4	100	4
sub-10	6	100	6
sub-10	7	80	7
sub-10	2	100	fwd
sub-10	3	80	3
sub-10	8	80	8
sub-10	16	60	16
sub-11	5	100	5
sub-11	7	80	7
sub-11	4	60	4
sub-11	6	100	6
sub-11	9	80	bwd
sub-11	3	80	3
sub-11	16	40	16
sub-11	2	80	fwd
sub-11	8	40	8
sub-12	7	80	7
sub-12	9	60	bwd
sub-12	2	100	fwd
sub-12	4	80	4
sub-12	8	40	8
sub-12	5	80	5
sub-12	16	40	16
sub-12	3	100	3
sub-12	6	80	6
sub-13	9	40	bwd
sub-13	4	60	4
sub-13	3	80	3
sub-13	5	100	5
sub-13	6	80	6
sub-13	2	80	fwd
sub-13	16	40	16
sub-13	8	60	8
sub-13	7	60	7
sub-14	5	60	5
sub-14	16	80	16
sub-14	4	80	4
sub-14	9	80	bwd
sub-14	2	100	fwd
sub-14	7	60	7
sub-14	8	40	8
sub-14	6	100	6
sub-14	3	60	3
sub-15	7	80	7
sub-15	4	100	4
sub-15	6	80	6
sub-15	5	100	5
sub-15	16	40	16
sub-15	3	100	3
sub-15	2	100	fwd
sub-15	8	80	8
sub-15	9	80	bwd
sub-16	16	60	16
sub-16	7	100	7
sub-16	5	100	5
sub-16	2	80	fwd
sub-16	4	100	4
sub-16	6	80	6
sub-16	3	80	3
sub-16	9	80	bwd
sub-16	8	60	8
sub-17	2	100	fwd
sub-17	4	100	4
sub-17	8	80	8
sub-17	5	100	5
sub-17	9	80	bwd
sub-17	16	80	16
sub-17	6	40	6
sub-17	3	80	3
sub-17	7	100	7
sub-18	2	80	fwd
sub-18	16	40	16
sub-18	3	60	3
sub-18	5	100	5
sub-18	8	60	8
sub-18	6	60	6
sub-18	9	40	bwd
sub-18	7	40	7
sub-18	4	40	4
sub-19	5	100	5
sub-19	16	80	16
sub-19	6	100	6
sub-19	9	80	bwd
sub-19	4	80	4
sub-19	2	60	fwd
sub-19	7	80	7
sub-19	3	80	3
sub-19	8	60	8
sub-20	2	60	fwd
sub-20	16	80	16
sub-20	6	80	6
sub-20	7	80	7
sub-20	3	100	3
sub-20	9	60	bwd
sub-20	4	60	4
sub-20	8	80	8
sub-20	5	100	5
sub-21	16	0	16
sub-21	6	80	6
sub-21	9	20	bwd
sub-21	4	80	4
sub-21	5	100	5
sub-21	8	60	8
sub-21	3	80	3
sub-21	2	100	fwd
sub-21	7	60	7
sub-22	6	80	6
sub-22	8	80	8
sub-22	7	80	7
sub-22	16	60	16
sub-22	9	80	bwd
sub-22	3	80	3
sub-22	2	100	fwd
sub-22	4	60	4
sub-22	5	100	5
sub-23	6	60	6
sub-23	2	80	fwd
sub-23	9	40	bwd
sub-23	4	80	4
sub-23	7	40	7
sub-23	16	40	16
sub-23	3	80	3
sub-23	5	60	5
sub-23	8	60	8
sub-24	16	20	16
sub-24	3	40	3
sub-24	7	80	7
sub-24	6	40	6
sub-24	9	20	bwd
sub-24	5	20	5
sub-24	4	100	4
sub-24	8	60	8
sub-24	2	60	fwd
sub-25	2	80	fwd
sub-25	4	60	4
sub-25	9	20	bwd
sub-25	5	80	5
sub-25	6	80	6
sub-25	16	0	16
sub-25	7	20	7
sub-25	8	80	8
sub-25	3	40	3
sub-26	16	20	16
sub-26	9	60	bwd
sub-26	4	100	4
sub-26	2	80	fwd
sub-26	6	80	6
sub-26	7	80	7
sub-26	3	100	3
sub-26	5	80	5
sub-26	8	80	8
sub-27	7	100	7
sub-27	4	80	4
sub-27	16	100	16
sub-27	6	80	6
sub-27	2	60	fwd
sub-27	9	100	bwd
sub-27	3	40	3
sub-27	8	100	8
sub-27	5	100	5
sub-28	9	100	bwd
sub-28	2	100	fwd
sub-28	6	60	6
sub-28	8	0	8
sub-28	7	80	7
sub-28	16	100	16
sub-28	5	60	5
sub-28	3	60	3
sub-28	4	100	4
sub-29	9	0	bwd
sub-29	4	80	4
sub-29	6	60	6
sub-29	3	100	3
sub-29	5	100	5
sub-29	7	100	7
sub-29	2	60	fwd
sub-29	16	60	16
sub-29	8	20	8
sub-30	4	100	4
sub-30	3	100	3
sub-30	9	80	bwd
sub-30	8	40	8
sub-30	7	40	7
sub-30	16	100	16
sub-30	2	100	fwd
sub-30	5	100	5
sub-30	6	60	6
sub-31	6	40	6
sub-31	3	80	3
sub-31	4	20	4
sub-31	7	60	7
sub-31	9	40	bwd
sub-31	2	40	fwd
sub-31	8	0	8
sub-31	16	20	16
sub-31	5	60	5
sub-32	2	100	fwd
sub-32	4	100	4
sub-32	7	60	7
sub-32	3	100	3
sub-32	8	80	8
sub-32	9	60	bwd
sub-32	16	40	16
sub-32	5	80	5
sub-32	6	100	6
sub-33	6	80	6
sub-33	5	100	5
sub-33	8	40	8
sub-33	16	40	16
sub-33	4	100	4
sub-33	9	60	bwd
sub-33	3	60	3
sub-33	2	40	fwd
sub-33	7	40	7
sub-34	3	80	3
sub-34	16	100	16
sub-34	2	100	fwd
sub-34	7	100	7
sub-34	4	40	4
sub-34	6	80	6
sub-34	9	100	bwd
sub-34	5	80	5
sub-34	8	80	8
sub-35	3	100	3
sub-35	4	60	4
sub-35	2	40	fwd
sub-35	5	100	5
sub-35	16	0	16
sub-35	6	80	6
sub-35	7	80	7
sub-35	9	40	bwd
sub-35	8	60	8
sub-36	9	80	bwd
sub-36	2	60	fwd
sub-36	16	0	16
sub-36	5	80	5
sub-36	6	60	6
sub-36	8	20	8
sub-36	3	100	3
sub-36	4	100	4
sub-36	7	40	7
sub-37	16	60	16
sub-37	4	80	4
sub-37	7	20	7
sub-37	5	40	5
sub-37	6	20	6
sub-37	8	20	8
sub-37	3	40	3
sub-37	9	40	bwd
sub-37	2	80	fwd
sub-38	2	100	fwd
sub-38	6	100	6
sub-38	4	80	4
sub-38	7	60	7
sub-38	3	80	3
sub-38	9	60	bwd
sub-38	16	60	16
sub-38	8	40	8
sub-38	5	100	5
sub-39	6	100	6
sub-39	4	100	4
sub-39	7	60	7
sub-39	5	100	5
sub-39	8	80	8
sub-39	2	60	fwd
sub-39	16	60	16
sub-39	3	80	3
sub-39	9	60	bwd
sub-40	5	40	5
sub-40	4	60	4
sub-40	2	60	fwd
sub-40	7	60	7
sub-40	9	0	bwd
sub-40	6	80	6
sub-40	8	20	8
sub-40	16	0	16
sub-40	3	40	3
