# Supplementary material for: Dynamics of fMRI patterns reflect sub-second activation sequences and reveal replay in human visual cortex
Source: Nat Commun. 2021 Mar 19;12:1795. doi: 10.1038/s41467-021-21970-2 (PMC7979874; doi:10.1038/s41467-021-21970-2)
Supplement: Supplementary file 4 — Source Data [file 41467_2021_21970_MOESM4_ESM.zip › sourcedata/source_data_figure_1e.csv]

subject	trial_speed	mean_accuracy
sub-01	0.032	86.6666666666667
sub-01	0.064	93.3333333333333
sub-01	0.128	73.3333333333333
sub-01	0.512	93.3333333333333
sub-01	2.048	100
sub-02	0.032	86.6666666666667
sub-02	0.064	86.6666666666667
sub-02	0.128	93.3333333333333
sub-02	0.512	86.6666666666667
sub-02	2.048	100
sub-03	0.032	86.6666666666667
sub-03	0.064	80
sub-03	0.128	100
sub-03	0.512	100
sub-03	2.048	93.3333333333333
sub-04	0.032	100
sub-04	0.064	100
sub-04	0.128	100
sub-04	0.512	100
sub-04	2.048	100
sub-05	0.032	93.3333333333333
sub-05	0.064	100
sub-05	0.128	100
sub-05	0.512	93.3333333333333
sub-05	2.048	93.3333333333333
sub-06	0.032	93.3333333333333
sub-06	0.064	100
sub-06	0.128	100
sub-06	0.512	93.3333333333333
sub-06	2.048	100
sub-07	0.032	73.3333333333333
sub-07	0.064	73.3333333333333
sub-07	0.128	86.6666666666667
sub-07	0.512	86.6666666666667
sub-07	2.048	93.3333333333333
sub-08	0.032	100
sub-08	0.064	100
sub-08	0.128	100
sub-08	0.512	100
sub-08	2.048	100
sub-09	0.032	86.6666666666667
sub-09	0.064	93.3333333333333
sub-09	0.128	93.3333333333333
sub-09	0.512	73.3333333333333
sub-09	2.048	86.6666666666667
sub-10	0.032	93.3333333333333
sub-10	0.064	73.3333333333333
sub-10	0.128	93.3333333333333
sub-10	0.512	86.6666666666667
sub-10	2.048	93.3333333333333
sub-11	0.032	100
sub-11	0.064	86.6666666666667
sub-11	0.128	93.3333333333333
sub-11	0.512	86.6666666666667
sub-11	2.048	86.6666666666667
sub-12	0.032	80
sub-12	0.064	86.6666666666667
sub-12	0.128	93.3333333333333
sub-12	0.512	93.3333333333333
sub-12	2.048	80
sub-13	0.032	100
sub-13	0.064	100
sub-13	0.128	100
sub-13	0.512	100
sub-13	2.048	100
sub-14	0.032	80
sub-14	0.064	86.6666666666667
sub-14	0.128	93.3333333333333
sub-14	0.512	100
sub-14	2.048	100
sub-15	0.032	80
sub-15	0.064	93.3333333333333
sub-15	0.128	100
sub-15	0.512	86.6666666666667
sub-15	2.048	100
sub-16	0.032	86.6666666666667
sub-16	0.064	100
sub-16	0.128	100
sub-16	0.512	86.6666666666667
sub-16	2.048	100
sub-17	0.032	93.3333333333333
sub-17	0.064	100
sub-17	0.128	100
sub-17	0.512	93.3333333333333
sub-17	2.048	100
sub-18	0.032	93.3333333333333
sub-18	0.064	93.3333333333333
sub-18	0.128	93.3333333333333
sub-18	0.512	100
sub-18	2.048	100
sub-19	0.032	73.3333333333333
sub-19	0.064	60
sub-19	0.128	66.6666666666667
sub-19	0.512	86.6666666666667
sub-19	2.048	80
sub-20	0.032	86.6666666666667
sub-20	0.064	100
sub-20	0.128	93.3333333333333
sub-20	0.512	100
sub-20	2.048	93.3333333333333
sub-21	0.032	86.6666666666667
sub-21	0.064	73.3333333333333
sub-21	0.128	73.3333333333333
sub-21	0.512	93.3333333333333
sub-21	2.048	86.6666666666667
sub-22	0.032	100
sub-22	0.064	93.3333333333333
sub-22	0.128	100
sub-22	0.512	100
sub-22	2.048	100
sub-23	0.032	100
sub-23	0.064	93.3333333333333
sub-23	0.128	93.3333333333333
sub-23	0.512	100
sub-23	2.048	100
sub-25	0.032	86.6666666666667
sub-25	0.064	86.6666666666667
sub-25	0.128	100
sub-25	0.512	100
sub-25	2.048	100
sub-26	0.032	86.6666666666667
sub-26	0.064	100
sub-26	0.128	93.3333333333333
sub-26	0.512	100
sub-26	2.048	93.3333333333333
sub-27	0.032	80
sub-27	0.064	100
sub-27	0.128	100
sub-27	0.512	100
sub-27	2.048	93.3333333333333
sub-28	0.032	80
sub-28	0.064	86.6666666666667
sub-28	0.128	100
sub-28	0.512	73.3333333333333
sub-28	2.048	66.6666666666667
sub-29	0.032	80
sub-29	0.064	80
sub-29	0.128	93.3333333333333
sub-29	0.512	86.6666666666667
sub-29	2.048	100
sub-30	0.032	86.6666666666667
sub-30	0.064	93.3333333333333
sub-30	0.128	100
sub-30	0.512	86.6666666666667
sub-30	2.048	86.6666666666667
sub-32	0.032	93.3333333333333
sub-32	0.064	100
sub-32	0.128	100
sub-32	0.512	100
sub-32	2.048	93.3333333333333
sub-33	0.032	86.6666666666667
sub-33	0.064	73.3333333333333
sub-33	0.128	86.6666666666667
sub-33	0.512	86.6666666666667
sub-33	2.048	93.3333333333333
sub-34	0.032	93.3333333333333
sub-34	0.064	86.6666666666667
sub-34	0.128	93.3333333333333
sub-34	0.512	100
sub-34	2.048	100
sub-35	0.032	93.3333333333333
sub-35	0.064	100
sub-35	0.128	93.3333333333333
sub-35	0.512	93.3333333333333
sub-35	2.048	86.6666666666667
sub-36	0.032	80
sub-36	0.064	86.6666666666667
sub-36	0.128	86.6666666666667
sub-36	0.512	93.3333333333333
sub-36	2.048	93.3333333333333
sub-38	0.032	80
sub-38	0.064	93.3333333333333
sub-38	0.128	100
sub-38	0.512	100
sub-38	2.048	100
sub-39	0.032	93.3333333333333
sub-39	0.064	93.3333333333333
sub-39	0.128	100
sub-39	0.512	100
sub-39	2.048	80
